# Supplementary material for: Phenotypic diversity of T cells in human primary and metastatic brain tumors revealed by multiomic interrogation
Source: Nat Cancer. 2023 May 22;4(6):908–24. doi: 10.1038/s43018-023-00566-3 (PMC10293012; doi:10.1038/s43018-023-00566-3)
Supplement: Supplementary file 2 — Supplementary Tables 1–5. [file 43018_2023_566_MOESM2_ESM.xlsx]

## Sheet: 1A
Supplementary Table 1A: Clinical characteristics. (NSCLC = Non-Small Cell Lung Cancer; SCLC = Small Cell Lung Cancer; adeno = adenocarcinoma; squamous = squamous cell carcinoma; ER = estrogen receptor positive; NE = estrogen receptor negative; PR = progesterone receptor positive; NP = progesterone receptor negative; HER2 = HER2 positive; NH = HER2 negative, FCM = Flow cytometry). * Treatment dura…
sample	SampleID	center	sex	age	disease	histology	histology_simple	histology_primary	immunotherapy*	radiotherapy*	chemotherapy*	targeted therapy*	previous.surgery	hormone therapy*	dexametasone*	label	Source	FCM	exvivo	bulkRNAseq_CD8_Blood	bulkRNAseq_CD4_Blood	bulkRNAseq_CD8_Brain	bulkRNAseq_CD4_Brain	sc_RNAseq_Brain	sc_RNAseq_Blood	Immunofluorescence	Shiny_ID
BRM10	BRM_10	MSKCC	F	52	BrM	BC_HER2pos	breast	NA	No	No	>6months	NA	none	<3months	no Info	breast	Klemm et al., Cell 2020	No	No	No	No	Yes	Yes	No	No	No	NYC_BRM_0010
BRM13	BRM_13	MSKCC	F	50	BrM	NSCLC_adeno	lung	NA	No	No	none	none	none	none	no Info	lung	Klemm et al., Cell 2020	No	No	Yes	Yes	Yes	Yes	No	No	No	NYC_BRM_0013
BRM2	BRM_2	MSKCC	F	64	BrM	NSCLC_adeno	lung	NA	No	>6months (SRS other lesion)	NA	none	none	none	no Info	lung	Klemm et al., Cell 2020	No	No	No	No	Yes	Yes	No	No	No	NYC_BRM_0002
BRM3	BRM_3	MSKCC	F	79	BrM	BC_ERpos	breast	NA	No	No	none	none	none	>6months	no Info	breast	Klemm et al., Cell 2020	No	No	No	No	Yes	Yes	No	No	No	NYC_BRM_0003
BRM101	LAU_BrM_101	LAU	F	64	BrM	NSCLC_adeno	lung	NA	none	none	none	none	none	NA	> 5 days	lung	Klemm et al., Cell 2020	No	No	Yes	Yes	Yes	Yes	No	No	Yes	LAU_BrM_0101
BRM105	LAU_BrM_105	LAU	M	53	BrM	NSCLC_adeno	lung	NA	none	none	none	none	none	NA	> 5 days	lung	Klemm et al., Cell 2020	No	No	Yes	Yes	Yes	Yes	No	No	Yes	LAU_BrM_0105
BRM106	LAU_BrM_106	LAU	F	54	BrM	NSCLC_adeno	lung	NA	none	>6months	>6months	none	none	NA	none	lung	Klemm et al., Cell 2020	No	No	Yes	Yes	Yes	Yes	No	No	Yes	LAU_BrM_0106
BRM108	LAU_BrM_108	LAU	F	62	BrM	NSCLC_adeno	lung	NA	none	none	none	none	none	NA	> 5 days	lung	Klemm et al., Cell 2020	No	No	Yes	Yes	Yes	Yes	No	No	Yes	LAU_BrM_0108
BRM109	LAU_BrM_109	LAU	M	71	BrM	NSCLC_adeno	lung	NA	none	>6months	>6months	none	none	NA	> 5 days	lung	Klemm et al., Cell 2020	No	No	Yes	Yes	Yes	Yes	No	No	No	LAU_BrM_0109
BRM110	LAU_BrM_110	LAU	M	60	BrM	NSCLC_adeno	lung	NA	<3months	none	3-6months	none	none	NA	< 5 days	lung	Klemm et al., Cell 2020	Yes	No	Yes	Yes	Yes	Yes	No	No	Yes	LAU_BrM_0110
BRM112	LAU_BrM_112	LAU	M	60	BrM	NSCLC_adeno	lung	NA	none	<3months	none	none	none	NA	none	lung	Klemm et al., Cell 2020	No	No	Yes	Yes	Yes	Yes	Yes	Yes	Yes	LAU_BrM_0112
BRM113	LAU_BrM_113	LAU	F	58	BrM	NSCLC (Patient has also multiple sclerosis)	lung	NA	none	>6months	>6months	<3months	none	NA	no Info	lung	This study	Yes	No	No	No	No	No	No	No	No	LAU_BrM_0113
BRM117	LAU_BrM_117	LAU	F	47	BrM	melanoma	other	NA	none	none	none	none	none	none	< 5 days	other	Klemm et al., Cell 2020	No	No	Yes	Yes	Yes	Yes	No	No	No	LAU_BrM_0117
BRM119	LAU_BrM_119	LAU	M	63	BrM	Epidermoid_UO	other	NA	none	none	none	none	none	none	no Info	other	This study	Yes	No	No	No	No	No	No	No	No	LAU_BrM_0119
BRM125	LAU_BrM_125	LAU	M	70	BrM	NSCLC_adeno	lung	NA	>6months	none	>6months	none	none	none	< 5 days	lung	This study	Yes	Yes	Yes	Yes	Yes	Yes	Yes	Yes	No	LAU_BrM_0125
BRM133	LAU_BrM_133	LAU	M	78	BrM	NSCLC	lung	NA	none	none	none	none	none	none	no Info	lung	This study	Yes	No	No	No	No	No	No	No	No	LAU_BrM_0133
BRM137	LAU_BrM_137	LAU	M	71	BrM	NSCLC	lung	NA	<3months	none	>6months	none	none	none	> 5 days	lung	This study	No	No	Yes	Yes	Yes	Yes	No	No	No	LAU_BrM_0137
BRM138	LAU_BrM_138	LAU	F	67	BrM	NSCLC_adeno	lung	NA	none	none	<3months	none	none	none	> 5 days	lung	This study	Yes	Yes	Yes	Yes	Yes	Yes	Yes	Yes	No	LAU_BrM_0138
BRM139	LAU_BrM_139	LAU	F	60	BrM	NSCLC_adeno	lung	NA	none	none	none	none	none	none	no Info	lung	This study	No	No	No	No	No	No	Yes	Yes	Yes	LAU_BrM_0139
BRM141	LAU_BrM_141	LAU	F	59	BrM	NSCLC_adeno	lung	NA	none	none	none	none	none	none	no Info	lung	This study	Yes	Yes	No	No	No	No	Yes	Yes	Yes	LAU_BrM_0141
BRM143	LAU_BrM_143	LAU	F	77	BrM	melanoma	other	NA	none	none	none	none	none	none	no Info	other	This study	Yes	No	No	No	No	No	Yes	Yes	Yes	LAU_BrM_0143
BRM144	LAU_BrM_144	LAU	M	69	BrM	Sarcoma	other	NA	NA	NA	NA	NA	NA	NA	no Info	other	This study	Yes	Yes	No	No	No	No	No	No	No	LAU_BrM_0144
BRM151	LAU_BrM_151	LAU	NA	NA	BrM	NSCLC_adeno	lung	NA	NA	NA	NA	NA	NA	NA	no Info	lung	This study	Yes	No	No	No	No	No	No	No	No	LAU_BrM_0151
BRM154	LAU_BrM_154	LAU	NA	NA	BrM	NSCLC_adeno	lung	NA	NA	NA	NA	NA	NA	NA	no Info	lung	This study	Yes	Yes	No	No	No	No	No	No	No	LAU_BrM_0154
BRM156	LAU_BrM_156	LAU	M	61	BrM	NSCLC_not_confirmed	lung	NA	NA	NA	NA	NA	NA	NA	no Info	lung	This study	Yes	Yes	No	No	No	No	No	No	No	LAU_BrM_0156
BRM158	LAU_BrM_158	LAU	F	72	BrM	NSCLC_adeno	lung	NA	NA	NA	NA	NA	NA	NA	no Info	lung	This study	Yes	Yes	No	No	No	No	No	No	No	LAU_BrM_0158
BRM32	LAU_BrM_32	LAU	M	64	BrM	NSCLC_adeno	lung	NA	none	>6months	<3months	none	none	none	> 5 days	lung	Klemm et al., Cell 2020	No	No	No	No	Yes	Yes	No	No	No	LAU_BrM_0032
BRM33	LAU_BrM_33	LAU	F	55	BrM	NSCLC_adeno	lung	NA	NA	NA	NA	NA	NA	none	none	lung	Klemm et al., Cell 2020	No	No	Yes	Yes	Yes	No	No	No	No	LAU_BrM_0033
BRM35	LAU_BrM_35	LAU	F	39	BrM	BC_triplepos	breast	BC_triplepos	none	<3months (SRS other laesion)	>6months	>6months	none	3-6months	> 5 days	breast	Klemm et al., Cell 2020	No	No	Yes	Yes	Yes	Yes	No	No	Yes	LAU_BrM_0035
BRM36	LAU_BrM_36	LAU	M	59	BrM	NSCLC_adeno	lung	NA	none	none	none	none	none	none	> 5 days	lung	Klemm et al., Cell 2020	No	No	Yes	Yes	Yes	Yes	No	No	No	LAU_BrM_0036
BRM164	LAU_BrM_164	LAU	M	62	BrM	NSCLC_adeno	lung	NA	NA	NA	NA	NA	NA	NA	no Info	lung	This study	No	Yes	No	No	No	No	No	No	No	LAU_BrM_0164
BRM165	LAU_BrM_165	LAU	NA	NA	BrM	NSCLC_adeno	lung	NA	NA	NA	NA	NA	NA	NA	no Info	lung	This study	No	Yes	No	No	No	No	No	No	No	LAU_BrM_0165
BRM166	LAU_BrM_166	LAU	M	65	BrM	NSCLC_adeno	lung	NA	NA	NA	NA	NA	NA	NA	no Info	lung	This study	No	Yes	No	No	No	No	No	No	No	LAU_BrM_0166
BRM39	LAU_BrM_39	LAU	F	78	BrM	NSCLC_adeno	lung	NA	none	none	none	none	none	none	> 5 days	lung	Klemm et al., Cell 2020	No	No	Yes	Yes	Yes	Yes	No	No	Yes	LAU_BrM_0039
BRM40	LAU_BrM_40	LAU	F	64	BrM	NSCLC_squamous	lung	NA	none	none	none	none	none	none	> 5 days	lung	Klemm et al., Cell 2020	No	No	Yes	Yes	Yes	Yes	No	No	Yes	LAU_BrM_0040
BRM47	LAU_BrM_47	LAU	M	65	BrM	NSCLC_adeno	lung	NA	none	none	>6months	none	none	none	> 5 days	lung	Klemm et al., Cell 2020	No	No	Yes	No	Yes	No	No	No	No	LAU_BrM_0047
BRM50	LAU_BrM_50	LAU	M	61	BrM	NSCLC_adeno	lung	NA	none	none	none	none	none	none	> 5 days	lung	Klemm et al., Cell 2020	No	No	Yes	Yes	Yes	Yes	No	No	Yes	LAU_BrM_0050
BRM53	LAU_BrM_53	LAU	F	79	BrM	GI_colon	other	NA	none	none	>6months	none	none	none	> 5 days	other	Klemm et al., Cell 2020	No	No	Yes	Yes	Yes	Yes	No	No	No	LAU_BrM_0053
BRM58	LAU_BrM_58	LAU	M	70	BrM	SCLC_neuroendo	lung	NA	none	none	none	none	none	none	> 5 days	lung	This study	No	No	Yes	Yes	Yes	Yes	No	No	Yes	LAU_BrM_0058
BRM61	LAU_BrM_61	LAU	F	48	BrM	BC_triplepos	breast	BC_ERpos_HER2.sc2+	none	none	>6months	none	none	>6months	none	breast	This study	No	No	Yes	Yes	Yes	Yes	No	No	No	LAU_BrM_0061
BRM62	LAU_BrM_62	LAU	F	47	BrM	BC_HR.NA_HER2pos	breast	BC_HRneg_HER2pos	none	none	>6months	>6months	none	none	> 5 days	breast	This study	No	No	Yes	Yes	Yes	Yes	No	No	Yes	LAU_BrM_0062
BRM65	LAU_BrM_65	LAU	F	54	BrM	BC_ERpos_HER2pos	breast	BC_HRneg_HER2pos	none	none	none	<3months	none	none	none	breast	This study	No	No	Yes	No	Yes	No	No	No	Yes	LAU_BrM_0065
BRM68	LAU_BrM_68	LAU	F	40	BrM	BC_HER2pos	breast	BC_HRneg_HER2pos	none	none	>6months	>6months	none	none	> 5 days	breast	This study	No	No	Yes	Yes	Yes	Yes	No	No	Yes	LAU_BrM_0068
BRM74	LAU_BrM_74	LAU	F	48	BrM	BC_ERpos_HER2neg	breast	BC_HRpos_HER2neg	none	none	>6months	none	none	<3months	none	breast	Klemm et al., Cell 2020	No	No	Yes	Yes	Yes	Yes	No	No	Yes	LAU_BrM_0074
BRM82	LAU_BrM_82	LAU	M	70	BrM	NSCLC_adeno	lung	NA	none	none	>6months	none	none	none	> 5 days	lung	Klemm et al., Cell 2020	No	No	Yes	Yes	Yes	Yes	No	No	Yes	LAU_BrM_0082
BRM92	LAU_BrM_92	LAU	F	55	BrM	BC_tripleneg	breast	BC_HRpos_HER2neg	none	<3months (SRS other laesion)	>6months	none	none	none	> 5 days	breast	Klemm et al., Cell 2020	No	No	Yes	Yes	Yes	Yes	No	No	Yes	LAU_BrM_0092
BRM96	LAU_BrM_96	LAU	F	77	BrM	SCLC	lung	NA	none	>6months	>6months	none	none	none	> 5 days	lung	Klemm et al., Cell 2020	No	No	Yes	Yes	Yes	Yes	No	No	No	LAU_BrM_0096
BRM1	BRM_1	MSKCC	M	55	BrM	melanoma	other	NA	>6months	>6months (SRS other lesion)	none	none	none	none	no Info	other	This study	No	No	No	No	No	Yes	No	No	No	NYC_BRM_0001
GBM19	GBM_19	MSKCC	M	54	Glioma	GBM	glioma	NA	No	none	none	none	none	none	no Info	IDH wt glioma	Klemm et al., Cell 2020	No	No	No	No	Yes	Yes	No	No	No	NYC_GBM_0019
GBM22	GBM_22	MSKCC	M	54	Glioma	GBM	glioma	NA	<3months	>6months	>6months	none	>6months	none	no Info	IDH wt glioma	Klemm et al., Cell 2020	No	No	No	No	Yes	Yes	No	No	No	NYC_GBM_0022
GBM23	GBM_23	MSKCC	F	37	Glioma	Anaplastic Astrocytoma	glioma	NA	No	>6months	>6months	none	>6months	none	no Info	IDH mut glioma	Klemm et al., Cell 2020	No	No	No	No	Yes	Yes	No	No	No	NYC_GBM_0023
GBM107	LAU_GBM_107	LAU	F	73	Glioma	Oligodendroglioma	glioma	NA	none	none	none	none	none	none	none	IDH mut glioma	Klemm et al., Cell 2020	No	No	Yes	Yes	Yes	No	No	No	No	LAU_GBM_0107
GBM136	LAU_GBM_136	LAU	M	74	Glioma	GBM	glioma	NA	none	none	none	none	none	none	no Info	IDH wt glioma	This study	Yes	No	No	No	No	No	Yes	Yes	Yes	LAU_GBM_0136
GBM138	LAU_GBM_138	LAU	F	47	Glioma	GBM	glioma	NA	none	none	none	none	none	none	no Info	IDH wt glioma	This study	Yes	No	No	No	No	No	No	No	No	LAU_GBM_0138
GBM141	LAU_GBM_141	LAU	M	47	Glioma	Anaplastic Oligodendroglioma	glioma	NA	none	none	none	none	none	none	no Info	IDH mut glioma	This study	Yes	No	No	No	No	No	No	No	No	LAU_GBM_0141
GBM143	LAU_GBM_143	LAU	F	76	Glioma	GBM	glioma	NA	none	none	none	none	none	none	no Info	IDH wt glioma	This study	Yes	Yes	No	No	No	No	No	No	No	LAU_GBM_0143
GBM149	LAU_GBM_149	LAU	M	59	Glioma	GBM	glioma	NA	none	none	none	none	none	none	no Info	IDH wt glioma	This study	Yes	Yes	No	No	No	No	Yes	Yes	Yes	LAU_GBM_0149
GBM155	LAU_GBM_155	LAU	F	58	Glioma	Oligodendroglioma	glioma	NA	none	none	none	none	none	none	no Info	IDH mut glioma	This study	Yes	No	No	No	No	No	No	No	No	LAU_GBM_0155
GBM157	LAU_GBM_157	LAU	M	69	Glioma	GBM	glioma	NA	none	none	none	none	none	none	no Info	IDH wt glioma	This study	Yes	No	No	No	No	No	Yes	Yes	No	LAU_GBM_0157
GBM160	LAU_GBM_160	LAU	M	51	Glioma	Astrocytoma, OMS grade II	glioma	NA	none	none	none	none	none	none	no Info	IDH mut glioma	This study	Yes	No	No	No	No	No	No	No	No	LAU_GBM_0160
GBM165	LAU_GBM_165	LAU	M	73	Glioma	GBM	glioma	NA	none	none	none	none	none	none	no Info	IDH wt glioma	This study	Yes	No	No	No	No	No	No	No	No	LAU_GBM_0165
GBM176	LAU_GBM_176	LAU	NA	NA	Glioma	Astrocytoma, OMS grade II	glioma	NA	NA	NA	NA	NA	NA	NA	no Info	IDH mut glioma	This study	Yes	No	No	No	No	No	No	No	No	LAU_GBM_0176
GBM178	LAU_GBM_178	LAU	NA	NA	Glioma	GBM	glioma	NA	NA	NA	NA	NA	NA	NA	no Info	IDH wt glioma	This study	Yes	Yes	No	No	No	No	No	No	No	LAU_GBM_0178
GBM181	LAU_GBM_181	LAU	NA	NA	Glioma	GBM	glioma	NA	NA	NA	NA	NA	NA	NA	no Info	IDH wt glioma	This study	Yes	No	No	No	No	No	No	No	No	LAU_GBM_0181
GBM183	LAU_GBM_183	LAU	NA	NA	Glioma	GBM	glioma	NA	NA	NA	NA	NA	NA	NA	no Info	IDH wt glioma	This study	No	Yes	No	No	No	No	No	No	No	LAU_GBM_0183
GBM187	LAU_GBM_187	LAU	NA	NA	Glioma	Astrocytoma diffus, OMS grade III	glioma	NA	NA	NA	NA	NA	NA	NA	no Info	IDH wt glioma	This study	No	Yes	No	No	No	No	No	No	No	LAU_GBM_0187
GBM188	LAU_GBM_188	LAU	NA	NA	Glioma	GBM	glioma	NA	NA	NA	NA	NA	NA	NA	no Info	IDH wt glioma	This study	No	Yes	No	No	No	No	No	No	No	LAU_GBM_0188
GBM194	LAU_GBM_194	LAU	F	68	Glioma	GBM	glioma	NA	NA	NA	NA	NA	NA	NA	no Info	IDH wt glioma	This study	No	Yes	No	No	No	No	No	No	No	LAU_GBM_0194
GBM67	LAU_GBM_67	LAU	M	59	Glioma	GBM	glioma	NA	none	none	none	none	none	none	> 5 days	IDH wt glioma	Klemm et al., Cell 2020	No	No	Yes	Yes	Yes	Yes	No	No	No	LAU_GBM_0067
GBM73	LAU_GBM_73	LAU	M	68	Glioma	GBM	glioma	NA	none	none	none	none	none	none	none	IDH wt glioma	Klemm et al., Cell 2020	No	No	Yes	Yes	Yes	Yes	No	No	Yes	LAU_GBM_0073
GBM79	LAU_GBM_79	LAU	M	74	Glioma	GBM	glioma	NA	none	none	none	none	none	none	> 5 days	IDH wt glioma	Klemm et al., Cell 2020	No	No	Yes	Yes	Yes	Yes	No	No	Yes	LAU_GBM_0079
GBM86	LAU_GBM_86	LAU	F	47	Glioma	GBM	glioma	NA	none	none	none	none	none	none	< 5 days	IDH wt glioma	This study	No	No	Yes	Yes	Yes	Yes	No	No	No	LAU_GBM_0086
GBM88	LAU_GBM_88	LAU	F	64	Glioma	GBM	glioma	NA	none	none	none	none	none	none	> 5 days	IDH mut glioma	This study	No	No	Yes	Yes	Yes	Yes	No	No	No	LAU_GBM_0088
GBM89	LAU_GBM_89	LAU	M	47	Glioma	Oligodendroglioma	glioma	NA	none	none	none	none	none	none	none	IDH mut glioma	This study	No	No	Yes	No	Yes	No	No	No	No	LAU_GBM_0089
GBM93	LAU_GBM_93	LAU	M	84	Glioma	GBM	glioma	NA	none	none	none	none	none	none	> 5 days	IDH wt glioma	Klemm et al., Cell 2020	No	No	Yes	Yes	Yes	Yes	No	No	Yes	LAU_GBM_0093
GBM94	LAU_GBM_94	LAU	F	66	Glioma	GBM	glioma	NA	none	none	none	none	none	none	> 5 days	IDH wt glioma	Klemm et al., Cell 2020	No	No	Yes	Yes	Yes	Yes	No	No	No	LAU_GBM_0094
GBM95	LAU_GBM_95	LAU	F	46	Glioma	Diffuse Astrocytoma	glioma	NA	none	none	none	none	none	none	none	IDH mut glioma	Klemm et al., Cell 2020	No	No	Yes	Yes	Yes	Yes	No	No	No	LAU_GBM_0095
GBM96	LAU_GBM_96	LAU	F	59	Glioma	GBM	glioma	NA	none	none	none	none	none	none	> 5 days	IDH wt glioma	This study	No	No	Yes	Yes	Yes	Yes	No	No	No	LAU_GBM_0096
GBM10A	GBM_10A	MSKCC	F	62	Glioma	GBM	glioma	NA	<3months	>6months	>6months	none	>6months	none	no Info	IDH wt glioma	Klemm et al., Cell 2020	No	No	No	No	No	Yes	No	No	No	NYC_GBM_0010A
GBM13	GBM_13	MSKCC	F	54	Glioma	GBM	glioma	NA	No	>6months	>6months	<3months	>6months	none	no Info	IDH wt glioma	Klemm et al., Cell 2020	No	No	No	No	No	Yes	No	No	No	NYC_GBM_0013
GBM16	GBM_16	MSKCC	F	54	Glioma	GBM	glioma	NA	No	>6months	>6months	none	>6months	none	no Info	IDH wt glioma	Klemm et al., Cell 2020	No	No	No	No	No	Yes	No	No	No	NYC_GBM_0016
GBM33	GBM_33	MSKCC	M	49	Glioma	GBM	glioma	NA	No	No	none	none	none	none	no Info	IDH wt glioma	Klemm et al., Cell 2020	No	No	No	No	No	Yes	No	No	No	NYC_GBM_0033
GBM36	GBM_36	MSKCC	F	35	Glioma	GBM	glioma	NA	No	>6months	>6months	none	>6months	none	no Info	IDH mut glioma	Klemm et al., Cell 2020	No	No	Yes	Yes	No	Yes	No	No	No	NYC_GBM_0036
GBM6	GBM_6	MSKCC	F	29	Glioma	Diffuse Astrocytoma	glioma	NA	No	none	none	none	<3months	none	no Info	IDH mut glioma	Klemm et al., Cell 2020	No	No	No	No	No	Yes	No	No	No	NYC_GBM_0006
HD6351	HD_6351	MSKCC	NA	NA	healthy.blood	NA	NA	NA	NA	NA	NA	NA	NA	NA	no Info	healthy.blood	Klemm et al., Cell 2020	No	No	Yes	No	No	No	No	No	No	NYC_Control_6351
HD6352	HD_6352	MSKCC	NA	NA	healthy.blood	NA	NA	NA	NA	NA	NA	NA	NA	NA	no Info	healthy.blood	Klemm et al., Cell 2020	No	No	Yes	No	No	No	No	No	No	NYC_Control_6352
HD958	HD_958	MSKCC	NA	NA	healthy.blood	NA	NA	NA	NA	NA	NA	NA	NA	NA	no Info	healthy.blood	Klemm et al., Cell 2020	No	No	Yes	No	No	No	No	No	No	NYC_Control_0958
HD1	LAU_HD_1	LAU	F	30	healthy.blood	NA	NA	NA	NA	NA	NA	NA	NA	NA	no Info	healthy.blood	Klemm et al., Cell 2020	No	No	Yes	Yes	No	No	No	No	No	LAU_Control_0001
HD14	LAU_HD_14	LAU	M	28	healthy.blood	NA	NA	NA	NA	NA	NA	NA	NA	NA	no Info	healthy.blood	Klemm et al., Cell 2020	No	No	Yes	Yes	No	No	No	No	No	LAU_Control_0014
HD16	LAU_HD_16	LAU	M	35	healthy.blood	NA	NA	NA	NA	NA	NA	NA	NA	NA	no Info	healthy.blood	Klemm et al., Cell 2020	No	No	Yes	Yes	No	No	No	No	No	LAU_Control_0016
HD20	LAU_HD_20	LAU	M	30	healthy.blood	NA	NA	NA	NA	NA	NA	NA	NA	NA	no Info	healthy.blood	Klemm et al., Cell 2020	No	No	Yes	Yes	No	No	No	No	No	LAU_Control_0020
HD21	LAU_HD_21	LAU	F	36	healthy.blood	NA	NA	NA	NA	NA	NA	NA	NA	NA	no Info	healthy.blood	Klemm et al., Cell 2020	No	No	Yes	Yes	No	No	No	No	No	LAU_Control_0021
HD22	LAU_HD_22	LAU	F	25	healthy.blood	NA	NA	NA	NA	NA	NA	NA	NA	NA	no Info	healthy.blood	Klemm et al., Cell 2020	No	No	Yes	Yes	No	No	No	No	No	LAU_Control_0022
HD3	LAU_HD_3	LAU	F	28	healthy.blood	NA	NA	NA	NA	NA	NA	NA	NA	NA	no Info	healthy.blood	Klemm et al., Cell 2020	No	No	Yes	Yes	No	No	No	No	No	LAU_Control_0003
HD4	LAU_HD_4	LAU	M	NA	healthy.blood	NA	NA	NA	NA	NA	NA	NA	NA	NA	no Info	healthy.blood	Klemm et al., Cell 2020	No	No	Yes	No	No	No	No	No	No	LAU_Control_0004
HD6	LAU_HD_6	LAU	F	26	healthy.blood	NA	NA	NA	NA	NA	NA	NA	NA	NA	no Info	healthy.blood	Klemm et al., Cell 2020	No	No	Yes	Yes	No	No	No	No	No	LAU_Control_0006

## Sheet: 1B
Supplementary Table 1B: CD8 cluster-specific genes, related to Fig. 1.
CD8+ T cell cluster-specific genes in single-cell RNAseq data were identified with the seurat package in R using the Wilcoxon Rank Sum test and bonferroni correction for multiple testing.
	p_val	avg_log2FC	pct.1	pct.2	p_val_adj	cluster	gene
FTH1	0	1.49346	0.995	0.986	0	C1	FTH1
CREM	0	1.02919	0.703	0.393	0	C1	CREM
ZFP36	0	0.927742	0.972	0.887	0	C1	ZFP36
LMNA	0	0.918855	0.362	0.094	0	C1	LMNA
ANXA1	0	0.905904	0.752	0.609	0	C1	ANXA1
GPR183	0	0.903655	0.492	0.155	0	C1	GPR183
FOS	0	0.851045	0.836	0.725	0	C1	FOS
VIM	0	0.808428	0.971	0.938	0	C1	VIM
IL7R	0	0.786207	0.719	0.531	0	C1	IL7R
RGCC	0	0.740663	0.701	0.405	0	C1	RGCC
JUNB	0	0.701882	0.954	0.908	0	C1	JUNB
TUBA4A	0	0.698563	0.716	0.554	0	C1	TUBA4A
MYADM	0	0.697211	0.593	0.32	0	C1	MYADM
DNAJB1	0	0.68362	0.833	0.668	0	C1	DNAJB1
SRGN	0	0.668406	0.977	0.864	0	C1	SRGN
SARAF	0	0.6603	0.971	0.93	0	C1	SARAF
LDHA	0	0.644435	0.846	0.7	0	C1	LDHA
BTG1	0	0.636172	0.991	0.983	0	C1	BTG1
KLF6	0	0.624902	0.883	0.748	0	C1	KLF6
HSPA8	0	0.621268	0.974	0.931	0	C1	HSPA8
SAT1	0	0.619738	0.681	0.48	0	C1	SAT1
CXCR4	0	0.613552	0.979	0.934	0	C1	CXCR4
EZR	0	0.604927	0.793	0.634	0	C1	EZR
YPEL5	0	0.600056	0.685	0.451	0	C1	YPEL5
ZFP36L2	0	0.596166	0.979	0.959	0	C1	ZFP36L2
SLC2A3	0	0.59325	0.686	0.489	0	C1	SLC2A3
FAM177A1	0	0.569738	0.588	0.348	0	C1	FAM177A1
UBC	0	0.548618	0.996	0.977	0	C1	UBC
PTMA	0	0.54139	0.999	0.998	0	C1	PTMA
MCL1	0	0.539089	0.823	0.639	0	C1	MCL1
TNFAIP3	0	0.522038	0.938	0.814	0	C1	TNFAIP3
DNAJA1	0	0.517354	0.708	0.471	0	C1	DNAJA1
CDKN1A	0	0.515496	0.379	0.17	0	C1	CDKN1A
H3F3B	0	0.515126	0.989	0.96	0	C1	H3F3B
HSP90AA1	0	0.501893	0.943	0.877	0	C1	HSP90AA1
SELENOK	0	0.49867	0.666	0.484	0	C1	SELENOK
TSC22D3	0	0.469236	0.967	0.949	0	C1	TSC22D3
TUBB4B	0	0.467133	0.568	0.348	0	C1	TUBB4B
CSRNP1	0	0.462119	0.581	0.338	0	C1	CSRNP1
CD44	0	0.43967	0.791	0.652	0	C1	CD44
NR4A3	0	0.394039	0.379	0.182	0	C1	NR4A3
PLK3	0	0.38904	0.358	0.144	0	C1	PLK3
EIF1	0	0.374362	0.998	0.994	0	C1	EIF1
FOSB	5.84e-308	0.575935	0.559	0.366	1.11e-303	C1	FOSB
SPOCK2	1.16e-292	0.472207	0.713	0.559	2.19e-288	C1	SPOCK2
PPP1R15A	1.68e-290	0.436024	0.723	0.547	3.18e-286	C1	PPP1R15A
EML4	1.51e-281	0.360556	0.615	0.428	2.86e-277	C1	EML4
BRD2	3.88e-280	0.41536	0.712	0.537	7.35e-276	C1	BRD2
SKIL	1.32e-276	0.282353	0.287	0.123	2.5e-272	C1	SKIL
DDIT4	2.77e-276	0.533577	0.745	0.609	5.24e-272	C1	DDIT4
ELL2	2.77e-269	0.307502	0.333	0.16	5.25e-265	C1	ELL2
CALM2	8.21e-256	0.38397	0.842	0.751	1.55e-251	C1	CALM2
LEPROTL1	2.52e-255	0.398328	0.739	0.604	4.77e-251	C1	LEPROTL1
HSPA1B	3.55e-252	0.472182	0.347	0.172	6.73e-248	C1	HSPA1B
TMSB4X	2.03e-247	0.30366	1	1	3.85e-243	C1	TMSB4X
RPL28	1.15e-244	0.29984	1	0.997	2.18e-240	C1	RPL28
TENT5C	2.6e-242	0.350986	0.555	0.37	4.92e-238	C1	TENT5C
CHMP1B	1.17e-239	0.385868	0.358	0.195	2.22e-235	C1	CHMP1B
UBE2S	2.02e-239	0.353893	0.512	0.335	3.83e-235	C1	UBE2S
GZMK	7.05e-239	0.550691	0.619	0.445	1.34e-234	C1	GZMK
ZNF331	1.04e-238	0.366244	0.511	0.319	1.97e-234	C1	ZNF331
CRIP1	2.18e-237	0.442852	0.903	0.822	4.13e-233	C1	CRIP1
RPLP1	1.59e-235	0.311788	1	0.999	3.01e-231	C1	RPLP1
H2AFZ	1e-230	0.387167	0.732	0.598	1.9e-226	C1	H2AFZ
JPT1	3.87e-229	0.327367	0.55	0.369	7.34e-225	C1	JPT1
JUN	1.08e-224	0.540638	0.891	0.771	2.05e-220	C1	JUN
EIF4A1	1.41e-224	0.364604	0.817	0.72	2.66e-220	C1	EIF4A1
ARID5A	3.52e-221	0.327245	0.448	0.279	6.67e-217	C1	ARID5A
EIF4A3	9.1e-221	0.294802	0.446	0.271	1.72e-216	C1	EIF4A3
IDS	7.8e-218	0.356794	0.681	0.546	1.48e-213	C1	IDS
PDE4B	4.23e-217	0.339124	0.561	0.389	8.02e-213	C1	PDE4B
HSPA5	6.66e-211	0.366889	0.8	0.696	1.26e-206	C1	HSPA5
ISG20	2.71e-208	0.400983	0.745	0.624	5.14e-204	C1	ISG20
SMAD7	4.31e-207	0.269896	0.347	0.191	8.16e-203	C1	SMAD7
SFPQ	5.24e-206	0.321633	0.761	0.64	9.93e-202	C1	SFPQ
SRSF2	1.39e-200	0.351043	0.71	0.578	2.64e-196	C1	SRSF2
PDCD4	6.09e-200	0.354565	0.616	0.471	1.15e-195	C1	PDCD4
CD55	4.45e-198	0.407439	0.533	0.382	8.43e-194	C1	CD55
NDUFS5	1.33e-196	0.33454	0.701	0.583	2.53e-192	C1	NDUFS5
USP36	6.5e-190	0.262136	0.342	0.194	1.23e-185	C1	USP36
PFKFB3	2.09e-189	0.279408	0.292	0.151	3.97e-185	C1	PFKFB3
HSPA1A	2.57e-187	0.421645	0.395	0.238	4.86e-183	C1	HSPA1A
DYNLL1	1.27e-175	0.315262	0.601	0.441	2.4e-171	C1	DYNLL1
AQP3	3.43e-175	0.302893	0.29	0.157	6.5e-171	C1	AQP3
CRYBG1	8.71e-173	0.328367	0.436	0.292	1.65e-168	C1	CRYBG1
TAGLN2	1.16e-171	0.416925	0.805	0.736	2.2e-167	C1	TAGLN2
OAZ1	1.78e-171	0.318889	0.923	0.881	3.37e-167	C1	OAZ1
CALM1	5.41e-171	0.292012	0.969	0.95	1.02e-166	C1	CALM1
ATP1B3	9.88e-171	0.328917	0.438	0.292	1.87e-166	C1	ATP1B3
COTL1	6.06e-169	0.313594	0.768	0.627	1.15e-164	C1	COTL1
PER1	6.21e-169	0.258503	0.347	0.206	1.18e-164	C1	PER1
SRSF7	7.9e-169	0.327254	0.828	0.738	1.5e-164	C1	SRSF7
YWHAZ	4.1e-168	0.262374	0.943	0.901	7.77e-164	C1	YWHAZ
PDCL3	1.34e-167	0.277716	0.371	0.226	2.55e-163	C1	PDCL3
PNRC1	1.01e-164	0.27254	0.97	0.949	1.92e-160	C1	PNRC1
PABPC1	6.4e-164	0.452127	0.96	0.943	1.21e-159	C1	PABPC1
CCR7	6.06e-163	0.421827	0.258	0.136	1.15e-158	C1	CCR7
PTGER4	1.37e-157	0.314641	0.551	0.41	2.6e-153	C1	PTGER4
PLP2	1.68e-151	0.269471	0.55	0.408	3.18e-147	C1	PLP2
HSP90AB1	7.06e-150	0.27946	0.913	0.873	1.34e-145	C1	HSP90AB1
SOCS1	6.25e-146	0.317839	0.495	0.365	1.18e-141	C1	SOCS1
AUTS2	1.98e-145	0.283912	0.287	0.167	3.75e-141	C1	AUTS2
DUSP1	2.07e-145	0.365391	0.918	0.851	3.92e-141	C1	DUSP1
UBB	2.83e-145	0.271264	0.89	0.832	5.37e-141	C1	UBB
SLC7A5	1.09e-142	0.270869	0.502	0.355	2.07e-138	C1	SLC7A5
JMJD6	1.54e-142	0.251545	0.359	0.229	2.91e-138	C1	JMJD6
GADD45B	1.07e-137	0.335651	0.473	0.346	2.03e-133	C1	GADD45B
SLC38A2	2.13e-135	0.263381	0.477	0.343	4.03e-131	C1	SLC38A2
ITM2C	1.27e-133	0.31144	0.392	0.258	2.41e-129	C1	ITM2C
VPS37B	1.48e-132	0.25968	0.41	0.281	2.8e-128	C1	VPS37B
ZFP36L1	4.5e-132	0.313471	0.657	0.539	8.53e-128	C1	ZFP36L1
ATP6V0C	4.61e-131	0.28091	0.708	0.611	8.73e-127	C1	ATP6V0C
CCNH	1.56e-129	0.327693	0.588	0.479	2.96e-125	C1	CCNH
S100A10	2.57e-129	0.329236	0.83	0.772	4.86e-125	C1	S100A10
BTG2	9.23e-129	0.308834	0.605	0.484	1.75e-124	C1	BTG2
CD69	3.17e-125	0.383248	0.834	0.767	6e-121	C1	CD69
S100A11	1.53e-119	0.331151	0.66	0.568	2.9e-115	C1	S100A11
IER2	1.21e-118	0.340005	0.7	0.607	2.28e-114	C1	IER2
CEMIP2	3.79e-112	0.254802	0.378	0.262	7.19e-108	C1	CEMIP2
SMCHD1	3.38e-111	0.269174	0.639	0.548	6.4e-107	C1	SMCHD1
TSPYL2	1.91e-106	0.265294	0.425	0.307	3.63e-102	C1	TSPYL2
HSPE1	9.7e-100	0.267354	0.578	0.481	1.84e-95	C1	HSPE1
CITED2	1.01e-90	0.29821	0.515	0.414	1.92e-86	C1	CITED2
FXYD5	1.13e-90	0.266055	0.848	0.816	2.14e-86	C1	FXYD5
JUND	7.36e-86	0.325394	0.777	0.715	1.39e-81	C1	JUND
DUSP2	4.28e-82	0.257844	0.83	0.754	8.11e-78	C1	DUSP2
NFKBIA	7.4e-82	0.317961	0.762	0.699	1.4e-77	C1	NFKBIA
LTB	7.83e-78	0.261885	0.543	0.43	1.48e-73	C1	LTB
CD74	2.8e-72	0.290606	0.909	0.873	5.3e-68	C1	CD74
TGFB1	3.51e-71	0.262196	0.711	0.646	6.65e-67	C1	TGFB1
CCL4	2.94e-66	0.677887	0.601	0.578	5.58e-62	C1	CCL4
ISG15	5.52e-62	0.386206	0.399	0.318	1.05e-57	C1	ISG15
MX1	4.13e-36	0.271072	0.284	0.224	7.82e-32	C1	MX1
IFI6	4.21e-06	0.337977	0.333	0.324	0.0797824	C1	IFI6
GNLY	0	0.990684	0.6	0.348	0	C2	GNLY
TXNIP	0	0.854594	0.979	0.766	0	C2	TXNIP
KLF2	0	0.80512	0.905	0.516	0	C2	KLF2
NKG7	0	0.736882	0.919	0.692	0	C2	NKG7
FGFBP2	0	0.703413	0.421	0.112	0	C2	FGFBP2
KLRG1	0	0.627095	0.565	0.199	0	C2	KLRG1
PLEK	0	0.602892	0.517	0.159	0	C2	PLEK
CMC1	0	0.579988	0.495	0.273	0	C2	CMC1
LYAR	0	0.548717	0.587	0.286	0	C2	LYAR
KLRD1	0	0.509253	0.591	0.327	0	C2	KLRD1
CTSW	0	0.479932	0.877	0.656	0	C2	CTSW
RIPOR2	0	0.470279	0.617	0.319	0	C2	RIPOR2
EFHD2	0	0.453453	0.571	0.347	0	C2	EFHD2
TLE5	0	0.439198	0.895	0.73	0	C2	TLE5
GZMM	0	0.435542	0.74	0.525	0	C2	GZMM
ITGB2	0	0.434347	0.841	0.68	0	C2	ITGB2
BIN2	0	0.433824	0.665	0.431	0	C2	BIN2
RPL3	0	0.429252	1	0.99	0	C2	RPL3
FCGR3A	0	0.408162	0.294	0.089	0	C2	FCGR3A
MATK	0	0.378082	0.481	0.243	0	C2	MATK
FCRL6	0	0.348056	0.296	0.082	0	C2	FCRL6
CX3CR1	0	0.336931	0.254	0.058	0	C2	CX3CR1
RPL34	0	0.336579	1	0.994	0	C2	RPL34
EEF1A1	0	0.303608	1	1	0	C2	EEF1A1
S100A4	5.28e-308	0.42195	0.964	0.866	1e-303	C2	S100A4
FLNA	2.77e-301	0.446917	0.775	0.592	5.25e-297	C2	FLNA
PTGDR	3.19e-300	0.251576	0.255	0.088	6.05e-296	C2	PTGDR
RPL6	7.88e-300	0.331627	1	0.994	1.49e-295	C2	RPL6
RPS3A	1.18e-297	0.290069	1	0.995	2.23e-293	C2	RPS3A
RPL21	2.23e-297	0.302213	1	0.991	4.23e-293	C2	RPL21
EMP3	7.39e-293	0.385502	0.815	0.627	1.4e-288	C2	EMP3
SAMD3	2.13e-290	0.348778	0.483	0.267	4.04e-286	C2	SAMD3
RPS14	4.57e-289	0.314239	1	0.995	8.65e-285	C2	RPS14
AHNAK	1.01e-287	0.407881	0.828	0.639	1.91e-283	C2	AHNAK
RPS27A	1.29e-286	0.300482	1	0.996	2.45e-282	C2	RPS27A
MYBL1	3.15e-285	0.316179	0.368	0.17	5.96e-281	C2	MYBL1
RPS8	2.15e-279	0.288753	1	0.995	4.07e-275	C2	RPS8
TGFBR3	3.64e-279	0.317462	0.335	0.149	6.9e-275	C2	TGFBR3
CDC25B	3.79e-273	0.317351	0.433	0.228	7.18e-269	C2	CDC25B
MT-ND5	6e-260	0.38668	0.983	0.952	1.14e-255	C2	MT-ND5
PXN	8.61e-258	0.273603	0.351	0.165	1.63e-253	C2	PXN
RPS21	2.74e-255	0.270792	1	0.995	5.2e-251	C2	RPS21
RPS18	7.58e-255	0.295823	1	0.995	1.44e-250	C2	RPS18
PLAC8	4.71e-247	0.264564	0.319	0.143	8.92e-243	C2	PLAC8
RPL5	1.73e-236	0.290346	0.998	0.972	3.27e-232	C2	RPL5
KLRK1	2.24e-233	0.378811	0.685	0.489	4.23e-229	C2	KLRK1
RPS6	3.14e-231	0.272019	1	0.993	5.95e-227	C2	RPS6
SYNE1	2.43e-229	0.351334	0.552	0.361	4.61e-225	C2	SYNE1
RPS3	9.18e-215	0.265663	1	0.997	1.74e-210	C2	RPS3
RPL14	1.24e-214	0.26247	0.999	0.994	2.35e-210	C2	RPL14
RPL39	7.29e-213	0.260254	1	0.994	1.38e-208	C2	RPL39
RPS29	3.56e-211	0.252409	1	0.996	6.75e-207	C2	RPS29
KLF3	1.18e-209	0.267725	0.436	0.246	2.23e-205	C2	KLF3
SUN2	9.58e-207	0.312286	0.716	0.553	1.81e-202	C2	SUN2
SPON2	2.71e-206	0.36913	0.285	0.137	5.13e-202	C2	SPON2
TPST2	1.17e-200	0.287905	0.445	0.269	2.22e-196	C2	TPST2
HOPX	1.51e-195	0.293484	0.474	0.286	2.86e-191	C2	HOPX
RPSA	3.37e-195	0.297093	0.998	0.989	6.39e-191	C2	RPSA
MYO1F	4e-193	0.252541	0.383	0.213	7.58e-189	C2	MYO1F
CST7	9.53e-193	0.286261	0.894	0.713	1.81e-188	C2	CST7
LINC00861	2.75e-192	0.252232	0.39	0.216	5.2e-188	C2	LINC00861
S100A6	4.8e-192	0.289726	0.93	0.844	9.08e-188	C2	S100A6
RPL17	1.96e-183	0.254297	0.999	0.989	3.72e-179	C2	RPL17
RPL4	2.64e-179	0.252566	0.98	0.933	5e-175	C2	RPL4
MT-CO1	3.48e-179	0.250681	1	0.999	6.6e-175	C2	MT-CO1
TRAF3IP3	2.11e-175	0.27665	0.567	0.392	3.99e-171	C2	TRAF3IP3
PTP4A2	1.67e-173	0.296662	0.703	0.561	3.15e-169	C2	PTP4A2
CCND3	1.29e-170	0.297114	0.722	0.574	2.44e-166	C2	CCND3
PRF1	5.22e-169	0.312519	0.715	0.535	9.9e-165	C2	PRF1
LIME1	1.31e-167	0.291906	0.671	0.514	2.47e-163	C2	LIME1
P2RY8	7.11e-166	0.25202	0.436	0.271	1.35e-161	C2	P2RY8
MT-ND6	8.32e-159	0.381692	0.763	0.64	1.58e-154	C2	MT-ND6
ITGAL	6.33e-158	0.264166	0.459	0.3	1.2e-153	C2	ITGAL
HCST	1.65e-147	0.271706	0.936	0.866	3.12e-143	C2	HCST
HIST1H1E	4.62e-144	0.417466	0.585	0.453	8.75e-140	C2	HIST1H1E
MT-CYB	1.03e-135	0.264866	0.997	0.987	1.95e-131	C2	MT-CYB
CD8B	6.05e-135	0.314979	0.741	0.592	1.15e-130	C2	CD8B
MTRNR2L8	1.24e-128	0.836575	0.385	0.251	2.36e-124	C2	MTRNR2L8
MT-ND4	1.03e-112	0.254002	0.948	0.904	1.95e-108	C2	MT-ND4
MT-ATP6	6.18e-112	0.276505	0.993	0.982	1.17e-107	C2	MT-ATP6
MTRNR2L12	3.36e-104	0.27778	0.988	0.982	6.36e-100	C2	MTRNR2L12
MT-CO3	1.25e-97	0.296395	0.995	0.985	2.36e-93	C2	MT-CO3
AL138963.4	3.68e-97	0.275921	0.423	0.3	6.98e-93	C2	AL138963.4
GZMH	3.52e-59	0.335335	0.61	0.542	6.68e-55	C2	GZMH
RPS26	2.33e-57	0.256457	0.966	0.956	4.42e-53	C2	RPS26
KLRB1	1.12e-45	0.303674	0.293	0.218	2.11e-41	C2	KLRB1
CXCL13	0	2.77792	0.616	0.052	0	C3	CXCL13
RGS1	0	1.60471	0.948	0.459	0	C3	RGS1
CCL4L2	0	1.58303	0.524	0.226	0	C3	CCL4L2
GZMB	0	1.472	0.812	0.408	0	C3	GZMB
DUSP4	0	1.42673	0.89	0.297	0	C3	DUSP4
IFNG	0	1.31768	0.614	0.153	0	C3	IFNG
TRBV28	0	1.28633	0.27	0.039	0	C3	TRBV28
GAPDH	0	1.23059	0.999	0.961	0	C3	GAPDH
CTLA4	0	1.22677	0.709	0.134	0	C3	CTLA4
CCL3	0	1.18562	0.48	0.082	0	C3	CCL3
LAG3	0	1.16302	0.706	0.277	0	C3	LAG3
CD7	0	1.13591	0.899	0.653	0	C3	CD7
TIGIT	0	1.09897	0.661	0.209	0	C3	TIGIT
CCL41	0	1.09107	0.821	0.523	0	C3	CCL4
ITGAE	0	0.988772	0.665	0.179	0	C3	ITGAE
ALOX5AP	0	0.97962	0.775	0.447	0	C3	ALOX5AP
SAMSN1	0	0.970962	0.796	0.309	0	C3	SAMSN1
RBPJ	0	0.914228	0.636	0.186	0	C3	RBPJ
CTSD	0	0.912914	0.816	0.468	0	C3	CTSD
NR4A2	0	0.90714	0.801	0.523	0	C3	NR4A2
PDCD1	0	0.904745	0.639	0.151	0	C3	PDCD1
PHLDA1	0	0.902051	0.565	0.144	0	C3	PHLDA1
LINC01871	0	0.898498	0.662	0.291	0	C3	LINC01871
KRT86	0	0.88051	0.338	0.016	0	C3	KRT86
DUSP5	0	0.864158	0.635	0.228	0	C3	DUSP5
SRGN1	0	0.8378	0.994	0.88	0	C3	SRGN
RHOB	0	0.824863	0.526	0.139	0	C3	RHOB
ID2	0	0.816829	0.79	0.488	0	C3	ID2
HLA-DRA	0	0.815066	0.617	0.242	0	C3	HLA-DRA
TPI1	0	0.788315	0.886	0.643	0	C3	TPI1
PGK1	0	0.772701	0.874	0.67	0	C3	PGK1
TNFRSF9	0	0.76973	0.409	0.061	0	C3	TNFRSF9
CXCR6	0	0.749542	0.5	0.122	0	C3	CXCR6
IVNS1ABP	0	0.748577	0.626	0.29	0	C3	IVNS1ABP
RGCC1	0	0.739827	0.798	0.433	0	C3	RGCC
CLEC2B	0	0.728283	0.758	0.499	0	C3	CLEC2B
HLA-DRB1	0	0.714512	0.792	0.475	0	C3	HLA-DRB1
NR3C1	0	0.703793	0.672	0.386	0	C3	NR3C1
SIRPG	0	0.697349	0.586	0.181	0	C3	SIRPG
PTMS	0	0.69447	0.553	0.178	0	C3	PTMS
TNFSF9	0	0.688738	0.433	0.142	0	C3	TNFSF9
COTL11	0	0.680203	0.893	0.619	0	C3	COTL1
HAVCR2	0	0.68005	0.455	0.064	0	C3	HAVCR2
HLA-DPA1	0	0.671596	0.821	0.528	0	C3	HLA-DPA1
FABP5	0	0.661905	0.54	0.191	0	C3	FABP5
DYNLL11	0	0.648359	0.716	0.439	0	C3	DYNLL1
RGS2	0	0.646414	0.538	0.203	0	C3	RGS2
HERPUD1	0	0.644889	0.753	0.532	0	C3	HERPUD1
VCAM1	0	0.64102	0.314	0.051	0	C3	VCAM1
CCL5	0	0.640926	0.935	0.828	0	C3	CCL5
ITM2A	0	0.64075	0.771	0.46	0	C3	ITM2A
CD63	0	0.637883	0.68	0.375	0	C3	CD63
NFKBIZ	0	0.632896	0.563	0.307	0	C3	NFKBIZ
FKBP1A	0	0.630257	0.689	0.365	0	C3	FKBP1A
SNAP47	0	0.629686	0.463	0.108	0	C3	SNAP47
KLRC2	0	0.628777	0.258	0.057	0	C3	KLRC2
DNAJA11	0	0.627282	0.788	0.493	0	C3	DNAJA1
H2AFZ1	0	0.620428	0.838	0.594	0	C3	H2AFZ
CD741	0	0.616466	0.963	0.865	0	C3	CD74
GZMA	0	0.61537	0.88	0.729	0	C3	GZMA
ZNF3311	0	0.613678	0.623	0.324	0	C3	ZNF331
PTPN22	0	0.611038	0.613	0.286	0	C3	PTPN22
JUND1	0	0.606262	0.839	0.709	0	C3	JUND
PKM	0	0.601801	0.776	0.555	0	C3	PKM
CXCR41	0	0.601532	0.99	0.94	0	C3	CXCR4
ACP5	0	0.601398	0.449	0.1	0	C3	ACP5
APOBEC3G	0	0.597271	0.679	0.415	0	C3	APOBEC3G
CCND2	0	0.596694	0.63	0.334	0	C3	CCND2
TOX	0	0.589325	0.518	0.162	0	C3	TOX
HLA-DQA1	0	0.589242	0.497	0.167	0	C3	HLA-DQA1
CBLB	0	0.587353	0.702	0.392	0	C3	CBLB
MTHFD2	0	0.579653	0.499	0.211	0	C3	MTHFD2
IGFLR1	0	0.573457	0.502	0.193	0	C3	IGFLR1
ENTPD1	0	0.57133	0.361	0.038	0	C3	ENTPD1
CKLF	0	0.569698	0.669	0.427	0	C3	CKLF
PMAIP1	0	0.569223	0.481	0.239	0	C3	PMAIP1
HLA-DRB5	0	0.566122	0.586	0.262	0	C3	HLA-DRB5
CD82	0	0.564262	0.53	0.207	0	C3	CD82
KIR2DL4	0	0.560469	0.274	0.013	0	C3	KIR2DL4
CD2	0	0.558561	0.895	0.721	0	C3	CD2
TNFRSF1B	0	0.558338	0.701	0.411	0	C3	TNFRSF1B
SLC7A51	0	0.555472	0.679	0.334	0	C3	SLC7A5
CD27	0	0.545995	0.636	0.36	0	C3	CD27
ZFP36L21	0	0.543252	0.988	0.96	0	C3	ZFP36L2
CREM1	0	0.540379	0.761	0.434	0	C3	CREM
G3BP2	0	0.535378	0.719	0.488	0	C3	G3BP2
APOBEC3C	0	0.531152	0.513	0.237	0	C3	APOBEC3C
BST2	0	0.528032	0.66	0.407	0	C3	BST2
LDLRAD4	0	0.527101	0.43	0.151	0	C3	LDLRAD4
SNX9	0	0.527065	0.438	0.161	0	C3	SNX9
AC243829.4	0	0.522364	0.342	0.036	0	C3	AC243829.4
ADGRE5	0	0.518396	0.77	0.563	0	C3	ADGRE5
PDE4D	0	0.514184	0.649	0.345	0	C3	PDE4D
UBC1	0	0.512461	0.998	0.98	0	C3	UBC
CAPG	0	0.503686	0.405	0.139	0	C3	CAPG
SLA	0	0.498831	0.579	0.31	0	C3	SLA
ITM2C1	0	0.498295	0.539	0.243	0	C3	ITM2C
RNF19A	0	0.4924	0.669	0.408	0	C3	RNF19A
BATF	0	0.49194	0.433	0.211	0	C3	BATF
CRIP11	0	0.488959	0.956	0.823	0	C3	CRIP1
CKS2	0	0.488865	0.46	0.174	0	C3	CKS2
IL2RB	0	0.481529	0.57	0.33	0	C3	IL2RB
NEDD9	0	0.479369	0.466	0.18	0	C3	NEDD9
LYST	0	0.476499	0.547	0.27	0	C3	LYST
PGAM1	0	0.47593	0.718	0.496	0	C3	PGAM1
PTPN7	0	0.47331	0.558	0.292	0	C3	PTPN7
CARD16	0	0.472552	0.581	0.325	0	C3	CARD16
LSP1	0	0.471809	0.928	0.811	0	C3	LSP1
PTTG1	0	0.470567	0.487	0.18	0	C3	PTTG1
CD96	0	0.461749	0.739	0.508	0	C3	CD96
BRD21	0	0.459872	0.788	0.549	0	C3	BRD2
IFI16	0	0.458961	0.631	0.371	0	C3	IFI16
LAYN	0	0.456432	0.262	0.015	0	C3	LAYN
NR4A1	0	0.454551	0.344	0.114	0	C3	NR4A1
NBL1	0	0.452895	0.33	0.065	0	C3	NBL1
ZC3H12A	0	0.452222	0.415	0.162	0	C3	ZC3H12A
TNFAIP31	0	0.450252	0.96	0.831	0	C3	TNFAIP3
CYTOR	0	0.450035	0.612	0.342	0	C3	CYTOR
SPRY1	0	0.449621	0.277	0.038	0	C3	SPRY1
METRNL	0	0.446303	0.456	0.193	0	C3	METRNL
TRAT1	0	0.446137	0.506	0.253	0	C3	TRAT1
SQSTM1	0	0.445114	0.728	0.498	0	C3	SQSTM1
SLA2	0	0.444289	0.472	0.242	0	C3	SLA2
PLPP1	0	0.443265	0.296	0.056	0	C3	PLPP1
AKAP5	0	0.442168	0.307	0.03	0	C3	AKAP5
NAMPT	0	0.438444	0.422	0.171	0	C3	NAMPT
SEM1	0	0.429109	0.632	0.392	0	C3	SEM1
FASLG	0	0.427196	0.311	0.069	0	C3	FASLG
ANXA5	0	0.426252	0.665	0.42	0	C3	ANXA5
HLA-DQB1	0	0.42082	0.511	0.256	0	C3	HLA-DQB1
ICOS	0	0.419922	0.397	0.153	0	C3	ICOS
FAM3C	0	0.403647	0.297	0.086	0	C3	FAM3C
SRGAP3	0	0.398308	0.278	0.029	0	C3	SRGAP3
HLA-DMA	0	0.392642	0.395	0.158	0	C3	HLA-DMA
DUSP10	0	0.38297	0.384	0.144	0	C3	DUSP10
IER5L	0	0.377476	0.284	0.08	0	C3	IER5L
BCL2L11	0	0.37557	0.337	0.126	0	C3	BCL2L11
TNIP3	0	0.370075	0.294	0.072	0	C3	TNIP3
ZNRF1	0	0.36892	0.29	0.066	0	C3	ZNRF1
BTG3	0	0.368594	0.458	0.224	0	C3	BTG3
GALNT2	0	0.364843	0.298	0.084	0	C3	GALNT2
AHR	0	0.357721	0.365	0.154	0	C3	AHR
CD70	0	0.354381	0.267	0.08	0	C3	CD70
PLSCR1	0	0.332442	0.354	0.143	0	C3	PLSCR1
AHI1	0	0.3167	0.278	0.086	0	C3	AHI1
RAB3GAP1	0	0.298266	0.284	0.099	0	C3	RAB3GAP1
NAB1	0	0.29299	0.253	0.072	0	C3	NAB1
LGALS3	5.8e-308	0.402444	0.399	0.179	1.1e-303	C3	LGALS3
HIF1A	6.32e-307	0.396365	0.5	0.265	1.2e-302	C3	HIF1A
TYMP	2.9e-304	0.332558	0.342	0.139	5.49e-300	C3	TYMP
HLA-A	3.54e-303	0.298151	1	1	6.71e-299	C3	HLA-A
HSPA1A1	4.86e-302	0.351304	0.486	0.243	9.21e-298	C3	HSPA1A
STK17B	1.16e-301	0.439625	0.845	0.687	2.21e-297	C3	STK17B
MCL11	2.21e-301	0.427609	0.871	0.66	4.19e-297	C3	MCL1
MYL6	1.05e-296	0.403883	0.977	0.926	1.99e-292	C3	MYL6
LDHA1	7.07e-295	0.450239	0.885	0.716	1.34e-290	C3	LDHA
ZFP36L11	1.38e-292	0.558769	0.733	0.54	2.61e-288	C3	ZFP36L1
2022-06-01	4.3e-291	0.509901	0.925	0.784	8.15e-287	C3	JUN
FAM102B	2.22e-290	0.304778	0.279	0.102	4.2e-286	C3	FAM102B
EVL	5.55e-290	0.424351	0.861	0.722	1.05e-285	C3	EVL
ASXL2	1.31e-288	0.357727	0.395	0.186	2.49e-284	C3	ASXL2
PAG1	2.36e-284	0.366363	0.459	0.238	4.47e-280	C3	PAG1
OASL	4.06e-283	0.330776	0.389	0.176	7.69e-279	C3	OASL
NAP1L4	1.51e-282	0.444971	0.63	0.416	2.87e-278	C3	NAP1L4
HLA-DPB1	6.01e-282	0.437137	0.752	0.534	1.14e-277	C3	HLA-DPB1
DUSP16	1.34e-281	0.289977	0.326	0.133	2.54e-277	C3	DUSP16
SLC3A2	1.21e-279	0.401752	0.614	0.39	2.29e-275	C3	SLC3A2
JAML	3.54e-278	0.282301	0.274	0.101	6.71e-274	C3	JAML
ARHGAP9	5.69e-277	0.403424	0.643	0.425	1.08e-272	C3	ARHGAP9
CRTAM	5.94e-277	0.504882	0.349	0.154	1.13e-272	C3	CRTAM
HMGB2	7.41e-276	0.47085	0.648	0.433	1.4e-271	C3	HMGB2
CLIC1	6.51e-275	0.392143	0.894	0.748	1.23e-270	C3	CLIC1
RAB27A	6.96e-275	0.378399	0.504	0.285	1.32e-270	C3	RAB27A
MX11	7.04e-274	0.331798	0.416	0.2	1.33e-269	C3	MX1
IFITM2	1.26e-273	0.50213	0.905	0.783	2.38e-269	C3	IFITM2
UBB1	1.84e-273	0.430447	0.927	0.832	3.48e-269	C3	UBB
LY6E	5.88e-272	0.440883	0.828	0.668	1.11e-267	C3	LY6E
BHLHE40	3.36e-271	0.484913	0.6	0.378	6.36e-267	C3	BHLHE40
TRAF5	1.62e-267	0.322894	0.357	0.162	3.07e-263	C3	TRAF5
SLC1A5	1.21e-263	0.340427	0.37	0.172	2.28e-259	C3	SLC1A5
IFI61	8.6e-259	0.377318	0.501	0.28	1.63e-254	C3	IFI6
IQGAP1	9e-257	0.399802	0.74	0.543	1.7e-252	C3	IQGAP1
BLOC1S1	3.5e-253	0.359795	0.613	0.4	6.64e-249	C3	BLOC1S1
MT2A	2.5e-250	0.854226	0.728	0.537	4.74e-246	C3	MT2A
H3F3B1	1.33e-247	0.353009	0.993	0.964	2.52e-243	C3	H3F3B
PARK7	2.94e-247	0.395486	0.72	0.535	5.56e-243	C3	PARK7
GBP2	2.55e-243	0.383168	0.517	0.308	4.83e-239	C3	GBP2
MIF	1.58e-242	0.427382	0.917	0.838	3e-238	C3	MIF
RHOA	6.49e-240	0.349689	0.903	0.804	1.23e-235	C3	RHOA
PIM3	2.34e-239	0.357914	0.447	0.244	4.43e-235	C3	PIM3
EIF4A11	9.6e-239	0.386872	0.867	0.724	1.82e-234	C3	EIF4A1
BIRC3	2.11e-238	0.415198	0.474	0.268	4e-234	C3	BIRC3
SERTAD1	6.13e-238	0.340634	0.512	0.296	1.16e-233	C3	SERTAD1
S100A111	1.81e-237	0.431316	0.764	0.556	3.42e-233	C3	S100A11
EPSTI1	2.5e-233	0.285681	0.335	0.153	4.73e-229	C3	EPSTI1
STAT3	1.51e-232	0.394876	0.67	0.484	2.85e-228	C3	STAT3
MAP4	2.51e-230	0.330241	0.484	0.279	4.75e-226	C3	MAP4
DUSP21	4.75e-230	0.476341	0.892	0.751	9e-226	C3	DUSP2
TANK	1.03e-225	0.326175	0.429	0.235	1.95e-221	C3	TANK
DNPH1	2.26e-225	0.289559	0.338	0.161	4.28e-221	C3	DNPH1
PRDM1	5.35e-224	0.434947	0.593	0.393	1.01e-219	C3	PRDM1
CYTIP	1.06e-223	0.389995	0.829	0.69	2e-219	C3	CYTIP
LCP2	6.91e-223	0.405201	0.714	0.557	1.31e-218	C3	LCP2
TSC22D31	1.46e-222	0.431766	0.979	0.949	2.76e-218	C3	TSC22D3
ACTN4	4.96e-221	0.347249	0.622	0.417	9.39e-217	C3	ACTN4
TAP1	5.96e-219	0.354262	0.678	0.487	1.13e-214	C3	TAP1
SOD1	1.36e-217	0.428771	0.768	0.617	2.58e-213	C3	SOD1
SYT11	2.75e-217	0.273247	0.323	0.152	5.21e-213	C3	SYT11
AGFG1	3.15e-216	0.253478	0.266	0.111	5.97e-212	C3	AGFG1
EVI2A	1.36e-215	0.312474	0.396	0.209	2.58e-211	C3	EVI2A
SH2D2A	3.87e-215	0.348702	0.582	0.378	7.34e-211	C3	SH2D2A
CDKN1A1	5.77e-215	0.267959	0.405	0.201	1.09e-210	C3	CDKN1A
DTHD1	7.55e-215	0.276814	0.281	0.121	1.43e-210	C3	DTHD1
EZR1	7.08e-214	0.294248	0.838	0.651	1.34e-209	C3	EZR
TMSB4X1	1.83e-212	0.259701	1	1	3.46e-208	C3	TMSB4X
TGIF1	7.11e-211	0.300993	0.355	0.179	1.35e-206	C3	TGIF1
PRDX5	4.83e-209	0.331422	0.542	0.35	9.16e-205	C3	PRDX5
ELF1	5.66e-209	0.370069	0.725	0.551	1.07e-204	C3	ELF1
SYNGR2	1.03e-207	0.320466	0.488	0.297	1.96e-203	C3	SYNGR2
RIN3	1.54e-207	0.261975	0.312	0.146	2.92e-203	C3	RIN3
PELI1	1.9e-207	0.302851	0.313	0.148	3.59e-203	C3	PELI1
IER5	2.72e-207	0.310571	0.385	0.203	5.15e-203	C3	IER5
CDK2AP2	1.7e-205	0.346091	0.541	0.345	3.22e-201	C3	CDK2AP2
PCED1B	3.22e-205	0.287727	0.386	0.205	6.1e-201	C3	PCED1B
GNPTAB	9.77e-205	0.32619	0.395	0.215	1.85e-200	C3	GNPTAB
ACTB	2.47e-204	0.258747	1	1	4.67e-200	C3	ACTB
IFI27L2	3.99e-202	0.298121	0.47	0.281	7.56e-198	C3	IFI27L2
IL32	4.05e-202	0.334014	0.992	0.98	7.68e-198	C3	IL32
GPI	3.64e-200	0.349885	0.621	0.439	6.89e-196	C3	GPI
RALA	3.43e-199	0.278751	0.364	0.19	6.49e-195	C3	RALA
PSMB9	2e-197	0.338746	0.778	0.621	3.79e-193	C3	PSMB9
STMN1	9.54e-197	0.380236	0.459	0.275	1.81e-192	C3	STMN1
CLEC2D	1.2e-196	0.354071	0.592	0.408	2.27e-192	C3	CLEC2D
DRAP1	1.5e-194	0.328053	0.681	0.509	2.84e-190	C3	DRAP1
ENO1	4.82e-193	0.380868	0.762	0.615	9.13e-189	C3	ENO1
DOCK8	8.39e-191	0.31913	0.542	0.356	1.59e-186	C3	DOCK8
IL6ST	3.89e-189	0.357474	0.364	0.197	7.37e-185	C3	IL6ST
CD3D	6.53e-189	0.321498	0.935	0.864	1.24e-184	C3	CD3D
ISG151	1.12e-188	0.295262	0.497	0.306	2.12e-184	C3	ISG15
CTSC	2.96e-187	0.376982	0.681	0.51	5.61e-183	C3	CTSC
GTF2B	3.86e-187	0.315164	0.47	0.285	7.3e-183	C3	GTF2B
IKZF3	2.07e-186	0.337997	0.573	0.393	3.93e-182	C3	IKZF3
SH3BGRL3	3.87e-186	0.291454	0.992	0.969	7.32e-182	C3	SH3BGRL3
ZBTB1	1.31e-185	0.324142	0.492	0.309	2.47e-181	C3	ZBTB1
NASP	3.48e-185	0.299978	0.534	0.343	6.59e-181	C3	NASP
KPNA2	2.86e-183	0.278012	0.378	0.204	5.42e-179	C3	KPNA2
GNG5	4.59e-183	0.314658	0.632	0.454	8.69e-179	C3	GNG5
LIMS1	1.17e-182	0.25541	0.346	0.179	2.22e-178	C3	LIMS1
ARID5B	2.02e-182	0.362543	0.546	0.362	3.82e-178	C3	ARID5B
RHOC	3.75e-182	0.280096	0.473	0.285	7.1e-178	C3	RHOC
BTG11	4.73e-182	0.373988	0.996	0.983	8.95e-178	C3	BTG1
B3GNT2	7.63e-180	0.274294	0.392	0.219	1.45e-175	C3	B3GNT2
PPDPF	3.41e-179	0.323758	0.939	0.865	6.46e-175	C3	PPDPF
HSP90AA11	1.05e-178	0.3332	0.956	0.885	2e-174	C3	HSP90AA1
MAD2L2	2.61e-178	0.250912	0.329	0.17	4.94e-174	C3	MAD2L2
BUB3	3.76e-178	0.310038	0.618	0.443	7.12e-174	C3	BUB3
BCL3	4.62e-178	0.27743	0.337	0.176	8.75e-174	C3	BCL3
NEAT1	5.05e-178	0.351681	0.65	0.473	9.56e-174	C3	NEAT1
RAB8B	2.83e-177	0.27602	0.42	0.247	5.37e-173	C3	RAB8B
SYTL3	4.51e-175	0.365896	0.652	0.473	8.53e-171	C3	SYTL3
SDCBP	1.35e-172	0.329805	0.478	0.302	2.56e-168	C3	SDCBP
GABARAPL1	1.43e-171	0.308751	0.487	0.307	2.71e-167	C3	GABARAPL1
LMO4	3.73e-171	0.269951	0.254	0.117	7.07e-167	C3	LMO4
PSME2	4.81e-171	0.324924	0.742	0.589	9.12e-167	C3	PSME2
CHST11	1.58e-170	0.269544	0.439	0.264	2.98e-166	C3	CHST11
CALM21	2.83e-170	0.318466	0.872	0.759	5.36e-166	C3	CALM2
CSRNP11	3.47e-170	0.282355	0.582	0.382	6.58e-166	C3	CSRNP1
SURF4	1.1e-169	0.276804	0.481	0.303	2.07e-165	C3	SURF4
GALM	1.27e-168	0.254526	0.307	0.156	2.41e-164	C3	GALM
RANBP1	1.15e-166	0.283147	0.414	0.25	2.17e-162	C3	RANBP1
OAZ11	4.28e-166	0.381402	0.947	0.882	8.11e-162	C3	OAZ1
VDAC1	2.67e-161	0.258215	0.473	0.297	5.05e-157	C3	VDAC1
ATP6V0C1	5.12e-161	0.334623	0.76	0.615	9.71e-157	C3	ATP6V0C
TUBB4B1	5.11e-160	0.266871	0.582	0.385	9.68e-156	C3	TUBB4B
COMMD7	7.23e-160	0.254108	0.423	0.256	1.37e-155	C3	COMMD7
AREG	2.32e-159	1.05051	0.314	0.177	4.4e-155	C3	AREG
IL2RG	2.88e-158	0.312469	0.921	0.866	5.46e-154	C3	IL2RG
AKIRIN2	5.3e-158	0.288253	0.477	0.307	1e-153	C3	AKIRIN2
HNRNPAB	2.93e-157	0.263793	0.514	0.34	5.54e-153	C3	HNRNPAB
EIF4A31	5.72e-155	0.264312	0.471	0.296	1.08e-150	C3	EIF4A3
CFL1	7.81e-155	0.255466	0.989	0.976	1.48e-150	C3	CFL1
SLC38A21	3.27e-154	0.255599	0.535	0.352	6.19e-150	C3	SLC38A2
SP100	4.12e-153	0.305007	0.672	0.518	7.8e-149	C3	SP100
MT-ATP8	6.11e-153	0.292141	0.918	0.827	1.16e-148	C3	MT-ATP8
RABAC1	8.74e-153	0.306292	0.671	0.526	1.66e-148	C3	RABAC1
HSPH1	4.32e-152	0.29086	0.462	0.292	8.18e-148	C3	HSPH1
SIT1	6.27e-152	0.260583	0.414	0.252	1.19e-147	C3	SIT1
UBE2L6	1.11e-151	0.276835	0.558	0.387	2.1e-147	C3	UBE2L6
NOP10	1.35e-151	0.261434	0.469	0.301	2.55e-147	C3	NOP10
ZEB2	1.84e-149	0.255883	0.526	0.34	3.49e-145	C3	ZEB2
SRI	6.37e-149	0.267553	0.505	0.34	1.21e-144	C3	SRI
ROMO1	2.26e-148	0.286296	0.57	0.41	4.28e-144	C3	ROMO1
CTSA	2.43e-147	0.27927	0.404	0.247	4.59e-143	C3	CTSA
SNRPB	5.12e-147	0.275148	0.661	0.503	9.69e-143	C3	SNRPB
POLR1E	4.35e-146	0.259207	0.266	0.135	8.24e-142	C3	POLR1E
PPP1R14B	9.04e-146	0.259954	0.335	0.188	1.71e-141	C3	PPP1R14B
FKBP5	1.05e-143	0.381107	0.538	0.377	1.99e-139	C3	FKBP5
RNASEK	2.83e-143	0.280435	0.812	0.695	5.36e-139	C3	RNASEK
DDX3X	2.55e-142	0.285513	0.69	0.535	4.83e-138	C3	DDX3X
NDUFA13	3.65e-142	0.279467	0.738	0.61	6.92e-138	C3	NDUFA13
ARPC2	9.77e-140	0.281792	0.911	0.833	1.85e-135	C3	ARPC2
CHST12	5.94e-138	0.268502	0.422	0.269	1.12e-133	C3	CHST12
POMP	9.21e-138	0.262962	0.525	0.367	1.74e-133	C3	POMP
HNRNPA3	2.8e-137	0.279239	0.776	0.654	5.31e-133	C3	HNRNPA3
AKAP13	3.9e-137	0.301624	0.675	0.526	7.39e-133	C3	AKAP13
PSMB8	1.58e-136	0.274648	0.69	0.545	2.99e-132	C3	PSMB8
COX5A	1.02e-135	0.268891	0.596	0.44	1.93e-131	C3	COX5A
KLF61	8.5e-135	0.294416	0.877	0.775	1.61e-130	C3	KLF6
ATP5MF	4.7e-133	0.267683	0.651	0.503	8.89e-129	C3	ATP5MF
NCOR1	5.07e-133	0.266706	0.604	0.45	9.61e-129	C3	NCOR1
CDKN1B	2.03e-131	0.283176	0.637	0.486	3.84e-127	C3	CDKN1B
CD8A	2.86e-131	0.430745	0.741	0.729	5.41e-127	C3	CD8A
IDH2	8.75e-131	0.254858	0.512	0.355	1.66e-126	C3	IDH2
MAP1LC3B	1.17e-130	0.27374	0.633	0.481	2.22e-126	C3	MAP1LC3B
RBM8A	3.78e-129	0.262645	0.665	0.52	7.16e-125	C3	RBM8A
RAC2	1.11e-128	0.255123	0.919	0.857	2.11e-124	C3	RAC2
PSMB3	2.21e-128	0.250206	0.572	0.422	4.18e-124	C3	PSMB3
MT1X	2.46e-128	0.268232	0.384	0.239	4.67e-124	C3	MT1X
PSMA7	2.88e-128	0.269867	0.722	0.586	5.46e-124	C3	PSMA7
HSPB1	5.83e-128	0.297156	0.499	0.351	1.1e-123	C3	HSPB1
HSP90AB11	1.9e-126	0.288548	0.932	0.875	3.6e-122	C3	HSP90AB1
JPT11	1.25e-125	0.277612	0.559	0.399	2.37e-121	C3	JPT1
PSMA2	8.47e-125	0.260045	0.519	0.373	1.61e-120	C3	PSMA2
ZFAND5	1.24e-124	0.253385	0.491	0.335	2.34e-120	C3	ZFAND5
PRF11	1.79e-120	0.359721	0.712	0.546	3.39e-116	C3	PRF1
CD691	8.35e-120	0.347542	0.843	0.777	1.58e-115	C3	CD69
SFPQ1	1.12e-118	0.273346	0.78	0.657	2.12e-114	C3	SFPQ
STK17A	2.96e-117	0.264723	0.743	0.624	5.6e-113	C3	STK17A
SUB1	3.46e-117	0.263944	0.83	0.726	6.55e-113	C3	SUB1
PRDX6	2.97e-116	0.266527	0.569	0.429	5.62e-112	C3	PRDX6
SPTAN1	4.17e-113	0.252534	0.561	0.414	7.9e-109	C3	SPTAN1
SLC25A5	1.33e-112	0.253834	0.722	0.593	2.52e-108	C3	SLC25A5
RUNX3	2.55e-112	0.264366	0.561	0.421	4.83e-108	C3	RUNX3
HSPE11	7.91e-112	0.285758	0.626	0.486	1.5e-107	C3	HSPE1
GSPT1	2.12e-111	0.250366	0.572	0.426	4.02e-107	C3	GSPT1
MSN	6.31e-111	0.257934	0.813	0.705	1.2e-106	C3	MSN
RAN	9.73e-111	0.259834	0.74	0.621	1.84e-106	C3	RAN
PPP1R15A1	1.27e-110	0.25388	0.725	0.579	2.41e-106	C3	PPP1R15A
RHOH	3.08e-108	0.257909	0.625	0.491	5.84e-104	C3	RHOH
PRDX1	1.63e-107	0.256803	0.583	0.441	3.08e-103	C3	PRDX1
UBALD2	9.32e-105	0.267802	0.541	0.409	1.77e-100	C3	UBALD2
HSPA81	4.19e-102	0.312199	0.972	0.94	7.93e-98	C3	HSPA8
IFITM1	2.15e-94	0.284436	0.974	0.96	4.07e-90	C3	IFITM1
H1FX	8.15e-94	0.250111	0.626	0.487	1.54e-89	C3	H1FX
SRSF21	1.19e-91	0.254456	0.713	0.601	2.26e-87	C3	SRSF2
KLRD11	7.45e-90	0.267178	0.506	0.366	1.41e-85	C3	KLRD1
CALR	7.92e-88	0.263381	0.814	0.729	1.5e-83	C3	CALR
CEBPB	1.44e-86	0.25943	0.424	0.307	2.73e-82	C3	CEBPB
HSPA51	6.14e-73	0.25639	0.799	0.715	1.16e-68	C3	HSPA5
DDIT41	2.23e-68	0.317185	0.728	0.638	4.23e-64	C3	DDIT4
LINC02446	4.09e-51	0.31062	0.352	0.265	7.76e-47	C3	LINC02446
TRBC2	2.09e-45	0.385681	0.682	0.622	3.96e-41	C3	TRBC2
CTSW1	2e-30	0.257402	0.727	0.71	3.79e-26	C3	CTSW
SELL	0	1.38874	0.887	0.184	0	C6	SELL
LINC024461	0	1.36123	0.856	0.239	0	C6	LINC02446
LEF1	0	1.31	0.84	0.129	0	C6	LEF1
TCF7	0	1.23744	0.865	0.238	0	C6	TCF7
NOSIP	0	1.18535	0.837	0.303	0	C6	NOSIP
RPS13	0	1.08497	1	0.993	0	C6	RPS13
TXNIP1	0	1.08429	0.994	0.808	0	C6	TXNIP
EEF1B2	0	1.07987	1	0.918	0	C6	EEF1B2
PRKCQ-AS1	0	1.02959	0.761	0.201	0	C6	PRKCQ-AS1
RPL32	0	0.95389	1	0.997	0	C6	RPL32
RPS81	0	0.943175	1	0.996	0	C6	RPS8
RPS3A1	0	0.940821	1	0.996	0	C6	RPS3A
LTB1	0	0.935264	0.884	0.438	0	C6	LTB
RPL22	0	0.934076	1	0.962	0	C6	RPL22
S100B	0	0.918792	0.38	0.033	0	C6	S100B
RPS5	0	0.911284	1	0.976	0	C6	RPS5
RPL51	0	0.899962	1	0.977	0	C6	RPL5
RPS12	0	0.899096	1	0.997	0	C6	RPS12
EEF1G	0	0.882136	0.996	0.891	0	C6	EEF1G
CCR71	0	0.848699	0.715	0.138	0	C6	CCR7
RPL341	0	0.840662	1	0.995	0	C6	RPL34
RPL12	0	0.795806	1	0.993	0	C6	RPL12
RPS23	0	0.795234	1	0.995	0	C6	RPS23
RPS61	0	0.783886	1	0.994	0	C6	RPS6
GAS5	0	0.777606	0.934	0.652	0	C6	GAS5
ACTN1	0	0.776344	0.514	0.023	0	C6	ACTN1
NELL2	0	0.771257	0.658	0.194	0	C6	NELL2
LDHB	0	0.768399	0.94	0.713	0	C6	LDHB
RPL7	0	0.765349	0.996	0.907	0	C6	RPL7
SNHG29	0	0.749485	0.961	0.714	0	C6	SNHG29
RPL10A	0	0.742665	0.999	0.978	0	C6	RPL10A
RPL42	0	0.739954	0.998	0.941	0	C6	RPL4
RPS141	0	0.732037	1	0.996	0	C6	RPS14
RPL18	0	0.728732	1	0.994	0	C6	RPL18
RPL29	0	0.727776	1	0.993	0	C6	RPL29
RPS28	0	0.722215	1	0.997	0	C6	RPS28
RPL11	0	0.722023	1	0.997	0	C6	RPL11
RPL9	0	0.707041	1	0.986	0	C6	RPL9
RPL19	0	0.706882	1	0.997	0	C6	RPL19
MAL	0	0.705798	0.546	0.102	0	C6	MAL
RPL13	0	0.700409	1	0.997	0	C6	RPL13
RPS211	0	0.697832	1	0.996	0	C6	RPS21
RPL8	0	0.697651	1	0.991	0	C6	RPL8
SNHG8	0	0.697443	0.826	0.482	0	C6	SNHG8
TRABD2A	0	0.679228	0.489	0.051	0	C6	TRABD2A
MYC	0	0.675206	0.483	0.07	0	C6	MYC
AIF1	0	0.669665	0.46	0.055	0	C6	AIF1
RPS181	0	0.666432	1	0.996	0	C6	RPS18
RPL141	0	0.654444	1	0.995	0	C6	RPL14
RPL10	0	0.651979	1	0.998	0	C6	RPL10
RPL30	0	0.651885	1	0.997	0	C6	RPL30
NACA	0	0.646555	1	0.978	0	C6	NACA
RPL211	0	0.642974	1	0.993	0	C6	RPL21
RPL37	0	0.636797	1	0.997	0	C6	RPL37
RPS27A1	0	0.635868	1	0.997	0	C6	RPS27A
EEF1A11	0	0.635098	1	1	0	C6	EEF1A1
RPL391	0	0.629644	1	0.995	0	C6	RPL39
RPL18A	0	0.626041	1	0.995	0	C6	RPL18A
RPL35A	0	0.617992	1	0.994	0	C6	RPL35A
RPSA1	0	0.605254	1	0.991	0	C6	RPSA
RPL38	0	0.603895	1	0.981	0	C6	RPL38
RPS9	0	0.594014	1	0.985	0	C6	RPS9
RPL31	0	0.579077	0.999	0.954	0	C6	RPL31
RACK1	0	0.578695	1	0.984	0	C6	RACK1
EEF2	0	0.573707	0.997	0.962	0	C6	EEF2
RPLP2	0	0.570583	1	0.995	0	C6	RPLP2
RPL36	0	0.546529	1	0.992	0	C6	RPL36
TPT1	0	0.538048	1	0.999	0	C6	TPT1
LDLRAP1	0	0.525464	0.47	0.123	0	C6	LDLRAP1
SATB1	0	0.510802	0.519	0.166	0	C6	SATB1
ARMH1	0	0.480653	0.362	0.054	0	C6	ARMH1
SH3YL1	0	0.474278	0.374	0.077	0	C6	SH3YL1
TXK	0	0.474078	0.379	0.058	0	C6	TXK
SPINT2	0	0.406426	0.338	0.048	0	C6	SPINT2
SERINC5	0	0.405339	0.371	0.096	0	C6	SERINC5
C1orf162	0	0.400399	0.336	0.079	0	C6	C1orf162
BACH2	0	0.392565	0.335	0.069	0	C6	BACH2
RCAN3	6.28e-302	0.535543	0.582	0.229	1.19e-297	C6	RCAN3
NDFIP1	1.84e-298	0.654179	0.785	0.448	3.49e-294	C6	NDFIP1
EIF3E	3.05e-298	0.649165	0.86	0.56	5.78e-294	C6	EIF3E
RPLP0	5.01e-292	0.544604	1	0.99	9.48e-288	C6	RPLP0
RPL33	2.98e-291	0.554421	1	0.992	5.64e-287	C6	RPL3
TMEM123	6.92e-291	0.590994	0.724	0.364	1.31e-286	C6	TMEM123
RPS25	1.78e-289	0.516125	1	0.995	3.38e-285	C6	RPS25
ITGA6	2.72e-284	0.366663	0.334	0.086	5.15e-280	C6	ITGA6
RPS2	5.1e-283	0.499974	1	0.997	9.67e-279	C6	RPS2
FOXP1	6.79e-282	0.582807	0.715	0.357	1.29e-277	C6	FOXP1
RPS31	1.05e-256	0.481261	1	0.997	2e-252	C6	RPS3
RPL61	1.88e-252	0.463111	1	0.995	3.56e-248	C6	RPL6
PIK3IP1	2.47e-252	0.580058	0.749	0.416	4.68e-248	C6	PIK3IP1
TSPAN32	5.95e-252	0.360816	0.356	0.105	1.13e-247	C6	TSPAN32
RPL36A	6.01e-247	0.508385	0.999	0.983	1.14e-242	C6	RPL36A
RPS16	2.9e-240	0.459482	1	0.989	5.49e-236	C6	RPS16
RPL171	1.62e-233	0.449759	1	0.991	3.08e-229	C6	RPL17
RPS15	6.82e-233	0.432992	1	0.997	1.29e-228	C6	RPS15
PABPC11	1.48e-232	0.408559	0.998	0.945	2.81e-228	C6	PABPC1
ABLIM1	7.66e-226	0.449101	0.538	0.232	1.45e-221	C6	ABLIM1
TNFSF8	1.15e-224	0.388998	0.388	0.131	2.18e-220	C6	TNFSF8
ATM	5.22e-223	0.492931	0.619	0.299	9.9e-219	C6	ATM
RPS4X	2.97e-219	0.500895	1	0.996	5.63e-215	C6	RPS4X
CD8B1	1.17e-217	0.557347	0.922	0.608	2.21e-213	C6	CD8B
RPS15A	3.58e-216	0.402277	1	0.997	6.79e-212	C6	RPS15A
RIPOR21	3.46e-214	0.508892	0.698	0.374	6.56e-210	C6	RIPOR2
NUCB2	3.58e-213	0.470696	0.558	0.261	6.79e-209	C6	NUCB2
RASGRP2	5.43e-210	0.430877	0.504	0.214	1.03e-205	C6	RASGRP2
MAML2	7.47e-209	0.400649	0.413	0.154	1.41e-204	C6	MAML2
FBXO32	1.45e-201	0.379503	0.36	0.124	2.75e-197	C6	FBXO32
RPS20	4.58e-200	0.468553	0.987	0.91	8.67e-196	C6	RPS20
RPL24	2.31e-199	0.420263	1	0.984	4.38e-195	C6	RPL24
RPL37A	1.26e-193	0.388432	1	0.991	2.38e-189	C6	RPL37A
RPL13A	3.66e-193	0.404922	1	0.99	6.93e-189	C6	RPL13A
FCMR	1.44e-192	0.457299	0.65	0.343	2.74e-188	C6	FCMR
RPS4Y1	6.27e-191	0.920605	0.508	0.268	1.19e-186	C6	RPS4Y1
COX4I1	6.04e-186	0.466307	0.976	0.903	1.14e-181	C6	COX4I1
NOP53	6.7e-185	0.500628	0.926	0.746	1.27e-180	C6	NOP53
RPLP11	1.13e-184	0.335147	1	0.999	2.13e-180	C6	RPLP1
SMDT1	2.12e-177	0.484269	0.728	0.447	4.02e-173	C6	SMDT1
EIF3H	2.23e-177	0.480164	0.855	0.622	4.22e-173	C6	EIF3H
PRMT2	3.65e-174	0.455945	0.71	0.425	6.91e-170	C6	PRMT2
AC119396.1	6.38e-174	0.287515	0.319	0.108	1.21e-169	C6	AC119396.1
SNHG32	8.01e-174	0.396012	0.491	0.229	1.52e-169	C6	SNHG32
RGS10	9.5e-168	0.439654	0.701	0.426	1.8e-163	C6	RGS10
RPL7A	5.4e-166	0.368729	1	0.996	1.02e-161	C6	RPL7A
EIF2S3	1.51e-164	0.445972	0.684	0.413	2.87e-160	C6	EIF2S3
DGKA	1.6e-164	0.348859	0.437	0.189	3.04e-160	C6	DGKA
RPL281	3.69e-164	0.337254	1	0.998	7e-160	C6	RPL28
LINC008611	5.79e-163	0.41071	0.505	0.243	1.1e-158	C6	LINC00861
EIF3L	1.74e-161	0.463081	0.78	0.532	3.3e-157	C6	EIF3L
FLT3LG	1.31e-160	0.417424	0.557	0.284	2.49e-156	C6	FLT3LG
ALKBH7	6.36e-160	0.396771	0.527	0.266	1.21e-155	C6	ALKBH7
PASK	1.16e-159	0.310529	0.334	0.122	2.2e-155	C6	PASK
EIF4B	7.21e-158	0.452043	0.845	0.646	1.37e-153	C6	EIF4B
APBA2	9.28e-157	0.296885	0.296	0.103	1.76e-152	C6	APBA2
ST13	1.14e-155	0.437437	0.721	0.466	2.16e-151	C6	ST13
IL7R1	2.61e-155	0.294065	0.929	0.572	4.95e-151	C6	IL7R
RPS10	7.73e-155	0.310367	0.349	0.135	1.47e-150	C6	RPS10
SNHG5	1.68e-154	0.503755	0.769	0.536	3.18e-150	C6	SNHG5
PFDN5	3.26e-152	0.409398	0.986	0.922	6.17e-148	C6	PFDN5
RPS24	1.01e-151	0.323702	1	0.996	1.92e-147	C6	RPS24
RPL15	1.48e-151	0.36342	1	0.988	2.81e-147	C6	RPL15
PIM1	1.86e-150	0.453035	0.66	0.388	3.53e-146	C6	PIM1
TESPA1	1.9e-150	0.321725	0.41	0.177	3.59e-146	C6	TESPA1
UXT	2.22e-150	0.435015	0.765	0.526	4.2e-146	C6	UXT
NAA16	2.4e-149	0.292926	0.289	0.102	4.55e-145	C6	NAA16
RSL1D1	3.15e-148	0.428588	0.674	0.417	5.97e-144	C6	RSL1D1
NPM1	7.24e-147	0.38396	0.982	0.908	1.37e-142	C6	NPM1
C12orf57	9.99e-147	0.460249	0.875	0.692	1.89e-142	C6	C12orf57
RPL23	1.59e-143	0.409498	0.943	0.822	3.01e-139	C6	RPL23
GIMAP1	3.63e-141	0.359893	0.496	0.249	6.87e-137	C6	GIMAP1
RPL41	1.26e-139	0.290739	1	0.999	2.38e-135	C6	RPL41
OXNAD1	1.44e-137	0.372569	0.596	0.331	2.73e-133	C6	OXNAD1
RPS11	2.73e-133	0.379155	0.977	0.915	5.17e-129	C6	RPS11
THEM4	1.17e-129	0.292597	0.351	0.149	2.22e-125	C6	THEM4
KLF21	2.7e-127	0.357841	0.906	0.595	5.11e-123	C6	KLF2
MGAT4A	5.45e-127	0.351096	0.605	0.351	1.03e-122	C6	MGAT4A
CAMK4	9e-127	0.338694	0.565	0.316	1.71e-122	C6	CAMK4
RPL27	4.47e-126	0.352115	0.995	0.966	8.47e-122	C6	RPL27
RPS7	9.73e-125	0.31267	1	0.996	1.84e-120	C6	RPS7
FBL	7.82e-124	0.390511	0.617	0.387	1.48e-119	C6	FBL
FAU	5.42e-123	0.299417	1	0.995	1.03e-118	C6	FAU
BTF3	8.25e-123	0.353824	0.983	0.91	1.56e-118	C6	BTF3
RPL26	1.39e-120	0.309732	1	0.996	2.64e-116	C6	RPL26
APEX1	2.13e-119	0.315855	0.456	0.235	4.03e-115	C6	APEX1
CHMP7	2.43e-114	0.250907	0.271	0.106	4.59e-110	C6	CHMP7
AL138963.41	1.49e-109	0.64555	0.528	0.317	2.82e-105	C6	AL138963.4
NSA2	1.97e-108	0.374699	0.691	0.475	3.74e-104	C6	NSA2
ATF7IP2	1.7e-106	0.256336	0.31	0.135	3.22e-102	C6	ATF7IP2
CD551	2.76e-106	0.286298	0.678	0.417	5.22e-102	C6	CD55
RPS17	3.04e-106	0.356928	0.876	0.709	5.76e-102	C6	RPS17
HSPB11	1.3e-104	0.332305	0.591	0.367	2.45e-100	C6	HSPB1
CISH	4.97e-104	0.369022	0.285	0.123	9.42e-100	C6	CISH
IMPDH2	1.4e-101	0.281667	0.398	0.202	2.64e-97	C6	IMPDH2
COMMD6	1.5e-101	0.346083	0.91	0.78	2.84e-97	C6	COMMD6
UBA52	1.71e-100	0.292433	0.999	0.984	3.23e-96	C6	UBA52
COX7C	2.99e-99	0.328215	0.974	0.896	5.66e-95	C6	COX7C
EEF1D	9.71e-96	0.298372	0.993	0.962	1.84e-91	C6	EEF1D
ANP32B	1.52e-95	0.327765	0.776	0.578	2.88e-91	C6	ANP32B
RPL35	9.51e-93	0.280301	0.999	0.986	1.8e-88	C6	RPL35
TGFBR2	1.81e-90	0.331986	0.548	0.346	3.43e-86	C6	TGFBR2
PDE3B	1.98e-90	0.293311	0.528	0.316	3.75e-86	C6	PDE3B
CD48	2.01e-89	0.321964	0.877	0.723	3.8e-85	C6	CD48
MCUB	2.16e-87	0.297184	0.528	0.325	4.09e-83	C6	MCUB
PNISR	4.26e-86	0.312549	0.709	0.514	8.08e-82	C6	PNISR
NCK2	2.18e-85	0.279698	0.381	0.205	4.13e-81	C6	NCK2
ATP5PO	2.33e-84	0.318071	0.692	0.499	4.42e-80	C6	ATP5PO
SORL1	4.47e-84	0.253649	0.386	0.203	8.46e-80	C6	SORL1
TRAF3IP31	9.77e-83	0.301214	0.63	0.423	1.85e-78	C6	TRAF3IP3
MT-ND41	1.9e-80	0.335729	0.971	0.912	3.59e-76	C6	MT-ND4
RAPGEF6	1.76e-79	0.257609	0.411	0.231	3.33e-75	C6	RAPGEF6
PCED1B1	3.43e-78	0.28303	0.405	0.231	6.49e-74	C6	PCED1B
AC243960.1	2.33e-73	0.252215	0.373	0.207	4.42e-69	C6	AC243960.1
TLE51	7.55e-72	0.276554	0.894	0.763	1.43e-67	C6	TLE5
EIF2A	4.58e-71	0.264545	0.429	0.259	8.68e-67	C6	EIF2A
GYPC	2.89e-68	0.272748	0.767	0.587	5.47e-64	C6	GYPC
GIMAP7	7.97e-67	0.27372	0.662	0.473	1.51e-62	C6	GIMAP7
UQCRB	5.94e-66	0.282217	0.924	0.832	1.13e-61	C6	UQCRB
SAMHD1	3.95e-64	0.257559	0.6	0.409	7.48e-60	C6	SAMHD1
SLC25A6	1.05e-63	0.28199	0.895	0.78	1.98e-59	C6	SLC25A6
BCL2	3.48e-63	0.273009	0.489	0.315	6.6e-59	C6	BCL2
ARHGAP45	1.28e-62	0.250304	0.566	0.387	2.42e-58	C6	ARHGAP45
LIMD2	4.77e-62	0.276374	0.794	0.636	9.04e-58	C6	LIMD2
TBCA	8.84e-60	0.261334	0.555	0.391	1.67e-55	C6	TBCA
EIF3K	1.87e-58	0.272385	0.857	0.744	3.54e-54	C6	EIF3K
EIF3F	7.82e-57	0.261008	0.85	0.721	1.48e-52	C6	EIF3F
ZFAS1	5.98e-54	0.250797	0.751	0.593	1.13e-49	C6	ZFAS1
CIRBP	6.3e-53	0.259108	0.814	0.701	1.19e-48	C6	CIRBP
GPSM3	5.32e-51	0.254364	0.779	0.646	1.01e-46	C6	GPSM3
MALAT1	2.05e-43	0.268195	1	1	3.88e-39	C6	MALAT1
PCED1B-AS1	7.32e-38	0.29053	0.809	0.718	1.39e-33	C6	PCED1B-AS1
MTRNR2L81	1.75e-37	0.55969	0.399	0.277	3.31e-33	C6	MTRNR2L8
TRBV7-9	0	3.41708	0.997	0.033	0	C7	TRBV7-9
TRBV20-1	0	2.13943	0.549	0.079	0	C7	TRBV20-1
FGFBP21	0	1.27325	0.63	0.16	0	C7	FGFBP2
TRAV29DV5	0	1.26135	0.57	0.083	0	C7	TRAV29DV5
NKG71	0	1.01172	0.959	0.736	0	C7	NKG7
FCGR3A1	0	0.77538	0.498	0.115	0	C7	FCGR3A
TRGV5	0	0.6504	0.372	0.034	0	C7	TRGV5
CX3CR11	0	0.550218	0.379	0.088	0	C7	CX3CR1
PRSS23	0	0.366941	0.287	0.054	0	C7	PRSS23
PLEK1	2.8e-276	0.590868	0.571	0.228	5.29e-272	C7	PLEK
LAIR2	5.1e-265	0.377095	0.26	0.056	9.66e-261	C7	LAIR2
GZMH1	1.14e-250	0.773233	0.845	0.538	2.17e-246	C7	GZMH
ITGB21	2.17e-246	0.689124	0.892	0.709	4.12e-242	C7	ITGB2
EFHD21	7.48e-244	0.777435	0.671	0.385	1.42e-239	C7	EFHD2
CST71	9.73e-238	0.631618	0.952	0.745	1.84e-233	C7	CST7
GNLY1	1.54e-184	0.495987	0.718	0.39	2.92e-180	C7	GNLY
S1PR5	1.3e-178	0.308512	0.278	0.084	2.47e-174	C7	S1PR5
FCRL61	4.97e-170	0.331445	0.343	0.123	9.41e-166	C7	FCRL6
PRF12	6.42e-161	0.52826	0.825	0.563	1.22e-156	C7	PRF1
PLAC81	1.05e-158	0.407072	0.405	0.173	2e-154	C7	PLAC8
GZMM1	3.32e-157	0.480354	0.793	0.565	6.28e-153	C7	GZMM
CTSW2	1.84e-154	0.48533	0.91	0.699	3.49e-150	C7	CTSW
TTC38	2.41e-152	0.279031	0.27	0.089	4.57e-148	C7	TTC38
KLRG11	2.84e-142	0.405242	0.537	0.276	5.38e-138	C7	KLRG1
ADGRG1	1.12e-131	0.360882	0.417	0.19	2.13e-127	C7	ADGRG1
TGFBR31	1.84e-126	0.356448	0.396	0.183	3.48e-122	C7	TGFBR3
CD8A1	1.33e-111	0.406311	0.941	0.716	2.53e-107	C7	CD8A
PFN1	1.42e-110	0.357321	0.998	0.992	2.68e-106	C7	PFN1
ARL4C	6.73e-109	0.452326	0.835	0.689	1.28e-104	C7	ARL4C
TLE52	8.5e-107	0.391616	0.88	0.765	1.61e-102	C7	TLE5
ABHD17A	2.78e-104	0.424676	0.626	0.431	5.27e-100	C7	ABHD17A
APMAP	1.06e-100	0.35983	0.546	0.338	2e-96	C7	APMAP
CMC11	3.48e-100	0.339835	0.545	0.315	6.6e-96	C7	CMC1
GZMA1	4.49e-93	0.365629	0.935	0.748	8.5e-89	C7	GZMA
C12orf75	4.36e-91	0.33911	0.608	0.399	8.26e-87	C7	C12orf75
SUN21	1.01e-85	0.358809	0.746	0.584	1.92e-81	C7	SUN2
CD81	2.38e-80	0.38787	0.699	0.544	4.51e-76	C7	CD81
MATK1	7.37e-78	0.308781	0.479	0.291	1.4e-73	C7	MATK
TPST21	8.67e-78	0.299901	0.487	0.301	1.64e-73	C7	TPST2
FLNA1	1.89e-76	0.384967	0.775	0.63	3.58e-72	C7	FLNA
SYNE11	2.5e-71	0.329599	0.575	0.399	4.73e-67	C7	SYNE1
BIN21	2.69e-70	0.304185	0.657	0.48	5.09e-66	C7	BIN2
CTSC1	1.95e-68	0.310364	0.707	0.534	3.7e-64	C7	CTSC
S100A41	3.28e-68	0.307577	0.945	0.887	6.21e-64	C7	S100A4
AHNAK1	5.37e-68	0.32866	0.832	0.677	1.02e-63	C7	AHNAK
KLRC4	5.45e-68	0.27141	0.447	0.269	1.03e-63	C7	KLRC4
SLC9A3R1	1.34e-67	0.316097	0.738	0.589	2.55e-63	C7	SLC9A3R1
UCP2	7.06e-67	0.335507	0.629	0.474	1.34e-62	C7	UCP2
GSTP1	1.43e-65	0.273307	0.679	0.504	2.71e-61	C7	GSTP1
EMP31	1.01e-64	0.282973	0.81	0.665	1.91e-60	C7	EMP3
CYBA	2.01e-64	0.26364	0.96	0.904	3.82e-60	C7	CYBA
TGFB11	2.21e-62	0.285556	0.795	0.66	4.19e-58	C7	TGFB1
ACTB1	4.41e-58	0.274617	1	1	8.36e-54	C7	ACTB
CDC25B1	1.92e-57	0.251457	0.428	0.27	3.64e-53	C7	CDC25B
CD3G	3.22e-54	0.270835	0.823	0.711	6.1e-50	C7	CD3G
KLRK11	4.73e-54	0.250781	0.712	0.527	8.97e-50	C7	KLRK1
HCST1	4.94e-50	0.260191	0.934	0.881	9.35e-46	C7	HCST
PRMT21	3.04e-48	0.269449	0.573	0.436	5.75e-44	C7	PRMT2
MKI67	0	2.86658	0.901	0.029	0	C14	MKI67
CENPF	0	1.99666	0.786	0.064	0	C14	CENPF
TOP2A	0	1.87873	0.762	0.027	0	C14	TOP2A
ASPM	0	1.66242	0.665	0.01	0	C14	ASPM
RRM2	0	1.64546	0.672	0.006	0	C14	RRM2
TYMS	0	1.63505	0.691	0.021	0	C14	TYMS
HIST1H1B	0	1.60971	0.549	0.053	0	C14	HIST1H1B
NUSAP1	0	1.3655	0.734	0.076	0	C14	NUSAP1
SMC4	0	1.27196	0.757	0.152	0	C14	SMC4
KNL1	0	1.21985	0.646	0.014	0	C14	KNL1
ATAD2	0	1.13063	0.665	0.095	0	C14	ATAD2
TPX2	0	1.12475	0.616	0.033	0	C14	TPX2
PCLAF	0	1.12376	0.51	0.017	0	C14	PCLAF
LMNB1	0	1.06426	0.734	0.145	0	C14	LMNB1
KIF11	0	1.02095	0.562	0.021	0	C14	KIF11
KIF22	0	1.01584	0.698	0.141	0	C14	KIF22
NSD2	0	0.996287	0.655	0.096	0	C14	NSD2
SMC2	0	0.99511	0.639	0.051	0	C14	SMC2
UBE2C	0	0.992939	0.457	0.005	0	C14	UBE2C
MCM7	0	0.958426	0.556	0.079	0	C14	MCM7
HIST1H3B	0	0.952803	0.413	0.027	0	C14	HIST1H3B
CLSPN	0	0.941866	0.552	0.02	0	C14	CLSPN
CENPE	0	0.91495	0.477	0.02	0	C14	CENPE
CDK1	0	0.884959	0.493	0.028	0	C14	CDK1
EZH2	0	0.868199	0.592	0.078	0	C14	EZH2
CCNA2	0	0.863493	0.457	0.009	0	C14	CCNA2
HELLS	0	0.828084	0.528	0.066	0	C14	HELLS
KIFC1	0	0.827355	0.531	0.012	0	C14	KIFC1
UHRF1	0	0.815257	0.514	0.005	0	C14	UHRF1
PRC1	0	0.805179	0.502	0.026	0	C14	PRC1
ZWINT	0	0.789169	0.497	0.01	0	C14	ZWINT
CDT1	0	0.779694	0.451	0.015	0	C14	CDT1
NCAPG2	0	0.773602	0.484	0.021	0	C14	NCAPG2
MCM4	0	0.755023	0.42	0.031	0	C14	MCM4
CENPM	0	0.750546	0.451	0.035	0	C14	CENPM
TK1	0	0.741925	0.392	0.012	0	C14	TK1
FANCI	0	0.741235	0.465	0.024	0	C14	FANCI
NCAPG	0	0.73944	0.425	0.009	0	C14	NCAPG
PKMYT1	0	0.724611	0.441	0.003	0	C14	PKMYT1
CDCA2	0	0.717943	0.401	0.005	0	C14	CDCA2
ATAD5	0	0.714254	0.436	0.034	0	C14	ATAD5
HIST1H3C	0	0.71276	0.25	0.013	0	C14	HIST1H3C
KIF23	0	0.706256	0.413	0.007	0	C14	KIF23
BRCA2	0	0.703314	0.42	0.018	0	C14	BRCA2
BUB1	0	0.699881	0.441	0.021	0	C14	BUB1
KIF14	0	0.696125	0.352	0.003	0	C14	KIF14
GTSE1	0	0.677114	0.411	0.002	0	C14	GTSE1
ANLN	0	0.664403	0.38	0.002	0	C14	ANLN
FEN1	0	0.66248	0.443	0.044	0	C14	FEN1
CENPU	0	0.660374	0.422	0.018	0	C14	CENPU
ASF1B	0	0.660277	0.422	0.008	0	C14	ASF1B
DLGAP5	0	0.656041	0.356	0.002	0	C14	DLGAP5
BIRC5	0	0.647355	0.352	0.004	0	C14	BIRC5
NCAPH	0	0.633928	0.427	0.019	0	C14	NCAPH
CDCA8	0	0.633499	0.368	0.009	0	C14	CDCA8
KIF15	0	0.632874	0.373	0.002	0	C14	KIF15
RACGAP1	0	0.626915	0.411	0.037	0	C14	RACGAP1
FOXM1	0	0.598168	0.387	0.004	0	C14	FOXM1
CKAP2L	0	0.575639	0.352	0.006	0	C14	CKAP2L
DTL	0	0.571286	0.361	0.007	0	C14	DTL
CEP55	0	0.570236	0.384	0.008	0	C14	CEP55
DHFR	0	0.566681	0.354	0.033	0	C14	DHFR
MCM2	0	0.558475	0.354	0.025	0	C14	MCM2
INCENP	0	0.556355	0.368	0.038	0	C14	INCENP
BRCA1	0	0.551721	0.363	0.011	0	C14	BRCA1
CDCA5	0	0.549481	0.332	0.002	0	C14	CDCA5
RAD51AP1	0	0.547172	0.347	0.006	0	C14	RAD51AP1
ARHGAP11A	0	0.54708	0.363	0.03	0	C14	ARHGAP11A
DIAPH3	0	0.545618	0.349	0.001	0	C14	DIAPH3
POLQ	0	0.542939	0.295	0.002	0	C14	POLQ
ECT2	0	0.539855	0.345	0.013	0	C14	ECT2
MYBL2	0	0.534844	0.318	0.002	0	C14	MYBL2
KIF2C	0	0.527427	0.323	0.003	0	C14	KIF2C
FBXO5	0	0.52662	0.318	0.027	0	C14	FBXO5
HJURP	0	0.524757	0.311	0.001	0	C14	HJURP
SPAG5	0	0.521376	0.337	0.008	0	C14	SPAG5
CCNB2	0	0.514972	0.283	0.004	0	C14	CCNB2
BUB1B	0	0.513734	0.319	0.007	0	C14	BUB1B
KIF4A	0	0.506407	0.319	0.002	0	C14	KIF4A
TCF19	0	0.504747	0.351	0.028	0	C14	TCF19
CENPN	0	0.503735	0.349	0.031	0	C14	CENPN
CDC20	0	0.493986	0.269	0.004	0	C14	CDC20
CDKN3	0	0.492883	0.292	0.021	0	C14	CDKN3
STIL	0	0.491156	0.318	0.006	0	C14	STIL
MASTL	0	0.487987	0.359	0.035	0	C14	MASTL
NUF2	0	0.484422	0.318	0.007	0	C14	NUF2
E2F7	0	0.479907	0.292	0.004	0	C14	E2F7
FAM111B	0	0.479333	0.288	0.003	0	C14	FAM111B
CIT	0	0.473548	0.304	0.004	0	C14	CIT
CENPW	0	0.472141	0.304	0.016	0	C14	CENPW
TIMELESS	0	0.468659	0.316	0.021	0	C14	TIMELESS
ZNF367	0	0.461738	0.292	0.013	0	C14	ZNF367
DEPDC1B	0	0.45671	0.302	0.009	0	C14	DEPDC1B
WDR34	0	0.449631	0.3	0.015	0	C14	WDR34
TROAP	0	0.438173	0.283	0.003	0	C14	TROAP
ESCO2	0	0.436887	0.273	0.003	0	C14	ESCO2
MELK	0	0.433798	0.286	0.005	0	C14	MELK
CHAF1A	0	0.42709	0.306	0.026	0	C14	CHAF1A
SPC25	0	0.420551	0.278	0.001	0	C14	SPC25
HMGB3	0	0.413856	0.269	0.02	0	C14	HMGB3
AURKB	0	0.411737	0.274	0.002	0	C14	AURKB
KNTC1	0	0.411661	0.253	0.017	0	C14	KNTC1
E2F1	0	0.411248	0.266	0.01	0	C14	E2F1
SHCBP1	0	0.407823	0.271	0.002	0	C14	SHCBP1
SGO1	0	0.405765	0.255	0.006	0	C14	SGO1
CIP2A	0	0.405632	0.283	0.015	0	C14	CIP2A
CDC6	0	0.399021	0.253	0.004	0	C14	CDC6
ORC6	0	0.38553	0.276	0.008	0	C14	ORC6
CCNF	0	0.375986	0.25	0.015	0	C14	CCNF
CHEK1	0	0.371642	0.276	0.019	0	C14	CHEK1
WDHD1	7.18e-296	0.373839	0.257	0.02	1.36e-291	C14	WDHD1
STMN11	3.37e-293	2.36006	0.856	0.303	6.38e-289	C14	STMN1
SGO2	5.07e-289	0.388956	0.252	0.019	9.6e-285	C14	SGO2
BARD1	1.64e-288	0.595262	0.42	0.055	3.1e-284	C14	BARD1
NCAPD3	1.61e-285	0.677552	0.472	0.071	3.05e-281	C14	NCAPD3
CKS1B	1.02e-284	0.66187	0.382	0.047	1.93e-280	C14	CKS1B
CEP152	3.26e-276	0.464094	0.316	0.032	6.18e-272	C14	CEP152
HIST1H2AL	1.06e-269	0.735787	0.372	0.047	2e-265	C14	HIST1H2AL
CKAP5	2.76e-269	0.84973	0.561	0.108	5.23e-265	C14	CKAP5
TMPO	2.7e-267	1.40355	0.833	0.303	5.11e-263	C14	TMPO
LIG1	1.85e-265	0.663485	0.469	0.075	3.5e-261	C14	LIG1
UBE2T	1.67e-260	0.443789	0.297	0.03	3.17e-256	C14	UBE2T
FANCD2	2.45e-255	0.356075	0.252	0.022	4.64e-251	C14	FANCD2
TUBB	5.91e-244	2.21759	0.887	0.465	1.12e-239	C14	TUBB
POLE	1.93e-240	0.330249	0.253	0.024	3.66e-236	C14	POLE
NDC80	2.55e-233	0.456302	0.312	0.037	4.82e-229	C14	NDC80
RBBP8	2.15e-232	0.512914	0.363	0.05	4.07e-228	C14	RBBP8
HIST1H2AH	1.14e-231	0.514831	0.262	0.026	2.16e-227	C14	HIST1H2AH
NCAPD2	3.47e-221	0.650206	0.467	0.087	6.58e-217	C14	NCAPD2
DDX11	2.17e-215	0.5007	0.373	0.057	4.11e-211	C14	DDX11
PCNA	6.05e-213	0.797723	0.497	0.104	1.15e-208	C14	PCNA
MAD2L1	2.68e-209	0.492466	0.351	0.052	5.08e-205	C14	MAD2L1
KIF20B	1.64e-207	0.69033	0.481	0.097	3.11e-203	C14	KIF20B
TUBA1B	1.65e-207	2.08968	0.915	0.592	3.13e-203	C14	TUBA1B
WEE1	4.26e-206	0.445648	0.328	0.046	8.07e-202	C14	WEE1
HMGB21	2.02e-205	1.66547	0.877	0.47	3.82e-201	C14	HMGB2
MCM3	5.37e-201	0.734071	0.516	0.116	1.02e-196	C14	MCM3
GMNN	3.09e-199	0.385026	0.306	0.041	5.86e-195	C14	GMNN
WDR76	3.32e-198	0.434615	0.307	0.042	6.29e-194	C14	WDR76
ENTPD11	9.89e-198	0.722411	0.483	0.099	1.87e-193	C14	ENTPD1
CENPH	2.96e-195	0.368676	0.267	0.032	5.6e-191	C14	CENPH
SMC1A	3.09e-195	0.858322	0.694	0.218	5.85e-191	C14	SMC1A
CENPK	2.76e-188	0.556624	0.443	0.088	5.22e-184	C14	CENPK
HIST1H2AG	3.83e-188	0.794413	0.432	0.087	7.25e-184	C14	HIST1H2AG
RRM1	5.36e-188	0.601856	0.498	0.111	1.01e-183	C14	RRM1
TTF2	4.12e-185	0.458339	0.344	0.055	7.8e-181	C14	TTF2
CDK2	4.45e-179	0.393167	0.311	0.047	8.44e-175	C14	CDK2
PHF19	1.94e-171	0.479192	0.396	0.077	3.67e-167	C14	PHF19
MCM5	1.13e-164	0.716318	0.46	0.109	2.15e-160	C14	MCM5
TACC3	2.66e-164	0.638304	0.526	0.139	5.04e-160	C14	TACC3
DLEU2	1.07e-162	0.436702	0.321	0.054	2.02e-158	C14	DLEU2
HNRNPA2B1	4.6e-160	0.970105	0.991	0.911	8.72e-156	C14	HNRNPA2B1
CBX5	8.61e-152	0.579532	0.47	0.118	1.63e-147	C14	CBX5
FANCA	6.65e-141	0.376479	0.281	0.047	1.26e-136	C14	FANCA
USP1	5.36e-139	0.639746	0.535	0.163	1.02e-134	C14	USP1
CDK5RAP2	9.82e-139	0.528695	0.434	0.107	1.86e-134	C14	CDK5RAP2
TOPBP1	3.83e-137	0.47769	0.431	0.105	7.25e-133	C14	TOPBP1
DNMT1	8.53e-137	0.779099	0.665	0.258	1.62e-132	C14	DNMT1
MCM6	3.01e-135	0.574146	0.453	0.12	5.69e-131	C14	MCM6
LMNB2	1.84e-133	0.416705	0.342	0.071	3.49e-129	C14	LMNB2
ARHGAP19	8.79e-133	0.382042	0.288	0.052	1.66e-128	C14	ARHGAP19
IFNG1	4.74e-131	1.15355	0.655	0.243	8.99e-127	C14	IFNG
DTYMK	6.37e-131	0.403818	0.325	0.066	1.21e-126	C14	DTYMK
DEK	9.74e-130	0.978312	0.833	0.512	1.85e-125	C14	DEK
CKAP2	7.3e-125	0.53631	0.457	0.126	1.38e-120	C14	CKAP2
ITGA1	4.42e-124	0.464758	0.33	0.07	8.38e-120	C14	ITGA1
TMEM106C	1.41e-122	0.597184	0.413	0.111	2.66e-118	C14	TMEM106C
SAE1	2.58e-121	0.549172	0.488	0.148	4.88e-117	C14	SAE1
NCAPH2	5.61e-121	0.361594	0.293	0.058	1.06e-116	C14	NCAPH2
RBL1	5.88e-119	0.446654	0.351	0.081	1.11e-114	C14	RBL1
MIS18BP1	6.98e-118	0.639115	0.564	0.198	1.32e-113	C14	MIS18BP1
SMC3	2.22e-117	0.634271	0.59	0.215	4.2e-113	C14	SMC3
ANKRD36C	2.47e-116	0.590526	0.47	0.142	4.68e-112	C14	ANKRD36C
CLN6	5.7e-115	0.300639	0.262	0.049	1.08e-110	C14	CLN6
SLF2	1.32e-114	0.398152	0.325	0.072	2.51e-110	C14	SLF2
DNAJC9	1.78e-113	0.599647	0.521	0.178	3.38e-109	C14	DNAJC9
ICMT	8.03e-113	0.354754	0.29	0.06	1.52e-108	C14	ICMT
H2AFX	7.16e-112	0.788575	0.622	0.255	1.36e-107	C14	H2AFX
RFC4	2.73e-110	0.308801	0.253	0.047	5.18e-106	C14	RFC4
FAM111A	8.12e-110	0.592567	0.557	0.2	1.54e-105	C14	FAM111A
DUSP41	1.07e-108	0.919064	0.849	0.415	2.02e-104	C14	DUSP4
ATP2A2	9.4e-108	0.483908	0.432	0.126	1.78e-103	C14	ATP2A2
MPHOSPH9	1.92e-107	0.440477	0.358	0.091	3.64e-103	C14	MPHOSPH9
BAZ1B	4.43e-107	0.632948	0.628	0.254	8.4e-103	C14	BAZ1B
H2AFY	1.15e-106	0.66765	0.655	0.289	2.18e-102	C14	H2AFY
PDS5B	1.8e-106	0.450959	0.382	0.102	3.41e-102	C14	PDS5B
HMGB1	3.62e-105	1.20855	0.939	0.884	6.86e-101	C14	HMGB1
GOLIM4	2.04e-104	0.385052	0.288	0.062	3.87e-100	C14	GOLIM4
HMGN2	5.29e-104	1.54495	0.821	0.624	1e-99	C14	HMGN2
XPO1	3.14e-103	0.584714	0.526	0.189	5.95e-99	C14	XPO1
SLC20A1	7.45e-102	0.667335	0.547	0.207	1.41e-97	C14	SLC20A1
LIN54	2.09e-101	0.358178	0.295	0.067	3.96e-97	C14	LIN54
TFRC	1.5e-100	0.464315	0.422	0.126	2.84e-96	C14	TFRC
OAS3	8.97e-99	0.468138	0.359	0.096	1.7e-94	C14	OAS3
CTLA41	1.7e-98	0.671955	0.632	0.248	3.22e-94	C14	CTLA4
H2AFV	2.28e-98	0.956648	0.786	0.508	4.32e-94	C14	H2AFV
MSH6	1.98e-97	0.402437	0.306	0.074	3.76e-93	C14	MSH6
CNTRL	5.48e-97	0.534294	0.526	0.189	1.04e-92	C14	CNTRL
PHLDA11	7.13e-97	0.723708	0.583	0.227	1.35e-92	C14	PHLDA1
RCC2	3.2e-96	0.364198	0.335	0.086	6.06e-92	C14	RCC2
YWHAH	1.6e-95	0.627628	0.59	0.244	3.03e-91	C14	YWHAH
DGKH	3.74e-95	0.446926	0.29	0.068	7.08e-91	C14	DGKH
CCP110	4.54e-95	0.318836	0.255	0.054	8.59e-91	C14	CCP110
SPAG9	4.91e-95	0.563098	0.519	0.191	9.31e-91	C14	SPAG9
DDX39A	2.28e-94	0.584197	0.575	0.239	4.32e-90	C14	DDX39A
SLC7A52	6.21e-94	1.0005	0.747	0.401	1.18e-89	C14	SLC7A5
SUZ12	1.59e-92	0.600857	0.583	0.242	3.01e-88	C14	SUZ12
HNRNPAB1	4.13e-92	0.690454	0.717	0.37	7.83e-88	C14	HNRNPAB
N4BP2	6.94e-92	0.437378	0.347	0.096	1.31e-87	C14	N4BP2
HAVCR21	9.77e-92	0.537881	0.438	0.141	1.85e-87	C14	HAVCR2
PCNT	1.2e-91	0.46936	0.37	0.107	2.28e-87	C14	PCNT
MTHFD1	5.54e-91	0.372981	0.337	0.091	1.05e-86	C14	MTHFD1
PRKDC	1.34e-90	0.656074	0.582	0.251	2.54e-86	C14	PRKDC
LBR	1.37e-90	0.666772	0.639	0.297	2.6e-86	C14	LBR
MSH2	4.54e-90	0.344358	0.281	0.067	8.6e-86	C14	MSH2
NAMPT1	8.31e-90	0.535914	0.554	0.217	1.57e-85	C14	NAMPT
ANP32E	1.09e-89	0.674802	0.674	0.333	2.06e-85	C14	ANP32E
CD38	5.84e-89	0.438962	0.373	0.108	1.11e-84	C14	CD38
HLA-DRA1	6.12e-89	0.927561	0.686	0.314	1.16e-84	C14	HLA-DRA
SRGAP31	6.33e-89	0.438103	0.306	0.077	1.2e-84	C14	SRGAP3
IPO9	3.5e-88	0.349725	0.316	0.083	6.64e-84	C14	IPO9
MDM2	4.13e-88	0.558582	0.431	0.145	7.82e-84	C14	MDM2
CEP192	8.6e-88	0.321728	0.259	0.059	1.63e-83	C14	CEP192
RAD21	7.23e-87	0.764212	0.785	0.514	1.37e-82	C14	RAD21
FAM102B1	7.89e-87	0.533243	0.411	0.134	1.5e-82	C14	FAM102B
IFI161	9.28e-87	0.700733	0.752	0.419	1.76e-82	C14	IFI16
VCAM11	1.34e-86	0.555098	0.354	0.102	2.54e-82	C14	VCAM1
SKA2	1.67e-86	0.433579	0.401	0.126	3.16e-82	C14	SKA2
SLC38A22	3.94e-85	0.76619	0.72	0.384	7.46e-81	C14	SLC38A2
SUPT16H	1.13e-84	0.528649	0.535	0.214	2.14e-80	C14	SUPT16H
HIRIP3	3.48e-84	0.313096	0.257	0.06	6.59e-80	C14	HIRIP3
CLIC5	1.29e-83	0.330397	0.26	0.061	2.45e-79	C14	CLIC5
SRSF10	1.36e-83	0.610882	0.689	0.358	2.58e-79	C14	SRSF10
ACOT7	2.29e-83	0.335239	0.288	0.073	4.34e-79	C14	ACOT7
XIST	2.62e-83	0.844404	0.361	0.114	4.97e-79	C14	XIST
CDCA4	9.79e-83	0.310317	0.269	0.065	1.85e-78	C14	CDCA4
PI4K2B	9.9e-83	0.315019	0.276	0.068	1.87e-78	C14	PI4K2B
NEAT11	3.95e-82	1.45951	0.76	0.506	7.48e-78	C14	NEAT1
NASP1	4.88e-82	0.657271	0.707	0.377	9.25e-78	C14	NASP
NUDT1	8.63e-82	0.477547	0.405	0.138	1.63e-77	C14	NUDT1
SPATS2L	6.1e-81	0.353957	0.347	0.101	1.16e-76	C14	SPATS2L
FAF1	1.79e-80	0.432649	0.434	0.152	3.39e-76	C14	FAF1
PARP14	3.43e-80	0.532976	0.535	0.219	6.5e-76	C14	PARP14
HDGF	5.15e-80	0.538063	0.568	0.247	9.75e-76	C14	HDGF
SLBP	1.42e-79	0.615073	0.63	0.303	2.68e-75	C14	SLBP
AKAP51	2.21e-79	0.397004	0.309	0.085	4.18e-75	C14	AKAP5
TACC1	3.33e-79	0.600028	0.616	0.293	6.32e-75	C14	TACC1
TOX1	1.83e-78	0.564229	0.549	0.232	3.46e-74	C14	TOX
LDLRAD41	2.73e-78	0.673646	0.509	0.204	5.17e-74	C14	LDLRAD4
SREK1	4.29e-78	0.45443	0.47	0.179	8.12e-74	C14	SREK1
RANGAP1	8.31e-78	0.349403	0.332	0.098	1.57e-73	C14	RANGAP1
IQGAP11	2.98e-77	0.784491	0.821	0.58	5.65e-73	C14	IQGAP1
SLC7A1	8.34e-77	0.29473	0.259	0.064	1.58e-72	C14	SLC7A1
YEATS4	2.95e-76	0.365885	0.333	0.1	5.59e-72	C14	YEATS4
RBPJ1	1.45e-75	0.614937	0.599	0.276	2.75e-71	C14	RBPJ
NEDD91	1.49e-75	0.522828	0.55	0.234	2.83e-71	C14	NEDD9
IVNS1ABP1	1.93e-75	0.755599	0.668	0.355	3.66e-71	C14	IVNS1ABP
TFDP1	2.1e-75	0.432537	0.401	0.14	3.97e-71	C14	TFDP1
SGMS1	4.24e-75	0.376291	0.387	0.128	8.03e-71	C14	SGMS1
SPEN	1.07e-74	0.57645	0.53	0.229	2.02e-70	C14	SPEN
PBRM1	1.36e-74	0.472446	0.486	0.193	2.58e-70	C14	PBRM1
HLTF	2.66e-73	0.328696	0.302	0.086	5.05e-69	C14	HLTF
NUP50	8.38e-73	0.438053	0.432	0.161	1.59e-68	C14	NUP50
ANXA51	1.19e-72	0.703627	0.747	0.466	2.26e-68	C14	ANXA5
KPNA21	1.66e-72	0.57042	0.542	0.235	3.14e-68	C14	KPNA2
STAG1	2.26e-72	0.43151	0.408	0.147	4.28e-68	C14	STAG1
SLC1A4	2.79e-72	0.265208	0.25	0.062	5.28e-68	C14	SLC1A4
CTDSPL2	5e-72	0.345397	0.33	0.101	9.47e-68	C14	CTDSPL2
NAB11	1.44e-71	0.359886	0.34	0.106	2.73e-67	C14	NAB1
HP1BP3	2.87e-71	0.730671	0.759	0.517	5.44e-67	C14	HP1BP3
AHI11	4.47e-71	0.419264	0.365	0.122	8.47e-67	C14	AHI1
CCL31	7.3e-71	0.732044	0.438	0.161	1.38e-66	C14	CCL3
HIST1H1C	8.02e-70	1.10963	0.618	0.325	1.52e-65	C14	HIST1H1C
HIF1A1	2.17e-69	0.563105	0.62	0.309	4.12e-65	C14	HIF1A
NUP153	3.35e-69	0.386466	0.361	0.123	6.34e-65	C14	NUP153
USP37	8.72e-69	0.298272	0.255	0.068	1.65e-64	C14	USP37
NPEPPS	3.15e-68	0.480848	0.523	0.229	5.97e-64	C14	NPEPPS
HUWE1	1.71e-67	0.553733	0.509	0.228	3.24e-63	C14	HUWE1
MED14	2.18e-67	0.30596	0.283	0.081	4.12e-63	C14	MED14
ATP13A3	3.3e-67	0.309736	0.269	0.075	6.25e-63	C14	ATP13A3
RBM15	9.3e-67	0.325565	0.325	0.103	1.76e-62	C14	RBM15
CYTOR1	5.68e-66	0.615779	0.689	0.394	1.08e-61	C14	CYTOR
SCLT1	1.2e-65	0.344909	0.333	0.109	2.26e-61	C14	SCLT1
MIR155HG	1.91e-65	0.324941	0.295	0.088	3.62e-61	C14	MIR155HG
CARHSP1	3.09e-65	0.459909	0.443	0.182	5.85e-61	C14	CARHSP1
HSPH11	3.68e-65	1.165	0.613	0.323	6.97e-61	C14	HSPH1
PRKD3	4.76e-65	0.33314	0.318	0.101	9.02e-61	C14	PRKD3
SYNE2	1.26e-64	0.889281	0.788	0.586	2.39e-60	C14	SYNE2
SNRNP25	3.92e-64	0.277475	0.25	0.068	7.42e-60	C14	SNRNP25
CLTC	6.76e-64	0.464519	0.47	0.201	1.28e-59	C14	CLTC
DCP2	9.8e-64	0.411934	0.472	0.197	1.86e-59	C14	DCP2
PELI11	1.06e-63	0.482946	0.443	0.178	2.01e-59	C14	PELI1
TBC1D10B	1.38e-63	0.287305	0.286	0.086	2.61e-59	C14	TBC1D10B
PHTF2	2.09e-63	0.429161	0.431	0.172	3.96e-59	C14	PHTF2
ZFP91	2.73e-63	0.402867	0.413	0.16	5.16e-59	C14	ZFP91
AGFG11	3.47e-63	0.38128	0.382	0.14	6.58e-59	C14	AGFG1
HIPK1	4.01e-63	0.465691	0.405	0.159	7.6e-59	C14	HIPK1
PSMD14	5.88e-63	0.3776	0.432	0.172	1.11e-58	C14	PSMD14
LYST1	8.71e-63	0.659129	0.606	0.323	1.65e-58	C14	LYST
WNK1	4.99e-62	0.639781	0.715	0.443	9.44e-58	C14	WNK1
CALM3	5.37e-62	0.755607	0.741	0.523	1.02e-57	C14	CALM3
SPRY11	1.49e-61	0.365482	0.283	0.085	2.83e-57	C14	SPRY1
NUP210	1.57e-61	0.417644	0.476	0.205	2.97e-57	C14	NUP210
PDS5A	4.31e-61	0.492888	0.54	0.261	8.16e-57	C14	PDS5A
MTHFD21	4.95e-61	0.453251	0.568	0.266	9.39e-57	C14	MTHFD2
SIK2	6.57e-61	0.289829	0.293	0.091	1.24e-56	C14	SIK2
NUCKS1	7.55e-61	0.59699	0.701	0.448	1.43e-56	C14	NUCKS1
RIF1	8.11e-61	0.414452	0.417	0.166	1.54e-56	C14	RIF1
TNFRSF91	9.21e-61	0.433993	0.368	0.13	1.75e-56	C14	TNFRSF9
OSBPL3	1.21e-60	0.330872	0.328	0.11	2.29e-56	C14	OSBPL3
CBLB1	2.03e-60	0.713787	0.715	0.453	3.84e-56	C14	CBLB
NUMA1	2.07e-60	0.4765	0.517	0.24	3.92e-56	C14	NUMA1
ASCC3	2.56e-60	0.397051	0.425	0.171	4.86e-56	C14	ASCC3
RASA1	3.6e-60	0.339779	0.339	0.118	6.82e-56	C14	RASA1
HIST1H3D	3.72e-60	0.795165	0.408	0.17	7.04e-56	C14	HIST1H3D
ROCK2	4.48e-60	0.314264	0.28	0.086	8.48e-56	C14	ROCK2
DUT	4.5e-60	0.950592	0.557	0.324	8.53e-56	C14	DUT
RAB11FIP1	6.62e-60	0.379495	0.37	0.136	1.25e-55	C14	RAB11FIP1
DHX15	1.25e-59	0.412422	0.444	0.188	2.37e-55	C14	DHX15
ITGAE1	1.32e-59	0.506644	0.583	0.276	2.51e-55	C14	ITGAE
CDKN2A	4.01e-59	0.352781	0.312	0.104	7.6e-55	C14	CDKN2A
SSRP1	5.43e-59	0.415121	0.462	0.201	1.03e-54	C14	SSRP1
HCFC1	5.72e-59	0.359459	0.373	0.14	1.08e-54	C14	HCFC1
SUCO	5.82e-59	0.386501	0.396	0.156	1.1e-54	C14	SUCO
PHIP	7.9e-59	0.488244	0.564	0.279	1.5e-54	C14	PHIP
USP48	3.7e-58	0.402156	0.436	0.181	7.01e-54	C14	USP48
CTCF	3.74e-58	0.380148	0.451	0.191	7.09e-54	C14	CTCF
TTC7A	6.55e-58	0.285846	0.285	0.089	1.24e-53	C14	TTC7A
SPTBN1	1.3e-57	0.580853	0.411	0.173	2.47e-53	C14	SPTBN1
ATF3	1.38e-57	0.475548	0.389	0.149	2.6e-53	C14	ATF3
TAF15	1.97e-57	0.544304	0.688	0.412	3.74e-53	C14	TAF15
HNRNPA31	5.53e-57	0.602116	0.851	0.677	1.05e-52	C14	HNRNPA3
DOCK2	7.07e-57	0.505167	0.53	0.264	1.34e-52	C14	DOCK2
ILF3	7.66e-57	0.515808	0.663	0.388	1.45e-52	C14	ILF3
MIR4435-2HG	7.69e-57	0.373452	0.432	0.179	1.46e-52	C14	MIR4435-2HG
DUSP161	8.25e-57	0.426007	0.411	0.169	1.56e-52	C14	DUSP16
UBE2S1	9.89e-57	0.763035	0.661	0.393	1.87e-52	C14	UBE2S
CAND1	1.34e-56	0.380225	0.431	0.182	2.54e-52	C14	CAND1
TRIM28	1.55e-56	0.420914	0.526	0.253	2.93e-52	C14	TRIM28
TBL1XR1	2.01e-56	0.377567	0.406	0.165	3.81e-52	C14	TBL1XR1
TXLNA	7.4e-56	0.291703	0.264	0.082	1.4e-51	C14	TXLNA
HADH	2.54e-55	0.287991	0.274	0.087	4.82e-51	C14	HADH
ACAT2	2.63e-55	0.277368	0.292	0.096	4.99e-51	C14	ACAT2
POLH	3.54e-55	0.26906	0.252	0.076	6.71e-51	C14	POLH
CASP3	3.9e-55	0.335462	0.389	0.153	7.4e-51	C14	CASP3
VRK1	5.03e-55	0.287918	0.283	0.092	9.53e-51	C14	VRK1
DYRK1A	9e-55	0.440746	0.382	0.156	1.71e-50	C14	DYRK1A
AHR1	1.02e-54	0.538128	0.439	0.194	1.94e-50	C14	AHR
SPTAN11	1.55e-54	0.602169	0.691	0.44	2.94e-50	C14	SPTAN1
CD200R1	1.81e-54	0.296272	0.257	0.079	3.44e-50	C14	CD200R1
CDK6	3.03e-54	0.51275	0.464	0.212	5.74e-50	C14	CDK6
TLN1	4.94e-54	0.664676	0.736	0.509	9.36e-50	C14	TLN1
IRF4	5.29e-54	0.397449	0.319	0.113	1e-49	C14	IRF4
DENND1B	1.13e-53	0.343518	0.368	0.143	2.15e-49	C14	DENND1B
ARPP19	1.21e-53	0.398711	0.49	0.229	2.29e-49	C14	ARPP19
CKS21	3.4e-53	0.505213	0.491	0.23	6.44e-49	C14	CKS2
SNX91	4.7e-53	0.456935	0.474	0.215	8.89e-49	C14	SNX9
RBBP7	5.33e-53	0.418614	0.533	0.269	1.01e-48	C14	RBBP7
UBR7	8.84e-53	0.253792	0.252	0.078	1.67e-48	C14	UBR7
TBC1D2B	1.92e-52	0.336468	0.34	0.128	3.64e-48	C14	TBC1D2B
ARHGEF12	5.97e-52	0.313547	0.278	0.093	1.13e-47	C14	ARHGEF12
AC243829.41	8.85e-52	0.302884	0.29	0.097	1.68e-47	C14	AC243829.4
NR4A11	8.9e-52	0.461452	0.392	0.158	1.69e-47	C14	NR4A1
CREBZF	1.05e-51	0.401802	0.424	0.184	1.98e-47	C14	CREBZF
PDE4DIP	1.22e-51	0.391941	0.431	0.187	2.32e-47	C14	PDE4DIP
CCDC14	1.86e-51	0.306862	0.292	0.101	3.52e-47	C14	CCDC14
RECQL	2.24e-51	0.347147	0.476	0.216	4.24e-47	C14	RECQL
PMAIP11	2.34e-51	0.584474	0.559	0.285	4.44e-47	C14	PMAIP1
HLA-DQA11	2.78e-51	0.474516	0.497	0.231	5.26e-47	C14	HLA-DQA1
SFMBT2	3.53e-51	0.318752	0.316	0.115	6.69e-47	C14	SFMBT2
SRSF4	6.22e-51	0.461551	0.585	0.325	1.18e-46	C14	SRSF4
LUC7L2	6.26e-51	0.443603	0.58	0.314	1.19e-46	C14	LUC7L2
GMPS	6.99e-51	0.334235	0.384	0.158	1.32e-46	C14	GMPS
LCP1	7.98e-51	0.68986	0.913	0.822	1.51e-46	C14	LCP1
USP9X	1.3e-50	0.365917	0.41	0.175	2.46e-46	C14	USP9X
TRAF51	1.97e-50	0.407	0.441	0.199	3.74e-46	C14	TRAF5
CBFB	2.21e-50	0.414397	0.455	0.211	4.19e-46	C14	CBFB
UBASH3B	2.49e-50	0.271006	0.255	0.082	4.71e-46	C14	UBASH3B
CXCL131	2.89e-50	0.368313	0.417	0.167	5.47e-46	C14	CXCL13
ADNP	2.92e-50	0.358034	0.368	0.149	5.53e-46	C14	ADNP
MACF1	1.43e-49	0.817979	0.642	0.443	2.71e-45	C14	MACF1
HNRNPLL	2.41e-49	0.421896	0.535	0.269	4.56e-45	C14	HNRNPLL
NUDT21	3.06e-49	0.397896	0.502	0.249	5.8e-45	C14	NUDT21
CHD4	3.17e-49	0.436519	0.521	0.265	6.01e-45	C14	CHD4
MAD2L21	5.42e-49	0.44754	0.429	0.199	1.03e-44	C14	MAD2L2
TRIP12	8.78e-49	0.399904	0.42	0.189	1.66e-44	C14	TRIP12
SLC5A3	1.5e-48	0.338317	0.278	0.097	2.84e-44	C14	SLC5A3
EIF2AK2	1.83e-48	0.408573	0.49	0.234	3.46e-44	C14	EIF2AK2
SMG1	1.89e-48	0.628084	0.549	0.319	3.58e-44	C14	SMG1
GALNT21	2.66e-48	0.287377	0.333	0.125	5.04e-44	C14	GALNT2
DOCK81	2.77e-48	0.50549	0.646	0.39	5.25e-44	C14	DOCK8
HSPA1B1	4.02e-48	2.01163	0.465	0.23	7.62e-44	C14	HSPA1B
NFATC2IP	4.47e-48	0.317127	0.37	0.152	8.46e-44	C14	NFATC2IP
HNRNPD	5.17e-48	0.505676	0.67	0.426	9.79e-44	C14	HNRNPD
HNRNPUL2	5.47e-48	0.413106	0.514	0.264	1.04e-43	C14	HNRNPUL2
FUT8	5.48e-48	0.30155	0.306	0.113	1.04e-43	C14	FUT8
CEP57	7.5e-48	0.376355	0.47	0.225	1.42e-43	C14	CEP57
IKZF31	1.26e-47	0.683876	0.655	0.427	2.39e-43	C14	IKZF3
ODF2	1.47e-47	0.316132	0.307	0.115	2.78e-43	C14	ODF2
DYNC1H1	1.51e-47	0.538315	0.637	0.39	2.86e-43	C14	DYNC1H1
PTPN71	1.79e-47	0.429863	0.613	0.344	3.38e-43	C14	PTPN7
GLS	1.95e-47	0.625703	0.568	0.337	3.69e-43	C14	GLS
SIN3A	2.95e-47	0.368213	0.377	0.16	5.59e-43	C14	SIN3A
CNOT1	3.85e-47	0.43488	0.486	0.243	7.3e-43	C14	CNOT1
SLF1	4.25e-47	0.350521	0.349	0.143	8.06e-43	C14	SLF1
TCERG1	6.55e-47	0.344191	0.436	0.198	1.24e-42	C14	TCERG1
FAM3C1	1.91e-46	0.371116	0.325	0.127	3.63e-42	C14	FAM3C
HERC5	3.24e-46	0.326706	0.328	0.127	6.14e-42	C14	HERC5
RNF19A1	3.28e-46	0.686113	0.689	0.459	6.21e-42	C14	RNF19A
CHORDC1	4.62e-46	0.549423	0.443	0.212	8.74e-42	C14	CHORDC1
PAXBP1	6.38e-46	0.352175	0.326	0.131	1.21e-41	C14	PAXBP1
MFSD6	9.02e-46	0.27844	0.273	0.097	1.71e-41	C14	MFSD6
SP3	9.45e-46	0.380487	0.45	0.215	1.79e-41	C14	SP3
RPA1	1.24e-45	0.310417	0.363	0.152	2.36e-41	C14	RPA1
TPR	1.31e-45	0.480684	0.677	0.434	2.48e-41	C14	TPR
PDE3B1	1.43e-45	0.673416	0.554	0.326	2.72e-41	C14	PDE3B
SFPQ2	1.79e-45	0.533476	0.856	0.68	3.4e-41	C14	SFPQ
THRAP3	2.67e-45	0.436478	0.651	0.399	5.06e-41	C14	THRAP3
ZEB21	3.14e-45	0.725142	0.609	0.375	5.94e-41	C14	ZEB2
PARP1	3.59e-45	0.417128	0.585	0.333	6.79e-41	C14	PARP1
ATXN1	5.13e-45	0.360894	0.413	0.189	9.71e-41	C14	ATXN1
ALYREF	5.35e-45	0.371216	0.405	0.185	1.01e-40	C14	ALYREF
MAP3K2	5.96e-45	0.448136	0.472	0.241	1.13e-40	C14	MAP3K2
ACTN41	8.27e-45	0.478751	0.708	0.456	1.57e-40	C14	ACTN4
FRYL	9.81e-45	0.43834	0.438	0.214	1.86e-40	C14	FRYL
PSMD1	1.63e-44	0.299783	0.358	0.149	3.09e-40	C14	PSMD1
RUNX2	1.87e-44	0.344728	0.342	0.14	3.55e-40	C14	RUNX2
ANKLE2	2.62e-44	0.338769	0.377	0.165	4.96e-40	C14	ANKLE2
RCOR1	2.73e-44	0.285235	0.295	0.111	5.17e-40	C14	RCOR1
AGPS	4.24e-44	0.262983	0.26	0.091	8.03e-40	C14	AGPS
SAMSN11	4.5e-44	0.436818	0.693	0.407	8.53e-40	C14	SAMSN1
HAT1	4.6e-44	0.292934	0.335	0.136	8.71e-40	C14	HAT1
PTTG11	4.66e-44	0.565668	0.467	0.241	8.83e-40	C14	PTTG1
SUGP2	4.7e-44	0.277714	0.281	0.103	8.9e-40	C14	SUGP2
ATP2A3	4.71e-44	0.42943	0.509	0.272	8.92e-40	C14	ATP2A3
PAG11	5.15e-44	0.507495	0.516	0.281	9.75e-40	C14	PAG1
ANKRD36B	6.12e-44	0.28469	0.319	0.126	1.16e-39	C14	ANKRD36B
RHEB	7.8e-44	0.353146	0.436	0.207	1.48e-39	C14	RHEB
RAPGEF1	7.84e-44	0.394978	0.431	0.204	1.49e-39	C14	RAPGEF1
CNOT9	8.65e-44	0.260339	0.276	0.1	1.64e-39	C14	CNOT9
TPM4	9.75e-44	0.470898	0.63	0.374	1.85e-39	C14	TPM4
ANKRD36	9.85e-44	0.384795	0.389	0.175	1.87e-39	C14	ANKRD36
SLC25A24	1.32e-43	0.294304	0.295	0.112	2.51e-39	C14	SLC25A24
IDH21	1.7e-43	0.575114	0.601	0.384	3.22e-39	C14	IDH2
GUSB	1.86e-43	0.313881	0.365	0.157	3.53e-39	C14	GUSB
DDB2	2.15e-43	0.289391	0.319	0.127	4.07e-39	C14	DDB2
VIM1	2.35e-43	0.440835	0.986	0.949	4.45e-39	C14	VIM
ICOS1	2.51e-43	0.349929	0.434	0.2	4.76e-39	C14	ICOS
STIP1	3.36e-43	0.349898	0.439	0.21	6.36e-39	C14	STIP1
NEK7	4.88e-43	0.345481	0.42	0.198	9.25e-39	C14	NEK7
RASGEF1B	6.96e-43	0.280476	0.271	0.098	1.32e-38	C14	RASGEF1B
MAP41	7e-43	0.439301	0.569	0.318	1.32e-38	C14	MAP4
GBF1	7.07e-43	0.303808	0.34	0.141	1.34e-38	C14	GBF1
ANKRD28	7.73e-43	0.378792	0.311	0.124	1.46e-38	C14	ANKRD28
NSD1	8.68e-43	0.354257	0.441	0.213	1.64e-38	C14	NSD1
ZDHHC20	1.26e-42	0.31847	0.332	0.138	2.39e-38	C14	ZDHHC20
HNRNPR	1.69e-42	0.475746	0.649	0.423	3.2e-38	C14	HNRNPR
EXOSC8	4.21e-42	0.259843	0.318	0.126	7.97e-38	C14	EXOSC8
EED	1.03e-41	0.310923	0.312	0.127	1.95e-37	C14	EED
PDE4D1	1.05e-41	0.631995	0.628	0.405	2e-37	C14	PDE4D
SPIDR	1.11e-41	0.279996	0.285	0.109	2.1e-37	C14	SPIDR
RANBP11	1.15e-41	0.549842	0.491	0.281	2.18e-37	C14	RANBP1
RGS11	1.23e-41	0.454188	0.842	0.558	2.33e-37	C14	RGS1
SLA1	1.61e-41	0.46447	0.613	0.363	3.05e-37	C14	SLA
PTMS1	2.46e-41	0.408407	0.498	0.253	4.66e-37	C14	PTMS
H2AFZ2	3.09e-41	0.87318	0.78	0.643	5.86e-37	C14	H2AFZ
YWHAE	3.25e-41	0.33148	0.528	0.279	6.15e-37	C14	YWHAE
GSK3B	3.37e-41	0.36076	0.441	0.218	6.38e-37	C14	GSK3B
HNRNPU	3.92e-41	0.525031	0.826	0.704	7.42e-37	C14	HNRNPU
CEP350	4.48e-41	0.425167	0.507	0.274	8.48e-37	C14	CEP350
HACD3	1.02e-40	0.258424	0.273	0.103	1.93e-36	C14	HACD3
WHRN	1.15e-40	0.254275	0.252	0.09	2.18e-36	C14	WHRN
KDM6A	1.25e-40	0.343869	0.363	0.163	2.36e-36	C14	KDM6A
CCDC82	1.25e-40	0.29805	0.328	0.138	2.37e-36	C14	CCDC82
NNT	1.7e-40	0.263092	0.266	0.099	3.22e-36	C14	NNT
FBXW7	2.47e-40	0.297593	0.342	0.146	4.68e-36	C14	FBXW7
LNPEP	2.51e-40	0.494714	0.58	0.351	4.76e-36	C14	LNPEP
RAVER1	2.77e-40	0.257302	0.281	0.108	5.24e-36	C14	RAVER1
GGA2	3.6e-40	0.329474	0.398	0.186	6.83e-36	C14	GGA2
RFC1	6.26e-40	0.371908	0.436	0.217	1.19e-35	C14	RFC1
PTBP1	6.3e-40	0.407096	0.618	0.384	1.19e-35	C14	PTBP1
CDKN1A2	6.32e-40	0.398545	0.481	0.24	1.2e-35	C14	CDKN1A
MRTFA	8.68e-40	0.263338	0.319	0.132	1.64e-35	C14	MRTFA
SRPK1	9.22e-40	0.309716	0.42	0.202	1.75e-35	C14	SRPK1
HBS1L	1.01e-39	0.324698	0.34	0.149	1.91e-35	C14	HBS1L
USP14	1.28e-39	0.309526	0.396	0.185	2.42e-35	C14	USP14
TUBA1C	1.33e-39	0.421087	0.411	0.201	2.51e-35	C14	TUBA1C
NFAT5	1.7e-39	0.419982	0.385	0.184	3.23e-35	C14	NFAT5
PRDX3	1.79e-39	0.334695	0.361	0.164	3.39e-35	C14	PRDX3
TUBB4B2	3.15e-39	0.538883	0.66	0.422	5.96e-35	C14	TUBB4B
SLC1A51	4.27e-39	0.373594	0.429	0.209	8.08e-35	C14	SLC1A5
OXSR1	7.87e-39	0.272811	0.29	0.115	1.49e-34	C14	OXSR1
ARL6IP6	9.59e-39	0.278099	0.365	0.163	1.82e-34	C14	ARL6IP6
HIST2H2AC	1.12e-38	0.553695	0.418	0.214	2.13e-34	C14	HIST2H2AC
KPNB1	1.19e-38	0.41894	0.639	0.404	2.25e-34	C14	KPNB1
SIK3	1.26e-38	0.393957	0.389	0.188	2.39e-34	C14	SIK3
CENPX	1.27e-38	0.379427	0.365	0.171	2.41e-34	C14	CENPX
SF3B3	1.5e-38	0.282841	0.372	0.168	2.85e-34	C14	SF3B3
MBNL1	1.53e-38	0.618339	0.821	0.714	2.91e-34	C14	MBNL1
VPS13A	2.56e-38	0.309469	0.373	0.171	4.85e-34	C14	VPS13A
KIF5B	3.32e-38	0.427431	0.606	0.375	6.3e-34	C14	KIF5B
SLC4A7	3.34e-38	0.397689	0.41	0.202	6.33e-34	C14	SLC4A7
PTPN11	3.38e-38	0.351859	0.392	0.187	6.4e-34	C14	PTPN11
HLA-DRB11	3.74e-38	0.665356	0.755	0.538	7.08e-34	C14	HLA-DRB1
RBBP4	5.1e-38	0.41535	0.587	0.361	9.66e-34	C14	RBBP4
HSP90AA12	5.6e-38	0.93059	0.944	0.899	1.06e-33	C14	HSP90AA1
ARID1B	5.62e-38	0.385907	0.389	0.189	1.06e-33	C14	ARID1B
HIST1H1D	7.17e-38	0.777653	0.564	0.356	1.36e-33	C14	HIST1H1D
SAP30	7.32e-38	0.264668	0.281	0.111	1.39e-33	C14	SAP30
GNPTAB1	9.8e-38	0.423136	0.465	0.249	1.86e-33	C14	GNPTAB
HNRNPH1	1.02e-37	0.427613	0.552	0.324	1.94e-33	C14	HNRNPH1
CDK4	1.22e-37	0.261764	0.286	0.115	2.32e-33	C14	CDK4
RNF4	1.28e-37	0.327906	0.411	0.202	2.42e-33	C14	RNF4
LAG31	1.71e-37	0.459442	0.602	0.364	3.25e-33	C14	LAG3
QKI	2.36e-37	0.285764	0.307	0.129	4.47e-33	C14	QKI
REV3L	2.38e-37	0.328114	0.309	0.131	4.51e-33	C14	REV3L
DESI2	3.17e-37	0.253153	0.312	0.132	6.01e-33	C14	DESI2
PSMC3	3.52e-37	0.366188	0.427	0.221	6.67e-33	C14	PSMC3
PTPN221	6.05e-37	0.351793	0.602	0.35	1.15e-32	C14	PTPN22
ATP11B	6.96e-37	0.360947	0.387	0.191	1.32e-32	C14	ATP11B
MYO9B	7.44e-37	0.366821	0.462	0.247	1.41e-32	C14	MYO9B
CTNNB1	8.69e-37	0.396995	0.455	0.241	1.65e-32	C14	CTNNB1
DTX3L	8.81e-37	0.29022	0.372	0.173	1.67e-32	C14	DTX3L
FUBP1	9.13e-37	0.345006	0.486	0.261	1.73e-32	C14	FUBP1
LINC-PINT	9.66e-37	0.380194	0.33	0.148	1.83e-32	C14	LINC-PINT
MCMBP	1.27e-36	0.265116	0.309	0.131	2.41e-32	C14	MCMBP
HLA-DRB51	1.75e-36	0.462083	0.556	0.327	3.31e-32	C14	HLA-DRB5
ASXL21	1.82e-36	0.370875	0.439	0.227	3.44e-32	C14	ASXL2
AZIN1	1.89e-36	0.307741	0.392	0.189	3.58e-32	C14	AZIN1
PDIA6	2.06e-36	0.392917	0.604	0.378	3.91e-32	C14	PDIA6
EIF4A32	5.25e-36	0.366545	0.566	0.328	9.95e-32	C14	EIF4A3
ANP32B1	1.03e-35	0.593797	0.719	0.589	1.95e-31	C14	ANP32B
CAB39	1.12e-35	0.338671	0.436	0.227	2.12e-31	C14	CAB39
TPI11	1.66e-35	0.682751	0.786	0.692	3.15e-31	C14	TPI1
TMEM131	2.58e-35	0.260162	0.299	0.126	4.88e-31	C14	TMEM131
NAA50	3.68e-35	0.353838	0.497	0.275	6.96e-31	C14	NAA50
PLPP11	5.63e-35	0.301275	0.262	0.104	1.07e-30	C14	PLPP1
KIF21A	6.35e-35	0.289555	0.344	0.157	1.2e-30	C14	KIF21A
ANKRD10	6.5e-35	0.330134	0.42	0.216	1.23e-30	C14	ANKRD10
NCOA2	6.64e-35	0.294728	0.328	0.148	1.26e-30	C14	NCOA2
FGD5-AS1	7.03e-35	0.270221	0.326	0.145	1.33e-30	C14	FGD5-AS1
DAZAP1	7.68e-35	0.345295	0.477	0.262	1.46e-30	C14	DAZAP1
B3GNT21	1.03e-34	0.345495	0.472	0.251	1.96e-30	C14	B3GNT2
UBE2A	1.03e-34	0.334368	0.517	0.292	1.96e-30	C14	UBE2A
VMP1	1.13e-34	0.379493	0.422	0.22	2.14e-30	C14	VMP1
OIP5-AS1	1.18e-34	0.324165	0.424	0.216	2.23e-30	C14	OIP5-AS1
HECTD4	1.18e-34	0.282413	0.28	0.116	2.24e-30	C14	HECTD4
OTULIN	1.58e-34	0.276221	0.344	0.157	2.99e-30	C14	OTULIN
SMC5	1.61e-34	0.318118	0.444	0.235	3.05e-30	C14	SMC5
BTAF1	1.68e-34	0.310694	0.339	0.157	3.19e-30	C14	BTAF1
ITM2C2	2.18e-34	0.432198	0.538	0.301	4.13e-30	C14	ITM2C
HMGN1	2.3e-34	0.480035	0.762	0.621	4.35e-30	C14	HMGN1
MAZ	2.97e-34	0.341755	0.512	0.293	5.62e-30	C14	MAZ
ASXL1	3.06e-34	0.366643	0.493	0.278	5.8e-30	C14	ASXL1
RANBP9	3.47e-34	0.281002	0.321	0.144	6.58e-30	C14	RANBP9
RFTN1	4.4e-34	0.318116	0.469	0.253	8.34e-30	C14	RFTN1
PCM1	4.94e-34	0.372174	0.559	0.336	9.36e-30	C14	PCM1
NIN	5.55e-34	0.395644	0.523	0.307	1.05e-29	C14	NIN
CEMIP21	6.87e-34	0.478332	0.517	0.299	1.3e-29	C14	CEMIP2
DCAF7	7.77e-34	0.320648	0.427	0.223	1.47e-29	C14	DCAF7
AP1G1	9.08e-34	0.280641	0.283	0.12	1.72e-29	C14	AP1G1
STK24	1.47e-33	0.357452	0.495	0.284	2.78e-29	C14	STK24
KMT2A	1.53e-33	0.513263	0.611	0.409	2.89e-29	C14	KMT2A
ARAP2	1.54e-33	0.441862	0.578	0.365	2.92e-29	C14	ARAP2
SIRPG1	1.57e-33	0.323445	0.49	0.262	2.97e-29	C14	SIRPG
IGF2R	2.1e-33	0.400745	0.451	0.247	3.97e-29	C14	IGF2R
SNX5	3.2e-33	0.296016	0.431	0.225	6.06e-29	C14	SNX5
DDX39B	3.89e-33	0.383014	0.568	0.355	7.37e-29	C14	DDX39B
MZT1	4.09e-33	0.276052	0.306	0.136	7.76e-29	C14	MZT1
SRSF3	4.36e-33	0.407039	0.675	0.478	8.26e-29	C14	SRSF3
DHX9	4.98e-33	0.369899	0.438	0.237	9.43e-29	C14	DHX9
PRPF4B	5.54e-33	0.379098	0.576	0.357	1.05e-28	C14	PRPF4B
PTBP3	6.33e-33	0.410667	0.545	0.338	1.2e-28	C14	PTBP3
TNFAIP32	6.51e-33	0.800826	0.92	0.857	1.23e-28	C14	TNFAIP3
RUNX31	6.79e-33	0.454377	0.642	0.447	1.29e-28	C14	RUNX3
AP3B1	9.03e-33	0.276924	0.398	0.199	1.71e-28	C14	AP3B1
FUS	1.4e-32	0.499432	0.811	0.696	2.65e-28	C14	FUS
HIST1H1E1	1.78e-32	0.7731	0.682	0.483	3.38e-28	C14	HIST1H1E
EIF3A	2.64e-32	0.399699	0.625	0.418	5e-28	C14	EIF3A
RABL6	3.26e-32	0.306164	0.398	0.206	6.17e-28	C14	RABL6
RHOB1	3.43e-32	0.407388	0.417	0.217	6.49e-28	C14	RHOB
NRDC	3.65e-32	0.307727	0.491	0.275	6.91e-28	C14	NRDC
PRPSAP1	3.93e-32	0.253896	0.29	0.127	7.45e-28	C14	PRPSAP1
SMCHD11	4.08e-32	0.558532	0.722	0.577	7.73e-28	C14	SMCHD1
CAPZA1	4.54e-32	0.356068	0.663	0.445	8.61e-28	C14	CAPZA1
HSPA1A2	9.07e-32	2.26197	0.483	0.29	1.72e-27	C14	HSPA1A
LRBA	1.3e-31	0.350433	0.436	0.237	2.46e-27	C14	LRBA
PDCD11	1.34e-31	0.314917	0.47	0.251	2.53e-27	C14	PDCD1
TCP1	1.53e-31	0.363753	0.47	0.266	2.89e-27	C14	TCP1
OXCT1	1.61e-31	0.252126	0.29	0.129	3.05e-27	C14	OXCT1
ARL6IP1	1.62e-31	0.782162	0.719	0.577	3.06e-27	C14	ARL6IP1
RRP7A	2.07e-31	0.29059	0.347	0.17	3.93e-27	C14	RRP7A
ROCK1	3.07e-31	0.361831	0.602	0.39	5.82e-27	C14	ROCK1
SEL1L3	3.18e-31	0.261115	0.309	0.14	6.03e-27	C14	SEL1L3
MX12	3.2e-31	0.440001	0.448	0.242	6.06e-27	C14	MX1
RMND5A	3.74e-31	0.294441	0.363	0.18	7.08e-27	C14	RMND5A
NOP58	4.25e-31	0.3909	0.583	0.378	8.05e-27	C14	NOP58
RNF213	4.65e-31	0.643266	0.771	0.646	8.8e-27	C14	RNF213
PKM1	5.2e-31	0.465973	0.747	0.599	9.85e-27	C14	PKM
EPSTI11	5.48e-31	0.277233	0.38	0.188	1.04e-26	C14	EPSTI1
NKTR	6.49e-31	0.379323	0.503	0.308	1.23e-26	C14	NKTR
DOCK11	7.22e-31	0.282255	0.318	0.149	1.37e-26	C14	DOCK11
NUP58	7.54e-31	0.300189	0.352	0.173	1.43e-26	C14	NUP58
RALY	8.83e-31	0.468823	0.644	0.486	1.67e-26	C14	RALY
BIRC6	1.4e-30	0.362008	0.477	0.275	2.65e-26	C14	BIRC6
SIVA1	1.47e-30	0.452825	0.493	0.312	2.78e-26	C14	SIVA1
CD701	1.59e-30	0.295926	0.273	0.117	3.01e-26	C14	CD70
AFF1	1.85e-30	0.28378	0.344	0.167	3.51e-26	C14	AFF1
BDP1	1.95e-30	0.356166	0.498	0.295	3.69e-26	C14	BDP1
SACM1L	2.05e-30	0.309168	0.34	0.168	3.88e-26	C14	SACM1L
CAPRIN1	2.12e-30	0.348124	0.448	0.258	4.02e-26	C14	CAPRIN1
OSBPL8	2.3e-30	0.346494	0.578	0.364	4.35e-26	C14	OSBPL8
CHST111	2.58e-30	0.311121	0.509	0.297	4.88e-26	C14	CHST11
CBX3	4.51e-30	0.417008	0.589	0.399	8.54e-26	C14	CBX3
PSMB2	4.84e-30	0.33795	0.497	0.292	9.18e-26	C14	PSMB2
GPRIN3	5.65e-30	0.413488	0.455	0.261	1.07e-25	C14	GPRIN3
HDLBP	5.81e-30	0.27101	0.384	0.195	1.1e-25	C14	HDLBP
NUFIP2	5.86e-30	0.363637	0.451	0.256	1.11e-25	C14	NUFIP2
DIAPH1	8.8e-30	0.350535	0.611	0.392	1.67e-25	C14	DIAPH1
ZNF644	9.35e-30	0.303391	0.436	0.24	1.77e-25	C14	ZNF644
N4BP1	1.19e-29	0.302545	0.41	0.22	2.26e-25	C14	N4BP1
MSI2	1.42e-29	0.273876	0.321	0.155	2.68e-25	C14	MSI2
PSIP1	1.42e-29	0.372021	0.583	0.39	2.69e-25	C14	PSIP1
STAG2	1.96e-29	0.379795	0.464	0.278	3.72e-25	C14	STAG2
ELAVL1	2.27e-29	0.272417	0.366	0.187	4.31e-25	C14	ELAVL1
SPPL2A	2.29e-29	0.272946	0.363	0.184	4.34e-25	C14	SPPL2A
FAM120A	2.42e-29	0.281557	0.38	0.198	4.59e-25	C14	FAM120A
ARID2	3.23e-29	0.256615	0.274	0.122	6.11e-25	C14	ARID2
DMTF1	6.42e-29	0.274383	0.29	0.134	1.22e-24	C14	DMTF1
RTN3	7.71e-29	0.293811	0.385	0.205	1.46e-24	C14	RTN3
EP400	7.83e-29	0.282009	0.339	0.168	1.48e-24	C14	EP400
EZR2	8.74e-29	0.3075	0.854	0.687	1.66e-24	C14	EZR
TRPM7	9.43e-29	0.304845	0.333	0.167	1.79e-24	C14	TRPM7
DUSP101	1.6e-28	0.250573	0.378	0.192	3.04e-24	C14	DUSP10
PUM2	2.13e-28	0.29989	0.403	0.219	4.03e-24	C14	PUM2
PAFAH1B1	2.51e-28	0.344111	0.578	0.377	4.76e-24	C14	PAFAH1B1
IL21R	4.17e-28	0.291062	0.347	0.176	7.9e-24	C14	IL21R
LSM4	6.11e-28	0.335037	0.439	0.253	1.16e-23	C14	LSM4
ETF1	7.52e-28	0.278789	0.418	0.23	1.43e-23	C14	ETF1
EWSR1	9.51e-28	0.382688	0.681	0.504	1.8e-23	C14	EWSR1
ITPR1	1.01e-27	0.28372	0.29	0.137	1.91e-23	C14	ITPR1
AP2B1	1.61e-27	0.267711	0.424	0.234	3.04e-23	C14	AP2B1
USP22	2.24e-27	0.261039	0.345	0.175	4.24e-23	C14	USP22
PTPRJ	2.76e-27	0.302269	0.366	0.195	5.23e-23	C14	PTPRJ
RAF1	3.21e-27	0.263917	0.335	0.168	6.08e-23	C14	RAF1
CMIP	3.25e-27	0.253048	0.318	0.155	6.16e-23	C14	CMIP
CCDC167	4.85e-27	0.288812	0.316	0.158	9.19e-23	C14	CCDC167
UBN1	5.1e-27	0.280702	0.382	0.205	9.66e-23	C14	UBN1
BTG31	5.56e-27	0.281871	0.469	0.27	1.05e-22	C14	BTG3
FABP51	8.4e-27	0.411568	0.451	0.261	1.59e-22	C14	FABP5
ETNK1	8.46e-27	0.293313	0.425	0.242	1.6e-22	C14	ETNK1
DUSP51	9.09e-27	0.32178	0.517	0.31	1.72e-22	C14	DUSP5
PPP3CA	9.89e-27	0.284014	0.354	0.185	1.87e-22	C14	PPP3CA
ANKHD1	1.1e-26	0.328353	0.524	0.329	2.08e-22	C14	ANKHD1
BRD22	1.12e-26	0.356605	0.774	0.596	2.12e-22	C14	BRD2
PHF20L1	1.22e-26	0.293147	0.377	0.204	2.31e-22	C14	PHF20L1
TBC1D1	1.26e-26	0.275997	0.387	0.21	2.39e-22	C14	TBC1D1
UBR4	1.32e-26	0.264152	0.351	0.181	2.5e-22	C14	UBR4
RSRC2	1.43e-26	0.306017	0.54	0.337	2.7e-22	C14	RSRC2
IPO7	1.71e-26	0.276429	0.34	0.176	3.24e-22	C14	IPO7
PRRC2A	3.15e-26	0.306696	0.481	0.29	5.96e-22	C14	PRRC2A
RPA3	3.31e-26	0.36657	0.361	0.202	6.27e-22	C14	RPA3
TNF	3.53e-26	0.38604	0.288	0.134	6.68e-22	C14	TNF
NUP98	4.14e-26	0.279429	0.444	0.254	7.83e-22	C14	NUP98
BAG3	4.15e-26	0.288256	0.28	0.132	7.86e-22	C14	BAG3
NAP1L41	4.28e-26	0.348855	0.658	0.457	8.1e-22	C14	NAP1L4
SMARCA5	5.03e-26	0.325482	0.526	0.337	9.53e-22	C14	SMARCA5
LRRFIP1	5.59e-26	0.435489	0.72	0.589	1.06e-21	C14	LRRFIP1
DNAJC1	5.82e-26	0.277265	0.514	0.314	1.1e-21	C14	DNAJC1
FDPS	6.03e-26	0.272109	0.384	0.211	1.14e-21	C14	FDPS
RPS6KA3	7.56e-26	0.296734	0.415	0.236	1.43e-21	C14	RPS6KA3
SYNCRIP	1.32e-25	0.29131	0.418	0.239	2.49e-21	C14	SYNCRIP
WAPL	1.63e-25	0.286874	0.441	0.259	3.09e-21	C14	WAPL
ELK4	2.21e-25	0.27643	0.302	0.15	4.19e-21	C14	ELK4
NR3C11	2.33e-25	0.419938	0.634	0.443	4.41e-21	C14	NR3C1
RASA2	2.35e-25	0.310435	0.481	0.294	4.45e-21	C14	RASA2
OAS2	3.41e-25	0.287825	0.325	0.167	6.45e-21	C14	OAS2
ADAR	3.47e-25	0.471551	0.601	0.441	6.57e-21	C14	ADAR
CLEC2D1	3.81e-25	0.406198	0.618	0.444	7.22e-21	C14	CLEC2D
KANSL1	5.24e-25	0.320124	0.42	0.25	9.92e-21	C14	KANSL1
ARIH1	8.34e-25	0.352836	0.439	0.268	1.58e-20	C14	ARIH1
HLA-DQB11	1.15e-24	0.285376	0.509	0.306	2.18e-20	C14	HLA-DQB1
PLSCR11	1.52e-24	0.276911	0.349	0.185	2.87e-20	C14	PLSCR1
HPRT1	2.51e-24	0.285494	0.342	0.185	4.76e-20	C14	HPRT1
GTF2I	2.58e-24	0.286205	0.398	0.226	4.88e-20	C14	GTF2I
HSPD1	2.66e-24	0.657997	0.604	0.446	5.03e-20	C14	HSPD1
GLCCI1	2.8e-24	0.261558	0.391	0.215	5.31e-20	C14	GLCCI1
SEMA4D	2.83e-24	0.401245	0.524	0.352	5.36e-20	C14	SEMA4D
ADGRE51	3.46e-24	0.388836	0.759	0.604	6.56e-20	C14	ADGRE5
APOBEC3C1	4.72e-24	0.300213	0.477	0.292	8.93e-20	C14	APOBEC3C
TNFRSF1B1	5e-24	0.362326	0.655	0.469	9.47e-20	C14	TNFRSF1B
HIST1H2AC	5.99e-24	0.275083	0.288	0.142	1.13e-19	C14	HIST1H2AC
AGO2	6.17e-24	0.256042	0.33	0.173	1.17e-19	C14	AGO2
NFKB1	7.35e-24	0.495651	0.512	0.349	1.39e-19	C14	NFKB1
BUB31	7.77e-24	0.366	0.642	0.477	1.47e-19	C14	BUB3
SPATA13	7.78e-24	0.256201	0.405	0.231	1.47e-19	C14	SPATA13
RLF	8.2e-24	0.279876	0.339	0.183	1.55e-19	C14	RLF
MT-ATP81	9.64e-24	0.59838	0.88	0.846	1.83e-19	C14	MT-ATP8
BANF1	1.36e-23	0.339243	0.448	0.283	2.58e-19	C14	BANF1
HAUS3	1.42e-23	0.288893	0.372	0.208	2.68e-19	C14	HAUS3
SAFB	1.5e-23	0.295077	0.434	0.262	2.84e-19	C14	SAFB
CPD	1.54e-23	0.28397	0.339	0.183	2.92e-19	C14	CPD
ARID1A	1.57e-23	0.25278	0.372	0.204	2.97e-19	C14	ARID1A
HNRNPL	2.33e-23	0.340007	0.674	0.512	4.41e-19	C14	HNRNPL
SMARCC1	2.7e-23	0.256543	0.45	0.269	5.12e-19	C14	SMARCC1
PGAM11	4.61e-23	0.410471	0.674	0.541	8.73e-19	C14	PGAM1
SP140	5.16e-23	0.258504	0.47	0.286	9.78e-19	C14	SP140
ANKRD11	5.38e-23	0.403765	0.561	0.401	1.02e-18	C14	ANKRD11
PPP4R3A	6.19e-23	0.321205	0.474	0.301	1.17e-18	C14	PPP4R3A
ATP2B1	7.36e-23	0.28299	0.312	0.165	1.4e-18	C14	ATP2B1
KHDRBS1	1.51e-22	0.3332	0.67	0.519	2.86e-18	C14	KHDRBS1
XRCC5	1.57e-22	0.338591	0.649	0.497	2.97e-18	C14	XRCC5
SRSF1	1.66e-22	0.252507	0.37	0.209	3.15e-18	C14	SRSF1
CD742	1.73e-22	0.528235	0.934	0.885	3.29e-18	C14	CD74
TMOD3	2.27e-22	0.269388	0.465	0.289	4.3e-18	C14	TMOD3
ATP2B4	2.81e-22	0.289356	0.443	0.271	5.32e-18	C14	ATP2B4
TIGIT1	3e-22	0.251399	0.495	0.302	5.69e-18	C14	TIGIT
IL6ST1	3.11e-22	0.320848	0.394	0.229	5.89e-18	C14	IL6ST
2022-06-02	3.14e-22	0.404271	0.915	0.812	5.94e-18	C14	JUN
FKBP51	4.53e-22	0.519508	0.569	0.408	8.57e-18	C14	FKBP5
UBA2	5.32e-22	0.281924	0.446	0.278	1.01e-17	C14	UBA2
SNRNP200	5.56e-22	0.287989	0.493	0.319	1.05e-17	C14	SNRNP200
HNRNPF	5.7e-22	0.397616	0.682	0.561	1.08e-17	C14	HNRNPF
PRKAR1A	5.96e-22	0.250749	0.405	0.236	1.13e-17	C14	PRKAR1A
RANBP2	6.29e-22	0.32739	0.455	0.291	1.19e-17	C14	RANBP2
MAPK1	6.43e-22	0.259327	0.45	0.273	1.22e-17	C14	MAPK1
UBR5	1.08e-21	0.27213	0.307	0.165	2.04e-17	C14	UBR5
CHD8	1.1e-21	0.251693	0.306	0.162	2.08e-17	C14	CHD8
CDC25B2	1.14e-21	0.283736	0.451	0.278	2.16e-17	C14	CDC25B
KMT2C	1.14e-21	0.304789	0.446	0.276	2.16e-17	C14	KMT2C
JMJD1C	1.54e-21	0.333601	0.465	0.302	2.92e-17	C14	JMJD1C
KIAA1109	2.01e-21	0.308909	0.34	0.194	3.8e-17	C14	KIAA1109
TALDO1	2.13e-21	0.326621	0.465	0.308	4.03e-17	C14	TALDO1
NUDC	2.32e-21	0.27032	0.457	0.292	4.39e-17	C14	NUDC
GOLGB1	2.32e-21	0.319743	0.436	0.269	4.4e-17	C14	GOLGB1
NONO	2.48e-21	0.331641	0.582	0.421	4.69e-17	C14	NONO
GAPDH1	2.84e-21	0.667249	0.96	0.969	5.37e-17	C14	GAPDH
LASP1	2.98e-21	0.250203	0.431	0.262	5.64e-17	C14	LASP1
ADSS	4.57e-21	0.268658	0.467	0.297	8.67e-17	C14	ADSS
ZNF638	8.48e-21	0.264562	0.387	0.227	1.61e-16	C14	ZNF638
ENO11	1e-20	0.510273	0.738	0.644	1.9e-16	C14	ENO1
RBM17	1.05e-20	0.261946	0.503	0.328	1.98e-16	C14	RBM17
BHLHE401	1.48e-20	0.410453	0.58	0.422	2.8e-16	C14	BHLHE40
IER51	1.85e-20	0.275015	0.401	0.238	3.51e-16	C14	IER5
MT2A1	1.92e-20	0.851384	0.684	0.576	3.64e-16	C14	MT2A
SAMD9	2.13e-20	0.260676	0.391	0.232	4.04e-16	C14	SAMD9
SETX	2.84e-20	0.309658	0.42	0.265	5.37e-16	C14	SETX
EIF4G1	4.01e-20	0.273079	0.425	0.262	7.59e-16	C14	EIF4G1
ANKRD44	4.67e-20	0.342269	0.54	0.385	8.84e-16	C14	ANKRD44
ZNF217	4.92e-20	0.294008	0.385	0.23	9.32e-16	C14	ZNF217
DNAJA12	5.97e-20	0.304097	0.724	0.552	1.13e-15	C14	DNAJA1
CACYBP	8.1e-20	0.361875	0.476	0.32	1.53e-15	C14	CACYBP
PNN	8.68e-20	0.306475	0.559	0.391	1.64e-15	C14	PNN
PPP1R12A	8.89e-20	0.281119	0.575	0.402	1.68e-15	C14	PPP1R12A
SEPTIN7	1.28e-19	0.325106	0.783	0.696	2.43e-15	C14	SEPTIN7
GNA13	1.4e-19	0.278728	0.392	0.239	2.64e-15	C14	GNA13
GNG2	1.71e-19	0.360251	0.707	0.559	3.24e-15	C14	GNG2
PRKCH	2.24e-19	0.413063	0.651	0.522	4.25e-15	C14	PRKCH
CELF2	2.82e-19	0.432168	0.627	0.507	5.34e-15	C14	CELF2
MDFIC	2.89e-19	0.271437	0.439	0.277	5.47e-15	C14	MDFIC
CENPC	3.3e-19	0.260154	0.408	0.252	6.25e-15	C14	CENPC
FOXO1	3.73e-19	0.284255	0.392	0.241	7.07e-15	C14	FOXO1
RAB27A1	4.31e-19	0.252012	0.498	0.328	8.17e-15	C14	RAB27A
ATF7IP	4.62e-19	0.326451	0.517	0.356	8.74e-15	C14	ATF7IP
PRDM11	4.83e-19	0.37928	0.592	0.432	9.15e-15	C14	PRDM1
XRN1	5.05e-19	0.296104	0.458	0.301	9.56e-15	C14	XRN1
KAT6A	5.08e-19	0.279847	0.365	0.219	9.62e-15	C14	KAT6A
TOP1	7.08e-19	0.259927	0.505	0.336	1.34e-14	C14	TOP1
ATXN2L	7.65e-19	0.253197	0.474	0.312	1.45e-14	C14	ATXN2L
NIPBL	8.77e-19	0.320338	0.5	0.347	1.66e-14	C14	NIPBL
SETD2	8.79e-19	0.297476	0.457	0.304	1.67e-14	C14	SETD2
ARID5B1	9.42e-19	0.352568	0.557	0.398	1.78e-14	C14	ARID5B
PDE7A	9.85e-19	0.282404	0.413	0.26	1.87e-14	C14	PDE7A
USP47	1.05e-18	0.253574	0.354	0.212	1.99e-14	C14	USP47
RBM25	1.16e-18	0.328172	0.648	0.497	2.19e-14	C14	RBM25
NIBAN1	1.21e-18	0.269132	0.464	0.299	2.3e-14	C14	NIBAN1
OGA	1.38e-18	0.309374	0.462	0.31	2.61e-14	C14	OGA
YWHAQ	1.98e-18	0.283856	0.705	0.554	3.76e-14	C14	YWHAQ
FKBP1A1	2.15e-18	0.316181	0.578	0.431	4.08e-14	C14	FKBP1A
H1FX1	2.5e-18	0.34553	0.682	0.513	4.73e-14	C14	H1FX
SLTM	2.56e-18	0.273357	0.521	0.362	4.86e-14	C14	SLTM
PCNX1	3.27e-18	0.275461	0.306	0.176	6.19e-14	C14	PCNX1
MCL12	3.6e-18	0.390629	0.814	0.703	6.82e-14	C14	MCL1
NR4A21	3.68e-18	0.489058	0.694	0.579	6.97e-14	C14	NR4A2
POLR2A	4.13e-18	0.271759	0.521	0.352	7.82e-14	C14	POLR2A
COTL12	4.36e-18	0.419907	0.806	0.675	8.27e-14	C14	COTL1
GBP5	5.11e-18	0.254472	0.578	0.405	9.68e-14	C14	GBP5
SCAF11	5.78e-18	0.275946	0.597	0.434	1.1e-13	C14	SCAF11
PPP1R16B	6.01e-18	0.25011	0.408	0.257	1.14e-13	C14	PPP1R16B
PPM1G	9e-18	0.255761	0.512	0.355	1.7e-13	C14	PPM1G
BPTF	9.37e-18	0.287577	0.531	0.376	1.77e-13	C14	BPTF
CLK1	9.8e-18	0.303356	0.491	0.339	1.86e-13	C14	CLK1
MYH9	1.06e-17	0.402105	0.852	0.808	2.01e-13	C14	MYH9
NCOR11	1.82e-17	0.346118	0.608	0.48	3.46e-13	C14	NCOR1
SMARCA2	1.91e-17	0.334458	0.543	0.392	3.62e-13	C14	SMARCA2
NSD3	2.37e-17	0.291943	0.595	0.452	4.49e-13	C14	NSD3
TRA2B	3.15e-17	0.309459	0.585	0.442	5.96e-13	C14	TRA2B
DDX3X1	3.35e-17	0.430276	0.679	0.566	6.34e-13	C14	DDX3X
ITGB1	3.48e-17	0.335595	0.641	0.491	6.6e-13	C14	ITGB1
SET	3.61e-17	0.353457	0.748	0.649	6.83e-13	C14	SET
SRSF11	4.14e-17	0.281755	0.653	0.513	7.84e-13	C14	SRSF11
PRPF8	5.23e-17	0.339016	0.517	0.377	9.91e-13	C14	PRPF8
CCL4L21	5.8e-17	0.448407	0.438	0.286	1.1e-12	C14	CCL4L2
B4GALT1	7.15e-17	0.252757	0.415	0.268	1.36e-12	C14	B4GALT1
GNAS	8.69e-17	0.29198	0.825	0.762	1.65e-12	C14	GNAS
EIF4G2	9.51e-17	0.340094	0.757	0.652	1.8e-12	C14	EIF4G2
CHD2	1.06e-16	0.376837	0.531	0.409	2.01e-12	C14	CHD2
ACTB2	2.18e-16	0.363103	1	1	4.13e-12	C14	ACTB
RALGAPA1	2.2e-16	0.30166	0.441	0.298	4.17e-12	C14	RALGAPA1
UBXN4	2.24e-16	0.278945	0.589	0.454	4.25e-12	C14	UBXN4
INTS6	2.68e-16	0.258818	0.335	0.203	5.08e-12	C14	INTS6
AKAP131	2.75e-16	0.380689	0.665	0.556	5.21e-12	C14	AKAP13
SNRPD1	3.82e-16	0.259028	0.417	0.279	7.23e-12	C14	SNRPD1
TAP11	3.92e-16	0.286056	0.668	0.525	7.43e-12	C14	TAP1
DTHD11	4.1e-16	0.252483	0.271	0.153	7.76e-12	C14	DTHD1
CNOT2	5.71e-16	0.251452	0.439	0.294	1.08e-11	C14	CNOT2
SRRM2	1.08e-15	0.360429	0.71	0.625	2.05e-11	C14	SRRM2
HSPB111	1.24e-15	0.278169	0.384	0.255	2.35e-11	C14	HSPB11
HIST1H4C	1.29e-15	1.80985	0.682	0.679	2.45e-11	C14	HIST1H4C
PLP21	1.48e-15	0.386735	0.589	0.456	2.81e-11	C14	PLP2
DOCK10	1.74e-15	0.27117	0.453	0.315	3.3e-11	C14	DOCK10
GPBP1	1.81e-15	0.295897	0.549	0.413	3.43e-11	C14	GPBP1
UBALD21	2.46e-15	0.369522	0.569	0.435	4.65e-11	C14	UBALD2
WDR1	2.5e-15	0.283293	0.637	0.509	4.74e-11	C14	WDR1
PGK11	3.67e-15	0.316769	0.79	0.712	6.94e-11	C14	PGK1
STAT1	4.34e-15	0.290776	0.554	0.404	8.22e-11	C14	STAT1
USP34	5.92e-15	0.267743	0.465	0.33	1.12e-10	C14	USP34
JPT12	6.48e-15	0.356545	0.561	0.431	1.23e-10	C14	JPT1
ARPC5	9.09e-15	0.322045	0.585	0.467	1.72e-10	C14	ARPC5
PRPF40A	1.08e-14	0.25256	0.509	0.363	2.04e-10	C14	PRPF40A
PA2G4	1.92e-14	0.334824	0.568	0.464	3.64e-10	C14	PA2G4
IFI62	2.69e-14	0.507013	0.455	0.325	5.09e-10	C14	IFI6
RAN1	3.12e-14	0.428737	0.691	0.645	5.91e-10	C14	RAN
CHD1	5.18e-14	0.277407	0.49	0.356	9.81e-10	C14	CHD1
NAP1L1	5.89e-14	0.310053	0.616	0.506	1.12e-09	C14	NAP1L1
PRRC2C	8.05e-14	0.307802	0.778	0.694	1.53e-09	C14	PRRC2C
CCNL1	9.24e-14	0.363498	0.642	0.544	1.75e-09	C14	CCNL1
HLA-DPA11	3.32e-13	0.393706	0.681	0.588	6.29e-09	C14	HLA-DPA1
SNRPB1	3.4e-13	0.38794	0.613	0.535	6.44e-09	C14	SNRPB
ZNF3312	3.62e-13	0.259648	0.533	0.385	6.86e-09	C14	ZNF331
ATP8A1	9.23e-13	0.257597	0.342	0.228	1.75e-08	C14	ATP8A1
SF3B2	1.03e-12	0.263743	0.651	0.546	1.95e-08	C14	SF3B2
VPS13C	1.12e-12	0.300299	0.472	0.351	2.12e-08	C14	VPS13C
PDE4B1	5.59e-12	0.276346	0.575	0.448	1.06e-07	C14	PDE4B
NFKBIZ1	7.21e-12	0.297724	0.481	0.359	1.37e-07	C14	NFKBIZ
APOBEC3G1	7.25e-12	0.275539	0.583	0.469	1.37e-07	C14	APOBEC3G
ACTR3	8.33e-12	0.292631	0.675	0.583	1.58e-07	C14	ACTR3
CRYBG11	9.36e-12	0.265561	0.458	0.341	1.77e-07	C14	CRYBG1
SRSF71	1.46e-11	0.285207	0.819	0.769	2.76e-07	C14	SRSF7
DCXR	1.98e-11	0.255981	0.408	0.295	3.75e-07	C14	DCXR
SF3B1	3.89e-11	0.294719	0.681	0.617	7.36e-07	C14	SF3B1
MALAT11	5.28e-11	0.304729	0.998	1	1e-06	C14	MALAT1
CCND21	6.87e-11	0.305933	0.509	0.395	1.3e-06	C14	CCND2
MT-CO11	1.32e-10	0.579625	0.993	0.999	2.5e-06	C14	MT-CO1
ANXA2	1.49e-10	0.264687	0.573	0.452	2.83e-06	C14	ANXA2
KLF62	2.13e-10	0.310086	0.844	0.795	4.04e-06	C14	KLF6
HMGA1	2.24e-10	0.257035	0.417	0.315	4.25e-06	C14	HMGA1
ARID4B	4.69e-10	0.257035	0.604	0.507	8.88e-06	C14	ARID4B
CRIP12	9.3e-10	0.551949	0.804	0.852	1.76e-05	C14	CRIP1
ETS1	1.18e-09	0.290149	0.835	0.759	2.24e-05	C14	ETS1
SON	4.15e-09	0.262048	0.819	0.78	7.86e-05	C14	SON
GNG51	1.16e-08	0.310447	0.543	0.491	0.000219523	C14	GNG5
ANAPC11	1.63e-08	0.28684	0.424	0.346	0.000309351	C14	ANAPC11
SLFN5	1.67e-08	0.262462	0.458	0.36	0.000316392	C14	SLFN5
FOSB1	6.5e-08	0.279718	0.528	0.433	0.00123045	C14	FOSB
BLOC1S11	8.67e-08	0.26902	0.51	0.444	0.00164231	C14	BLOC1S1
COX5A1	1.17e-07	0.310323	0.526	0.472	0.00222525	C14	COX5A
GZMB1	5.41e-07	0.256054	0.601	0.492	0.0102409	C14	GZMB
MT-ND61	7.87e-07	0.343832	0.715	0.671	0.0149083	C14	MT-ND6
COX8A	2e-06	0.429922	0.583	0.621	0.0379261	C14	COX8A
PTPRC	2e-06	0.355347	0.915	0.957	0.0379604	C14	PTPRC
MTRNR2L121	5.42e-06	0.430224	0.965	0.984	0.102736	C14	MTRNR2L12
REL	5.89e-06	0.251789	0.495	0.437	0.111531	C14	REL
SLC25A51	6.53e-06	0.344488	0.616	0.62	0.123662	C14	SLC25A5
AREG1	0.000659995	0.377171	0.257	0.205	1	C14	AREG
MT-CO2	0.00131187	0.259048	0.977	0.997	1	C14	MT-CO2
DNAJB11	0.00655562	0.485258	0.637	0.729	1	C14	DNAJB1
MTRNR2L82	0.00756169	0.561546	0.248	0.287	1	C14	MTRNR2L8
TRBV7-2	0	3.20046	1	0.033	0	C16	TRBV7-2
TRAV38-2DV8	1.38e-302	0.790906	0.409	0.027	2.62e-298	C16	TRAV38-2DV8
MTRNR2L83	1.32e-190	2.44379	0.958	0.279	2.5e-186	C16	MTRNR2L8
TRAV8-4	6.87e-135	1.10943	0.308	0.035	1.3e-130	C16	TRAV8-4
FGFBP22	2.76e-132	1.12251	0.755	0.187	5.24e-128	C16	FGFBP2
PLEK2	4.37e-111	0.899098	0.79	0.247	8.28e-107	C16	PLEK
GNLY2	1.91e-110	1.59384	0.923	0.408	3.61e-106	C16	GNLY
ITGAM	3.01e-96	0.409577	0.311	0.046	5.7e-92	C16	ITGAM
TRGV2	8.06e-89	0.519761	0.395	0.075	1.53e-84	C16	TRGV2
RPS4Y11	5.46e-78	0.771781	0.804	0.279	1.03e-73	C16	RPS4Y1
KLRG12	5.56e-75	0.760221	0.759	0.29	1.05e-70	C16	KLRG1
CX3CR12	1.89e-69	0.544394	0.43	0.106	3.57e-65	C16	CX3CR1
CD300A	1.52e-65	0.457154	0.385	0.091	2.89e-61	C16	CD300A
PRSS231	9.75e-62	0.386813	0.318	0.067	1.85e-57	C16	PRSS23
GBP51	4.32e-61	0.988487	0.787	0.405	8.17e-57	C16	GBP5
EFHD22	2.21e-57	0.68284	0.815	0.401	4.19e-53	C16	EFHD2
FCRL62	2.34e-57	0.474009	0.462	0.135	4.44e-53	C16	FCRL6
IRF1	3.45e-54	0.873593	0.913	0.647	6.53e-50	C16	IRF1
HOPX1	2.85e-46	0.615332	0.717	0.331	5.4e-42	C16	HOPX
AL138963.42	7.53e-46	0.872853	0.671	0.329	1.43e-41	C16	AL138963.4
TGFBR32	1.96e-43	0.447025	0.517	0.194	3.71e-39	C16	TGFBR3
STAT11	5.45e-43	0.779714	0.741	0.404	1.03e-38	C16	STAT1
RPS261	1.19e-39	0.630477	0.997	0.958	2.25e-35	C16	RPS26
PLAC82	3.35e-39	0.450956	0.486	0.186	6.35e-35	C16	PLAC8
GBP4	4.36e-39	0.583086	0.542	0.235	8.26e-35	C16	GBP4
C1orf21	1.32e-37	0.402062	0.409	0.144	2.51e-33	C16	C1orf21
USP9Y	1.53e-37	0.282833	0.262	0.068	2.89e-33	C16	USP9Y
GBP1	4.11e-36	0.632711	0.552	0.261	7.79e-32	C16	GBP1
MYBL11	6.39e-36	0.456801	0.517	0.218	1.21e-31	C16	MYBL1
RPS101	1.97e-35	0.360612	0.409	0.148	3.74e-31	C16	RPS10
PRF13	2.88e-34	0.593299	0.888	0.579	5.45e-30	C16	PRF1
S1PR51	4.81e-34	0.310988	0.311	0.096	9.12e-30	C16	S1PR5
NKG72	3.56e-33	0.534046	0.997	0.749	6.74e-29	C16	NKG7
KLF22	3.79e-32	0.5643	0.941	0.614	7.17e-28	C16	KLF2
FLNA2	2.23e-29	0.599467	0.85	0.638	4.22e-25	C16	FLNA
SAMD31	8.27e-29	0.448336	0.612	0.32	1.57e-24	C16	SAMD3
RIPOR22	1.04e-28	0.436739	0.699	0.394	1.97e-24	C16	RIPOR2
MT-ND62	2.91e-28	0.673779	0.853	0.67	5.52e-24	C16	MT-ND6
ADGRG11	2.86e-26	0.386729	0.462	0.204	5.41e-22	C16	ADGRG1
PTGDR1	3.54e-25	0.332876	0.332	0.129	6.71e-21	C16	PTGDR
ITGB11	6.07e-25	0.470714	0.769	0.491	1.15e-20	C16	ITGB1
AHNAK2	7.27e-25	0.53907	0.881	0.686	1.38e-20	C16	AHNAK
TBX21	1.3e-24	0.394108	0.524	0.269	2.47e-20	C16	TBX21
PTP4A21	2.03e-24	0.423269	0.829	0.596	3.85e-20	C16	PTP4A2
DDX3Y	5.67e-23	0.281878	0.301	0.113	1.07e-18	C16	DDX3Y
MCTP2	1.26e-22	0.265033	0.311	0.121	2.39e-18	C16	MCTP2
PARP9	2.52e-21	0.287224	0.406	0.185	4.77e-17	C16	PARP9
C5orf56	3.72e-21	0.39085	0.524	0.291	7.05e-17	C16	C5orf56
PTPRC1	4.11e-21	0.407446	0.993	0.956	7.78e-17	C16	PTPRC
SPN	5.61e-21	0.418996	0.657	0.412	1.06e-16	C16	SPN
GZMH2	9.77e-20	0.332395	0.899	0.557	1.85e-15	C16	GZMH
LYAR1	1.17e-19	0.373108	0.622	0.362	2.21e-15	C16	LYAR
TRBC21	2.02e-19	0.352179	0.843	0.633	3.83e-15	C16	TRBC2
MACF11	3.48e-19	0.455985	0.661	0.445	6.59e-15	C16	MACF1
FCRL3	8.22e-19	0.256043	0.269	0.106	1.56e-14	C16	FCRL3
FAM49B	1.32e-18	0.358618	0.626	0.403	2.5e-14	C16	FAM49B
ATM1	1.41e-18	0.333554	0.556	0.32	2.66e-14	C16	ATM
APOL6	1.68e-18	0.344545	0.497	0.275	3.18e-14	C16	APOL6
SH3BP5	1.68e-18	0.27096	0.353	0.163	3.19e-14	C16	SH3BP5
HIST1H1E2	2.25e-18	0.549737	0.696	0.485	4.27e-14	C16	HIST1H1E
SYNE12	2.99e-18	0.406885	0.65	0.408	5.67e-14	C16	SYNE1
FCGR3A2	7.17e-18	0.320584	0.322	0.14	1.36e-13	C16	FCGR3A
RORA	1.16e-17	0.386093	0.542	0.327	2.2e-13	C16	RORA
AOAH	3.08e-17	0.297851	0.552	0.313	5.84e-13	C16	AOAH
SAMHD11	4.55e-17	0.358825	0.633	0.421	8.62e-13	C16	SAMHD1
RBL2	1.24e-16	0.374724	0.65	0.443	2.35e-12	C16	RBL2
LINC008612	4.34e-16	0.358523	0.451	0.26	8.22e-12	C16	LINC00861
PXN1	7.32e-16	0.271198	0.406	0.212	1.39e-11	C16	PXN
LCP11	3.15e-15	0.398235	0.909	0.823	5.97e-11	C16	LCP1
ADRB2	4.42e-15	0.254037	0.297	0.139	8.36e-11	C16	ADRB2
ITGAL1	7.74e-15	0.347736	0.535	0.339	1.47e-10	C16	ITGAL
SORL11	1.06e-14	0.287506	0.399	0.214	2.01e-10	C16	SORL1
DSTN	1.22e-14	0.287988	0.503	0.298	2.31e-10	C16	DSTN
GIMAP4	1.37e-14	0.327537	0.64	0.433	2.59e-10	C16	GIMAP4
CST72	1.83e-14	0.310555	0.962	0.758	3.47e-10	C16	CST7
PYHIN1	2.54e-14	0.299487	0.507	0.308	4.81e-10	C16	PYHIN1
MYO1F1	2.67e-14	0.282807	0.444	0.256	5.07e-10	C16	MYO1F
ADAM10	6.09e-14	0.28316	0.444	0.26	1.15e-09	C16	ADAM10
GIMAP71	6.48e-14	0.327926	0.685	0.484	1.23e-09	C16	GIMAP7
TM9SF2	1.18e-13	0.26058	0.437	0.248	2.24e-09	C16	TM9SF2
EMP32	1.66e-13	0.326332	0.839	0.674	3.14e-09	C16	EMP3
GBP21	2.25e-13	0.349275	0.535	0.351	4.27e-09	C16	GBP2
ITGB22	2.3e-13	0.313738	0.853	0.72	4.36e-09	C16	ITGB2
PSMB91	4.28e-13	0.284567	0.832	0.652	8.11e-09	C16	PSMB9
ADAM8	5.14e-13	0.28591	0.378	0.214	9.74e-09	C16	ADAM8
TRAF3IP32	8.67e-13	0.296893	0.629	0.436	1.64e-08	C16	TRAF3IP3
SYNE21	9.56e-13	0.362645	0.769	0.588	1.81e-08	C16	SYNE2
ARAP21	2.01e-12	0.273796	0.559	0.367	3.8e-08	C16	ARAP2
TRAC	2.25e-12	0.295769	0.535	0.356	4.26e-08	C16	TRAC
SLC9A3R11	3.16e-12	0.306489	0.759	0.598	5.99e-08	C16	SLC9A3R1
XBP1	3.76e-12	0.268039	0.573	0.385	7.13e-08	C16	XBP1
MATK2	8.21e-12	0.265683	0.486	0.303	1.56e-07	C16	MATK
STOM	1.2e-11	0.250529	0.503	0.32	2.28e-07	C16	STOM
SSBP4	1.31e-11	0.257876	0.521	0.34	2.48e-07	C16	SSBP4
CAP1	1.95e-11	0.275666	0.794	0.614	3.7e-07	C16	CAP1
BIN22	2.07e-11	0.280162	0.675	0.49	3.93e-07	C16	BIN2
JAK3	3.59e-11	0.259172	0.434	0.273	6.81e-07	C16	JAK3
IRF9	8.95e-11	0.28848	0.444	0.288	1.69e-06	C16	IRF9
MBNL11	1.03e-10	0.278757	0.846	0.714	1.96e-06	C16	MBNL1
BTN3A2	1.27e-10	0.255935	0.573	0.397	2.41e-06	C16	BTN3A2
THEMIS	3.17e-10	0.292744	0.517	0.371	6e-06	C16	THEMIS
KLRD12	5.86e-10	0.352396	0.556	0.394	1.11e-05	C16	KLRD1
MALAT12	6.95e-10	0.266974	1	1	1.32e-05	C16	MALAT1
RAP1B	2.12e-09	0.265193	0.769	0.65	4.02e-05	C16	RAP1B
CYTH1	2.92e-09	0.267201	0.57	0.423	5.53e-05	C16	CYTH1
TAPBP	9.94e-09	0.26168	0.713	0.593	0.000188198	C16	TAPBP
ABHD17A1	1.53e-08	0.254696	0.591	0.444	0.000289073	C16	ABHD17A
UTRN	1.61e-08	0.259938	0.524	0.386	0.000305338	C16	UTRN

## Sheet: 1C
Supplementary Table 1C: Neoantigen-reactive CD8 T cell gene signatures, related to Fig. 1
vanderLeun_2020	Caushi_2021	Lowery_2022	Hanada_2022	Oliveira_2021
CXCL13	ZNF683	ATP10D	ENTPD1	KRT86
ENTPD1	GEM	GZMB	CXCL13	RDH10
ITGAE	TOX2	ENTPD1	HMOX1	TYMS
PDCD1	BATF	KIR2DL4	PDCD1	HMOX1
HAVCR2	GBP5	LAYN	LAYN	GNG4
LAG3	MIR4435-2HG	HTRA1	CD27	CXCL13
TNFRSF18	TNS3	CD70	HAVCR2	AFAP1L2
TNFRSF9	GNA15	CXCR6	TNFRSF9	ACP5
	CXCL13	HMOX1	MIR155HG	MYO1E
	RBPJ	ADGRG1	BATF	LAYN
	ENTPD1	LRRN3	TIGIT	TNS3
	LINC02195	ACP5	AD000671.2	TNFSF4
	GPR25	CTSW	GZMH	AKAP5
	ITGAE	GALNT2	CD70	HAVCR2
	GNLY	LINC01480	TMEM121	ENTPD1
	PDCD1	CARS	LRRN3	SLC2A8
	CTLA4	LAG3	NHS	AC243829.4
	PRDM1	TOX	TTN	ZBED2
	TNFRSF9	PTPRCAP	LINC01281	MCM5
	TIGIT	ASB2	ASB2	CAV1
	HAVCR2	ITGB7	SIRPG	GOLIM4
		PTMS	ANKS1B	TRAV21
		CD8A		VCAM1
		GPR68		PON2
		NSMCE1		MTSS1
		ABI3		CD38
		SLC1A4		TRBV11-2
		PLEKHF1		MS4A6A
		CD8B		TOX2
		LINC01871		CSF1
		CCL4		GALNT2
		NKG7		FXYD2
		CLIC3		PLPP1
		NDFIP2		LMCD1
		PLPP1		MYL6B
		PCED1B		LAG3
		CXCL13		HLA-DRA
		PDCD1		IGFLR1
		PRF1		CCDC50
		HLA-DMA		CD27
				KIAA1324
				CDKN2A
				CD70
				ABHD6
				CTLA4
				PDCD1
				GEM
				NUSAP1
				TOX
				CXCR6
				NMB
				HOPX
				CLIC3
				INPP5F
				SNAP47
				TSHZ2
				HLA-DMA
				SIT1
				HLA-DRB1
				TUBB
				PYCARD
				ADGRG1
				HLA-DQA1
				PRF1
				HLA-DPA1
				PTMS
				CKS1B
				HIPK2
				CHST12
				LSP1
				FAM3C
				SLC1A4
				NUDT1
				DNPH1

## Sheet: 1D
Supplementary Table 1D: TCR sequences with validated antiviral specificities present in scRNAseq data, related to Fig. 1
count	freq	cdr3nt	cdr3aa	v	d	j	VEnd	DStart	DEnd	JStart	id.in.sample	match.score	match.weight	gene	cdr3	species	antigen.epitope	antigen.gene	antigen.species	complex.id	v.segm	j.segm	v.end	j.start	mhc.a	mhc.b	mhc.class	reference.id	vdjdb.score
2	0.00647249	TGTGCCAGCAGTTCCGTCAATGAGCAGTTCTTC	CASSSVNEQFF	NA	NA	NA	-1	-1	-1	-1	300	0	1	TRB	CASSSVNEQFF	HomoSapiens	NLVPMVATV	pp65	CMV	20544	TRBV12-4*01,TRBV12-3*01,TRBV6-2*01,TRBV28*01,TRBV5-1*01,TRBV6-8*01,TRBV27*01,TRBV11-1*01	TRBJ2-1*01	4	6	HLA-A*02:01,HLA-A*02	B2M	MHCI	PMID:9971792,PMID:28423320,PMID:21555537,PMID:24512815,https://github.com/antigenomics/vdjdb-db/issues/252	3
2	0.00130634	TGTGCCAGTAGTTCGAGATCTAGCTACGAGCAGTACTTC	CASSSRSSYEQYF	NA	NA	NA	-1	-1	-1	-1	1488	0	1	TRB	CASSSRSSYEQYF	HomoSapiens	GILGFVFTL	M	InfluenzaA	4.59121e+115	TRBV19*01,TRBV19*02	TRBJ2-7*01	4	7	HLA-A*02:01,HLA-A*02:01:48,HLA-A*02	B2M	MHCI	PMID:25609818,PMID:28423320,PMID:29483513,PMID:28636589,PMID:12796775,https://www.10xgenomics.com/resources/application-notes/a-new-way-of-exploring-immunity-linking-highly-multiplexed-antigen-recognition-to-immune-repertoire-and-phenotype/#,PMID:18275829,PMID:28636592,PMID:29997621,PMID:7807026	3
2	0.00130634	TGTGCCAGTAGTTCGAGATCTAGCTACGAGCAGTACTTC	CASSSRSSYEQYF	NA	NA	NA	-1	-1	-1	-1	1488	0	1	TRB	CASSSRSSYEQYF	HomoSapiens	PKYVKQNTLKLAT	HA	InfluenzaA	2407324106	TRBV19*01	TRBJ2-7*01	4	7	HLA-DRA*01:02:03	HLA-DRB1*01:01:01	MHCII	PMID:25015819,PMID:21081917	3
1	0.000302024	TGCGCCAGCGGACAGGGGCAAGAGACCCAGTACTTC	CASGQGQETQYF	TRBV5-1	NA	TRBJ2-5	-1	-1	-1	-1	3965	0	1	TRB	CASGQGQETQYF	HomoSapiens	KLVALGINAV	NS3	HCV	20807	TRBV25-1*01	TRBJ2-5*01	3	6	HLA-A*02	B2M	MHCI	PMID:27252176	3
1	0.000302024	TGTGCCAGCTCTCGGACTAGCGCCACCGGGGAGCTGTTTTTT	CASSRTSATGELFF	TRBV28	NA	TRBJ2-2	-1	-1	-1	-1	3620	0	1	TRB	CASSRTSATGELFF	HomoSapiens	AVFDRKSDAK	EBNA4	EBV	2449124498	TRBV28*01	TRBJ2-2*01	4	8	HLA-A*11,HLA-A*11:01	B2M	MHCI	PMID:23267020,PMID:9207000,PMID:24512815	3
1	0.000302024	TGTGCCAGCAGTCGGACTAGCGCCACCGGGGAGCTGTTTTTT	CASSRTSATGELFF	TRBV28	NA	TRBJ2-2	-1	-1	-1	-1	3617	0	1	TRB	CASSRTSATGELFF	HomoSapiens	AVFDRKSDAK	EBNA4	EBV	2449124498	TRBV28*01	TRBJ2-2*01	4	8	HLA-A*11,HLA-A*11:01	B2M	MHCI	PMID:23267020,PMID:9207000,PMID:24512815	3
2	0.00130634	TGTGCCAGCAGCCAATCCCCGGGGGGGACGCAGTATTTT	CASSQSPGGTQYF	NA	NA	NA	-1	-1	-1	-1	790	0	1	TRB	CASSQSPGGTQYF	HomoSapiens	GLCTLVAML	BMLF1	EBV	2.09842e+81	TRBV14*01	TRBJ2-7*01,TRBJ2-5*01,TRBJ2-3*01	5	9	HLA-A*02:01,HLA-A*02	B2M	MHCI	PMID:27645996,PMID:11046006,PMID:12504586,PMID:28636589,https://www.10xgenomics.com/resources/application-notes/a-new-way-of-exploring-immunity-linking-highly-multiplexed-antigen-recognition-to-immune-repertoire-and-phenotype/#,https://github.com/antigenomics/vdjdb-db/issues/288,PMID:28636592,PMID:10925283	2
1	0.000198768	TGTGCCAGCAGCCAATCCCCAGGAGGAATTCAGTACTTC	CASSQSPGGIQYF	NA	NA	NA	-1	-1	-1	-1	4830	0	1	TRB	CASSQSPGGIQYF	HomoSapiens	GLCTLVAML	BMLF1	EBV	5462	TRBV14*01	TRBJ2-4*01	5	9	HLA-A*02:01,HLA-A*02	B2M	MHCI	PMID:23267020,https://www.10xgenomics.com/resources/application-notes/a-new-way-of-exploring-immunity-linking-highly-multiplexed-antigen-recognition-to-immune-repertoire-and-phenotype/#,PMID:10925283	2
5	0.00167336	TGCGCCAGCAGCCCGGGGACAGGGGAAGGGTACGAGCAGTACTTC	CASSPGTGEGYEQYF	TRBV4-1	NA	TRBJ2-7	-1	-1	-1	-1	901	0	1	TRB	CASSPGTGEGYEQYF	HomoSapiens	RAKFKQLL	BZLF1	EBV	0	TRBV4-1*01,TRBV7-8*01	TRBJ2-7*01	4	10	HLA-B*08:01	B2M	MHCI	PMID:23267020,PMID:21555537	1
3	0.0019595	TGTGCCAGCAGTTCGGTATCTGGCTACACCTTC	CASSSVSGYTF	NA	NA	NA	-1	-1	-1	-1	284	0	1	TRB	CASSSVSGYTF	HomoSapiens	NLVPMVATV	pp65	CMV	23797	TRBV12-4*01	TRBJ1-2*01	4	7	HLA-A*02:01	B2M	MHCI	PMID:28636592	1
2	0.000486027	TGTGCCAGCAGTTTGGGGTATGGCTACACCTTC	CASSLGYGYTF	NA	NA	NA	-1	-1	-1	-1	2004	0	1	TRB	CASSLGYGYTF	HomoSapiens	QASQEVKNW	Gag	HIV-1	0	TRBV28*01	TRBJ1-2*01	5	6	HLA-B*57	B2M	MHCI	PMID:21562156	1
1	0.000653168	TGCGCCAGCAGCCCGAGCCGGAACACTGAAGCTTTCTTT	CASSPSRNTEAFF	NA	NA	NA	-1	-1	-1	-1	448	0	1	TRB	CASSPSRNTEAFF	HomoSapiens	RPHERNGFTVL	pp65	CMV	0	TRBV4-3*01	TRBJ1-1*01	4	7	HLA-B*07:02	B2M	MHCI	PMID:22323539	1
1	0.000653168	TGCGCCAGCAGCCCGAGCCGGAACACTGAAGCTTTCTTT	CASSPSRNTEAFF	NA	NA	NA	-1	-1	-1	-1	448	0	1	TRB	CASSPSRNTEAFF	HomoSapiens	TPRVTGGGAM	pp65	CMV	0	TRBV4-3*01	TRBJ1-1*01	4	7	HLA-B*07:02	B2M	MHCI	PMID:28636589	1
1	0.000302024	TGTGCCAGCAGTTTTGCCGGGGAGCTGTTTTTT	CASSFAGELFF	TRBV12-4	NA	TRBJ2-2	-1	-1	-1	-1	4343	0	1	TRB	CASSFAGELFF	HomoSapiens	NEGVKAAW	IE2	CMV	0	TRBV5-1*01	TRBJ2-2*01	4	6	HLA-B*44:03:08	B2M	MHCI	PMID:30487790	1
1	0.000393391	TGCGCCAGCACCGGGAGCTCCTACGAGCAGTACTTC	CASTGSSYEQYF	NA	NA	NA	-1	-1	-1	-1	2236	0	1	TRB	CASTGSSYEQYF	HomoSapiens	PKYVKQNTLKLAT	HA	InfluenzaA	0	TRBV6-5*01	TRBJ2-7*01	3	6	HLA-DRA*01	HLA-DRB1*01	MHCII	PMID:12466894	1
1	0.000653168	TGTGCCAGTAGTATTGGCGTGTATGGCTACACCTTC	CASSIGVYGYTF	NA	NA	NA	-1	-1	-1	-1	1564	0	1	TRB	CASSIGVYGYTF	HomoSapiens	GILGFVFTL	M	InfluenzaA	2.14425e+121	TRBV19*01,TRBV19*02	TRBJ1-2*01	5	7	HLA-A*02:01,HLA-A*02	B2M	MHCI	PMID:27645996,PMID:28423320,PMID:28250417,PMID:29483513,https://www.10xgenomics.com/resources/application-notes/a-new-way-of-exploring-immunity-linking-highly-multiplexed-antigen-recognition-to-immune-repertoire-and-phenotype/#,PMID:28636592,PMID:29997621	1
1	0.000653168	TGCGCCAGCAGCCCCCATAGGAACACTGAAGCTTTCTTT	CASSPHRNTEAFF	NA	NA	NA	-1	-1	-1	-1	1604	0	1	TRB	CASSPHRNTEAFF	HomoSapiens	RPHERNGFTVL	pp65	CMV	0	TRBV4-3*01	TRBJ1-1*01	4	7	HLA-B*07:02	B2M	MHCI	PMID:22323539	1
1	0.00224719	TGTGCCAGCAGTTTGGGCTATGGCTACACCTTC	CASSLGYGYTF	NA	NA	NA	-1	-1	-1	-1	566	0	1	TRB	CASSLGYGYTF	HomoSapiens	QASQEVKNW	Gag	HIV-1	0	TRBV28*01	TRBJ1-2*01	5	6	HLA-B*57	B2M	MHCI	PMID:21562156	1
1	0.000334672	TGTGCCAGCAGCGTAGTTGGGGCGGGGACAGATACGCAGTATTTT	CASSVVGAGTDTQYF	TRBV9	NA	TRBJ2-3	-1	-1	-1	-1	2939	0	1	TRB	CASSVVGAGTDTQYF	HomoSapiens	GMFNMLSTVLGVS	PB1	InfluenzaA	0	TRBV9*01	TRBJ2-3*01	5	9	HLA-DRA*01	HLA-DRB1*01	MHCII	https://github.com/antigenomics/vdjdb-db/issues/291	1
1	0.000192123	TGTGCCAGCAGCCCCGGGACCGGGGAGCTGTTTTTT	CASSPGTGELFF	NA	NA	NA	-1	-1	-1	-1	5027	0	1	TRB	CASSPGTGELFF	HomoSapiens	KRWIILGLNK	Gag	HIV-1	0	TRBV18*01	TRBJ2-2*01	5	6	HLA-B*27:05	B2M	MHCI	PMID:17893201	1
1	0.00323625	TGTGCCAGCAGCTTAGAGCCAGGCCGTAATGAAAAACTGTTTTTT	CASSLEPGRNEKLFF	NA	NA	NA	-1	-1	-1	-1	183	0	1	TRB	CASSLEPGRNEKLFF	HomoSapiens	IVTDFSVIK	EBNA4	EBV	24504	TRBV7-6*01	TRBJ1-4*01	5	9	HLA-A*11	B2M	MHCI	PMID:9207000	1
1	0.000653168	TGTGCCAGTAGTAAACGGAGCACAGATACGCAGTATTTT	CASSKRSTDTQYF	NA	NA	NA	-1	-1	-1	-1	1633	0	1	TRB	CASSKRSTDTQYF	HomoSapiens	GILGFVFTL	M	InfluenzaA	220014902	TRBV19*01,TRBV19*02	TRBJ2-3*01	4	6	HLA-A*02:01,HLA-A*02	B2M	MHCI	PMID:25609818,PMID:28423320,https://www.10xgenomics.com/resources/application-notes/a-new-way-of-exploring-immunity-linking-highly-multiplexed-antigen-recognition-to-immune-repertoire-and-phenotype/#,PMID:28636592	1
1	0.000302024	TGTGCCAGCAGCCAATCCAGGGGATCGGGAAACACCATATATTTT	CASSQSRGSGNTIYF	TRBV16	NA	TRBJ1-3	-1	-1	-1	-1	3362	0	1	TRB	CASSQSRGSGNTIYF	HomoSapiens	HSKKKCDEL	NS3	HCV	0	TRBV4-1*01	TRBJ1-3*01	5	8	HLA-B*08:01	B2M	MHCI	PMID:21160049	1
1	0.000334672	TGTGCTAGCAGCTTAGGCCCCGCTTCCTACGAGCAGTACTTC	CASSLGPASYEQYF	TRBV7-7	NA	TRBJ2-7	-1	-1	-1	-1	2747	0	1	TRB	CASSLGPASYEQYF	HomoSapiens	TPRVTGGGAM	pp65	CMV	0	TRBV27*01	TRBJ2-7*01	5	8	HLA-B*07:02	B2M	MHCI	PMID:25339770	1

## Sheet: 2A
Supplementary Table 2A: 250 most variably-expressed genes across all T cells analyzed by bulk RNAseq. , related to Fig. 2A and 2B.
1	CD8A
2	CD8B
3	KLRK1
4	HSPA1B
5	RGS1
6	CD4
7	CREM
8	RPS4Y1
9	DUSP4
10	DDX3Y
11	HSPA6
12	HSPA1A
13	NR4A2
14	CXCL13
15	CDKN1A
16	GZMB
17	SPP1
18	CCL4
19	FOS
20	KLRD1
21	NR4A1
22	CXCR6
23	LMNA
24	FOSB
25	NKG7
26	GNLY
27	SLC7A5
28	GZMH
29	JUN
30	NR4A3
31	DUSP1
32	CCL4L2
33	CRTAM
34	RGS2
35	FCRL6
36	FGFBP2
37	FOSL2
38	DUSP2
39	JUNB
40	VCAM1
41	RGCC
42	SKIL
43	AREG
44	FCGR3A
45	PFKFB3
46	TNFRSF9
47	ELL2
48	CCL5
49	PRF1
50	HBB
51	KLRC4-KLRK1
52	TNFAIP3
53	IQCN
54	CSRNP1
55	CD83
56	CCR6
57	TENT5C
58	ZNF683
59	CX3CR1
60	ITGA1
61	CKS2
62	HLA-DRA
63	TNFSF9
64	OASL
65	CTSW
66	ZNF331
67	HLA-DQB1
68	ZFP36
69	CTLA4
70	ADGRG1
71	SLAMF7
72	ZEB2
73	IFNG
74	ICOS
75	LRRN3
76	PMAIP1
77	SAMSN1
78	CD40LG
79	GFAP
80	PHLDA1
81	AC008695.1
82	GZMA
83	DNAJB1
84	CCR7
85	UBE2S
86	HSPH1
87	CCL3
88	FGR
89	PPP1R15A
90	CTSL
91	ATF3
92	GPR183
93	HLA-DRB1
94	CST7
95	SLC2A3
96	JUND
97	SC5D
98	KPNA2
99	DNAJA1
100	S1PR5
101	CHI3L1
102	PECAM1
103	MYO7A
104	DUSP10
105	TMEM259
106	SMAD7
107	FRMD4B
108	NAMPT
109	ACTN1
110	KLRC1
111	SLC40A1
112	SPARC
113	PLEK
114	ENC1
115	TOP2A
116	SRGN
117	ANKRD55
118	SLC38A2
119	MYADM
120	RRM2
121	KRT18
122	XCL2
123	FASLG
124	LTB
125	C1QB
126	HLA-DRB5
127	SOCS3
128	GFPT2
129	IL1B
130	NUSAP1
131	CXCR4
132	IRF4
133	PTGER4
134	PRSS23
135	MT-ND3
136	CAPG
137	RASGEF1B
138	REL
139	LEF1
140	PIK3AP1
141	APOE
142	A2M
143	SLFN11
144	RNASE1
145	TUBB2A
146	FN1
147	GSTM1
148	TXNIP
149	IFI44L
150	RPL37A
151	ATP1B3
152	CCR5
153	IFIT3
154	PDCD1
155	IL2RA
156	CXCL8
157	TCF7
158	SGK1
159	ZFP36L2
160	BHLHE40
161	S100B
162	TUBB4B
163	EGR1
164	GZMK
165	RPS12
166	FCRL3
167	PDE4B
168	SIK1B
169	SELL
170	DUSP6
171	GNAI2
172	TNF
173	S100A9
174	ERRFI1
175	MAP3K8
176	SIPA1
177	CD244
178	MAFF
179	CCR4
180	GABARAPL1
181	PLK3
182	BTG2
183	IFI27
184	MKI67
185	HBA2
186	HAVCR2
187	C3
188	AOAH
189	IER2
190	GEM
191	IER5
192	TRGC2
193	PLK2
194	NOP53
195	XCL1
196	EPAS1
197	KLRF1
198	EGR2
199	LAG3
200	LDLRAD4
201	SLC1A5
202	CLU
203	YPEL5
204	THBS1
205	RGS16
206	ZNF165
207	NFKBIA
208	EIF4A3
209	HLA-DQA1
210	MAL
211	CISH
212	CCL20
213	FAM156A
214	F2R
215	GPR132
216	CSF1
217	KLRB1
218	CCR2
219	MCL1
220	GPNMB
221	SDC4
222	RPL11
223	YBX3
224	F5
225	FTH1
226	ITM2C
227	ZC3H12A
228	HSPA2
229	VPS37B
230	PDE4D
231	GNA15
232	UAP1
233	ZBTB16
234	IL1RN
235	CDK1
236	NEU1
237	S100A8
238	RPL26
239	FLNA
240	DUSP5
241	TRABD2A
242	ENTPD1
243	CEMIP2
244	FABP5
245	COTL1
246	TNFRSF4
247	EFHD2
248	RPL10A
249	MT2A
250	SLC1A4

## Sheet: 2B
Supplementary Table 2B: GSEA between T cells in tumors versus T cells in the blood, related to Figure 2B.
Adjusted P-values (Benjamini & Hochberg method) and normalized enrichment scores (NES) were calculated with fgsea package in R
	pathway	pval	padj	log2err	ES	NES	size	GeneSetRank
1	GSE7219_UNSTIM_VS_LPS_AND_ANTI_CD40_STIM_NIK_NFKB2_KO_DC_DN	5.85024e-39	9.20829e-36	1.62807	0.746886	3.05483	171	1
2	GSE17974_0H_VS_1H_IN_VITRO_ACT_CD4_TCELL_DN	1.6334e-36	1.28549e-33	1.56979	0.716239	2.96065	185	2
3	GSE17974_0H_VS_0.5H_IN_VITRO_ACT_CD4_TCELL_DN	3.68461e-26	9.7248e-24	1.32672	0.719021	2.84197	128	3
4	GSE12392_IFNAR_KO_VS_IFNB_KO_CD8_NEG_SPLEEN_DC_UP	1.5913e-27	6.26178e-25	1.36518	0.693608	2.82518	163	4
5	GSE11057_NAIVE_VS_MEMORY_CD4_TCELL_DN	5.05988e-30	2.65475e-27	1.42456	0.67748	2.81396	193	5
6	GSE17974_CTRL_VS_ACT_IL4_AND_ANTI_IL12_0.5H_CD4_TCELL_DN	4.09435e-26	9.7248e-24	1.32672	0.691915	2.80063	155	6
7	GOLDRATH_NAIVE_VS_EFF_CD8_TCELL_DN	6.44549e-26	1.26815e-23	1.31889	0.662117	2.73062	182	7
8	GSE3982_MEMORY_CD4_TCELL_VS_TH1_DN	4.32488e-26	9.7248e-24	1.32672	0.661722	2.7256	181	8
9	GSE36476_CTRL_VS_TSST_ACT_72H_MEMORY_CD4_TCELL_YOUNG_DN	7.82471e-26	1.36846e-23	1.31889	0.653397	2.71393	193	9
10	GSE13738_RESTING_VS_BYSTANDER_ACTIVATED_CD4_TCELL_DN	2.60435e-25	3.72659e-23	1.30309	0.648377	2.69142	192	10
11	GSE2770_TGFB_AND_IL4_VS_IL12_TREATED_ACT_CD4_TCELL_2H_DN	1.01469e-22	7.25966e-21	1.2379	0.658734	2.69058	166	11
12	GSE11057_NAIVE_VS_EFF_MEMORY_CD4_TCELL_DN	1.07286e-25	1.68869e-23	1.31101	0.649703	2.69001	188	12
13	GSE36476_CTRL_VS_TSST_ACT_40H_MEMORY_CD4_TCELL_YOUNG_DN	8.06421e-25	1.05776e-22	1.29512	0.648154	2.68104	187	13
14	GSE46606_UNSTIM_VS_CD40L_IL2_IL5_1DAY_STIMULATED_IRF4HIGH_SORTED_BCELL_DN	8.08751e-23	6.06178e-21	1.2379	0.654139	2.67488	170	14
15	GSE39110_DAY3_VS_DAY6_POST_IMMUNIZATION_CD8_TCELL_DN	2.78509e-23	2.43541e-21	1.24623	0.654768	2.67113	165	15
16	GSE28726_NAIVE_CD4_TCELL_VS_NAIVE_NKTCELL_UP	3.77737e-24	4.24684e-22	1.27091	0.644232	2.67081	191	16
17	GSE28726_NAIVE_CD4_TCELL_VS_NAIVE_VA24NEG_NKTCELL_UP	1.59325e-24	1.92906e-22	1.2871	0.645276	2.66923	186	17
18	GSE34392_ST2_KO_VS_WT_DAY8_LCMV_EFFECTOR_CD8_TCELL_DN	8.81426e-22	5.54946e-20	1.20398	0.658011	2.66168	154	18
19	GSE40274_CTRL_VS_EOS_TRANSDUCED_ACTIVATED_CD4_TCELL_UP	8.07379e-21	4.0994e-19	1.17789	0.66255	2.66064	146	19
20	GSE28726_NAIVE_VS_ACTIVATED_CD4_TCELL_DN	1.00183e-23	1.05125e-21	1.26274	0.646661	2.65959	180	20
21	GSE22140_HEALTHY_VS_ARTHRITIC_GERMFREE_MOUSE_CD4_TCELL_DN	5.25532e-23	4.20137e-21	1.24623	0.642536	2.64987	182	21
22	GOLDRATH_EFF_VS_MEMORY_CD8_TCELL_UP	5.33846e-23	4.20137e-21	1.2379	0.641977	2.64944	183	22
23	GSE22886_NAIVE_CD4_TCELL_VS_DC_DN	1.37904e-23	1.35663e-21	1.25451	0.63923	2.64742	189	23
24	GSE11057_NAIVE_VS_CENT_MEMORY_CD4_TCELL_DN	2.49538e-23	2.31043e-21	1.25451	0.636935	2.64555	193	24
25	GSE17974_CTRL_VS_ACT_IL4_AND_ANTI_IL12_1H_CD4_TCELL_DN	1.07198e-21	6.48958e-20	1.20398	0.647235	2.64364	167	25
26	GSE10325_CD4_TCELL_VS_LUPUS_CD4_TCELL_DN	1.6903e-21	9.50193e-20	1.20398	0.646658	2.63665	164	26
27	GSE40666_WT_VS_STAT1_KO_CD8_TCELL_WITH_IFNA_STIM_90MIN_DN	9.7668e-21	4.80405e-19	1.17789	0.64471	2.6333	166	27
28	GSE21360_SECONDARY_VS_QUATERNARY_MEMORY_CD8_TCELL_UP	2.25951e-19	8.89555e-18	1.13309	0.655469	2.61651	138	28
29	GSE43863_DAY6_EFF_VS_DAY150_MEM_TH1_CD4_TCELL_UP	1.43959e-21	8.39229e-20	1.20398	0.640507	2.61295	165	29
30	GSE15750_DAY6_VS_DAY10_EFF_CD8_TCELL_UP	3.13221e-22	2.05421e-20	1.22105	0.634027	2.61152	181	30
31	GSE22886_NAIVE_CD8_TCELL_VS_DC_DN	1.77076e-22	1.21182e-20	1.2295	0.628289	2.60135	188	31
32	GSE3982_MEMORY_CD4_TCELL_VS_TH2_DN	2.3899e-21	1.29714e-19	1.19534	0.629378	2.59561	182	32
33	GSE43863_LY6C_INT_CXCR5POS_VS_LY6C_LOW_CXCR5NEG_EFFECTOR_CD4_TCELL_DN	7.91547e-19	2.83158e-17	1.12391	0.64113	2.58185	148	33
34	GSE36476_CTRL_VS_TSST_ACT_40H_MEMORY_CD4_TCELL_OLD_DN	3.71887e-21	1.95117e-19	1.18665	0.620503	2.57188	190	34
35	GSE15750_DAY6_VS_DAY10_TRAF6KO_EFF_CD8_TCELL_UP	1.59923e-20	7.62785e-19	1.16907	0.624138	2.56362	178	35
36	GSE43863_TFH_VS_LY6C_LOW_CXCR5NEG_EFFECTOR_CD4_TCELL_DN	4.21091e-17	1.25056e-15	1.06721	0.646201	2.55415	128	36
37	GSE40666_STAT1_KO_VS_STAT4_KO_CD8_TCELL_WITH_IFNA_STIM_90MIN_DN	1.75475e-13	2.79005e-12	0.943632	0.696999	2.54625	74	37
38	GSE30962_ACUTE_VS_CHRONIC_LCMV_SECONDARY_INF_CD8_TCELL_DN	2.02729e-19	8.39726e-18	1.14219	0.620426	2.54587	175	38
39	GSE7548_NAIVE_VS_DAY7_PCC_IMMUNIZATION_CD4_TCELL_DN	3.04252e-18	1.01892e-16	1.10534	0.61896	2.5328	172	39
40	GSE2770_TGFB_AND_IL4_VS_IL4_TREATED_ACT_CD4_TCELL_48H_UP	2.66418e-18	9.11612e-17	1.10534	0.618104	2.52753	170	40
41	GSE24574_BCL6_HIGH_TFH_VS_NAIVE_CD4_TCELL_DN	6.79759e-20	3.05697e-18	1.15122	0.606944	2.52245	194	41
42	GSE41867_NAIVE_VS_DAY30_LCMV_CLONE13_EXHAUSTED_CD8_TCELL_UP	2.99776e-16	7.37261e-15	1.0377	0.632293	2.52072	137	42
43	GSE40274_CTRL_VS_IRF4_TRANSDUCED_ACTIVATED_CD4_TCELL_DN	1.49487e-15	3.46019e-14	1.01754	0.634781	2.5187	132	43
44	GSE26928_NAIVE_VS_EFF_MEMORY_CD4_TCELL_DN	1.36521e-17	4.3854e-16	1.08644	0.621436	2.51374	154	44
45	GSE43863_DAY6_EFF_VS_DAY150_MEM_TFH_CD4_TCELL_UP	1.85567e-17	5.84164e-16	1.07687	0.615287	2.51312	166	45
46	GSE22886_NAIVE_CD4_TCELL_VS_48H_ACT_TH2_DN	1.51281e-19	6.61434e-18	1.14219	0.607572	2.51146	185	46
47	GSE39556_CD8A_DC_VS_NK_CELL_MOUSE_3H_POST_POLYIC_INJ_UP	6.28083e-19	2.29908e-17	1.12391	0.607911	2.50885	183	47
48	GSE10239_NAIVE_VS_DAY4.5_EFF_CD8_TCELL_DN	2.26062e-19	8.89555e-18	1.13309	0.604944	2.50793	191	48
49	GSE3982_CENT_MEMORY_CD4_TCELL_VS_TH1_DN	2.80499e-19	1.07684e-17	1.13309	0.605923	2.50644	186	49
50	GSE24634_NAIVE_CD4_TCELL_VS_DAY10_IL4_CONV_TREG_DN	4.08688e-19	1.53161e-17	1.13309	0.604048	2.50367	190	50
51	GSE26928_NAIVE_VS_CENT_MEMORY_CD4_TCELL_DN	9.41091e-17	2.59873e-15	1.05746	0.6164	2.492	153	51
52	GSE46606_IRF4MID_VS_WT_CD40L_IL2_IL5_DAY1_STIMULATED_BCELL_DN	3.41007e-16	8.25761e-15	1.0377	0.621195	2.48422	140	52
53	GSE24634_NAIVE_CD4_TCELL_VS_DAY7_IL4_CONV_TREG_DN	1.92796e-18	6.74359e-17	1.10534	0.596809	2.47421	191	53
54	GSE22140_GERMFREE_VS_SPF_MOUSE_CD4_TCELL_DN	8.93965e-18	2.93146e-16	1.08644	0.60074	2.46751	178	54
55	GSE22025_TGFB1_VS_TGFB1_AND_PROGESTERONE_TREATED_CD4_TCELL_DN	2.73119e-14	5.30728e-13	0.975995	0.630354	2.45919	116	55
56	GSE11057_NAIVE_CD4_VS_PBMC_CD4_TCELL_DN	5.95036e-17	1.67248e-15	1.05746	0.600365	2.45555	171	56
57	GSE23321_EFFECTOR_MEMORY_VS_NAIVE_CD8_TCELL_DN	5.50802e-17	1.60549e-15	1.06721	0.593478	2.43768	178	57
58	GSE10325_LUPUS_CD4_TCELL_VS_LUPUS_MYELOID_DN	6.31219e-16	1.50536e-14	1.02767	0.600551	2.43758	158	58
59	GSE30962_PRIMARY_VS_SECONDARY_ACUTE_LCMV_INF_CD8_TCELL_UP	1.03341e-16	2.80446e-15	1.05746	0.593683	2.43614	175	59
60	GSE10239_NAIVE_VS_KLRG1HIGH_EFF_CD8_TCELL_DN	1.37335e-16	3.55063e-15	1.04763	0.592498	2.436	179	60
61	GSE10325_CD4_TCELL_VS_MYELOID_DN	3.22172e-15	7.04303e-14	1.00732	0.601774	2.43577	155	61
62	GSE45365_HEALTHY_VS_MCMV_INFECTION_CD8A_DC_DN	1.58594e-15	3.61777e-14	1.01754	0.594715	2.42237	163	62
63	GSE2770_IL12_AND_TGFB_ACT_VS_ACT_CD4_TCELL_6H_DN	1.37604e-16	3.55063e-15	1.04763	0.58973	2.42229	178	63
64	GSE36476_CTRL_VS_TSST_ACT_72H_MEMORY_CD4_TCELL_OLD_DN	5.90517e-17	1.67248e-15	1.05746	0.583051	2.42025	192	64
65	GSE1460_CD4_THYMOCYTE_VS_NAIVE_CD4_TCELL_ADULT_BLOOD_UP	2.76668e-16	6.91232e-15	1.0377	0.589035	2.41813	177	65
66	GSE17974_CTRL_VS_ACT_IL4_AND_ANTI_IL12_2H_CD4_TCELL_DN	1.05242e-16	2.80763e-15	1.05746	0.582635	2.41002	187	66
67	GSE3982_DC_VS_CENT_MEMORY_CD4_TCELL_UP	3.547e-14	6.3443e-13	0.965328	0.598341	2.4028	146	67
68	GSE339_EX_VIVO_VS_IN_CULTURE_CD4POS_DC_DN	5.26251e-15	1.13468e-13	0.996986	0.589025	2.39079	158	68
69	GSE3982_MAST_CELL_VS_CENT_MEMORY_CD4_TCELL_UP	1.94132e-14	3.91749e-13	0.975995	0.580421	2.3751	172	69
70	GSE24634_IL4_VS_CTRL_TREATED_NAIVE_CD4_TCELL_DAY10_DN	1.90283e-14	3.88968e-13	0.975995	0.584224	2.37359	160	70
71	GSE20754_WT_VS_TCF1_KO_MEMORY_CD8_TCELL_UP	2.04319e-14	4.07087e-13	0.975995	0.575214	2.35815	174	71
72	GSE21360_PRIMARY_VS_TERTIARY_MEMORY_CD8_TCELL_DN	3.51484e-14	6.3443e-13	0.965328	0.57717	2.35746	167	72
73	GSE26156_DOUBLE_POSITIVE_VS_CD4_SINGLE_POSITIVE_THYMOCYTE_DN	9.18725e-16	2.15832e-14	1.01754	0.569115	2.35635	188	73
74	GSE14699_DELETIONAL_TOLERANCE_VS_ACTIVATED_CD8_TCELL_UP	8.02431e-14	1.34365e-12	0.954542	0.580075	2.35616	159	74
75	GSE22601_IMMATURE_CD4_SINGLE_POSITIVE_VS_CD8_SINGLE_POSITIVE_THYMOCYTE_DN	2.20665e-15	4.96181e-14	1.00732	0.566518	2.34863	191	75
76	GSE17974_0H_VS_2H_IN_VITRO_ACT_CD4_TCELL_DN	7.16122e-15	1.52321e-13	0.986546	0.571651	2.34803	178	76
77	GSE339_EX_VIVO_VS_IN_CULTURE_CD8POS_DC_DN	1.75486e-13	2.79005e-12	0.943632	0.578823	2.34642	157	77
78	GSE45365_HEALTHY_VS_MCMV_INFECTION_CD8A_DC_IFNAR_KO_DN	3.44511e-14	6.30536e-13	0.965328	0.571854	2.34437	174	78
79	GSE29164_CD8_TCELL_VS_CD8_TCELL_AND_IL12_TREATED_MELANOMA_DAY7_DN	3.98418e-12	4.78709e-11	0.887075	0.597743	2.34252	120	79
80	GSE32901_NAIVE_VS_TH17_NEG_CD4_TCELL_UP	9.29537e-13	1.32855e-11	0.91012	0.588902	2.34178	134	80
81	GSE339_EX_VIVO_VS_IN_CULTURE_CD4CD8DN_DC_DN	8.75785e-14	1.45104e-12	0.954542	0.573442	2.33812	164	81
82	GSE26928_EFF_MEM_VS_CENTR_MEM_CD4_TCELL_UP	1.13974e-11	1.27691e-10	0.875325	0.595277	2.33639	122	82
83	GSE37533_UNTREATED_VS_PIOGLIZATONE_TREATED_CD4_TCELL_PPARG1_AND_FOXP3_TRASDUCED_UP	5.96436e-14	1.00945e-12	0.954542	0.571205	2.33023	165	83
84	GSE43863_TFH_VS_LY6C_INT_CXCR5POS_MEMORY_CD4_TCELL_UP	7.09984e-13	1.03474e-11	0.921426	0.580654	2.32897	145	84
85	GSE40274_CTRL_VS_GATA1_TRANSDUCED_ACTIVATED_CD4_TCELL_DN	3.53122e-12	4.3423e-11	0.898671	0.584139	2.32013	133	85
86	GSE22886_NAIVE_CD8_TCELL_VS_MONOCYTE_DN	5.94462e-14	1.00945e-12	0.954542	0.566204	2.31914	173	86
87	KAECH_NAIVE_VS_DAY8_EFF_CD8_TCELL_DN	2.81232e-14	5.39828e-13	0.975995	0.560291	2.31408	184	87
88	GSE2770_TGFB_AND_IL4_ACT_VS_ACT_CD4_TCELL_48H_UP	1.25517e-13	2.03675e-12	0.943632	0.56214	2.31119	179	88
89	GSE26928_NAIVE_VS_CXCR5_POS_CD4_TCELL_DN	1.26326e-12	1.75962e-11	0.91012	0.570048	2.30735	155	89
90	GSE43955_TGFB_IL6_VS_TGFB_IL6_IL23_TH17_ACT_CD4_TCELL_52H_DN	6.95597e-13	1.02324e-11	0.921426	0.566566	2.30368	161	90
91	GSE24574_BCL6_HIGH_VS_LOW_TFH_CD4_TCELL_DN	3.16885e-14	5.93783e-13	0.965328	0.555286	2.30156	190	91
92	GSE26495_NAIVE_VS_PD1HIGH_CD8_TCELL_DN	2.33042e-14	4.5851e-13	0.975995	0.554741	2.2998	191	92
93	GSE3337_4H_VS_16H_IFNG_IN_CD8POS_DC_UP	3.01323e-14	5.71425e-13	0.965328	0.555228	2.29885	188	93
94	GSE39110_UNTREATED_VS_IL2_TREATED_CD8_TCELL_DAY3_POST_IMMUNIZATION_DN	2.94542e-13	4.59019e-12	0.932595	0.561861	2.29806	171	94
95	GSE12392_IFNAR_KO_VS_IFNB_KO_CD8_NEG_SPLEEN_DC_DN	4.92501e-12	5.7422e-11	0.887075	0.572055	2.29724	146	95
96	GSE13738_RESTING_VS_TCR_ACTIVATED_CD4_TCELL_DN	3.64672e-14	6.44937e-13	0.965328	0.553264	2.29661	192	96
97	GSE3982_MAC_VS_CENT_MEMORY_CD4_TCELL_UP	3.73694e-13	5.71062e-12	0.932595	0.560064	2.29604	174	97
98	GSE46468_LUNG_INNATE_LYMPHOID_CELL_VS_SPLEEN_CD4_TCELL_DN	4.19803e-14	7.34189e-13	0.965328	0.553647	2.29477	190	98
99	GSE17974_IL4_AND_ANTI_IL12_VS_UNTREATED_2H_ACT_CD4_TCELL_DN	3.4204e-10	3.07641e-09	0.814036	0.606532	2.29454	93	99
100	GSE27241_CTRL_VS_DIGOXIN_TREATED_CD4_TCELL_IN_TH17_POLARIZING_CONDITIONS_UP	6.1993e-11	6.29529e-10	0.839089	0.578163	2.29405	132	100
101	GSE41867_DAY6_VS_DAY15_LCMV_ARMSTRONG_EFFECTOR_CD8_TCELL_UP	6.10596e-11	6.24077e-10	0.839089	0.596277	2.29394	104	101
102	GSE21670_UNTREATED_VS_TGFB_IL6_TREATED_STAT3_KO_CD4_TCELL_UP	2.92673e-13	4.59019e-12	0.932595	0.557828	2.28901	175	102
103	GSE29949_MICROGLIA_BRAIN_VS_CD8_POS_DC_SPLEEN_UP	4.30872e-13	6.39805e-12	0.932595	0.556462	2.28784	179	103
104	GSE1460_DP_THYMOCYTE_VS_NAIVE_CD4_TCELL_ADULT_BLOOD_UP	3.64165e-13	5.61956e-12	0.932595	0.557109	2.28606	175	104
105	GSE13306_RA_VS_UNTREATED_MEM_CD4_TCELL_DN	1.94571e-12	2.55213e-11	0.898671	0.564851	2.28485	154	105
106	GSE45365_WT_VS_IFNAR_KO_CD8A_DC_DN	2.09604e-12	2.72659e-11	0.898671	0.564599	2.28258	153	106
107	GSE43863_TFH_VS_LY6C_INT_CXCR5POS_EFFECTOR_CD4_TCELL_UP	1.32284e-12	1.82645e-11	0.91012	0.559035	2.27704	163	107
108	GSE46606_UNSTIM_VS_CD40L_IL2_IL5_3DAY_STIMULATED_IRF4MID_SORTED_BCELL_DN	2.20752e-12	2.84806e-11	0.898671	0.556714	2.27391	167	108
109	GSE3982_EFF_MEMORY_CD4_TCELL_VS_TH1_DN	4.18294e-13	6.27042e-12	0.932595	0.553365	2.27292	178	109
110	GSE2770_IL12_AND_TGFB_VS_IL4_TREATED_ACT_CD4_TCELL_2H_UP	9.36905e-13	1.32855e-11	0.91012	0.555913	2.26785	165	110
111	GSE27241_WT_VS_RORGT_KO_TH17_POLARIZED_CD4_TCELL_UP	1.6421e-10	1.57602e-09	0.826657	0.578923	2.265	119	111
112	GSE22140_GERMFREE_VS_SPF_MOUSE_CD4_TCELL_UP	3.33862e-12	4.13778e-11	0.898671	0.554303	2.26406	167	112
113	GSE30962_ACUTE_VS_CHRONIC_LCMV_PRIMARY_INF_CD8_TCELL_DN	1.39786e-12	1.91324e-11	0.91012	0.550457	2.26315	179	113
114	KAECH_DAY8_EFF_VS_MEMORY_CD8_TCELL_UP	1.14839e-13	1.88288e-12	0.943632	0.545899	2.26315	191	114
115	GSE17301_ACD3_ACD28_VS_ACD3_ACD28_AND_IFNA5_STIM_CD8_TCELL_UP	2.48518e-11	2.64303e-10	0.863415	0.565312	2.26042	141	115
116	GSE15324_ELF4_KO_VS_WT_NAIVE_CD8_TCELL_DN	3.57805e-09	2.77431e-08	0.774939	0.601835	2.25755	88	116
117	GSE21360_PRIMARY_VS_QUATERNARY_MEMORY_CD8_TCELL_UP	8.72498e-11	8.63719e-10	0.839089	0.566135	2.25549	136	117
118	GSE15930_STIM_VS_STIM_AND_IL12_48H_CD8_T_CELL_DN	3.65176e-12	4.42144e-11	0.887075	0.549059	2.25092	174	118
119	GSE22886_NAIVE_CD8_TCELL_VS_NEUTROPHIL_DN	1.61914e-09	1.31368e-08	0.788187	0.588357	2.25072	100	119
120	GSE9650_EFFECTOR_VS_MEMORY_CD8_TCELL_UP	9.04473e-13	1.30609e-11	0.921426	0.544742	2.24986	184	120
121	GSE43956_WT_VS_SGK1_KO_TH17_DIFFERENTIATED_CD4_TCELL_DN	4.12628e-12	4.92027e-11	0.887075	0.548309	2.24785	174	121
122	GSE3982_DC_VS_EFF_MEMORY_CD4_TCELL_UP	1.97422e-10	1.84224e-09	0.826657	0.563522	2.24655	137	122
123	GSE22886_NAIVE_CD4_TCELL_VS_MONOCYTE_DN	1.6536e-12	2.22458e-11	0.91012	0.546675	2.24544	178	123
124	GSE3982_EOSINOPHIL_VS_CENT_MEMORY_CD4_TCELL_UP	7.30406e-12	8.45338e-11	0.875325	0.54932	2.24497	169	124
125	GSE3982_CENT_MEMORY_CD4_TCELL_VS_TH2_DN	1.51451e-12	2.05503e-11	0.91012	0.542561	2.23915	183	125
126	GSE41087_WT_VS_FOXP3_MUT_ANTI_CD3_CD28_STIM_CD4_TCELL_UP	1.14387e-11	1.27691e-10	0.875325	0.552567	2.2384	156	126
127	GSE22025_UNTREATED_VS_TGFB1_TREATED_CD4_TCELL_UP	1.79216e-11	1.93209e-10	0.863415	0.553495	2.23769	153	127
128	GSE1460_CD4_THYMOCYTE_VS_THYMIC_STROMAL_CELL_DN	2.57045e-10	2.33866e-09	0.814036	0.560632	2.23503	137	128
129	GSE9650_NAIVE_VS_MEMORY_CD8_TCELL_DN	2.88766e-12	3.66546e-11	0.898671	0.543595	2.23279	178	129
130	GSE2770_IL12_ACT_VS_ACT_CD4_TCELL_2H_DN	3.10673e-12	3.90303e-11	0.898671	0.543231	2.23009	177	130
131	KAECH_NAIVE_VS_DAY15_EFF_CD8_TCELL_DN	3.6141e-12	4.40977e-11	0.898671	0.542393	2.22785	178	131
132	GSE39110_DAY3_VS_DAY6_POST_IMMUNIZATION_CD8_TCELL_WITH_IL2_TREATMENT_UP	3.00616e-11	3.15447e-10	0.851339	0.544915	2.22569	166	132
133	GSE46606_UNSTIM_VS_CD40L_IL2_IL5_1DAY_STIMULATED_IRF4MID_SORTED_BCELL_UP	1.5162e-11	1.64586e-10	0.863415	0.541354	2.22191	176	133
134	GSE3982_EFF_MEMORY_CD4_TCELL_VS_TH2_DN	1.77883e-12	2.35284e-11	0.91012	0.537204	2.22059	185	134
135	GSE11057_EFF_MEM_VS_CENT_MEM_CD4_TCELL_UP	2.37646e-11	2.54459e-10	0.863415	0.545847	2.21554	158	135
136	GSE44649_NAIVE_VS_ACTIVATED_CD8_TCELL_MIR155_KO_UP	1.31066e-11	1.45281e-10	0.875325	0.538378	2.21349	179	136
137	GSE32901_NAIVE_VS_TH17_NEG_CD4_TCELL_DN	1.20436e-07	7.31917e-07	0.690132	0.63063	2.20851	58	137
138	GSE26495_NAIVE_VS_PD1LOW_CD8_TCELL_DN	1.10043e-11	1.2461e-10	0.875325	0.529887	2.20092	193	138
139	GSE22886_NAIVE_CD4_TCELL_VS_48H_ACT_TH1_DN	3.12441e-12	3.90303e-11	0.898671	0.530913	2.20054	190	139
140	GSE36476_CTRL_VS_TSST_ACT_16H_MEMORY_CD4_TCELL_YOUNG_DN	8.22195e-12	9.44624e-11	0.875325	0.533181	2.20044	183	140
141	GSE24634_IL4_VS_CTRL_TREATED_NAIVE_CD4_TCELL_DAY5_UP	2.01401e-10	1.86473e-09	0.826657	0.545056	2.20033	150	141
142	GSE36476_CTRL_VS_TSST_ACT_16H_MEMORY_CD4_TCELL_OLD_DN	9.67713e-12	1.10375e-10	0.875325	0.532515	2.19769	183	142
143	GSE2770_TGFB_AND_IL4_VS_IL4_TREATED_ACT_CD4_TCELL_6H_DN	4.57817e-12	5.41807e-11	0.887075	0.531169	2.19713	187	143
144	GSE44649_WT_VS_MIR155_KO_NAIVE_CD8_TCELL_DN	1.4538e-10	1.41252e-09	0.826657	0.541803	2.19303	155	144
145	GSE22025_UNTREATED_VS_PROGESTERONE_TREATED_CD4_TCELL_DN	7.35987e-11	7.37862e-10	0.839089	0.536508	2.19137	167	145
146	GSE29949_MICROGLIA_BRAIN_VS_CD8_NEG_DC_SPLEEN_UP	1.47597e-09	1.20372e-08	0.788187	0.552588	2.18757	130	146
147	GSE46606_IRF4MID_VS_WT_CD40L_IL2_IL5_DAY3_STIMULATED_BCELL_UP	4.2065e-11	4.35594e-10	0.851339	0.535906	2.18623	165	147
148	GSE40666_STAT1_KO_VS_STAT4_KO_CD8_TCELL_DN	6.64281e-07	3.4394e-06	0.659444	0.631973	2.18361	53	148
149	GSE21360_TERTIARY_VS_QUATERNARY_MEMORY_CD8_TCELL_DN	2.03921e-09	1.62107e-08	0.774939	0.55063	2.18254	131	149
150	GSE46606_IRF4_KO_VS_WT_CD40L_IL2_IL5_3DAY_STIMULATED_BCELL_UP	1.02716e-09	8.50924e-09	0.788187	0.54146	2.17794	147	150
151	GSE22886_NAIVE_CD8_TCELL_VS_NKCELL_DN	4.0602e-11	4.23229e-10	0.851339	0.529041	2.17301	178	151
152	GSE23568_ID3_KO_VS_WT_CD8_TCELL_UP	1.41283e-11	1.5551e-10	0.875325	0.525254	2.17267	187	152
153	GSE17974_IL4_AND_ANTI_IL12_VS_UNTREATED_6H_ACT_CD4_TCELL_DN	4.29965e-10	3.78081e-09	0.814036	0.538106	2.17244	151	153
154	GSE21670_UNTREATED_VS_TGFB_TREATED_STAT3_KO_CD4_TCELL_DN	4.56021e-11	4.69136e-10	0.851339	0.526713	2.17221	182	154
155	GSE17974_IL4_AND_ANTI_IL12_VS_UNTREATED_48H_ACT_CD4_TCELL_DN	4.29068e-09	3.23135e-08	0.761461	0.54712	2.17087	132	155
156	GSE46606_DAY1_VS_DAY3_CD40L_IL2_IL5_STIMULATED_IRF4HIGH_BCELL_DN	1.33477e-10	1.30492e-09	0.826657	0.53056	2.16955	170	156
157	GSE22886_NAIVE_CD4_TCELL_VS_NEUTROPHIL_DN	4.70146e-09	3.52386e-08	0.761461	0.563159	2.16653	104	157
158	GSE43955_TH0_VS_TGFB_IL6_TH17_ACT_CD4_TCELL_52H_UP	9.82623e-10	8.18333e-09	0.788187	0.540153	2.16549	144	158
159	GSE23321_CENTRAL_VS_EFFECTOR_MEMORY_CD8_TCELL_UP	1.97801e-10	1.84224e-09	0.826657	0.532124	2.15984	158	159
160	GSE40274_CTRL_VS_FOXP3_AND_LEF1_TRANSDUCED_ACTIVATED_CD4_TCELL_UP	2.84377e-09	2.23805e-08	0.774939	0.545864	2.15756	128	160
161	GSE1460_NAIVE_CD4_TCELL_ADULT_BLOOD_VS_THYMIC_STROMAL_CELL_DN	3.65857e-10	3.25344e-09	0.814036	0.533658	2.15613	152	161
162	GSE20500_RETINOIC_ACID_VS_RARA_ANTAGONIST_TREATED_CD4_TCELL_DN	2.17136e-10	1.99867e-09	0.826657	0.529998	2.15328	160	162
163	GSE9316_IL6_KO_VS_IFNG_KO_INVIVO_EXPANDED_CD4_TCELL_DN	4.98386e-10	4.33403e-09	0.801216	0.531728	2.15087	154	163
164	KAECH_NAIVE_VS_MEMORY_CD8_TCELL_DN	1.82813e-10	1.72494e-09	0.826657	0.522803	2.14946	179	164
165	GSE3982_MAC_VS_EFF_MEMORY_CD4_TCELL_UP	2.56001e-10	2.33866e-09	0.814036	0.52878	2.14833	160	165
166	GSE1112_HY_CD8AB_VS_HY_CD8AA_THYMOCYTE_RTOC_CULTURE_UP	3.68379e-09	2.8423e-08	0.774939	0.544994	2.14623	125	166
167	GSE1460_INTRATHYMIC_T_PROGENITOR_VS_NAIVE_CD4_TCELL_ADULT_BLOOD_UP	8.56584e-11	8.53331e-10	0.839089	0.519574	2.14428	183	167
168	GSE45365_CD8A_DC_VS_CD11B_DC_IFNAR_KO_MCMV_INFECTION_DN	4.81505e-07	2.61341e-06	0.659444	0.589205	2.14185	72	168
169	GSE22886_NAIVE_CD4_TCELL_VS_12H_ACT_TH2_DN	7.18352e-11	7.24799e-10	0.839089	0.515663	2.14052	192	169
170	GSE15930_NAIVE_VS_72H_IN_VITRO_STIM_IL12_CD8_TCELL_DN	1.55691e-10	1.50343e-09	0.826657	0.518958	2.14022	182	170
171	GSE2770_IL4_ACT_VS_ACT_CD4_TCELL_6H_DN	2.77632e-10	2.51145e-09	0.814036	0.522334	2.13945	173	171
172	GSE12963_ENV_NEF_VS_ENV_NEF_AND_VPR_DEFICIENT_HIV1_INF_CD4_TCELL_DN	7.8373e-08	4.8952e-07	0.704976	0.564943	2.13721	93	172
173	GSE24634_IL4_VS_CTRL_TREATED_NAIVE_CD4_TCELL_DAY7_DN	8.46643e-10	7.08838e-09	0.801216	0.530678	2.13706	148	173
174	GSE43863_NAIVE_VS_MEMORY_TFH_CD4_TCELL_D150_LCMV_DN	5.97482e-10	5.16723e-09	0.801216	0.521577	2.13431	172	174
175	GSE22025_PROGESTERONE_VS_TGFB1_AND_PROGESTERONE_TREATED_CD4_TCELL_UP	1.83014e-10	1.72494e-09	0.826657	0.518364	2.13193	180	175
176	GSE14699_DELETIONAL_TOLERANCE_VS_ACTIVATED_CD8_TCELL_DN	7.82066e-10	6.6539e-09	0.801216	0.520096	2.12825	172	176
177	GSE24574_BCL6_LOW_TFH_VS_TCONV_CD4_TCELL_DN	9.70615e-11	9.54843e-10	0.839089	0.514468	2.12805	187	177
178	GSE43863_TFH_VS_LY6C_INT_CXCR5POS_EFFECTOR_CD4_TCELL_DN	5.75661e-09	4.28023e-08	0.761461	0.535229	2.12586	133	178
179	GSE3982_EOSINOPHIL_VS_EFF_MEMORY_CD4_TCELL_UP	6.08541e-10	5.23412e-09	0.801216	0.521093	2.1258	165	179
180	GSE45739_NRAS_KO_VS_WT_ACD3_ACD28_STIM_CD4_TCELL_UP	3.82121e-10	3.37898e-09	0.814036	0.517297	2.12269	175	180
181	GSE23568_CTRL_VS_ID3_TRANSDUCED_CD8_TCELL_DN	7.88587e-10	6.67331e-09	0.801216	0.51656	2.11769	174	181
182	GSE7219_WT_VS_NIK_NFKB2_KO_LPS_AND_ANTI_CD40_STIM_DC_UP	6.28506e-09	4.63616e-08	0.761461	0.528264	2.11051	139	182
183	GSE17974_IL4_AND_ANTI_IL12_VS_UNTREATED_72H_ACT_CD4_TCELL_DN	1.21142e-09	9.98312e-09	0.788187	0.518314	2.10581	160	183
184	GSE22886_NAIVE_CD4_TCELL_VS_NKCELL_DN	3.53515e-10	3.16155e-09	0.814036	0.50774	2.10285	189	184
185	GOLDRATH_NAIVE_VS_MEMORY_CD8_TCELL_DN	6.52329e-10	5.58025e-09	0.801216	0.511113	2.10211	180	185
186	GSE15659_NAIVE_VS_PTPRC_NEG_CD4_TCELL_DN	3.67283e-08	2.44959e-07	0.719513	0.544033	2.10155	109	186
187	GSE10325_LUPUS_CD4_TCELL_VS_LUPUS_BCELL_DN	1.10203e-08	7.92055e-08	0.74774	0.524508	2.09373	138	187
188	GSE45739_UNSTIM_VS_ACD3_ACD28_STIM_NRAS_KO_CD4_TCELL_DN	2.26328e-09	1.79015e-08	0.774939	0.513398	2.0933	164	188
189	GSE44649_WT_VS_MIR155_KO_ACTIVATED_CD8_TCELL_UP	1.9059e-09	1.53056e-08	0.774939	0.511031	2.08849	169	189
190	GSE40274_CTRL_VS_FOXP3_AND_HELIOS_TRANSDUCED_ACTIVATED_CD4_TCELL_DN	1.4077e-09	1.15402e-08	0.788187	0.50817	2.08524	175	190
191	GSE3039_ALPHAALPHA_CD8_TCELL_VS_B2_BCELL_DN	4.00402e-09	3.0743e-08	0.761461	0.511861	2.08489	163	191
192	GSE2770_TGFB_AND_IL4_ACT_VS_ACT_CD4_TCELL_2H_DN	1.66011e-09	1.34001e-08	0.788187	0.506854	2.07984	175	192
193	GSE22443_NAIVE_VS_ACT_AND_IL2_TREATED_CD8_TCELL_UP	4.09408e-07	2.26904e-06	0.674963	0.550919	2.07679	91	193
194	GSE2770_UNTREATED_VS_TGFB_AND_IL4_TREATED_ACT_CD4_TCELL_48H_DN	4.23247e-09	3.20284e-08	0.761461	0.509141	2.07594	164	194
195	GSE21360_NAIVE_VS_SECONDARY_MEMORY_CD8_TCELL_UP	3.60352e-08	2.41359e-07	0.719513	0.520991	2.07483	135	195
196	GSE43955_10H_VS_30H_ACT_CD4_TCELL_WITH_TGFB_IL6_DN	2.27971e-08	1.58073e-07	0.733762	0.51882	2.07452	141	196
197	GSE41978_ID2_KO_VS_BIM_KO_KLRG1_LOW_EFFECTOR_CD8_TCELL_UP	4.22e-09	3.20284e-08	0.761461	0.507082	2.07354	170	197
198	GSE3039_ALPHAALPHA_VS_ALPHABETA_CD8_TCELL_UP	6.30329e-09	4.63616e-08	0.761461	0.508872	2.07272	163	198
199	GSE11057_CD4_EFF_MEM_VS_PBMC_DN	2.30349e-08	1.59022e-07	0.733762	0.515324	2.06942	146	199
200	GSE40274_CTRL_VS_FOXP3_AND_XBP1_TRANSDUCED_ACTIVATED_CD4_TCELL_UP	4.07409e-08	2.68311e-07	0.719513	0.518628	2.06234	134	200
201	GSE9650_NAIVE_VS_EFF_CD8_TCELL_DN	2.86833e-09	2.24615e-08	0.774939	0.50256	2.06222	175	201
202	GSE45739_NRAS_KO_VS_WT_UNSTIM_CD4_TCELL_UP	3.57077e-09	2.77431e-08	0.774939	0.501149	2.05643	175	202
203	GSE37563_WT_VS_CTLA4_KO_CD4_TCELL_D4_POST_IMMUNIZATION_DN	9.24862e-09	6.7395e-08	0.74774	0.507175	2.05452	156	203
204	GSE15930_STIM_VS_STIM_AND_IFNAB_48H_CD8_T_CELL_DN	9.46074e-09	6.86231e-08	0.74774	0.503816	2.05423	164	204
205	GSE11057_PBMC_VS_MEM_CD4_TCELL_UP	1.92652e-07	1.13571e-06	0.690132	0.536238	2.04487	98	205
206	GSE40666_UNTREATED_VS_IFNA_STIM_STAT4_KO_EFFECTOR_CD8_TCELL_90MIN_UP	5.76499e-09	4.28023e-08	0.761461	0.498111	2.04397	175	206
207	GSE2585_CD80_HIGH_VS_LOW_AIRE_KO_MTEC_UP	2.00222e-07	1.17156e-06	0.690132	0.52052	2.04188	121	207
208	GSE24634_NAIVE_CD4_TCELL_VS_DAY5_IL4_CONV_TREG_DN	2.00958e-09	1.60563e-08	0.774939	0.490898	2.04017	194	208
209	GSE37301_COMMON_LYMPHOID_PROGENITOR_VS_CD4_TCELL_UP	2.70273e-08	1.8416e-07	0.733762	0.503575	2.03698	154	209
210	GSE17974_1H_VS_72H_UNTREATED_IN_VITRO_CD4_TCELL_UP	8.06955e-09	5.90766e-08	0.74774	0.493861	2.03672	182	210
211	GSE43955_TH0_VS_TGFB_IL6_IL23_TH17_ACT_CD4_TCELL_52H_DN	2.49144e-08	1.70501e-07	0.733762	0.501318	2.03626	159	211
212	GSE21360_NAIVE_VS_QUATERNARY_MEMORY_CD8_TCELL_DN	4.22474e-09	3.20284e-08	0.761461	0.491585	2.03348	186	212
213	GSE21360_SECONDARY_VS_QUATERNARY_MEMORY_CD8_TCELL_DN	1.04518e-07	6.42625e-07	0.704976	0.510851	2.03141	134	213
214	GSE23568_CTRL_TRANSDUCED_VS_WT_CD8_TCELL_UP	2.31694e-08	1.59251e-07	0.733762	0.497234	2.0274	164	214
215	GSE43955_1H_VS_60H_ACT_CD4_TCELL_WITH_TGFB_IL6_DN	9.72686e-08	6.02759e-07	0.704976	0.506492	2.02353	139	215
216	GSE43955_TH0_VS_TGFB_IL6_TH17_ACT_CD4_TCELL_1H_UP	1.41926e-07	8.55906e-07	0.690132	0.501935	2.01565	146	216
217	GSE24634_IL4_VS_CTRL_TREATED_NAIVE_CD4_TCELL_DAY3_UP	7.25148e-08	4.54734e-07	0.704976	0.498398	2.01198	150	217
218	GSE15733_BM_VS_SPLEEN_MEMORY_CD4_TCELL_UP	4.20823e-07	2.32412e-06	0.674963	0.520344	2.01004	109	218
219	GSE45365_NK_CELL_VS_CD8_TCELL_MCMV_INFECTION_DN	1.19729e-07	7.30442e-07	0.690132	0.49769	2.00927	151	219
220	GSE43955_TH0_VS_TGFB_IL6_TH17_ACT_CD4_TCELL_4H_UP	6.55818e-08	4.14561e-07	0.704976	0.494593	2.00895	159	220
221	GSE33424_CD161_HIGH_VS_INT_CD8_TCELL_DN	4.46406e-08	2.90349e-07	0.719513	0.491657	2.00465	164	221
222	GSE24634_NAIVE_CD4_TCELL_VS_DAY3_IL4_CONV_TREG_DN	1.47927e-08	1.05356e-07	0.74774	0.485678	2.00439	183	222
223	GSE17974_0H_VS_24H_IN_VITRO_ACT_CD4_TCELL_DN	1.51058e-08	1.07101e-07	0.733762	0.485374	2.00314	183	223
224	GSE40068_CXCR5NEG_BCL6NEG_CD4_TCELL_VS_CXCR5POS_BCL6NEG_TFH_DN	3.21599e-08	2.16323e-07	0.719513	0.48786	2.0019	175	224
225	GSE2770_TGFB_AND_IL4_VS_IL12_TREATED_ACT_CD4_TCELL_48H_DN	1.97511e-08	1.3817e-07	0.733762	0.481552	1.99893	192	225
226	GSE12963_UNINF_VS_ENV_AND_NEF_AND_VPR_DEFICIENT_HIV1_INF_CD4_TCELL_DN	7.98561e-06	3.34291e-05	0.593325	0.544933	1.9989	77	226
227	GSE28726_ACT_CD4_TCELL_VS_ACT_NKTCELL_UP	1.02863e-08	7.42692e-08	0.74774	0.480235	1.99687	196	227
228	GSE40225_WT_VS_RIP_B7X_DIABETIC_MOUSE_PANCREATIC_CD8_TCELL_DN	3.94294e-08	2.60764e-07	0.719513	0.488584	1.99675	169	228
229	GSE6566_STRONG_VS_WEAK_DC_STIMULATED_CD4_TCELL_UP	6.56948e-06	2.79469e-05	0.610527	0.535878	1.99294	84	229
230	GSE45739_UNSTIM_VS_ACD3_ACD28_STIM_WT_CD4_TCELL_DN	1.64222e-08	1.15912e-07	0.733762	0.480963	1.99195	189	230
231	GSE40274_FOXP3_VS_FOXP3_AND_EOS_TRANSDUCED_ACTIVATED_CD4_TCELL_DN	5.1026e-08	3.29159e-07	0.719513	0.487691	1.98954	165	231
232	GSE29949_CD8_NEG_DC_SPLEEN_VS_MONOCYTE_BONE_MARROW_UP	4.10752e-08	2.69385e-07	0.719513	0.484737	1.98908	175	232
233	GSE37319_WT_VS_RC3H1_KO_CD44LOW_CD8_TCELL_DN	6.4164e-06	2.73697e-05	0.610527	0.538117	1.98833	81	233
234	GSE21360_NAIVE_VS_QUATERNARY_MEMORY_CD8_TCELL_UP	1.80143e-08	1.26583e-07	0.733762	0.48042	1.98722	187	234
235	GSE3982_NEUTROPHIL_VS_EFF_MEMORY_CD4_TCELL_UP	6.31508e-08	4.02427e-07	0.704976	0.485518	1.98423	169	235
236	GSE3982_MAST_CELL_VS_EFF_MEMORY_CD4_TCELL_UP	9.02778e-08	5.61649e-07	0.704976	0.488569	1.98305	158	236
237	GSE17974_IL4_AND_ANTI_IL12_VS_UNTREATED_24H_ACT_CD4_TCELL_DN	1.3696e-06	6.65356e-06	0.643552	0.507623	1.98234	117	237
238	GSE40685_NAIVE_CD4_TCELL_VS_FOXP3_KO_TREG_PRECURSOR_UP	1.87925e-07	1.11621e-06	0.690132	0.488369	1.97675	155	238
239	GSE20366_EX_VIVO_VS_DEC205_CONVERSION_NAIVE_CD4_TCELL_DN	1.5923e-06	7.64109e-06	0.643552	0.506152	1.9766	117	239
240	GSE17301_IFNA2_VS_IFNA5_STIM_ACD3_ACD28_ACT_CD8_TCELL_DN	5.60422e-07	3.00036e-06	0.659444	0.491213	1.97583	147	240
241	GSE43955_TH0_VS_TGFB_IL6_IL23_TH17_ACT_CD4_TCELL_52H_UP	1.06432e-07	6.51844e-07	0.704976	0.487651	1.97543	156	241
242	GSE40274_CTRL_VS_FOXP3_TRANSDUCED_ACTIVATED_CD4_TCELL_UP	3.71501e-08	2.46727e-07	0.719513	0.479588	1.9754	181	242
243	GSE39820_CTRL_VS_IL1B_IL6_CD4_TCELL_DN	1.89232e-07	1.11974e-06	0.690132	0.485938	1.97379	159	243
244	GSE17974_0H_VS_4H_IN_VITRO_ACT_CD4_TCELL_DN	4.42755e-08	2.89169e-07	0.719513	0.479389	1.97163	180	244
245	GSE24634_IL4_VS_CTRL_TREATED_NAIVE_CD4_TCELL_DAY7_UP	2.28924e-07	1.32962e-06	0.690132	0.481755	1.96771	166	245
246	GSE39110_UNTREATED_VS_IL2_TREATED_CD8_TCELL_DAY6_POST_IMMUNIZATION_UP	1.38407e-07	8.37898e-07	0.690132	0.480046	1.96436	172	246
247	GSE40666_UNTREATED_VS_IFNA_STIM_EFFECTOR_CD8_TCELL_90MIN_UP	3.18606e-07	1.80391e-06	0.674963	0.484536	1.9642	157	247
248	GSE40274_CTRL_VS_HELIOS_TRANSDUCED_ACTIVATED_CD4_TCELL_DN	4.72518e-07	2.58244e-06	0.674963	0.491011	1.9636	140	248
249	GSE22886_NAIVE_CD4_TCELL_VS_12H_ACT_TH1_DN	2.73502e-08	1.85557e-07	0.733762	0.474153	1.96317	188	249
250	GSE8685_IL2_ACT_IL2_STARVED_VS_IL21_ACT_IL2_STARVED_CD4_TCELL_UP	3.24841e-07	1.83262e-06	0.674963	0.484448	1.95962	154	250
251	GSE37533_PPARG1_FOXP3_VS_PPARG2_FOXP3_TRANSDUCED_CD4_TCELL_PIOGLITAZONE_TREATED_DN	1.78703e-07	1.06636e-06	0.690132	0.477443	1.9596	176	251
252	GSE43863_TH1_VS_TFH_MEMORY_CD4_TCELL_UP	6.4661e-08	4.10389e-07	0.704976	0.476411	1.95939	180	252
253	GSE5142_HTERT_TRANSDUCED_VS_CTRL_CD8_TCELL_LATE_PASSAGE_CLONE_UP	5.3753e-08	3.45335e-07	0.719513	0.472749	1.95793	189	253
254	GSE33424_CD161_HIGH_VS_INT_CD8_TCELL_UP	3.30137e-07	1.85584e-06	0.674963	0.478727	1.95534	166	254
255	GSE17974_2.5H_VS_72H_IL4_AND_ANTI_IL12_ACT_CD4_TCELL_UP	3.16538e-08	2.13833e-07	0.719513	0.471606	1.95472	190	255
256	GSE46606_UNSTIM_VS_CD40L_IL2_IL5_1DAY_STIMULATED_IRF4_KO_BCELL_DN	1.05145e-06	5.30442e-06	0.643552	0.48554	1.95301	147	256
257	GSE24081_CONTROLLER_VS_PROGRESSOR_HIV_SPECIFIC_CD8_TCELL_UP	6.81429e-07	3.50513e-06	0.659444	0.486913	1.95205	144	257
258	GSE43955_TH0_VS_TGFB_IL6_TH17_ACT_CD4_TCELL_10H_UP	4.56547e-07	2.5126e-06	0.674963	0.48347	1.95172	150	258
259	GSE15930_NAIVE_VS_72H_IN_VITRO_STIM_IFNAB_CD8_TCELL_DN	7.01297e-08	4.41537e-07	0.704976	0.470675	1.94934	189	259
260	GSE37301_HEMATOPOIETIC_STEM_CELL_VS_CD4_TCELL_UP	5.96408e-07	3.14988e-06	0.659444	0.486493	1.94899	143	260
261	GSE2770_IL12_AND_TGFB_ACT_VS_ACT_CD4_TCELL_2H_UP	3.00529e-07	1.72012e-06	0.674963	0.478171	1.94767	163	261
262	GSE17974_CTRL_VS_ACT_IL4_AND_ANTI_IL12_6H_CD4_TCELL_DN	2.18604e-07	1.27438e-06	0.690132	0.475774	1.94552	170	262
263	GSE43955_1H_VS_60H_ACT_CD4_TCELL_UP	3.1481e-07	1.78885e-06	0.674963	0.47442	1.94042	171	263
264	GSE17301_CTRL_VS_48H_ACD3_ACD28_IFNA2_STIM_CD8_TCELL_DN	5.68531e-07	3.03345e-06	0.659444	0.479955	1.94038	153	264
265	GSE43863_TFH_VS_LY6C_LOW_CXCR5NEG_EFFECTOR_CD4_TCELL_UP	2.88581e-07	1.66383e-06	0.674963	0.473512	1.93762	172	265
266	GSE45365_NK_CELL_VS_CD8A_DC_MCMV_INFECTION_UP	1.53689e-05	6.04766e-05	0.57561	0.509957	1.93708	96	266
267	GSE37533_PPARG1_FOXP3_VS_FOXP3_TRANSDUCED_CD4_TCELL_PIOGLITAZONE_TREATED_UP	5.0846e-07	2.75022e-06	0.659444	0.47506	1.93698	164	267
268	GSE2770_UNTREATED_VS_IL12_TREATED_ACT_CD4_TCELL_6H_UP	6.11037e-07	3.18467e-06	0.659444	0.479087	1.93687	153	268
269	GSE1460_NAIVE_CD4_TCELL_CORD_BLOOD_VS_THYMIC_STROMAL_CELL_DN	1.78855e-07	1.06636e-06	0.690132	0.470367	1.93453	180	269
270	KAECH_DAY8_EFF_VS_DAY15_EFF_CD8_TCELL_UP	1.00783e-07	6.22089e-07	0.704976	0.467318	1.93171	185	270
271	GSE10239_NAIVE_VS_KLRG1INT_EFF_CD8_TCELL_DN	1.96869e-07	1.15624e-06	0.690132	0.46944	1.93072	180	271
272	GSE27241_WT_VS_RORGT_KO_TH17_POLARIZED_CD4_TCELL_TREATED_WITH_DIGOXIN_DN	3.68345e-06	1.64709e-05	0.627257	0.484215	1.93039	137	272
273	GSE7219_UNSTIM_VS_LPS_AND_ANTI_CD40_STIM_DC_DN	6.74207e-07	3.47935e-06	0.659444	0.476961	1.92706	152	273
274	GSE24574_BCL6_HIGH_TFH_VS_TCONV_CD4_TCELL_DN	4.50848e-06	1.97121e-05	0.610527	0.490977	1.92703	122	274
275	GSE41978_WT_VS_ID2_KO_KLRG1_LOW_EFFECTOR_CD8_TCELL_DN	2.7612e-06	1.27827e-05	0.627257	0.487874	1.9254	127	275
276	GSE20500_CTRL_VS_RETINOIC_ACID_TREATED_CD4_TCELL_DN	1.36767e-06	6.65356e-06	0.643552	0.485907	1.92261	129	276
277	GSE40274_LEF1_VS_FOXP3_AND_LEF1_TRANSDUCED_ACTIVATED_CD4_TCELL_UP	6.01356e-07	3.14988e-06	0.659444	0.469962	1.92219	171	277
278	GSE21360_NAIVE_VS_SECONDARY_MEMORY_CD8_TCELL_DN	5.5923e-07	3.00036e-06	0.659444	0.477244	1.92188	148	278
279	GSE20366_TREG_VS_NAIVE_CD4_TCELL_HOMEOSTATIC_CONVERSION_UP	6.01837e-07	3.14988e-06	0.659444	0.476643	1.91946	148	279
280	GSE22601_IMMATURE_CD4_SINGLE_POSITIVE_VS_DOUBLE_POSITIVE_THYMOCYTE_DN	2.9741e-07	1.70848e-06	0.674963	0.466669	1.91932	180	280
281	GSE17974_IL4_AND_ANTI_IL12_VS_UNTREATED_12H_ACT_CD4_TCELL_UP	9.64753e-07	4.89845e-06	0.643552	0.472492	1.91918	159	281
282	GSE43957_UNTREATED_VS_NACL_TREATED_ANTI_CD3_CD28_STIM_CD4_TCELL_DN	5.17933e-07	2.79187e-06	0.659444	0.469374	1.91825	169	282
283	GSE37301_CD4_TCELL_VS_RAG2_KO_NK_CELL_DN	3.90777e-07	2.18891e-06	0.674963	0.471764	1.91668	160	283
284	GSE21360_NAIVE_VS_PRIMARY_MEMORY_CD8_TCELL_UP	3.64477e-06	1.63638e-05	0.627257	0.48553	1.91615	127	284
285	GSE17974_IL4_AND_ANTI_IL12_VS_UNTREATED_4H_ACT_CD4_TCELL_DN	2.20798e-05	8.37437e-05	0.57561	0.518282	1.91504	81	285
286	GSE22601_DOUBLE_NEGATIVE_VS_CD4_SINGLE_POSITIVE_THYMOCYTE_DN	4.00415e-07	2.22704e-06	0.674963	0.465764	1.91495	179	286
287	GSE29949_CD8_POS_DC_SPLEEN_VS_DC_BRAIN_DN	2.17346e-05	8.26336e-05	0.57561	0.500177	1.91339	100	287
288	GSE40666_UNTREATED_VS_IFNA_STIM_CD8_TCELL_90MIN_UP	5.31477e-05	0.000188411	0.557332	0.529574	1.91229	69	288
289	GSE12963_UNINF_VS_ENV_AND_NEF_DEFICIENT_HIV1_INF_CD4_TCELL_DN	2.31261e-05	8.72913e-05	0.57561	0.504368	1.90805	93	289
290	GSE15659_NAIVE_CD4_TCELL_VS_NONSUPPRESSIVE_TCELL_DN	5.79348e-06	2.49121e-05	0.610527	0.487668	1.90797	119	290
291	GSE43955_1H_VS_20H_ACT_CD4_TCELL_WITH_TGFB_IL6_DN	3.87013e-06	1.72079e-05	0.610527	0.484566	1.907	124	291
292	GSE17974_IL4_AND_ANTI_IL12_VS_UNTREATED_12H_ACT_CD4_TCELL_DN	1.30726e-05	5.2119e-05	0.593325	0.493659	1.90425	106	292
293	GSE28726_ACT_CD4_TCELL_VS_ACT_VA24NEG_NKTCELL_UP	4.79649e-07	2.61234e-06	0.659444	0.458427	1.90294	192	293
294	GSE3982_BCELL_VS_CENT_MEMORY_CD4_TCELL_UP	1.63248e-06	7.81012e-06	0.643552	0.469681	1.90111	155	294
295	GSE16522_ANTI_CD3CD28_STIM_VS_UNSTIM_MEMORY_CD8_TCELL_UP	1.59119e-06	7.64109e-06	0.643552	0.470101	1.90054	153	295
296	GSE3982_NEUTROPHIL_VS_CENT_MEMORY_CD4_TCELL_UP	1.03983e-06	5.26268e-06	0.643552	0.46429	1.89989	172	296
297	GSE23505_UNTREATED_VS_4DAY_IL6_IL1_TGFB_TREATED_CD4_TCELL_UP	1.41909e-06	6.87276e-06	0.643552	0.469754	1.89794	152	297
298	GSE15930_STIM_VS_STIM_AND_TRICHOSTATINA_48H_CD8_T_CELL_UP	1.22876e-06	6.04398e-06	0.643552	0.463525	1.89676	172	298
299	GSE24574_BCL6_HIGH_TFH_VS_TCONV_CD4_TCELL_UP	3.64911e-06	1.63638e-05	0.627257	0.476427	1.89231	133	299
300	GSE43863_DAY6_EFF_VS_DAY150_MEM_LY6C_INT_CXCR5POS_CD4_TCELL_UP	1.15524e-06	5.73611e-06	0.643552	0.466039	1.89161	158	300
301	GSE12392_CD8A_POS_VS_NEG_SPLEEN_DC_DN	1.31375e-06	6.44187e-06	0.643552	0.462359	1.89109	171	301
302	GSE9650_EFFECTOR_VS_EXHAUSTED_CD8_TCELL_DN	3.78021e-06	1.68557e-05	0.627257	0.4753	1.88783	133	302
303	GSE8835_CD4_VS_CD8_TCELL_CLL_PATIENT_UP	4.06649e-06	1.7929e-05	0.610527	0.471462	1.88665	142	303
304	GSE15930_NAIVE_VS_72H_IN_VITRO_STIM_CD8_TCELL_DN	3.02692e-07	1.72622e-06	0.674963	0.454987	1.88625	191	304
305	GSE37532_TREG_VS_TCONV_PPARG_KO_CD4_TCELL_FROM_VISCERAL_ADIPOSE_TISSUE_UP	7.95274e-07	4.06416e-06	0.659444	0.45834	1.88507	180	305
306	GSE21670_UNTREATED_VS_IL6_TREATED_CD4_TCELL_UP	2.50128e-06	1.1648e-05	0.627257	0.464979	1.88492	157	306
307	GSE23505_IL6_IL1_IL23_VS_IL6_IL1_TGFB_TREATED_CD4_TCELL_DN	2.30052e-06	1.0809e-05	0.627257	0.46102	1.88302	166	307
308	GSE33425_CD161_HIGH_VS_INT_CD8_TCELL_DN	5.93339e-07	3.14988e-06	0.659444	0.455896	1.88148	183	308
309	GSE11057_CD4_CENT_MEM_VS_PBMC_DN	2.96944e-06	1.35476e-05	0.627257	0.470451	1.88138	140	309
310	GSE33425_CD161_INT_VS_NEG_CD8_TCELL_UP	4.64033e-07	2.5449e-06	0.674963	0.452638	1.88116	194	310
311	GSE8835_HEALTHY_VS_CLL_CD4_TCELL_UP	5.80861e-06	2.49121e-05	0.610527	0.469925	1.87901	141	311
312	GSE43955_TH0_VS_TGFB_IL6_IL23_TH17_ACT_CD4_TCELL_60H_DN	1.20776e-06	5.96124e-06	0.643552	0.459366	1.87842	170	312
313	GSE26290_WT_VS_PDK1_KO_ANTI_CD3_AND_IL2_STIM_CD8_TCELL_UP	1.95635e-06	9.303e-06	0.627257	0.461343	1.8772	162	313
314	GSE40666_WT_VS_STAT4_KO_CD8_TCELL_WITH_IFNA_STIM_90MIN_DN	7.15077e-07	3.66623e-06	0.659444	0.457881	1.87545	173	314
315	GSE20500_RETINOIC_ACID_VS_RARA_ANTAGONIST_TREATED_CD4_TCELL_UP	1.02238e-05	4.15819e-05	0.593325	0.473992	1.87348	128	315
316	GSE7548_DAY7_VS_DAY28_PCC_IMMUNIZATION_CD4_TCELL_UP	4.34953e-06	1.90816e-05	0.610527	0.462866	1.86854	150	316
317	GSE21670_STAT3_KO_VS_WT_CD4_TCELL_UP	9.18087e-06	3.7829e-05	0.593325	0.465183	1.86806	146	317
318	GSE46606_IRF4HIGH_VS_IRF4MID_CD40L_IL2_IL5_DAY3_STIMULATED_BCELL_DN	4.05259e-06	1.79179e-05	0.610527	0.461162	1.86542	154	318
319	GSE23505_IL6_IL1_VS_IL6_IL1_IL23_TREATED_CD4_TCELL_UP	3.11964e-06	1.41508e-05	0.627257	0.463201	1.86532	148	319
320	GSE37534_UNTREATED_VS_GW1929_TREATED_CD4_TCELL_PPARG1_AND_FOXP3_TRASDUCED_DN	1.83724e-06	8.76308e-06	0.643552	0.452172	1.86479	182	320
321	GSE15659_NAIVE_CD4_TCELL_VS_ACTIVATED_TREG_DN	2.45301e-05	9.23694e-05	0.57561	0.477149	1.86333	117	321
322	GSE17812_WT_VS_THPOK_KO_MEMORY_CD8_TCELL_DN	1.96391e-06	9.31082e-06	0.627257	0.455545	1.8628	170	322
323	GSE40666_WT_VS_STAT1_KO_CD8_TCELL_DN	2.9362e-06	1.34348e-05	0.627257	0.455108	1.86144	171	323
324	GSE17301_ACD3_ACD28_VS_ACD3_ACD28_AND_IFNA5_STIM_CD8_TCELL_DN	1.08054e-06	5.42652e-06	0.643552	0.454247	1.86056	173	324
325	GSE39820_CTRL_VS_IL1B_IL6_CD4_TCELL_UP	1.1225e-06	5.59758e-06	0.643552	0.454197	1.86036	173	325
326	GSE43260_BTLA_POS_VS_NEG_INTRATUMORAL_CD8_TCELL_UP	1.08255e-06	5.42652e-06	0.643552	0.449174	1.86029	189	326
327	GSE15930_NAIVE_VS_72H_IN_VITRO_STIM_TRICHOSTATINA_CD8_TCELL_DN	1.12378e-06	5.59758e-06	0.643552	0.448899	1.85915	189	327
328	GSE43955_TH0_VS_TGFB_IL6_TH17_ACT_CD4_TCELL_20H_UP	9.3758e-06	3.85313e-05	0.593325	0.463051	1.85727	145	328
329	GSE46242_CTRL_VS_EGR2_DELETED_ANERGIC_TH1_CD4_TCELL_DN	2.86111e-06	1.31678e-05	0.627257	0.460865	1.85695	149	329
330	GSE339_CD4POS_VS_CD4CD8DN_DC_DN	2.4062e-06	1.12719e-05	0.627257	0.456534	1.85481	160	330
331	GSE39820_TGFBETA3_IL6_VS_TGFBETA3_IL6_IL23A_TREATED_CD4_TCELL_UP	2.25886e-06	1.06451e-05	0.627257	0.453863	1.85381	167	331
332	GSE1460_CD4_THYMOCYTE_VS_NAIVE_CD4_TCELL_CORD_BLOOD_UP	2.24568e-06	1.06147e-05	0.627257	0.445333	1.84972	193	332
333	GSE40274_CTRL_VS_FOXP3_AND_GATA1_TRANSDUCED_ACTIVATED_CD4_TCELL_UP	3.03686e-05	0.000112941	0.57561	0.48477	1.84861	98	333
334	GSE43955_TH0_VS_TGFB_IL6_IL23_TH17_ACT_CD4_TCELL_60H_UP	4.61193e-06	2.01085e-05	0.610527	0.457371	1.84791	152	334
335	GSE37533_PPARG1_FOXP3_VS_FOXP3_TRANSDUCED_CD4_TCELL_DN	2.4588e-06	1.14841e-05	0.627257	0.449473	1.84619	178	335
336	GSE46242_TH1_VS_ANERGIC_TH1_CD4_TCELL_WITH_EGR2_DELETED_UP	7.72195e-06	3.24983e-05	0.593325	0.456185	1.84428	153	336
337	GSE10239_MEMORY_VS_KLRG1HIGH_EFF_CD8_TCELL_DN	1.20815e-06	5.96124e-06	0.643552	0.445522	1.84287	187	337
338	GSE11961_UNSTIM_VS_ANTI_IGM_AND_CD40_STIM_6H_FOLLICULAR_BCELL_UP	1.75746e-05	6.81341e-05	0.57561	0.45804	1.83938	146	338
339	GSE25846_IL10_POS_VS_NEG_CD8_TCELL_DAY7_POST_CORONAVIRUS_BRAIN_UP	4.98539e-05	0.000177534	0.557332	0.476317	1.83735	106	339
340	GSE43955_1H_VS_10H_ACT_CD4_TCELL_WITH_TGFB_IL6_DN	2.08314e-05	7.9584e-05	0.57561	0.456173	1.83489	147	340
341	GSE7460_CD8_TCELL_VS_CD4_TCELL_ACT_UP	4.62944e-06	2.01291e-05	0.610527	0.448907	1.8346	169	341
342	KAECH_DAY15_EFF_VS_MEMORY_CD8_TCELL_UP	8.22115e-06	3.41427e-05	0.593325	0.452697	1.83383	156	342
343	GSE37534_GW1929_VS_PIOGLITAZONE_TREATED_CD4_TCELL_PPARG1_FOXP3_TRANSDUCED_DN	2.71995e-06	1.26289e-05	0.627257	0.447541	1.8331	173	343
344	GSE2770_UNTREATED_VS_IL4_TREATED_ACT_CD4_TCELL_2H_UP	1.12949e-05	4.57024e-05	0.593325	0.458225	1.83248	140	344
345	GSE5142_CTRL_VS_HTERT_TRANSDUCED_CD8_TCELL_EARLY_PASSAGE_CLONE_UP	2.88863e-06	1.32557e-05	0.627257	0.446967	1.83075	173	345
346	GSE39820_CTRL_VS_TGFBETA1_IL6_CD4_TCELL_DN	4.01959e-06	1.78221e-05	0.610527	0.442953	1.82946	184	346
347	GSE9650_NAIVE_VS_EXHAUSTED_CD8_TCELL_DN	2.49958e-05	9.38984e-05	0.57561	0.459414	1.82687	134	347
348	GSE43955_10H_VS_30H_ACT_CD4_TCELL_UP	1.76434e-05	6.82329e-05	0.57561	0.456771	1.82641	141	348
349	GSE1460_INTRATHYMIC_T_PROGENITOR_VS_NAIVE_CD4_TCELL_CORD_BLOOD_UP	3.14716e-06	1.42346e-05	0.627257	0.441879	1.82363	183	349
350	GSE39820_IL1B_IL6_VS_IL1B_IL6_IL23A_TREATED_CD4_TCELL_DN	2.64107e-05	9.8742e-05	0.57561	0.457476	1.82259	136	350
351	GSE39820_CTRL_VS_IL1B_IL6_IL23A_CD4_TCELL_DN	5.04919e-06	2.18937e-05	0.610527	0.446026	1.8218	167	351
352	GSE41867_NAIVE_VS_DAY6_LCMV_ARMSTRONG_EFFECTOR_CD8_TCELL_DN	9.03308e-06	3.73178e-05	0.593325	0.448401	1.82132	159	352
353	GSE9650_EXHAUSTED_VS_MEMORY_CD8_TCELL_UP	1.59012e-05	6.22599e-05	0.57561	0.460176	1.8208	129	353
354	GSE27786_BCELL_VS_CD8_TCELL_UP	4.35216e-06	1.90816e-05	0.610527	0.443492	1.82064	177	354
355	GSE23505_UNTREATED_VS_4DAY_IL6_IL1_IL23_TREATED_CD4_TCELL_UP	7.12952e-06	3.02476e-05	0.610527	0.44321	1.81868	175	355
356	GSE24574_BCL6_LOW_TFH_VS_NAIVE_CD4_TCELL_DN	4.34142e-05	0.000156013	0.557332	0.46518	1.8174	118	356
357	GSE43955_TH0_VS_TGFB_IL6_TH17_ACT_CD4_TCELL_4H_DN	1.30794e-05	5.2119e-05	0.593325	0.449239	1.81719	154	357
358	GSE23321_CD8_STEM_CELL_MEMORY_VS_EFFECTOR_MEMORY_CD8_TCELL_DN	2.84194e-06	1.31179e-05	0.627257	0.438925	1.81564	186	358
359	GSE3039_NKT_CELL_VS_ALPHABETA_CD8_TCELL_UP	8.13801e-06	3.38869e-05	0.593325	0.442302	1.81537	176	359
360	GSE40274_CTRL_VS_FOXP3_AND_IRF4_TRANSDUCED_ACTIVATED_CD4_TCELL_UP	6.8027e-05	0.000234299	0.538434	0.471912	1.80984	102	360
361	GSE9650_EFFECTOR_VS_MEMORY_CD8_TCELL_DN	3.50744e-06	1.58186e-05	0.627257	0.437313	1.80891	187	361
362	GSE22601_IMMATURE_CD4_SINGLE_POSITIVE_VS_CD8_SINGLE_POSITIVE_THYMOCYTE_UP	3.04387e-06	1.3847e-05	0.627257	0.436593	1.80765	188	362
363	GSE17974_2H_VS_72H_UNTREATED_IN_VITRO_CD4_TCELL_UP	1.09553e-05	4.44424e-05	0.593325	0.440344	1.80524	174	363
364	GSE22886_CD8_TCELL_VS_BCELL_NAIVE_DN	9.36342e-05	0.000310929	0.538434	0.46474	1.80485	112	364
365	GSE2770_IL4_ACT_VS_ACT_CD4_TCELL_2H_DN	1.14466e-05	4.61975e-05	0.593325	0.438474	1.79925	175	365
366	GSE27786_CD4_TCELL_VS_NKCELL_DN	1.16106e-05	4.67392e-05	0.593325	0.43833	1.79907	176	366
367	GSE46606_IRF4HIGH_VS_IRF4MID_CD40L_IL2_IL5_DAY1_STIMULATED_BCELL_DN	9.98586e-05	0.000327453	0.538434	0.464826	1.79859	110	367
368	GSE46606_DAY1_VS_DAY3_CD40L_IL2_IL5_STIMULATED_BCELL_DN	2.07171e-05	7.934e-05	0.57561	0.444312	1.79726	154	368
369	GSE39152_CD103_NEG_VS_POS_MEMORY_CD8_TCELL_DN	1.55404e-05	6.09989e-05	0.57561	0.441319	1.79572	162	369
370	GSE339_CD8POS_VS_CD4CD8DN_DC_IN_CULTURE_UP	2.75886e-05	0.000102902	0.57561	0.439349	1.79451	166	370
371	GSE37534_UNTREATED_VS_ROSIGLITAZONE_TREATED_CD4_TCELL_PPARG1_AND_FOXP3_TRASDUCED_DN	1.01482e-05	4.13817e-05	0.593325	0.439158	1.79375	167	371
372	GSE37533_PPARG2_FOXP3_VS_FOXP3_TRANSDUCED_CD4_TCELL_DN	1.62862e-05	6.36093e-05	0.57561	0.437603	1.79068	172	372
373	GSE17974_CTRL_VS_ACT_IL4_AND_ANTI_IL12_4H_CD4_TCELL_DN	5.88156e-06	2.51565e-05	0.610527	0.432083	1.78727	187	373
374	GSE39556_CD8A_DC_VS_NK_CELL_UP	1.6835e-05	6.559e-05	0.57561	0.437878	1.78632	165	374
375	GSE36476_CTRL_VS_TSST_ACT_72H_MEMORY_CD4_TCELL_YOUNG_UP	8.06424e-06	3.36687e-05	0.593325	0.431453	1.78346	185	375
376	GSE15930_STIM_VS_STIM_AND_TRICHOSTATINA_48H_CD8_T_CELL_DN	1.50261e-05	5.94248e-05	0.593325	0.434094	1.78302	178	376
377	GSE10463_CD40L_AND_VA347_VS_CD40L_IN_DC_UP	4.4324e-05	0.000158559	0.557332	0.445863	1.7828	141	377
378	GSE33424_CD161_INT_VS_NEG_CD8_TCELL_UP	1.48273e-05	5.87864e-05	0.593325	0.433177	1.78097	179	378
379	GSE43955_TH0_VS_TGFB_IL6_TH17_ACT_CD4_TCELL_30H_UP	3.85602e-05	0.000141148	0.557332	0.450922	1.77871	126	379
380	GSE17974_1.5H_VS_72H_IL4_AND_ANTI_IL12_ACT_CD4_TCELL_UP	7.29979e-06	3.08867e-05	0.610527	0.429759	1.77766	187	380
381	GSE22025_PROGESTERONE_VS_TGFB1_AND_PROGESTERONE_TREATED_CD4_TCELL_DN	0.000141723	0.000445254	0.518848	0.448455	1.77755	131	381
382	GSE43955_1H_VS_10H_ACT_CD4_TCELL_UP	3.04237e-05	0.000112941	0.57561	0.43506	1.77389	164	382
383	GSE26290_CTRL_VS_AKT_INHIBITOR_TREATED_ANTI_CD3_AND_IL2_STIM_CD8_TCELL_UP	0.000200048	0.000610223	0.518848	0.455827	1.77023	112	383
384	GSE41867_DAY15_EFFECTOR_VS_DAY30_MEMORY_CD8_TCELL_LCMV_ARMSTRONG_UP	3.72464e-05	0.000136657	0.557332	0.443435	1.77011	138	384
385	GSE46606_DAY1_VS_DAY3_CD40L_IL2_IL5_STIMULATED_IRF4MID_BCELL_UP	0.000200048	0.000610223	0.518848	0.455785	1.77007	112	385
386	GSE30962_PRIMARY_VS_SECONDARY_CHRONIC_LCMV_INF_CD8_TCELL_DN	8.09222e-05	0.000273611	0.538434	0.444912	1.7692	134	386
387	GSE37534_UNTREATED_VS_PIOGLITAZONE_TREATED_CD4_TCELL_PPARG1_AND_FOXP3_TRASDUCED_DN	1.79949e-05	6.94217e-05	0.57561	0.431968	1.76639	170	387
388	GSE40274_CTRL_VS_SATB1_TRANSDUCED_ACTIVATED_CD4_TCELL_DN	4.07936e-05	0.000147947	0.557332	0.441923	1.76407	138	388
389	GSE3337_CTRL_VS_16H_IFNG_IN_CD8POS_DC_UP	6.41808e-05	0.000223003	0.538434	0.440856	1.76278	141	389
390	GSE14699_NAIVE_VS_ACT_CD8_TCELL_UP	4.37437e-05	0.00015684	0.557332	0.434662	1.75936	155	390
391	GSE339_CD4POS_VS_CD8POS_DC_IN_CULTURE_UP	5.69112e-05	0.000200399	0.557332	0.430301	1.75781	168	391
392	GSE3039_NKT_CELL_VS_ALPHAALPHA_CD8_TCELL_UP	4.06602e-05	0.000147877	0.557332	0.432635	1.75728	159	392
393	GSE32901_NAIVE_VS_TH17_ENRICHED_CD4_TCELL_DN	4.06602e-05	0.000147877	0.557332	0.43263	1.75726	159	393
394	GSE29164_UNTREATED_VS_CD8_TCELL_TREATED_MELANOMA_DAY7_UP	3.52623e-05	0.000130289	0.557332	0.427924	1.75636	176	394
395	GSE17974_CTRL_VS_ACT_IL4_AND_ANTI_IL12_72H_CD4_TCELL_DN	1.9818e-05	7.62676e-05	0.57561	0.425247	1.75375	182	395
396	GSE33425_CD8_ALPHAALPHA_VS_ALPHABETA_CD161_HIGH_TCELL_DN	2.30429e-05	8.71863e-05	0.57561	0.42714	1.75351	177	396
397	GSE21360_NAIVE_VS_PRIMARY_MEMORY_CD8_TCELL_DN	9.58371e-05	0.000316907	0.538434	0.436576	1.75319	146	397
398	GSE43955_1H_VS_20H_ACT_CD4_TCELL_UP	3.55573e-05	0.000131071	0.557332	0.429668	1.75283	165	398
399	GSE17301_IFNA2_VS_IFNA2_AND_ACD3_ACD28_STIM_CD8_TCELL_DN	0.000142136	0.00044566	0.518848	0.435714	1.75259	147	399
400	GSE40274_GATA1_VS_FOXP3_AND_GATA1_TRANSDUCED_ACTIVATED_CD4_TCELL_DN	4.15106e-05	0.000149857	0.557332	0.427135	1.75108	174	400
401	GSE22140_GERMFREE_VS_SPF_ARTHRITIC_MOUSE_CD4_TCELL_UP	4.83056e-05	0.00017241	0.557332	0.430899	1.75023	159	401
402	GSE17974_0H_VS_6H_IN_VITRO_ACT_CD4_TCELL_DN	1.3932e-05	5.53763e-05	0.593325	0.422067	1.74977	191	402
403	GSE15930_NAIVE_VS_48H_IN_VITRO_STIM_CD8_TCELL_DN	1.30555e-05	5.2119e-05	0.593325	0.420266	1.74892	198	403
404	GSE17301_CTRL_VS_48H_ACD3_ACD28_STIM_CD8_TCELL_DN	7.36231e-05	0.000250829	0.538434	0.430254	1.74415	157	404
405	GSE3039_CD4_TCELL_VS_ALPHABETA_CD8_TCELL_UP	6.13673e-05	0.000214173	0.538434	0.43674	1.74338	138	405
406	GSE46606_IRF4_KO_VS_WT_CD40L_IL2_IL5_1DAY_STIMULATED_BCELL_UP	0.000100492	0.000328844	0.538434	0.431842	1.7433	150	406
407	GSE23568_ID3_KO_VS_WT_CD8_TCELL_DN	3.17051e-05	0.000117421	0.557332	0.426246	1.74299	170	407
408	GSE3982_MEMORY_CD4_TCELL_VS_BCELL_DN	6.47322e-05	0.000223931	0.538434	0.43066	1.74204	154	408
409	GSE2770_UNTREATED_VS_IL12_TREATED_ACT_CD4_TCELL_48H_DN	1.712e-05	6.65355e-05	0.57561	0.425144	1.74136	173	409
410	GSE29949_CD8_NEG_DC_SPLEEN_VS_DC_BRAIN_DN	8.11094e-05	0.000273611	0.538434	0.425561	1.73845	168	410
411	GSE43863_NAIVE_VS_TFH_CD4_EFF_TCELL_D6_LCMV_UP	0.000134424	0.000426579	0.518848	0.429822	1.73527	151	411
412	GSE6259_BCELL_VS_CD8_TCELL_UP	0.000121574	0.000389729	0.538434	0.429785	1.73499	150	412
413	GSE22886_NAIVE_CD8_TCELL_VS_MEMORY_TCELL_DN	2.13898e-05	8.15195e-05	0.57561	0.419116	1.7337	186	413
414	GSE10239_MEMORY_VS_DAY4.5_EFF_CD8_TCELL_DN	4.06802e-05	0.000147877	0.557332	0.417067	1.73232	193	414
415	GSE32533_WT_VS_MIR17_OVEREXPRESS_ACT_CD4_TCELL_UP	4.09898e-05	0.000148317	0.557332	0.423353	1.73116	170	415
416	GSE3039_CD4_TCELL_VS_B1_BCELL_UP	0.000147279	0.000459042	0.518848	0.431513	1.73078	145	416
417	GSE10325_CD4_TCELL_VS_BCELL_DN	0.000314763	0.000929525	0.498493	0.434144	1.73077	137	417
418	GSE3337_CTRL_VS_4H_IFNG_IN_CD8POS_DC_DN	6.17931e-05	0.000215182	0.538434	0.42402	1.72979	165	418
419	GSE39152_BRAIN_VS_SPLEEN_CD103_NEG_MEMORY_CD8_TCELL_UP	5.06716e-05	0.000180039	0.557332	0.422801	1.72929	171	419
420	GSE43955_TH0_VS_TGFB_IL6_TH17_ACT_CD4_TCELL_20H_DN	7.93705e-05	0.000269244	0.538434	0.425999	1.72568	156	420
421	GSE40274_FOXP3_VS_FOXP3_AND_PBX1_TRANSDUCED_ACTIVATED_CD4_TCELL_DN	8.95712e-05	0.000299331	0.538434	0.422859	1.72414	164	421
422	GSE33424_CD161_HIGH_VS_NEG_CD8_TCELL_UP	6.79316e-05	0.000234299	0.538434	0.421428	1.7223	169	422
423	GSE23505_IL6_IL1_VS_IL6_IL1_IL23_TREATED_CD4_TCELL_DN	5.72912e-05	0.000201286	0.557332	0.419309	1.72137	177	423
424	GSE39820_CTRL_VS_TGFBETA1_IL6_CD4_TCELL_UP	9.76149e-05	0.000320764	0.538434	0.420587	1.72105	172	424
425	GSE40274_CTRL_VS_FOXP3_AND_SATB1_TRANSDUCED_ACTIVATED_CD4_TCELL_UP	0.000116431	0.000376307	0.538434	0.426555	1.71775	148	425
426	GSE27092_WT_VS_HDAC7_PHOSPHO_DEFICIENT_CD8_TCELL_UP	0.000337474	0.000985499	0.498493	0.449673	1.71477	98	426
427	GSE20366_EX_VIVO_VS_DEC205_CONVERSION_NAIVE_CD4_TCELL_UP	6.02788e-05	0.000210842	0.557332	0.418995	1.71334	170	427
428	GSE36476_YOUNG_VS_OLD_DONOR_MEMORY_CD4_TCELL_UP	0.000326272	0.000954558	0.498493	0.430201	1.71327	135	428
429	GSE23321_CD8_STEM_CELL_MEMORY_VS_NAIVE_CD8_TCELL_UP	8.11792e-05	0.000273611	0.538434	0.419592	1.71173	165	429
430	GSE39152_BRAIN_VS_SPLEEN_CD103_NEG_MEMORY_CD8_TCELL_DN	9.07588e-05	0.000302658	0.538434	0.418412	1.71135	171	430
431	GSE39820_CTRL_VS_IL1B_IL6_IL23A_CD4_TCELL_UP	0.000118384	0.000381836	0.538434	0.418199	1.71128	172	431
432	GSE46606_UNSTIM_VS_CD40L_IL2_IL5_DAY3_STIMULATED_BCELL_DN	9.353e-05	0.000310929	0.538434	0.418243	1.71065	171	432
433	GSE22313_HEALTHY_VS_SLE_MOUSE_CD4_TCELL_DN	6.442e-05	0.000223342	0.538434	0.41874	1.71035	167	433
434	GSE24574_NAIVE_VS_TCONV_CD4_TCELL_DN	5.54329e-05	0.000195631	0.557332	0.411537	1.71035	194	434
435	GSE43955_10H_VS_60H_ACT_CD4_TCELL_DN	0.000140089	0.000441	0.518848	0.422986	1.71007	153	435
436	GSE15930_NAIVE_VS_24H_IN_VITRO_STIM_INFAB_CD8_TCELL_DN	8.58164e-05	0.000288006	0.538434	0.41101	1.70716	193	436
437	GSE16522_MEMORY_VS_NAIVE_CD8_TCELL_DN	0.000277787	0.0008281	0.498493	0.429214	1.70678	134	437
438	GSE21379_WT_VS_SAP_KO_CD4_TCELL_DN	0.000144729	0.000451991	0.518848	0.427257	1.70553	138	438
439	GSE3982_BASOPHIL_VS_CENT_MEMORY_CD4_TCELL_UP	0.000191616	0.000586777	0.518848	0.418582	1.70495	163	439
440	GSE33425_CD161_INT_VS_NEG_CD8_TCELL_DN	0.00014332	0.00044848	0.518848	0.416542	1.7045	172	440
441	GSE43955_1H_VS_60H_ACT_CD4_TCELL_DN	0.000257604	0.000770854	0.498493	0.427515	1.70322	136	441
442	GSE23321_EFFECTOR_MEMORY_VS_NAIVE_CD8_TCELL_UP	0.000656858	0.00178565	0.477271	0.44114	1.70166	106	442
443	GSE8685_IL15_ACT_IL2_STARVED_VS_IL21_ACT_IL2_STARVED_CD4_TCELL_UP	0.000385385	0.00111122	0.498493	0.428422	1.6999	132	443
444	GSE40274_CTRL_VS_FOXP3_AND_EOS_TRANSDUCED_ACTIVATED_CD4_TCELL_DN	0.000560406	0.0015612	0.477271	0.43481	1.69799	117	444
445	GSE22886_CD4_TCELL_VS_BCELL_NAIVE_DN	0.00038652	0.00111222	0.498493	0.433174	1.69758	120	445
446	GSE6259_CD4_TCELL_VS_CD8_TCELL_UP	0.000434454	0.00123213	0.498493	0.428705	1.69714	130	446
447	GSE17974_CTRL_VS_ACT_IL4_AND_ANTI_IL12_12H_CD4_TCELL_UP	0.000253156	0.000758985	0.498493	0.415833	1.69375	163	447
448	GSE3982_BASOPHIL_VS_EFF_MEMORY_CD4_TCELL_UP	0.000121421	0.000389729	0.538434	0.415178	1.69372	165	448
449	GSE29949_CD8_NEG_DC_SPLEEN_VS_CD8_POS_DC_SPLEEN_UP	0.000809564	0.00215975	0.477271	0.447979	1.69151	92	449
450	GSE3039_CD4_TCELL_VS_B2_BCELL_UP	0.000295378	0.000875566	0.498493	0.421092	1.691	146	450
451	GSE10239_MEMORY_VS_KLRG1INT_EFF_CD8_TCELL_DN	7.0078e-05	0.000240311	0.538434	0.408426	1.68948	186	451
452	GSE12392_CD8A_POS_VS_NEG_SPLEEN_IFNB_KO_DC_DN	0.000133762	0.000425336	0.518848	0.41329	1.68904	169	452
453	GSE339_CD4POS_VS_CD8POS_DC_DN	9.62303e-05	0.00031754	0.538434	0.412945	1.6886	170	453
454	GSE22140_HEALTHY_VS_ARTHRITIC_MOUSE_CD4_TCELL_UP	0.000299205	0.000885242	0.498493	0.413379	1.68843	166	454
455	GSE2770_TGFB_AND_IL4_VS_TGFB_AND_IL12_TREATED_ACT_CD4_TCELL_6H_DN	0.000139306	0.000439416	0.518848	0.412942	1.68762	169	455
456	GSE32901_NAIVE_VS_TH1_CD4_TCELL_DN	0.000718441	0.00193634	0.477271	0.425588	1.68691	131	456
457	GSE13173_UNTREATED_VS_IL12_TREATED_ACT_CD8_TCELL_DN	0.000512165	0.00143955	0.477271	0.430967	1.68613	119	457
458	GSE15324_NAIVE_VS_ACTIVATED_ELF4_KO_CD8_TCELL_DN	0.000206489	0.000626231	0.518848	0.410796	1.6841	174	458
459	GSE22601_CD4_SINGLE_POSITIVE_VS_CD8_SINGLE_POSITIVE_THYMOCYTE_UP	0.000111507	0.000363378	0.538434	0.405148	1.68178	192	459
460	GSE21670_IL6_VS_TGFB_AND_IL6_TREATED_STAT3_KO_CD4_TCELL_UP	8.27133e-05	0.000278185	0.538434	0.407217	1.68058	183	460
461	GSE7459_UNTREATED_VS_IL6_TREATED_ACT_CD4_TCELL_DN	0.00374262	0.00871433	0.285313	0.475337	1.67889	61	461
462	GSE10239_KLRG1INT_VS_KLRG1HIGH_EFF_CD8_TCELL_DN	0.000153059	0.00047424	0.518848	0.41349	1.67831	158	462
463	GSE15930_NAIVE_VS_24H_IN_VITRO_STIM_IL12_CD8_TCELL_DN	0.000123671	0.000395646	0.518848	0.404148	1.67763	192	463
464	GSE27786_CD4_TCELL_VS_MONO_MAC_DN	0.000412241	0.00117762	0.498493	0.415416	1.67711	151	464
465	GSE40068_CXCR5NEG_BCL6NEG_CD4_TCELL_VS_CXCR5POS_BCL6NEG_TFH_UP	0.000112845	0.000366224	0.538434	0.410044	1.67673	170	465
466	GSE37532_VISCERAL_ADIPOSE_TISSUE_VS_LN_DERIVED_TCONV_CD4_TCELL_UP	0.00314961	0.00748864	0.310777	0.471181	1.67616	63	466
467	GSE2128_C57BL6_VS_NOD_CD4CD8_DP_THYMOCYTE_UP	0.000138979	0.000439263	0.518848	0.412202	1.6747	160	467
468	GSE17301_ACD3_ACD28_VS_ACD3_ACD28_AND_IFNA2_STIM_CD8_TCELL_UP	0.000270007	0.000806434	0.498493	0.414381	1.67421	152	468
469	GSE40274_FOXP3_VS_FOXP3_AND_GATA1_TRANSDUCED_ACTIVATED_CD4_TCELL_DN	0.000186759	0.000573018	0.518848	0.411739	1.67121	158	469
470	GSE17974_CTRL_VS_ACT_IL4_AND_ANTI_IL12_48H_CD4_TCELL_DN	0.000111761	0.000363454	0.538434	0.40286	1.67015	191	470
471	GSE41867_MEMORY_VS_EXHAUSTED_CD8_TCELL_DAY30_LCMV_DN	0.000242017	0.000729761	0.518848	0.406701	1.66925	176	471
472	GSE6259_FLT3L_INDUCED_DEC205_POS_DC_VS_CD8_TCELL_DN	0.000315382	0.00092961	0.498493	0.412813	1.66788	152	472
473	GSE37532_TREG_VS_TCONV_PPARG_KO_CD4_TCELL_FROM_VISCERAL_ADIPOSE_TISSUE_DN	0.000316021	0.000929752	0.498493	0.407472	1.66739	172	473
474	GSE20366_EX_VIVO_VS_HOMEOSTATIC_CONVERSION_NAIVE_CD4_TCELL_DN	0.000696181	0.0018828	0.477271	0.425943	1.66648	119	474
475	GSE32901_TH1_VS_TH17_NEG_CD4_TCELL_DN	0.00334681	0.00789788	0.297233	0.458208	1.66566	72	475
476	GSE46606_IRF4HIGH_VS_WT_CD40L_IL2_IL5_DAY1_STIMULATED_BCELL_DN	0.00040491	0.00115878	0.498493	0.416135	1.66416	140	476
477	GSE2770_TGFB_AND_IL4_VS_IL12_TREATED_ACT_CD4_TCELL_6H_UP	0.000159177	0.000492229	0.518848	0.404508	1.66366	180	477
478	GSE41867_LCMV_ARMSTRONG_VS_CLONE13_DAY8_EFFECTOR_CD8_TCELL_UP	0.000130563	0.000416005	0.518848	0.402763	1.6622	183	478
479	GSE20366_TREG_VS_NAIVE_CD4_TCELL_DEC205_CONVERSION_UP	0.000570656	0.00158415	0.477271	0.407985	1.66179	163	479
480	GSE43955_1H_VS_60H_ACT_CD4_TCELL_WITH_TGFB_IL6_UP	0.000294516	0.000875264	0.498493	0.407432	1.66124	164	480
481	GSE33424_CD161_HIGH_VS_NEG_CD8_TCELL_DN	0.000200726	0.000611107	0.518848	0.408069	1.6579	160	481
482	GSE40277_EOS_AND_LEF1_TRANSDUCED_VS_CTRL_CD4_TCELL_UP	0.000249343	0.000748982	0.498493	0.405587	1.65756	169	482
483	GSE17974_IL4_AND_ANTI_IL12_VS_UNTREATED_1H_ACT_CD4_TCELL_DN	0.0039359	0.00911045	0.274717	0.459906	1.65755	68	483
484	GSE26890_CXCR1_NEG_VS_POS_EFFECTOR_CD8_TCELL_UP	0.000175786	0.000541463	0.518848	0.402919	1.65713	180	484
485	GSE26928_EFF_MEMORY_VS_CXCR5_POS_CD4_TCELL_UP	0.00104346	0.00271921	0.45506	0.424233	1.65505	116	485
486	GSE46606_IRF4HIGH_VS_WT_CD40L_IL2_IL5_DAY3_STIMULATED_BCELL_UP	0.000456467	0.00128991	0.498493	0.404734	1.65337	168	486
487	GSE3039_CD4_TCELL_VS_B1_BCELL_DN	0.000498059	0.00140492	0.477271	0.412773	1.65049	141	487
488	GSE6259_FLT3L_INDUCED_33D1_POS_DC_VS_CD8_TCELL_DN	0.000572595	0.00158673	0.477271	0.427122	1.64993	109	488
489	GSE40277_GATA1_AND_SATB1_TRANSDUCED_VS_CTRL_CD4_TCELL_UP	0.000358566	0.00103747	0.498493	0.401935	1.64969	176	489
490	GSE43863_DAY6_EFF_VS_DAY150_MEM_TH1_CD4_TCELL_DN	0.00063948	0.00174747	0.477271	0.405388	1.64832	161	490
491	GSE41087_WT_VS_FOXP3_MUT_ANTI_CD3_CD28_STIM_CD4_TCELL_DN	0.000137616	0.00043583	0.518848	0.402137	1.64713	173	491
492	GSE40666_NAIVE_VS_EFFECTOR_CD8_TCELL_WITH_IFNA_STIM_90MIN_DN	0.000325371	0.000953693	0.498493	0.401088	1.64584	175	492
493	GSE14699_NAIVE_VS_DELETIONAL_TOLERANCE_CD8_TCELL_DN	0.000514717	0.00144414	0.477271	0.406977	1.64534	153	493
494	GSE17974_0H_VS_72H_IN_VITRO_ACT_CD4_TCELL_DN	0.000116132	0.000376114	0.538434	0.397353	1.64519	188	494
495	GSE40274_FOXP3_VS_FOXP3_AND_SATB1_TRANSDUCED_ACTIVATED_CD4_TCELL_UP	0.00634405	0.0138304	0.220823	0.483116	1.64391	49	495
496	GSE2770_IL12_AND_TGFB_VS_IL4_TREATED_ACT_CD4_TCELL_48H_DN	0.000946087	0.00248604	0.477271	0.420106	1.64364	119	496
497	GSE43955_TH0_VS_TGFB_IL6_TH17_ACT_CD4_TCELL_52H_DN	0.000582253	0.00161066	0.477271	0.416568	1.6432	126	497
498	GSE33425_CD161_HIGH_VS_NEG_CD8_TCELL_DN	0.00022124	0.000669675	0.518848	0.401601	1.64221	170	498
499	GSE26290_CTRL_VS_AKT_INHIBITOR_TREATED_ANTI_CD3_AND_IL2_STIM_CD8_TCELL_DN	0.000246168	0.000740856	0.498493	0.397352	1.63871	182	499
500	GSE8835_HEALTHY_VS_CLL_CD8_TCELL_DN	0.00113565	0.0029497	0.45506	0.413	1.63871	132	500
501	KAECH_DAY8_EFF_VS_MEMORY_CD8_TCELL_DN	0.000422185	0.00120384	0.498493	0.396473	1.63749	184	501
502	GSE39820_IL1B_IL6_VS_IL1B_IL6_IL23A_TREATED_CD4_TCELL_UP	0.000772259	0.00206373	0.477271	0.415358	1.63572	125	502
503	GSE37534_UNTREATED_VS_GW1929_TREATED_CD4_TCELL_PPARG1_AND_FOXP3_TRASDUCED_UP	0.000358428	0.00103747	0.498493	0.40299	1.63569	158	503
504	GSE6259_CD4_TCELL_VS_CD8_TCELL_DN	0.00056541	0.00157236	0.477271	0.403443	1.633	155	504
505	GSE21670_IL6_VS_TGFB_AND_IL6_TREATED_STAT3_KO_CD4_TCELL_DN	0.000854521	0.00226434	0.477271	0.401495	1.6325	161	505
506	GSE15930_NAIVE_VS_24H_IN_VITRO_STIM_CD8_TCELL_DN	0.000450388	0.00127502	0.498493	0.392932	1.63207	193	506
507	GSE46606_UNSTIM_VS_CD40L_IL2_IL5_DAY1_STIMULATED_BCELL_DN	0.000669792	0.00181768	0.477271	0.399012	1.63	168	507
508	GSE15735_2H_VS_12H_HDAC_INHIBITOR_TREATED_CD4_TCELL_UP	0.000433957	0.00123213	0.498493	0.398492	1.62856	169	508
509	GSE40666_UNTREATED_VS_IFNA_STIM_STAT1_KO_CD8_TCELL_90MIN_UP	0.00146709	0.00371851	0.45506	0.422088	1.62813	107	509
510	GSE23321_CENTRAL_MEMORY_VS_NAIVE_CD8_TCELL_UP	0.000760174	0.00203489	0.477271	0.402635	1.62779	153	510
511	GSE16522_MEMORY_VS_NAIVE_ANTI_CD3CD28_STIM_CD8_TCELL_DN	0.000540943	0.00151234	0.477271	0.398172	1.62434	165	511
512	GSE17974_CTRL_VS_ACT_IL4_AND_ANTI_IL12_6H_CD4_TCELL_UP	0.000338394	0.000986355	0.498493	0.396307	1.62056	170	512
513	GSE17301_CTRL_VS_48H_ACD3_ACD28_IFNA5_STIM_CD8_TCELL_UP	0.000397819	0.00114264	0.498493	0.3933	1.61757	180	513
514	GSE24081_CONTROLLER_VS_PROGRESSOR_HIV_SPECIFIC_CD8_TCELL_DN	0.000962549	0.00252509	0.477271	0.40272	1.61723	146	514
515	GSE43955_TH0_VS_TGFB_IL6_TH17_ACT_CD4_TCELL_42H_DN	0.00124908	0.00320203	0.45506	0.412169	1.61685	121	515
516	GSE29949_CD8_POS_DC_SPLEEN_VS_MONOCYTE_BONE_MARROW_UP	0.00102991	0.00268835	0.45506	0.406837	1.61591	133	516
517	GSE22443_NAIVE_VS_ACT_AND_IL12_TREATED_CD8_TCELL_DN	0.00147439	0.00373101	0.45506	0.402728	1.61532	145	517
518	GSE21670_UNTREATED_VS_TGFB_IL6_TREATED_CD4_TCELL_UP	0.000540345	0.00151234	0.477271	0.395104	1.61472	169	518
519	GSE46606_DAY1_VS_DAY3_CD40L_IL2_IL5_STIMULATED_IRF4_KO_BCELL_DN	0.000896563	0.00236423	0.477271	0.399616	1.61456	152	519
520	GSE339_CD8POS_VS_CD4CD8DN_DC_UP	0.00110717	0.00288048	0.45506	0.394934	1.6131	166	520
521	GSE17974_0H_VS_48H_IN_VITRO_ACT_CD4_TCELL_DN	0.00029472	0.000875264	0.498493	0.389053	1.60819	185	521
522	GSE13738_TCR_VS_BYSTANDER_ACTIVATED_CD4_TCELL_UP	0.000688582	0.00186545	0.477271	0.391717	1.60809	177	522
523	GSE3039_CD4_TCELL_VS_B2_BCELL_DN	0.000843308	0.00224217	0.477271	0.395152	1.60787	162	523
524	GSE27241_CTRL_VS_DIGOXIN_TREATED_RORGT_KO_CD4_TCELL_IN_TH17_POLARIZING_CONDITIONS_UP	0.0014649	0.00371851	0.45506	0.394485	1.6068	163	524
525	GSE2770_IL12_ACT_VS_ACT_CD4_TCELL_2H_UP	0.000978262	0.00255778	0.45506	0.402292	1.60587	138	525
526	GSE40274_CTRL_VS_FOXP3_AND_PBX1_TRANSDUCED_ACTIVATED_CD4_TCELL_DN	0.00159141	0.00401423	0.45506	0.410618	1.60424	118	526
527	GSE40274_FOXP3_VS_FOXP3_AND_PBX1_TRANSDUCED_ACTIVATED_CD4_TCELL_UP	0.000899905	0.00236865	0.477271	0.39415	1.60379	162	527
528	GSE23568_ID3_TRANSDUCED_VS_ID3_KO_CD8_TCELL_UP	0.000385468	0.00111122	0.498493	0.388967	1.60213	181	528
529	GSE37534_PIOGLITAZONE_VS_ROSIGLITAZONE_TREATED_CD4_TCELL_PPARG1_FOXP3_TRANSDUCED_DN	0.00274438	0.00661509	0.31828	0.411872	1.60126	113	529
530	GSE41978_WT_VS_ID2_KO_AND_BIM_KO_KLRG1_LOW_EFFECTOR_CD8_TCELL_DN	0.00136173	0.00346823	0.45506	0.399906	1.60031	142	530
531	GSE15735_2H_VS_12H_HDAC_INHIBITOR_TREATED_CD4_TCELL_DN	0.000321259	0.0009434	0.498493	0.390603	1.59988	173	531
532	GSE22313_HEALTHY_VS_SLE_MOUSE_CD4_TCELL_UP	0.00200031	0.00498968	0.431708	0.40962	1.59962	117	532
533	GSE21670_TGFB_VS_TGFB_AND_IL6_TREATED_STAT3_KO_CD4_TCELL_DN	0.000621177	0.00170337	0.477271	0.389284	1.59897	178	533
534	GSE21670_STAT3_KO_VS_WT_CD4_TCELL_DN	0.000402107	0.00115285	0.498493	0.388009	1.59819	181	534
535	GSE43863_DAY6_EFF_VS_DAY150_MEM_TFH_CD4_TCELL_DN	0.00344416	0.00809122	0.285313	0.416594	1.5964	101	535
536	GSE16522_MEMORY_VS_NAIVE_ANTI_CD3CD28_STIM_CD8_TCELL_UP	0.000598281	0.00164632	0.477271	0.387966	1.59563	180	536
537	GSE17974_CTRL_VS_ACT_IL4_AND_ANTI_IL12_12H_CD4_TCELL_DN	0.000552426	0.0015417	0.477271	0.385608	1.59509	186	537
538	GSE3039_ALPHABETA_CD8_TCELL_VS_B2_BCELL_DN	0.00175086	0.00440233	0.45506	0.390022	1.59303	166	538
539	GSE40666_WT_VS_STAT1_KO_CD8_TCELL_UP	0.000349194	0.00101408	0.498493	0.388916	1.59298	173	539
540	GSE15624_3H_VS_6H_HALOFUGINONE_TREATED_CD4_TCELL_DN	0.00288449	0.00692102	0.310777	0.410927	1.59216	111	540
541	GSE43955_1H_VS_42H_ACT_CD4_TCELL_WITH_TGFB_IL6_DN	0.00243122	0.00596066	0.335069	0.401926	1.58864	128	541
542	GSE22443_NAIVE_VS_ACT_AND_IL2_TREATED_CD8_TCELL_DN	0.00340939	0.00802149	0.285313	0.409829	1.58579	110	542
543	GSE24574_BCL6_HIGH_TFH_VS_TFH_CD4_TCELL_UP	0.0030347	0.0072373	0.303779	0.411068	1.58562	108	543
544	GSE41867_DAY8_EFFECTOR_VS_DAY30_EXHAUSTED_CD8_TCELL_LCMV_CLONE13_UP	0.000727763	0.00195812	0.477271	0.384151	1.58427	182	544
545	GSE43955_10H_VS_60H_ACT_CD4_TCELL_WITH_TGFB_IL6_DN	0.00252366	0.00615851	0.326352	0.3959	1.58169	139	545
546	GSE22601_DOUBLE_NEGATIVE_VS_CD4_SINGLE_POSITIVE_THYMOCYTE_UP	0.000593859	0.00163891	0.477271	0.383097	1.58104	183	546
547	GSE2770_UNTREATED_VS_TGFB_AND_IL12_TREATED_ACT_CD4_TCELL_2H_DN	0.00240781	0.00591246	0.335069	0.396377	1.58021	137	547
548	GSE40274_IRF4_VS_FOXP3_AND_IRF4_TRANSDUCED_ACTIVATED_CD4_TCELL_DN	0.0118388	0.0242294	0.162191	0.473941	1.58017	44	548
549	GSE41978_ID2_KO_AND_BIM_KO_VS_BIM_KO_KLRG1_LOW_EFFECTOR_CD8_TCELL_DN	0.00127402	0.00325537	0.45506	0.390238	1.57955	155	549
550	GSE37532_VISCERAL_ADIPOSE_TISSUE_VS_LN_DERIVED_PPARG_KO_TREG_CD4_TCELL_UP	0.00122643	0.0031491	0.45506	0.389833	1.57918	156	550
551	GSE22601_DOUBLE_POSITIVE_VS_CD4_SINGLE_POSITIVE_THYMOCYTE_DN	0.00084557	0.0022444	0.477271	0.38153	1.57817	187	551
552	GSE32423_IL7_VS_IL7_IL4_NAIVE_CD8_TCELL_DN	0.00116377	0.00300476	0.45506	0.38622	1.57752	167	552
553	GSE43863_NAIVE_VS_MEMORY_TH1_CD4_TCELL_D150_LCMV_UP	0.00763255	0.0164796	0.193114	0.422356	1.57651	86	553
554	GSE30962_PRIMARY_VS_SECONDARY_CHRONIC_LCMV_INF_CD8_TCELL_UP	0.00120144	0.00309505	0.45506	0.384045	1.57626	176	554
555	GSE22025_TGFB1_VS_TGFB1_AND_PROGESTERONE_TREATED_CD4_TCELL_UP	0.00306083	0.00728858	0.297233	0.395839	1.56899	131	555
556	GSE15324_ELF4_KO_VS_WT_NAIVE_CD8_TCELL_UP	0.0026465	0.00642378	0.31828	0.392194	1.56842	140	556
557	GSE1460_INTRATHYMIC_T_PROGENITOR_VS_CD4_THYMOCYTE_DN	0.000741301	0.00199114	0.477271	0.380428	1.56696	181	557
558	GSE39110_UNTREATED_VS_IL2_TREATED_CD8_TCELL_DAY6_POST_IMMUNIZATION_DN	0.00138974	0.00353385	0.45506	0.383148	1.56497	167	558
559	GSE7460_CTRL_VS_TGFB_TREATED_ACT_CD8_TCELL_DN	0.00237678	0.0058454	0.335069	0.38853	1.56462	148	559
560	GSE37301_CD4_TCELL_VS_GRANULOCYTE_MONOCYTE_PROGENITOR_DN	0.00189215	0.00473488	0.45506	0.387247	1.56327	150	560
561	GSE21379_WT_VS_SAP_KO_TFH_CD4_TCELL_UP	0.00569612	0.0125923	0.220823	0.407797	1.56269	101	561
562	GSE6259_33D1_POS_DC_VS_CD4_TCELL_UP	0.00256222	0.00623328	0.431708	0.386945	1.56217	151	562
563	GSE17974_0.5H_VS_72H_UNTREATED_IN_VITRO_CD4_TCELL_UP	0.00116449	0.00300476	0.45506	0.381774	1.56149	171	563
564	GSE17974_0.5H_VS_72H_UNTREATED_IN_VITRO_CD4_TCELL_DN	0.00179463	0.00450519	0.45506	0.3778	1.56037	184	564
565	GSE2770_UNTREATED_VS_IL12_TREATED_ACT_CD4_TCELL_48H_UP	0.00279252	0.00672084	0.431708	0.381859	1.55969	166	565
566	GSE27786_CD8_TCELL_VS_MONO_MAC_DN	0.00224243	0.00554095	0.344521	0.386101	1.55865	150	566
567	GSE43955_TH0_VS_TGFB_IL6_TH17_ACT_CD4_TCELL_30H_DN	0.00212155	0.00525051	0.35482	0.385524	1.55861	153	567
568	GSE15659_CD45RA_NEG_CD4_TCELL_VS_RESTING_TREG_UP	0.00417319	0.00963137	0.256635	0.400002	1.55816	115	568
569	GSE39820_CTRL_VS_TGFBETA3_IL6_CD4_TCELL_DN	0.00169901	0.00427878	0.45506	0.379551	1.55815	177	569
570	GSE26669_CD4_VS_CD8_TCELL_IN_MLR_UP	0.00297415	0.00711445	0.431708	0.381158	1.55683	166	570
571	GSE37532_TREG_VS_TCONV_PPARG_KO_CD4_TCELL_FROM_LN_DN	0.00114411	0.00296677	0.45506	0.375706	1.55408	187	571
572	GSE15930_NAIVE_VS_48H_IN_VITRO_STIM_IL12_CD8_TCELL_DN	0.000882963	0.00233577	0.477271	0.37359	1.55343	196	572
573	GSE2770_UNTREATED_VS_IL12_TREATED_ACT_CD4_TCELL_2H_DN	0.000698677	0.00188631	0.477271	0.374125	1.55068	190	573
574	GSE40277_EOS_AND_LEF1_TRANSDUCED_VS_GATA1_AND_SATB1_TRANSDUCED_CD4_TCELL_UP	0.00233157	0.00574319	0.335069	0.379513	1.55011	166	574
575	GSE21360_TERTIARY_VS_QUATERNARY_MEMORY_CD8_TCELL_UP	0.00302839	0.00723321	0.297233	0.387119	1.54661	139	575
576	GSE339_CD4POS_VS_CD4CD8DN_DC_IN_CULTURE_UP	0.0046225	0.010499	0.241698	0.391775	1.5454	126	576
577	GSE45365_CD8A_DC_VS_CD11B_DC_IFNAR_KO_UP	0.00451963	0.010325	0.245188	0.392743	1.54147	122	577
578	GSE7460_CD8_TCELL_VS_TREG_ACT_DN	0.00122107	0.00314047	0.45506	0.373917	1.54014	181	578
579	GSE9316_CD4_TCELL_BALBC_VS_TH17_ENRI_CD4_TCELL_SKG_PMA_IONO_STIM_FR4NEG_DN	0.00322021	0.00763346	0.285313	0.379259	1.53938	158	579
580	GSE41867_DAY15_EFFECTOR_VS_DAY30_EXHAUSTED_CD8_TCELL_LCMV_CLONE13_UP	0.00270005	0.00651822	0.310777	0.376375	1.53906	170	580
581	GSE15659_NAIVE_CD4_TCELL_VS_RESTING_TREG_DN	0.00625978	0.0137036	0.208827	0.394549	1.53692	115	581
582	GSE3982_BCELL_VS_EFF_MEMORY_CD4_TCELL_UP	0.00249035	0.00608666	0.326352	0.379258	1.53634	156	582
583	GSE22601_DOUBLE_POSITIVE_VS_CD8_SINGLE_POSITIVE_THYMOCYTE_DN	0.000896723	0.00236423	0.477271	0.370438	1.5354	190	583
584	GSE17974_0H_VS_48H_IN_VITRO_ACT_CD4_TCELL_UP	0.00356967	0.00837356	0.269842	0.37651	1.53516	164	584
585	GSE21380_NON_TFH_VS_GERMINAL_CENTER_TFH_CD4_TCELL_DN	0.00206011	0.0051226	0.35482	0.371896	1.53481	183	585
586	GSE2770_TGFB_AND_IL4_VS_TGFB_AND_IL12_TREATED_ACT_CD4_TCELL_2H_DN	0.00294551	0.00705667	0.297233	0.374905	1.53305	170	586
587	GSE339_CD8POS_VS_CD4CD8DN_DC_IN_CULTURE_DN	0.00369276	0.00862375	0.265217	0.375423	1.53073	164	587
588	GSE40274_FOXP3_VS_FOXP3_AND_LEF1_TRANSDUCED_ACTIVATED_CD4_TCELL_UP	0.00359089	0.0084108	0.269842	0.376753	1.5303	159	588
589	GSE27786_CD8_TCELL_VS_NKCELL_DN	0.00331614	0.00783724	0.279866	0.373664	1.52832	171	589
590	GSE40274_SATB1_VS_FOXP3_AND_SATB1_TRANSDUCED_ACTIVATED_CD4_TCELL_DN	0.0119927	0.0244515	0.155355	0.419843	1.5262	72	590
591	GSE3039_CD4_TCELL_VS_ALPHAALPHA_CD8_TCELL_DN	0.00386871	0.00896812	0.260821	0.377224	1.52506	153	591
592	GSE27786_CD4_VS_CD8_TCELL_UP	0.00336197	0.00792177	0.279866	0.376336	1.5245	156	592
593	GSE6259_BCELL_VS_CD4_TCELL_DN	0.00377548	0.00877786	0.265217	0.37962	1.52446	146	593
594	GSE40274_FOXP3_VS_FOXP3_AND_XBP1_TRANSDUCED_ACTIVATED_CD4_TCELL_UP	0.013289	0.0266728	0.146922	0.41631	1.52434	75	594
595	GSE45365_NK_CELL_VS_CD8A_DC_MCMV_INFECTION_DN	0.00600946	0.0132292	0.211071	0.385059	1.52358	129	595
596	GSE8685_IL2_STARVED_VS_IL2_ACT_IL2_STARVED_CD4_TCELL_DN	0.00331329	0.00783724	0.279866	0.372631	1.522	166	596
597	GSE17974_0.5H_VS_72H_IL4_AND_ANTI_IL12_ACT_CD4_TCELL_DN	0.00243902	0.00597049	0.326352	0.369938	1.52097	179	597
598	GSE40274_HELIOS_VS_FOXP3_AND_HELIOS_TRANSDUCED_ACTIVATED_CD4_TCELL_UP	0.0031945	0.00758392	0.285313	0.37133	1.51756	169	598
599	GSE13738_TCR_VS_BYSTANDER_ACTIVATED_CD4_TCELL_DN	0.00268293	0.00648683	0.310777	0.368936	1.51685	179	599
600	GSE15324_NAIVE_VS_ACTIVATED_CD8_TCELL_DN	0.00371425	0.00866108	0.265217	0.372924	1.51512	160	600
601	GSE40666_NAIVE_VS_EFFECTOR_CD8_TCELL_DN	0.00368143	0.00861007	0.265217	0.370334	1.51262	166	601
602	GSE2770_IL12_VS_TGFB_AND_IL12_TREATED_ACT_CD4_TCELL_48H_UP	0.00461347	0.0104936	0.238353	0.373583	1.51213	155	602
603	GSE6259_BCELL_VS_CD8_TCELL_DN	0.00422623	0.00973951	0.248833	0.372621	1.51052	157	603
604	GSE46025_WT_VS_FOXO1_KO_KLRG1_LOW_CD8_EFFECTOR_TCELL_DN	0.00437774	0.0100445	0.245188	0.374646	1.50955	149	604
605	GSE29949_MICROGLIA_BRAIN_VS_CD8_POS_DC_SPLEEN_DN	0.0127044	0.0256606	0.1485	0.399603	1.50637	91	605
606	GSE37533_UNTREATED_VS_PIOGLIZATONE_TREATED_CD4_TCELL_FOXP3_TRASDUCED_CD4_TCELL_DN	0.0105869	0.0221298	0.160147	0.387395	1.50448	112	606
607	GSE17974_0H_VS_24H_IN_VITRO_ACT_CD4_TCELL_UP	0.00458091	0.0104347	0.238353	0.370164	1.5039	160	607
608	GSE46242_TH1_VS_ANERGIC_TH1_CD4_TCELL_WITH_EGR2_DELETED_DN	0.00592313	0.0130574	0.211071	0.376046	1.50384	140	608
609	GSE27786_CD4_TCELL_VS_ERYTHTROBLAST_DN	0.0102268	0.0214627	0.163242	0.388129	1.50383	111	609
610	GSE33374_CD8_ALPHAALPHA_VS_ALPHABETA_CD161_HIGH_TCELL_DN	0.00378141	0.00877867	0.260821	0.36621	1.50306	176	610
611	GSE2770_UNTREATED_VS_IL12_TREATED_ACT_CD4_TCELL_6H_DN	0.00548971	0.0122218	0.21826	0.372074	1.50213	151	611
612	GSE7460_CD8_TCELL_VS_CD4_TCELL_ACT_DN	0.00470472	0.010655	0.235142	0.369223	1.50008	160	612
613	GSE41867_NAIVE_VS_DAY15_LCMV_CONE13_EFFECTOR_CD8_TCELL_UP	0.0262614	0.0485729	0.107321	0.440785	1.49986	49	613
614	GSE17974_0.5H_VS_72H_IL4_AND_ANTI_IL12_ACT_CD4_TCELL_UP	0.00264869	0.00642378	0.310777	0.362218	1.49971	188	614
615	GSE43955_TH0_VS_TGFB_IL6_TH17_ACT_CD4_TCELL_60H_UP	0.0063012	0.013756	0.204544	0.374794	1.49883	140	615
616	GSE46242_CTRL_VS_EGR2_DELETED_TH1_CD4_TCELL_UP	0.00619078	0.0135714	0.206652	0.374555	1.49767	141	616
617	GSE11924_TH1_VS_TH2_CD4_TCELL_DN	0.00618297	0.0135714	0.206652	0.374524	1.49629	139	617
618	GSE32423_MEMORY_VS_NAIVE_CD8_TCELL_UP	0.00895713	0.0190778	0.17245	0.3778	1.49328	128	618
619	GSE17301_CTRL_VS_48H_ACD3_ACD28_IFNA5_STIM_CD8_TCELL_DN	0.00415445	0.0096022	0.248833	0.363535	1.4932	178	619
620	GSE17974_CTRL_VS_ACT_IL4_AND_ANTI_IL12_48H_CD4_TCELL_UP	0.00519031	0.0116045	0.223479	0.366505	1.4913	162	620
621	GSE33425_CD161_HIGH_VS_INT_CD8_TCELL_UP	0.00503747	0.011311	0.226232	0.364607	1.49008	169	621
622	GSE6259_FLT3L_INDUCED_33D1_POS_DC_VS_CD8_TCELL_UP	0.011853	0.0242294	0.151813	0.386802	1.4897	105	622
623	GSE3039_ALPHAALPHA_CD8_TCELL_VS_B1_BCELL_UP	0.00551673	0.0122646	0.215783	0.363523	1.48897	173	623
624	GSE43955_1H_VS_42H_ACT_CD4_TCELL_UP	0.00454434	0.0103664	0.238353	0.363922	1.48848	171	624
625	GSE1460_DP_VS_CD4_THYMOCYTE_UP	0.00592154	0.0130574	0.208827	0.365066	1.48697	163	625
626	GSE20198_IL12_IL18_VS_IFNA_TREATED_ACT_CD4_TCELL_DN	0.00516161	0.0115567	0.223479	0.363398	1.48451	168	626
627	GSE3982_EFF_MEMORY_VS_CENT_MEMORY_CD4_TCELL_UP	0.0088855	0.0189509	0.17245	0.372594	1.48442	136	627
628	GSE21670_TGFB_VS_TGFB_AND_IL6_TREATED_CD4_TCELL_UP	0.00606736	0.013338	0.206652	0.365396	1.48417	159	628
629	GSE27786_CD8_TCELL_VS_NKTCELL_DN	0.00553029	0.0122774	0.215783	0.363082	1.48322	168	629
630	GSE28726_ACT_CD4_TCELL_VS_ACT_VA24NEG_NKTCELL_DN	0.00431241	0.00992359	0.241698	0.357078	1.48315	193	630
631	GSE24210_IL35_TREATED_VS_UNTREATED_TCONV_CD4_TCELL_DN	0.00969264	0.0204781	0.165406	0.374065	1.48269	131	631
632	GSE17301_CTRL_VS_48H_ACD3_ACD28_IFNA2_STIM_CD8_TCELL_UP	0.00528126	0.0117744	0.220823	0.36153	1.47869	171	632
633	GSE39820_CTRL_VS_TGFBETA3_IL6_CD4_TCELL_UP	0.0052439	0.0117077	0.220823	0.359134	1.47655	179	633
634	GSE1460_INTRATHYMIC_T_PROGENITOR_VS_CD4_THYMOCYTE_UP	0.0062777	0.0137237	0.202499	0.362015	1.47606	164	634
635	GSE17974_CTRL_VS_ACT_IL4_AND_ANTI_IL12_24H_CD4_TCELL_DN	0.00490783	0.0110831	0.226232	0.355111	1.47584	194	635
636	GSE43955_1H_VS_10H_ACT_CD4_TCELL_DN	0.0107129	0.022334	0.15722	0.3722	1.47529	131	636
637	GSE41867_DAY6_EFFECTOR_VS_DAY30_MEMORY_CD8_TCELL_LCMV_ARMSTRONG_DN	0.00493619	0.0111267	0.226232	0.356097	1.47437	188	637
638	GSE39556_CD8A_DC_VS_NK_CELL_MOUSE_3H_POST_POLYIC_INJ_DN	0.00675095	0.0146768	0.194887	0.360939	1.47426	167	638
639	GSE20198_IL12_VS_IL12_IL18_TREATED_ACT_CD4_TCELL_UP	0.00559815	0.0123931	0.213388	0.357574	1.47283	181	639
640	GSE6259_DEC205_POS_DC_VS_CD4_TCELL_UP	0.00823456	0.0176343	0.177674	0.364577	1.47187	151	640
641	GSE15735_CTRL_VS_HDAC_INHIBITOR_TREATED_CD4_TCELL_2H_UP	0.00712618	0.0154499	0.189707	0.358779	1.46626	169	641
642	GSE43955_TGFB_IL6_VS_TGFB_IL6_IL23_TH17_ACT_CD4_TCELL_60H_DN	0.0110631	0.0229122	0.154446	0.369403	1.46572	132	642
643	GSE27786_BCELL_VS_CD4_TCELL_UP	0.00696736	0.0151264	0.191388	0.357516	1.46567	174	643
644	GSE21670_TGFB_VS_TGFB_AND_IL6_TREATED_STAT3_KO_CD4_TCELL_UP	0.0081562	0.0174903	0.177674	0.360046	1.46502	162	644
645	GSE7596_AKT_TRANSD_VS_CTRL_CD4_TCONV_WITH_TGFB_UP	0.00988241	0.0208511	0.162191	0.363741	1.4648	148	645
646	GSE41867_NAIVE_VS_DAY6_LCMV_ARMSTRONG_EFFECTOR_CD8_TCELL_UP	0.00767707	0.016553	0.183397	0.360609	1.46473	159	646
647	GSE9650_GP33_VS_GP276_LCMV_SPECIFIC_EXHAUSTED_CD8_TCELL_UP	0.0168576	0.0326089	0.12695	0.380207	1.4643	105	647
648	GSE2770_UNTREATED_VS_TGFB_AND_IL12_TREATED_ACT_CD4_TCELL_6H_DN	0.0153546	0.0301724	0.132309	0.374259	1.46153	117	648
649	GSE12392_CD8A_POS_VS_NEG_SPLEEN_DC_UP	0.00854595	0.0182763	0.173713	0.36	1.4612	158	649
650	GSE28726_ACT_CD4_TCELL_VS_ACT_NKTCELL_DN	0.00651309	0.0141793	0.19671	0.352811	1.45943	186	650
651	GSE40274_CTRL_VS_FOXP3_AND_GATA1_TRANSDUCED_ACTIVATED_CD4_TCELL_DN	0.0216421	0.0407472	0.113319	0.387244	1.45741	90	651
652	GSE37532_VISCERAL_ADIPOSE_TISSUE_VS_LN_DERIVED_TREG_CD4_TCELL_UP	0.0110317	0.0228774	0.153554	0.362265	1.45716	147	652
653	GSE24574_NAIVE_VS_TCONV_CD4_TCELL_UP	0.0105714	0.0221267	0.15722	0.362498	1.45571	146	653
654	GSE2770_UNTREATED_VS_ACT_CD4_TCELL_48H_DN	0.00998129	0.0210315	0.161159	0.360566	1.45567	151	654
655	GSE16522_ANTI_CD3CD28_STIM_VS_UNSTIM_NAIVE_CD8_TCELL_UP	0.0111266	0.0229531	0.153554	0.363705	1.45544	142	655
656	GSE23398_WT_VS_IL2_KO_CD4_TCELL_SCURFY_MOUSE_UP	0.00953678	0.0202031	0.164313	0.358552	1.45533	158	656
657	GSE36476_CTRL_VS_TSST_ACT_72H_MEMORY_CD4_TCELL_OLD_UP	0.011253	0.023172	0.152676	0.363383	1.45415	142	657
658	GSE6259_33D1_POS_DC_VS_CD4_TCELL_DN	0.0120696	0.0245447	0.147705	0.366053	1.45392	133	658
659	GSE40274_EOS_VS_FOXP3_AND_EOS_TRANSDUCED_ACTIVATED_CD4_TCELL_UP	0.0130085	0.026217	0.14247	0.366771	1.45378	131	659
660	GSE43955_TH0_VS_TGFB_IL6_TH17_ACT_CD4_TCELL_42H_UP	0.00923191	0.0196365	0.166521	0.356485	1.45351	164	660
661	GSE1112_HY_CD8AB_VS_HY_CD8AA_THYMOCYTE_RTOC_CULTURE_DN	0.0127162	0.0256606	0.14391	0.366273	1.4533	132	661
662	GSE13887_HEALTHY_VS_LUPUS_RESTING_CD4_TCELL_DN	0.0223184	0.0419203	0.111555	0.385942	1.45251	90	662
663	GSE37301_CD4_TCELL_VS_RAG2_KO_NK_CELL_UP	0.0191566	0.0365042	0.119566	0.379494	1.45173	100	663
664	GSE21360_SECONDARY_VS_TERTIARY_MEMORY_CD8_TCELL_DN	0.0131779	0.0264904	0.141073	0.3644	1.45121	135	664
665	GSE32423_CTRL_VS_IL4_MEMORY_CD8_TCELL_UP	0.0109489	0.0227356	0.154446	0.361206	1.45052	146	665
666	GSE43955_1H_VS_20H_ACT_CD4_TCELL_DN	0.0131446	0.0264573	0.141073	0.362773	1.44812	138	666
667	GSE43863_TH1_VS_LY6C_LOW_CXCR5NEG_EFFECTOR_CD4_TCELL_UP	0.00720303	0.015595	0.188069	0.352088	1.44807	180	667
668	GSE24634_IL4_VS_CTRL_TREATED_NAIVE_CD4_TCELL_DAY5_DN	0.00946062	0.0200958	0.164313	0.353875	1.44622	169	668
669	GSE22886_NAIVE_CD4_TCELL_VS_MEMORY_TCELL_DN	0.00730801	0.0158006	0.184916	0.348374	1.4461	192	669
670	GSE1460_CORD_VS_ADULT_BLOOD_NAIVE_CD4_TCELL_UP	0.0119813	0.0244515	0.147705	0.359819	1.44322	145	670
671	GSE24574_BCL6_LOW_TFH_VS_NAIVE_CD4_TCELL_UP	0.01333	0.0266939	0.139051	0.356955	1.44099	150	671
672	GSE339_CD4POS_VS_CD8POS_DC_IN_CULTURE_DN	0.0108951	0.0226538	0.153554	0.354449	1.44006	160	672
673	GSE40274_FOXP3_VS_FOXP3_AND_IRF4_TRANSDUCED_ACTIVATED_CD4_TCELL_UP	0.0115963	0.0237665	0.1485	0.352791	1.43697	163	673
674	GSE15930_NAIVE_VS_72H_IN_VITRO_STIM_CD8_TCELL_UP	0.0140346	0.0280337	0.136483	0.359033	1.43675	142	674
675	GSE6259_FLT3L_INDUCED_33D1_POS_DC_VS_CD4_TCELL_DN	0.0126119	0.0255157	0.14391	0.358191	1.43669	145	675
676	GSE1460_DP_THYMOCYTE_VS_NAIVE_CD4_TCELL_CORD_BLOOD_UP	0.010011	0.0210499	0.159153	0.348658	1.43396	180	676
677	GSE40274_FOXP3_VS_FOXP3_AND_XBP1_TRANSDUCED_ACTIVATED_CD4_TCELL_DN	0.014403	0.0285521	0.134647	0.357862	1.43092	141	677
678	GSE15659_CD45RA_NEG_CD4_TCELL_VS_ACTIVATED_TREG_DN	0.0157121	0.0307598	0.129015	0.358938	1.42946	135	678
679	GSE20366_TREG_VS_NAIVE_CD4_TCELL_HOMEOSTATIC_CONVERSION_DN	0.0122895	0.0249597	0.14391	0.349417	1.4274	168	679
680	GSE5142_HTERT_TRANSDUCED_VS_CTRL_CD8_TCELL_LATE_PASSAGE_CLONE_DN	0.0105083	0.0220241	0.155355	0.347259	1.42635	178	680
681	GSE22025_UNTREATED_VS_PROGESTERONE_TREATED_CD4_TCELL_UP	0.0210581	0.0397905	0.112604	0.365011	1.42606	118	681
682	GSE40274_CTRL_VS_LEF1_TRANSDUCED_ACTIVATED_CD4_TCELL_UP	0.0172326	0.0332404	0.123095	0.357983	1.42566	135	682
683	GSE21360_PRIMARY_VS_TERTIARY_MEMORY_CD8_TCELL_UP	0.0107317	0.0223435	0.153554	0.346737	1.42558	179	683
684	GSE22140_HEALTHY_VS_ARTHRITIC_MOUSE_CD4_TCELL_DN	0.0113539	0.0233	0.149308	0.346039	1.42319	180	684
685	GSE29949_CD8_NEG_DC_SPLEEN_VS_MONOCYTE_BONE_MARROW_DN	0.0172786	0.0332602	0.123095	0.358138	1.42248	133	685
686	GSE27241_WT_CTRL_VS_DIGOXIN_TREATED_RORGT_KO_CD4_TCELL_IN_TH17_POLARIZING_CONDITIONS_UP	0.0178662	0.0342109	0.120855	0.357126	1.42225	135	686
687	GSE15624_CTRL_VS_3H_HALOFUGINONE_TREATED_CD4_TCELL_UP	0.0165091	0.0321601	0.125463	0.355501	1.42168	140	687
688	GSE26669_CTRL_VS_COSTIM_BLOCK_MLR_CD4_TCELL_UP	0.0142116	0.0283152	0.134051	0.349375	1.4216	162	688
689	GOLDRATH_NAIVE_VS_MEMORY_CD8_TCELL_UP	0.0110976	0.0229319	0.150964	0.345751	1.42153	179	689
690	GSE32901_TH1_VS_TH17_NEG_CD4_TCELL_UP	0.0307629	0.0558487	0.0951997	0.382084	1.42097	84	690
691	GSE45365_CD8A_DC_VS_CD11B_DC_UP	0.0174883	0.033569	0.122184	0.356369	1.42071	137	691
692	GSE43955_10H_VS_30H_ACT_CD4_TCELL_DN	0.0168638	0.0326089	0.124027	0.353754	1.42059	146	692
693	GSE33425_CD161_HIGH_VS_NEG_CD8_TCELL_UP	0.0155999	0.030578	0.12797	0.349566	1.42022	160	693
694	GSE17974_0H_VS_72H_IN_VITRO_ACT_CD4_TCELL_UP	0.0145823	0.0288711	0.132309	0.34884	1.41943	162	694
695	GSE41978_KLRG1_HIGH_VS_LOW_EFFECTOR_CD8_TCELL_UP	0.0255671	0.0475119	0.102435	0.365456	1.41598	111	695
696	GSE22601_DOUBLE_POSITIVE_VS_CD8_SINGLE_POSITIVE_THYMOCYTE_UP	0.0111017	0.0229319	0.150129	0.342202	1.41549	187	696
697	GSE40277_GATA1_AND_SATB1_TRANSDUCED_VS_CTRL_CD4_TCELL_DN	0.0159141	0.0310395	0.126448	0.347255	1.41442	163	697
698	GSE19825_CD24LOW_VS_IL2RA_HIGH_DAY3_EFF_CD8_TCELL_DN	0.0120613	0.0245447	0.14391	0.341651	1.41326	186	698
699	GSE22601_IMMATURE_CD4_SINGLE_POSITIVE_VS_DOUBLE_POSITIVE_THYMOCYTE_UP	0.0531725	0.0902842	0.0750347	0.417259	1.41296	48	699
700	GSE27786_CD4_TCELL_VS_NKTCELL_UP	0.0143699	0.0285364	0.132882	0.344934	1.41081	171	700
701	GSE20366_TREG_VS_NAIVE_CD4_TCELL_UP	0.0165575	0.0321747	0.124027	0.346948	1.41071	161	701
702	GSE29949_CD8_NEG_DC_SPLEEN_VS_CD8_POS_DC_SPLEEN_DN	0.0227767	0.0426792	0.107321	0.356023	1.40941	130	702
703	GSE43955_10H_VS_60H_ACT_CD4_TCELL_WITH_TGFB_IL6_UP	0.0155886	0.030578	0.127457	0.345009	1.4092	167	703
704	GSE14908_RESTING_VS_HDM_STIM_CD4_TCELL_ATOPIC_PATIENT_DN	0.0136619	0.0273237	0.135863	0.343332	1.40916	176	704
705	GSE17974_0H_VS_12H_IN_VITRO_ACT_CD4_TCELL_UP	0.0142787	0.0284131	0.132882	0.34294	1.40723	175	705
706	GSE23505_UNTREATED_VS_4DAY_IL6_IL1_TREATED_CD4_TCELL_DN	0.0253345	0.0471354	0.102435	0.359669	1.40719	119	706
707	GSE43863_TH1_VS_LY6C_INT_CXCR5POS_MEMORY_CD4_TCELL_DN	0.0317923	0.0573865	0.0920996	0.367004	1.40637	101	707
708	GSE2770_IL12_AND_TGFB_ACT_VS_ACT_CD4_TCELL_48H_DN	0.014174	0.0282761	0.133463	0.342361	1.40623	178	708
709	GSE16697_CD4_TCELL_VS_TFH_CD4_TCELL_UP	0.0147597	0.0291856	0.130631	0.342088	1.40405	176	709
710	GSE26156_DOUBLE_POSITIVE_VS_CD4_SINGLE_POSITIVE_THYMOCYTE_UP	0.012571	0.0254656	0.141073	0.33961	1.40382	185	710
711	GSE339_CD8POS_VS_CD4CD8DN_DC_DN	0.020431	0.0387919	0.111901	0.347411	1.40246	150	711
712	GSE40068_CXCR5POS_BCL6POS_TFH_VS_CXCR5NEG_BCL6NEG_CD4_TCELL_DN	0.0189427	0.0361403	0.115932	0.345064	1.40193	160	712
713	GSE40666_NAIVE_VS_EFFECTOR_CD8_TCELL_WITH_IFNA_STIM_90MIN_UP	0.01871	0.0357397	0.11632	0.34293	1.39824	164	713
714	GSE2770_UNTREATED_VS_IL4_TREATED_ACT_CD4_TCELL_6H_UP	0.0206339	0.0390828	0.111212	0.344659	1.39717	157	714
715	GSE36476_CTRL_VS_TSST_ACT_40H_MEMORY_CD4_TCELL_YOUNG_UP	0.0152124	0.0299303	0.12849	0.339177	1.39705	181	715
716	GSE22025_UNTREATED_VS_TGFB1_AND_PROGESTERONE_TREATED_CD4_TCELL_DN	0.0314764	0.0570124	0.0922972	0.362364	1.39559	105	716
717	GSE22443_IL2_VS_IL12_TREATED_ACT_CD8_TCELL_DN	0.0167954	0.0325967	0.122637	0.340438	1.39441	173	717
718	GSE45365_NK_CELL_VS_CD8_TCELL_MCMV_INFECTION_UP	0.0150157	0.0296175	0.129015	0.337078	1.39218	184	718
719	GSE31082_DP_VS_CD8_SP_THYMOCYTE_UP	0.0150157	0.0296175	0.129015	0.337037	1.39201	184	719
720	GSE15733_BM_VS_SPLEEN_MEMORY_CD4_TCELL_DN	0.015769	0.0308329	0.125953	0.33742	1.39155	182	720
721	GSE22601_IMMATURE_CD4_SINGLE_POSITIVE_VS_CD4_SINGLE_POSITIVE_THYMOCYTE_UP	0.0158903	0.0310315	0.125463	0.337374	1.39136	182	721
722	GSE26669_CTRL_VS_COSTIM_BLOCK_MLR_CD8_TCELL_UP	0.0171951	0.0332087	0.120855	0.33817	1.39035	179	722
723	GSE36476_CTRL_VS_TSST_ACT_40H_MEMORY_CD4_TCELL_OLD_UP	0.0241009	0.0449999	0.103526	0.347242	1.3873	139	723
724	GSE3039_CD4_TCELL_VS_ALPHABETA_CD8_TCELL_DN	0.0226149	0.0424266	0.105814	0.340362	1.38493	162	724
725	GSE43955_TH0_VS_TGFB_IL6_TH17_ACT_CD4_TCELL_60H_DN	0.0298431	0.054367	0.093304	0.348631	1.38187	131	725
726	GSE39820_TGFBETA1_IL6_VS_TGFBETA1_IL6_IL23A_TREATED_CD4_TCELL_UP	0.0172851	0.0332602	0.119991	0.334121	1.38112	185	726
727	GSE13887_RESTING_VS_NO_TREATED_CD4_TCELL_DN	0.0437517	0.0760941	0.0794124	0.37113	1.38024	84	727
728	GSE40685_NAIVE_CD4_TCELL_VS_FOXP3_KO_TREG_PRECURSOR_DN	0.0348518	0.0621959	0.0871888	0.354602	1.3801	114	728
729	GSE1460_DP_VS_CD4_THYMOCYTE_DN	0.0246409	0.0458992	0.101377	0.339614	1.37945	159	729
730	GSE24210_IL35_TREATED_VS_UNTREATED_TCONV_CD4_TCELL_UP	0.0257283	0.0477552	0.100099	0.343569	1.37804	145	730
731	GSE39820_CTRL_VS_TGFBETA1_IL6_IL23A_CD4_TCELL_UP	0.0174573	0.0335503	0.119146	0.332758	1.37774	188	731
732	GSE29164_UNTREATED_VS_CD8_TCELL_AND_IL12_TREATED_MELANOMA_DAY7_DN	0.0271157	0.0499182	0.0974434	0.343009	1.37579	145	732
733	GSE29164_CD8_TCELL_VS_CD8_TCELL_AND_IL12_TREATED_MELANOMA_DAY3_DN	0.0209021	0.0395431	0.109541	0.335581	1.37575	174	733
734	GSE32423_MEMORY_VS_NAIVE_CD8_TCELL_IL7_UP	0.0268918	0.0495969	0.0974434	0.340752	1.37298	149	734
735	GSE44649_WT_VS_MIR155_KO_NAIVE_CD8_TCELL_UP	0.0367733	0.0652549	0.0844604	0.350319	1.37288	120	735
736	GSE2770_IL12_AND_TGFB_VS_IL4_TREATED_ACT_CD4_TCELL_6H_UP	0.021454	0.0404899	0.108256	0.334213	1.36891	173	736
737	GSE7596_AKT_TRANSD_VS_CTRL_CD4_TCONV_WITH_TGFB_DN	0.0672607	0.109595	0.065146	0.388891	1.36858	59	737
738	GSE41867_DAY8_VS_DAY15_LCMV_CLONE13_EFFECTOR_CD8_TCELL_UP	0.0199011	0.0378771	0.111555	0.330602	1.36756	186	738
739	GSE2770_TGFB_AND_IL4_VS_IL4_TREATED_ACT_CD4_TCELL_2H_DN	0.0410462	0.0717853	0.0798002	0.348054	1.364	120	739
740	GSE39556_UNTREATED_VS_3H_POLYIC_INJ_MOUSE_CD8A_DC_DN	0.0283521	0.0520726	0.0943435	0.335294	1.36223	160	740
741	GSE16697_CD4_TCELL_VS_TFH_CD4_TCELL_DN	0.0260474	0.048237	0.098147	0.333265	1.36199	169	741
742	GSE31082_CD4_VS_CD8_SP_THYMOCYTE_UP	0.0221201	0.0415975	0.105814	0.329258	1.36102	185	742
743	GSE15930_NAIVE_VS_48H_IN_VITRO_STIM_CD8_TCELL_UP	0.0317141	0.0573111	0.0898203	0.338724	1.36024	146	743
744	GSE17974_0H_VS_6H_IN_VITRO_ACT_CD4_TCELL_UP	0.0262932	0.0485744	0.0976763	0.332659	1.35952	169	744
745	GSE15930_STIM_VS_STIM_AND_IFNAB_72H_CD8_T_CELL_DN	0.0237518	0.0444535	0.102168	0.328708	1.35658	183	745
746	GSE43955_1H_VS_10H_ACT_CD4_TCELL_WITH_TGFB_IL6_UP	0.0325153	0.0585572	0.0882143	0.335915	1.35605	150	746
747	KAECH_DAY15_EFF_VS_MEMORY_CD8_TCELL_DN	0.0239333	0.0447399	0.101639	0.327843	1.35517	185	747
748	GSE15750_WT_VS_TRAF6KO_DAY10_EFF_CD8_TCELL_DN	0.0588642	0.0984614	0.0684358	0.368601	1.35404	78	748
749	GSE7460_CD8_TCELL_VS_TREG_ACT_UP	0.0336658	0.0604219	0.0866888	0.334153	1.35007	152	749
750	GSE2770_IL12_VS_IL4_TREATED_ACT_CD4_TCELL_48H_UP	0.029946	0.0544913	0.0913213	0.329532	1.34751	170	750
751	GSE20198_UNTREATED_VS_IL12_IL18_TREATED_ACT_CD4_TCELL_DN	0.0295807	0.054014	0.091708	0.328639	1.34729	174	751
752	GSE15659_CD45RA_NEG_CD4_TCELL_VS_NONSUPPRESSIVE_TCELL_DN	0.038612	0.0679053	0.0812703	0.337041	1.34654	139	752
753	GSE21670_STAT3_KO_VS_WT_CD4_TCELL_TGFB_IL6_TREATED_DN	0.0310506	0.056306	0.0896376	0.329225	1.34625	170	753
754	GSE39556_UNTREATED_VS_3H_POLYIC_INJ_MOUSE_CD8A_DC_UP	0.0383645	0.0675455	0.081546	0.335753	1.3451	143	754
755	GSE24634_IL4_VS_CTRL_TREATED_NAIVE_CD4_TCELL_DAY10_UP	0.036773	0.0652549	0.0829663	0.333488	1.34371	149	755
756	GSE23568_ID3_TRANSDUCED_VS_ID3_KO_CD8_TCELL_DN	0.0269096	0.0495969	0.0956364	0.324757	1.34333	187	756
757	GSE46242_CTRL_VS_EGR2_DELETED_TH1_CD4_TCELL_DN	0.0501895	0.0862427	0.0722438	0.345584	1.3421	112	757
758	GSE40274_CTRL_VS_XBP1_TRANSDUCED_ACTIVATED_CD4_TCELL_UP	0.0411272	0.0718471	0.0789036	0.33663	1.34114	136	758
759	GSE43863_TH1_VS_LY6C_INT_CXCR5POS_MEMORY_CD4_TCELL_UP	0.0296898	0.0541503	0.0911297	0.324005	1.33717	183	759
760	GSE2585_CD80_HIGH_VS_LOW_AIRE_KO_MTEC_DN	0.0549742	0.0929424	0.0693777	0.348899	1.33699	101	760
761	GSE2770_UNTREATED_VS_IL4_TREATED_ACT_CD4_TCELL_48H_DN	0.0342038	0.0611086	0.0852371	0.326309	1.33654	173	761
762	GSE29164_UNTREATED_VS_CD8_TCELL_AND_IL12_TREATED_MELANOMA_DAY3_UP	0.0392768	0.0689974	0.0800618	0.330199	1.33653	155	762
763	KAECH_DAY8_EFF_VS_DAY15_EFF_CD8_TCELL_DN	0.0400346	0.0700939	0.0789036	0.328128	1.33418	161	763
764	GSE27786_LIN_NEG_VS_CD8_TCELL_DN	0.0320068	0.0577076	0.0878686	0.323285	1.33159	181	764
765	GSE21670_UNTREATED_VS_TGFB_TREATED_CD4_TCELL_UP	0.0859781	0.136146	0.0573327	0.377938	1.33154	60	765
766	GSE10239_NAIVE_VS_MEMORY_CD8_TCELL_DN	0.0492642	0.0849309	0.0721461	0.336734	1.33096	128	766
767	GSE45365_NK_CELL_VS_CD8_TCELL_UP	0.0526451	0.0894953	0.0698182	0.33737	1.33079	126	767
768	GSE22140_GERMFREE_VS_SPF_ARTHRITIC_MOUSE_CD4_TCELL_DN	0.0341713	0.0611086	0.0850801	0.324264	1.33059	175	768
769	GSE32423_MEMORY_VS_NAIVE_CD8_TCELL_IL7_IL4_DN	0.0329617	0.0592934	0.08636	0.322255	1.32994	183	769
770	GSE21670_STAT3_KO_VS_WT_CD4_TCELL_TGFB_TREATED_UP	0.0360592	0.0642049	0.0828211	0.324375	1.32981	174	770
771	GSE40274_CTRL_VS_FOXP3_TRANSDUCED_ACTIVATED_CD4_TCELL_DN	0.0339024	0.0607773	0.0853949	0.323381	1.32955	179	771
772	GSE37301_PRO_BCELL_VS_CD4_TCELL_DN	0.0584106	0.0980152	0.0672078	0.346608	1.32928	102	772
773	GSE43863_TH1_VS_TFH_MEMORY_CD4_TCELL_DN	0.03348	0.0601569	0.0860348	0.323491	1.32872	178	773
774	GSE32423_MEMORY_VS_NAIVE_CD8_TCELL_DN	0.0356184	0.063492	0.083259	0.323609	1.32821	176	774
775	GSE43863_TH1_VS_TFH_EFFECTOR_CD4_TCELL_UP	0.0619291	0.102823	0.0656633	0.349815	1.32627	95	775
776	GSE43955_TH0_VS_TGFB_IL6_TH17_ACT_CD4_TCELL_1H_DN	0.0599843	0.100016	0.0658133	0.340153	1.32243	113	776
777	GSE12392_WT_VS_IFNB_KO_CD8A_POS_SPLEEN_DC_DN	0.0621013	0.102892	0.0644973	0.338796	1.32174	116	777
778	GSE32533_WT_VS_MIR17_KO_ACT_CD4_TCELL_UP	0.058656	0.0982175	0.066269	0.337242	1.32163	120	778
779	GSE31082_DP_VS_CD4_SP_THYMOCYTE_UP	0.0372399	0.0659343	0.0812703	0.320506	1.32014	181	779
780	GSE29164_UNTREATED_VS_CD8_TCELL_TREATED_MELANOMA_DAY3_UP	0.0380488	0.0671399	0.0804589	0.320979	1.31967	179	780
781	GSE7219_UNSTIM_VS_LPS_AND_ANTI_CD40_STIM_DC_UP	0.0486554	0.0840654	0.0717588	0.326957	1.3174	149	781
782	GSE15750_WT_VS_TRAF6KO_DAY6_EFF_CD8_TCELL_DN	0.0637287	0.105146	0.0640749	0.341323	1.31659	108	782
783	GSE7219_WT_VS_NIK_NFKB2_KO_LPS_AND_ANTI_CD40_STIM_DC_DN	0.0477854	0.082835	0.072342	0.32587	1.3156	151	783
784	GSE37533_UNTREATED_VS_PIOGLIZATONE_TREATED_CD4_TCELL_FOXP3_TRASDUCED_CD4_TCELL_UP	0.0651316	0.106709	0.0632527	0.340979	1.3153	106	784
785	GSE41867_NAIVE_VS_DAY8_LCMV_EFFECTOR_CD8_TCELL_DN	0.0373439	0.06597	0.0805925	0.316948	1.31398	191	785
786	GSE39152_CD103_NEG_VS_POS_MEMORY_CD8_TCELL_UP	0.05	0.0860109	0.0706314	0.32492	1.31277	152	786
787	GSE3982_CENT_MEMORY_CD4_TCELL_VS_NKCELL_DN	0.0502724	0.0862909	0.0701763	0.323096	1.31236	159	787
788	GSE3039_ALPHAALPHA_CD8_TCELL_VS_B1_BCELL_DN	0.0497506	0.0856756	0.0708158	0.32422	1.31233	155	788
789	GSE41867_NAIVE_VS_DAY15_LCMV_ARMSTRONG_EFFECTOR_CD8_TCELL_DN	0.0424154	0.0738515	0.0761492	0.319477	1.31153	177	789
790	GSE37532_TREG_VS_TCONV_CD4_TCELL_FROM_LN_DN	0.0418644	0.072973	0.0764929	0.318385	1.31141	181	790
791	GSE27241_WT_VS_RORGT_KO_TH17_POLARIZED_CD4_TCELL_TREATED_WITH_DIGOXIN_UP	0.0483592	0.0836455	0.0714721	0.321873	1.31104	163	791
792	GSE17974_0H_VS_12H_IN_VITRO_ACT_CD4_TCELL_DN	0.0395352	0.0693739	0.0781576	0.315341	1.30899	192	792
793	GSE7548_NAIVE_VS_DAY28_PCC_IMMUNIZATION_CD4_TCELL_UP	0.0508852	0.087058	0.0697295	0.322137	1.30878	160	793
794	GSE9650_NAIVE_VS_MEMORY_CD8_TCELL_UP	0.0470054	0.0816628	0.072342	0.319825	1.30873	172	794
795	GSE41867_MEMORY_VS_EXHAUSTED_CD8_TCELL_DAY30_LCMV_UP	0.0512119	0.0875218	0.069641	0.322815	1.30862	157	795
796	GSE32423_CTRL_VS_IL7_IL4_MEMORY_CD8_TCELL_UP	0.0490918	0.0847264	0.0707234	0.319866	1.30798	170	796
797	GSE39820_CTRL_VS_TGFBETA1_IL6_IL23A_CD4_TCELL_DN	0.0506765	0.0867952	0.069641	0.32021	1.3063	165	797
798	GSE40666_UNTREATED_VS_IFNA_STIM_STAT1_KO_CD8_TCELL_90MIN_DN	0.0518218	0.0883721	0.0688594	0.319879	1.30426	164	798
799	GSE15930_STIM_VS_STIM_AND_TRICHOSTATINA_24H_CD8_T_CELL_DN	0.0504418	0.0864874	0.0697295	0.31893	1.30415	170	799
800	GSE21670_TGFB_VS_IL6_TREATED_STAT3_KO_CD4_TCELL_UP	0.054398	0.0922656	0.0676102	0.322941	1.30377	151	800
801	GSE339_CD4POS_VS_CD8POS_DC_UP	0.0520437	0.0886545	0.0686043	0.318681	1.30166	167	801
802	GSE11924_TH2_VS_TH17_CD4_TCELL_UP	0.065643	0.107403	0.0620732	0.328564	1.30071	130	802
803	GSE39556_CD8A_DC_VS_NK_CELL_DN	0.0578888	0.0972432	0.0658133	0.324188	1.3003	145	803
804	GSE43863_NAIVE_VS_TFH_CD4_EFF_TCELL_D6_LCMV_DN	0.0895626	0.141538	0.0548754	0.355051	1.30004	75	804
805	GSE17974_IL4_AND_ANTI_IL12_VS_UNTREATED_48H_ACT_CD4_TCELL_UP	0.0661548	0.108128	0.0618193	0.328371	1.29994	130	805
806	GSE21670_UNTREATED_VS_TGFB_TREATED_CD4_TCELL_DN	0.0603231	0.100368	0.0644264	0.324002	1.29802	143	806
807	GSE14908_ATOPIC_VS_NONATOPIC_PATIENT_RESTING_CD4_TCELL_UP	0.052651	0.0894953	0.0681851	0.317163	1.29784	172	807
808	GSE36476_CTRL_VS_TSST_ACT_16H_MEMORY_CD4_TCELL_YOUNG_UP	0.0482292	0.0835124	0.0708158	0.31381	1.29717	185	808
809	KAECH_NAIVE_VS_MEMORY_CD8_TCELL_UP	0.0559893	0.0943545	0.0658133	0.314405	1.29043	176	809
810	GSE39820_TGFBETA1_VS_TGFBETA3_IN_IL6_TREATED_CD4_TCELL_UP	0.0544578	0.0922676	0.0663458	0.310497	1.28595	189	810
811	GSE41867_LCMV_ARMSTRONG_VS_CLONE13_DAY8_EFFECTOR_CD8_TCELL_DN	0.0556167	0.0938271	0.0661161	0.313196	1.28574	177	811
812	GSE41867_LCMV_ARMSTRONG_VS_CLONE13_DAY6_EFFECTOR_CD8_TCELL_UP	0.0572538	0.0963792	0.0648554	0.311733	1.28561	182	812
813	GSE8685_IL2_ACT_IL2_STARVED_VS_IL21_ACT_IL2_STARVED_CD4_TCELL_DN	0.0920254	0.144993	0.0533477	0.339901	1.28343	92	813
814	GSE33425_CD8_ALPHAALPHA_VS_ALPHABETA_CD161_HIGH_TCELL_UP	0.0620469	0.102892	0.0625898	0.31399	1.28322	169	814
815	GSE19825_NAIVE_VS_DAY3_EFF_CD8_TCELL_DN	0.0586186	0.0982175	0.0637287	0.308647	1.27929	190	815
816	GSE39820_CTRL_VS_TGFBETA3_IL6_IL23A_CD4_TCELL_UP	0.0589871	0.0985623	0.0637287	0.30937	1.27881	185	816
817	GSE3039_CD4_TCELL_VS_NKT_CELL_DN	0.0643103	0.105781	0.061382	0.312717	1.27875	170	817
818	GSE24574_BCL6_HIGH_VS_LOW_TFH_CD4_TCELL_UP	0.0641875	0.105781	0.0614439	0.312316	1.27801	172	818
819	GSE37532_TREG_VS_TCONV_PPARG_KO_CD4_TCELL_FROM_LN_UP	0.0601958	0.100263	0.0630518	0.308877	1.27678	185	819
820	GSE3039_NKT_CELL_VS_ALPHABETA_CD8_TCELL_DN	0.0650975	0.106709	0.0609531	0.311654	1.27652	173	820
821	GSE31082_DP_VS_CD4_SP_THYMOCYTE_DN	0.0643154	0.105781	0.0611971	0.311043	1.27635	175	821
822	GSE15750_DAY6_VS_DAY10_TRAF6KO_EFF_CD8_TCELL_DN	0.0648035	0.106473	0.0609531	0.310912	1.27581	175	822
823	GSE31082_DN_VS_CD4_SP_THYMOCYTE_DN	0.065151	0.106709	0.0608321	0.311134	1.27553	174	823
824	GSE21670_STAT3_KO_VS_WT_CD4_TCELL_IL6_TREATED_UP	0.071197	0.115292	0.0586532	0.315601	1.27512	152	824
825	GSE2770_UNTREATED_VS_ACT_CD4_TCELL_2H_UP	0.06639	0.1084	0.0601784	0.310323	1.27339	175	825
826	GSE37534_GW1929_VS_ROSIGLITAZONE_TREATED_CD4_TCELL_PPARG1_FOXP3_TRANSDUCED_UP	0.0890005	0.140791	0.0529733	0.323446	1.27134	123	826
827	GSE43863_LY6C_INT_CXCR5POS_VS_LY6C_LOW_CXCR5NEG_EFFECTOR_CD4_TCELL_UP	0.0749844	0.12068	0.0570783	0.314609	1.27014	151	827
828	GSE21360_SECONDARY_VS_TERTIARY_MEMORY_CD8_TCELL_UP	0.0632563	0.104476	0.0611359	0.305939	1.26996	192	828
829	GSE31082_DN_VS_CD8_SP_THYMOCYTE_DN	0.0737766	0.118858	0.0572815	0.311979	1.26944	162	829
830	GSE14908_RESTING_VS_HDM_STIM_CD4_TCELL_NONATOPIC_PATIENT_DN	0.0695259	0.112818	0.0587625	0.308383	1.26667	178	830
831	GSE37533_PPARG1_FOXP3_VS_FOXP3_TRANSDUCED_CD4_TCELL_PIOGLITAZONE_TREATED_DN	0.0688988	0.111916	0.0587078	0.306318	1.2662	185	831
832	GSE32423_CTRL_VS_IL7_MEMORY_CD8_TCELL_DN	0.0986798	0.154089	0.0510533	0.331423	1.266	99	832
833	GSE3039_NKT_CELL_VS_ALPHAALPHA_CD8_TCELL_DN	0.0754392	0.121288	0.0564313	0.30953	1.26499	169	833
834	GSE21670_IL6_VS_TGFB_AND_IL6_TREATED_CD4_TCELL_DN	0.0977679	0.152969	0.0507207	0.324942	1.26467	114	834
835	GSE11924_TH1_VS_TH17_CD4_TCELL_UP	0.103325	0.158667	0.0496186	0.329655	1.26325	101	835
836	GSE40274_CTRL_VS_FOXP3_AND_HELIOS_TRANSDUCED_ACTIVATED_CD4_TCELL_UP	0.0718293	0.116197	0.0576941	0.307047	1.26239	179	836
837	GSE7460_CTRL_VS_TGFB_TREATED_ACT_CD8_TCELL_UP	0.0805053	0.128645	0.0547398	0.310462	1.26014	158	837
838	GSE10239_NAIVE_VS_MEMORY_CD8_TCELL_UP	0.0685817	0.111631	0.0585444	0.302864	1.25998	197	838
839	GSE6259_FLT3L_INDUCED_DEC205_POS_DC_VS_CD4_TCELL_UP	0.0831874	0.13226	0.054075	0.312825	1.25976	148	839
840	GSE2770_IL12_VS_TGFB_AND_IL12_TREATED_ACT_CD4_TCELL_6H_DN	0.0735366	0.118593	0.0569774	0.306283	1.25926	179	840
841	GSE2770_IL12_AND_TGFB_VS_IL4_TREATED_ACT_CD4_TCELL_48H_UP	0.0758149	0.121768	0.0560911	0.305321	1.25573	180	841
842	GSE41867_NAIVE_VS_DAY30_LCMV_CLONE13_EXHAUSTED_CD8_TCELL_DN	0.0770732	0.123663	0.0555678	0.305422	1.25571	179	842
843	GSE40274_FOXP3_VS_FOXP3_AND_IRF4_TRANSDUCED_ACTIVATED_CD4_TCELL_DN	0.084641	0.134299	0.0532221	0.308482	1.2543	161	843
844	GSE17974_CTRL_VS_ACT_IL4_AND_ANTI_IL12_72H_CD4_TCELL_UP	0.0806098	0.128681	0.0542501	0.30444	1.25168	179	844
845	GSE37533_PPARG2_FOXP3_VS_FOXP3_TRANSDUCED_CD4_TCELL_UP	0.0857283	0.135888	0.0526869	0.305015	1.24754	171	845
846	GSE21670_STAT3_KO_VS_WT_CD4_TCELL_TGFB_TREATED_DN	0.117086	0.176526	0.0463432	0.325155	1.24701	102	846
847	GSE27241_CTRL_VS_DIGOXIN_TREATED_CD4_TCELL_IN_TH17_POLARIZING_CONDITIONS_DN	0.0923039	0.145286	0.0506112	0.305084	1.24612	167	847
848	GSE40274_FOXP3_VS_FOXP3_AND_HELIOS_TRANSDUCED_ACTIVATED_CD4_TCELL_UP	0.13192	0.195704	0.0446454	0.342605	1.24542	72	848
849	GSE24574_BCL6_HIGH_TFH_VS_TFH_CD4_TCELL_DN	0.0837237	0.132978	0.0527276	0.300275	1.24459	190	849
850	GSE32533_MIR17_KO_VS_MIR17_OVEREXPRESS_ACT_CD4_TCELL_UP	0.0968426	0.151823	0.0497572	0.307181	1.24188	153	850
851	GSE12392_WT_VS_IFNB_KO_CD8A_NEG_SPLEEN_DC_UP	0.090022	0.142121	0.051128	0.302553	1.24179	176	851
852	GSE12392_WT_VS_IFNB_KO_CD8A_NEG_SPLEEN_DC_DN	0.0946062	0.148465	0.0499671	0.303803	1.24159	169	852
853	GSE37533_PPARG1_FOXP3_VS_PPARG2_FOXP3_TRANSDUCED_CD4_TCELL_PIOGLITAZONE_TREATED_UP	0.102668	0.158121	0.048546	0.30983	1.23985	142	853
854	GSE21670_UNTREATED_VS_IL6_TREATED_STAT3_KO_CD4_TCELL_UP	0.0908202	0.143237	0.0509418	0.302307	1.23934	174	854
855	GSE31082_CD4_VS_CD8_SP_THYMOCYTE_DN	0.10086	0.156408	0.0486439	0.306311	1.23904	154	855
856	GSE39820_TGFBETA1_VS_TGFBETA3_IN_IL6_IL23A_TREATED_CD4_TCELL_UP	0.103292	0.158667	0.0483196	0.308779	1.2385	145	856
857	GSE21670_STAT3_KO_VS_WT_CD4_TCELL_IL6_TREATED_DN	0.115146	0.174102	0.046143	0.315593	1.238	121	857
858	GSE2585_AIRE_KO_VS_WT_CD80_HIGH_MTEC_DN	0.100656	0.156331	0.0485135	0.304621	1.23761	160	858
859	GSE37532_VISCERAL_ADIPOSE_TISSUE_VS_LN_DERIVED_PPARG_KO_TCONV_CD4_TCELL_UP	0.100711	0.156331	0.0487095	0.30609	1.23747	153	859
860	GSE39110_UNTREATED_VS_IL2_TREATED_CD8_TCELL_DAY3_POST_IMMUNIZATION_UP	0.100711	0.156331	0.0487095	0.306068	1.23738	153	860
861	GSE40274_EOS_VS_FOXP3_AND_EOS_TRANSDUCED_ACTIVATED_CD4_TCELL_DN	0.172203	0.243747	0.0405315	0.378856	1.23709	40	861
862	GSE29949_CD8_POS_DC_SPLEEN_VS_MONOCYTE_BONE_MARROW_DN	0.101288	0.156701	0.0483517	0.304297	1.236	159	862
863	GSE17974_IL4_AND_ANTI_IL12_VS_UNTREATED_1H_ACT_CD4_TCELL_UP	0.13034	0.193726	0.0442588	0.32948	1.23592	88	863
864	GSE3039_CD4_TCELL_VS_ALPHAALPHA_CD8_TCELL_UP	0.102123	0.157591	0.0479064	0.302192	1.23431	167	864
865	GSE39820_CTRL_VS_TGFBETA3_IL6_IL23A_CD4_TCELL_DN	0.101853	0.157327	0.0479693	0.30211	1.23396	166	865
866	GSE17974_IL4_AND_ANTI_IL12_VS_UNTREATED_6H_ACT_CD4_TCELL_UP	0.134046	0.197925	0.043511	0.327641	1.2331	90	866
867	GSE2770_IL4_ACT_VS_ACT_CD4_TCELL_48H_DN	0.106078	0.162418	0.0473496	0.304849	1.23245	153	867
868	GSE26669_CD4_VS_CD8_TCELL_IN_MLR_COSTIM_BLOCK_DN	0.107717	0.164431	0.0469282	0.304524	1.23182	154	868
869	GSE43863_NAIVE_VS_TH1_EFF_CD4_TCELL_D6_LCMV_DN	0.142817	0.207566	0.0427253	0.338409	1.23162	73	869
870	GSE21670_UNTREATED_VS_IL6_TREATED_STAT3_KO_CD4_TCELL_DN	0.0977108	0.152969	0.0485786	0.297268	1.23116	189	870
871	GSE21379_TFH_VS_NON_TFH_CD4_TCELL_UP	0.10781	0.164431	0.0470476	0.306047	1.23103	147	871
872	GSE29164_DAY3_VS_DAY7_CD8_TCELL_AND_IL12_TREATED_MELANOMA_UP	0.0986432	0.154089	0.0487095	0.299748	1.23054	177	872
873	GSE339_EX_VIVO_VS_IN_CULTURE_CD4POS_DC_UP	0.0995876	0.155045	0.0482554	0.298223	1.22989	182	873
874	GSE17974_IL4_AND_ANTI_IL12_VS_UNTREATED_24H_ACT_CD4_TCELL_UP	0.138661	0.202862	0.0429359	0.331083	1.22929	83	874
875	GSE2585_AIRE_KO_VS_WT_CD80_LOW_MTEC_DN	0.111208	0.168797	0.0462	0.304877	1.22775	148	875
876	GSE27786_CD4_TCELL_VS_ERYTHTROBLAST_UP	0.0995796	0.155045	0.0480009	0.296195	1.22767	190	876
877	GSE26669_CTRL_VS_COSTIM_BLOCK_MLR_CD8_TCELL_DN	0.10912	0.166107	0.046372	0.301455	1.22662	162	877
878	GSE32901_TH17_EMRICHED_VS_TH17_NEG_CD4_TCELL_DN	0.110451	0.167808	0.0461146	0.301685	1.22539	159	878
879	GSE43955_10H_VS_30H_ACT_CD4_TCELL_WITH_TGFB_IL6_UP	0.120703	0.181805	0.0444124	0.306544	1.22366	138	879
880	GSE40277_EOS_AND_LEF1_TRANSDUCED_VS_CTRL_CD4_TCELL_DN	0.107634	0.164431	0.0465458	0.299008	1.22355	172	880
881	GSE40666_NAIVE_VS_EFFECTOR_CD8_TCELL_UP	0.111916	0.169706	0.0455558	0.299499	1.22329	166	881
882	GSE23568_CTRL_TRANSDUCED_VS_WT_CD8_TCELL_DN	0.105732	0.162046	0.0468392	0.297313	1.22237	179	882
883	GSE29949_CD8_POS_DC_SPLEEN_VS_DC_BRAIN_UP	0.107322	0.164164	0.0465167	0.297394	1.22087	177	883
884	GSE40274_FOXP3_VS_FOXP3_AND_HELIOS_TRANSDUCED_ACTIVATED_CD4_TCELL_DN	0.133897	0.197891	0.0426095	0.312088	1.21875	117	884
885	GSE44649_NAIVE_VS_ACTIVATED_CD8_TCELL_MIR155_KO_DN	0.109275	0.166183	0.0457215	0.294573	1.21852	186	885
886	GSE45365_CD8A_DC_VS_CD11B_DC_IFNAR_KO_MCMV_INFECTION_UP	0.135237	0.19931	0.0424258	0.312751	1.21829	115	886
887	GSE41867_NAIVE_VS_DAY8_LCMV_CLONE13_EFFECTOR_CD8_TCELL_UP	0.116188	0.175508	0.0446454	0.29773	1.21774	171	887
888	GSE40277_EOS_AND_LEF1_TRANSDUCED_VS_GATA1_AND_SATB1_TRANSDUCED_CD4_TCELL_DN	0.116505	0.175818	0.0445934	0.297783	1.21647	168	888
889	GSE45365_CD8A_DC_VS_CD11B_DC_IFNAR_KO_DN	0.130507	0.19379	0.0426326	0.305826	1.21613	134	889
890	GSE41867_NAIVE_VS_DAY6_LCMV_EFFECTOR_CD8_TCELL_DN	0.112822	0.170917	0.0452559	0.295983	1.21508	177	890
891	GSE21379_WT_VS_SAP_KO_CD4_TCELL_UP	0.136462	0.200927	0.0416892	0.305979	1.21281	131	891
892	GSE43863_NAIVE_VS_MEMORY_TFH_CD4_TCELL_D150_LCMV_UP	0.121346	0.1823	0.0435843	0.296252	1.2117	171	892
893	GSE28726_NAIVE_CD4_TCELL_VS_NAIVE_NKTCELL_DN	0.132887	0.196767	0.0421092	0.302371	1.21	142	893
894	GSE15735_CTRL_VS_HDAC_INHIBITOR_TREATED_CD4_TCELL_2H_DN	0.127818	0.190697	0.0425404	0.297667	1.2082	158	894
895	GSE2585_AIRE_KO_VS_WT_CD80_HIGH_MTEC_UP	0.122968	0.184221	0.0431492	0.294511	1.20738	174	895
896	GSE37534_GW1929_VS_PIOGLITAZONE_TREATED_CD4_TCELL_PPARG1_FOXP3_TRANSDUCED_UP	0.145088	0.210478	0.0407359	0.30902	1.20676	117	896
897	GSE19825_CD24LOW_VS_IL2RA_HIGH_DAY3_EFF_CD8_TCELL_UP	0.121379	0.1823	0.0434623	0.293919	1.20661	177	897
898	GSE27786_CD4_TCELL_VS_NEUTROPHIL_DN	0.142803	0.207566	0.0405722	0.304009	1.20625	132	898
899	GSE12392_WT_VS_IFNAR_KO_CD8A_NEG_SPLEEN_DC_UP	0.128057	0.190873	0.042312	0.295143	1.20568	168	899
900	GSE41867_NAIVE_VS_EFFECTOR_CD8_TCELL_UP	0.121154	0.1823	0.043197	0.291334	1.20508	187	900
901	GSE22601_IMMATURE_CD4_SINGLE_POSITIVE_VS_CD4_SINGLE_POSITIVE_THYMOCYTE_DN	0.137596	0.202129	0.0412372	0.300415	1.20495	145	901
902	GSE339_EX_VIVO_VS_IN_CULTURE_CD8POS_DC_UP	0.123159	0.184271	0.0430067	0.292417	1.20445	181	902
903	GSE28726_NAIVE_VS_ACTIVATED_CD4_TCELL_UP	0.130189	0.193684	0.0419089	0.293907	1.20211	171	903
904	GSE41867_DAY6_EFFECTOR_VS_DAY30_EXHAUSTED_CD8_TCELL_LCMV_CLONE13_DN	0.126161	0.188582	0.0422216	0.290542	1.20185	186	904
905	GSE2770_IL12_AND_TGFB_ACT_VS_ACT_CD4_TCELL_48H_UP	0.140463	0.204944	0.0405722	0.298223	1.20162	149	905
906	GSE28726_NAIVE_CD4_TCELL_VS_NAIVE_VA24NEG_NKTCELL_DN	0.142295	0.207272	0.0406129	0.301413	1.20083	136	906
907	GSE13887_RESTING_VS_ACT_CD4_TCELL_DN	0.162241	0.232364	0.0387844	0.314871	1.20072	98	907
908	GSE37533_PPARG2_FOXP3_VS_FOXP3_TRANSDUCED_CD4_TCELL_PIOGLITAZONE_TREATED_UP	0.152893	0.220378	0.0393768	0.305812	1.20028	122	908
909	GSE36476_YOUNG_VS_OLD_DONOR_MEMORY_CD4_TCELL_72H_TSST_ACT_UP	0.17149	0.243175	0.0375631	0.312698	1.19447	99	909
910	GSE339_EX_VIVO_VS_IN_CULTURE_CD4CD8DN_DC_UP	0.133688	0.197768	0.040922	0.288923	1.19429	185	910
911	GSE8678_IL7R_LOW_VS_HIGH_EFF_CD8_TCELL_UP	0.140492	0.204944	0.0402897	0.293675	1.19409	161	911
912	GSE41867_DAY6_VS_DAY8_LCMV_CLONE13_EFFECTOR_CD8_TCELL_UP	0.146094	0.211547	0.0394524	0.292982	1.19033	160	912
913	GSE27786_LIN_NEG_VS_CD4_TCELL_DN	0.138807	0.202862	0.0403097	0.289726	1.19004	178	913
914	GSE40274_XBP1_VS_FOXP3_AND_XBP1_TRANSDUCED_ACTIVATED_CD4_TCELL_UP	0.137664	0.202129	0.0403097	0.288188	1.18935	183	914
915	GSE41978_WT_VS_ID2_KO_AND_BIM_KO_KLRG1_LOW_EFFECTOR_CD8_TCELL_UP	0.148285	0.213933	0.0390408	0.291807	1.18858	163	915
916	GSE29164_UNTREATED_VS_CD8_TCELL_TREATED_MELANOMA_DAY3_DN	0.147677	0.213251	0.0391706	0.292009	1.18818	162	916
917	GSE45365_HEALTHY_VS_MCMV_INFECTION_CD8_TCELL_IFNAR_KO_UP	0.178091	0.250506	0.036923	0.313697	1.188	94	917
918	GSE43863_TH1_VS_LY6C_INT_CXCR5POS_EFFECTOR_CD4_TCELL_UP	0.142351	0.207272	0.0397201	0.288851	1.18799	180	918
919	GSE41978_WT_VS_BIM_KO_KLRG1_LOW_EFFECTOR_CD8_TCELL_UP	0.171425	0.243175	0.0372807	0.307324	1.18716	109	919
920	GSE39152_SPLEEN_CD103_NEG_VS_BRAIN_CD103_POS_MEMORY_CD8_TCELL_DN	0.168884	0.240759	0.037413	0.304519	1.18622	115	920
921	GSE45365_NK_CELL_VS_CD8_TCELL_DN	0.177013	0.249435	0.0366366	0.308294	1.18603	104	921
922	GSE29164_UNTREATED_VS_CD8_TCELL_AND_IL12_TREATED_MELANOMA_DAY7_UP	0.144594	0.209955	0.0390593	0.285828	1.18343	188	922
923	GSE3039_ALPHABETA_CD8_TCELL_VS_B1_BCELL_DN	0.154226	0.222097	0.0382139	0.290581	1.18237	162	923
924	GSE32423_IL7_VS_IL4_MEMORY_CD8_TCELL_DN	0.160228	0.229689	0.0374296	0.290593	1.18033	159	924
925	GSE8685_IL2_ACT_IL2_STARVED_VS_IL15_ACT_IL2_STARVED_CD4_TCELL_DN	0.157856	0.226908	0.0377486	0.290395	1.17982	160	925
926	GSE14308_NAIVE_CD4_TCELL_VS_INDUCED_TREG_UP	0.15911	0.228295	0.037413	0.28801	1.17704	169	926
927	GSE20198_UNTREATED_VS_IL12_IL18_TREATED_ACT_CD4_TCELL_UP	0.172887	0.244495	0.0363401	0.295372	1.17676	136	927
928	GSE13887_ACT_CD4_VS_NO_TREATED_CD4_TCELL_UP	0.229553	0.310166	0.0344039	0.365499	1.17676	37	928
929	GSE2585_AIRE_KO_VS_WT_CD80_LOW_MTEC_UP	0.190043	0.264481	0.0351392	0.304421	1.17243	105	929
930	GSE1112_OT1_VS_HY_CD8AB_THYMOCYTE_RTOC_CULTURE_UP	0.17581	0.247962	0.0358539	0.292276	1.1723	145	930
931	GSE26928_CENTR_MEMORY_VS_CXCR5_POS_CD4_TCELL_UP	0.192962	0.268305	0.0348434	0.3046	1.17183	104	931
932	GSE46242_CTRL_VS_EGR2_DELETED_ANERGIC_TH1_CD4_TCELL_UP	0.169327	0.240759	0.0364021	0.289438	1.17154	155	932
933	GSE22886_CD8_VS_CD4_NAIVE_TCELL_UP	0.158467	0.22758	0.0371497	0.282917	1.16947	185	933
934	GSE26669_CD4_VS_CD8_TCELL_IN_MLR_COSTIM_BLOCK_UP	0.168999	0.240759	0.0361102	0.285707	1.1683	170	934
935	GSE27786_LIN_NEG_VS_CD8_TCELL_UP	0.169129	0.240759	0.0361559	0.286489	1.16812	164	935
936	GSE15930_NAIVE_VS_24H_IN_VITRO_STIM_INFAB_CD8_TCELL_UP	0.186366	0.260054	0.0344853	0.28885	1.16386	149	936
937	GSE27786_LIN_NEG_VS_CD4_TCELL_UP	0.177322	0.249647	0.0351108	0.2848	1.16326	166	937
938	GSE27786_BCELL_VS_CD4_TCELL_DN	0.180299	0.252414	0.0350966	0.287367	1.16316	155	938
939	GSE23398_WT_VS_IL2_KO_CD4_TCELL_SCURFY_MOUSE_DN	0.166928	0.238642	0.0360041	0.280942	1.16214	186	939
940	GSE17974_1H_VS_72H_UNTREATED_IN_VITRO_CD4_TCELL_DN	0.16922	0.240759	0.03572	0.280696	1.16112	186	940
941	GSE14308_TH17_VS_NAIVE_CD4_TCELL_UP	0.175755	0.247962	0.035311	0.283882	1.16111	171	941
942	GSE2770_UNTREATED_VS_ACT_CD4_TCELL_6H_DN	0.17869	0.250899	0.0349835	0.284178	1.16089	168	942
943	GSE15930_STIM_VS_STIM_AND_IFNAB_24H_CD8_T_CELL_DN	0.1963	0.271986	0.0337045	0.291046	1.16029	137	943
944	GSE21380_NON_TFH_VS_TFH_CD4_TCELL_DN	0.18041	0.252414	0.0347877	0.283954	1.15997	168	944
945	GSE41867_NAIVE_VS_DAY6_LCMV_EFFECTOR_CD8_TCELL_UP	0.178585	0.250899	0.0348852	0.282367	1.15759	174	945
946	GSE40274_CTRL_VS_LEF1_TRANSDUCED_ACTIVATED_CD4_TCELL_DN	0.197729	0.273484	0.0334746	0.289723	1.15749	139	946
947	GSE14308_NAIVE_CD4_TCELL_VS_INDUCED_TREG_DN	0.180051	0.25236	0.0347184	0.281905	1.1557	174	947
948	GSE15930_NAIVE_VS_48H_IN_VITRO_STIM_IFNAB_CD8_TCELL_UP	0.197332	0.273176	0.0334619	0.287365	1.15399	146	948
949	GSE20198_UNTREATED_VS_IL12_TREATED_ACT_CD4_TCELL_UP	0.17923	0.251434	0.0345398	0.278884	1.15362	186	949
950	GSE41867_DAY6_EFFECTOR_VS_DAY30_EXHAUSTED_CD8_TCELL_LCMV_CLONE13_UP	0.187937	0.262013	0.033912	0.281036	1.1511	173	950
951	GSE15930_NAIVE_VS_72H_IN_VITRO_STIM_IFNAB_CD8_TCELL_UP	0.202691	0.279366	0.0327343	0.285053	1.15073	150	951
952	GSE20198_UNTREATED_VS_IFNA_TREATED_ACT_CD4_TCELL_DN	0.185239	0.258711	0.0341359	0.280146	1.15069	178	952
953	GSE8835_CD4_VS_CD8_TCELL_UP	0.193667	0.269049	0.0333359	0.281084	1.1494	170	953
954	GSE16522_MEMORY_VS_NAIVE_CD8_TCELL_UP	0.189024	0.263296	0.0336916	0.279349	1.14852	179	954
955	GSE2770_UNTREATED_VS_TGFB_AND_IL4_TREATED_ACT_CD4_TCELL_2H_DN	0.195754	0.2716	0.0331243	0.280728	1.14794	170	955
956	GSE20198_UNTREATED_VS_IFNA_TREATED_ACT_CD4_TCELL_UP	0.207845	0.284229	0.0324842	0.286061	1.14738	145	956
957	GSE17974_IL4_AND_ANTI_IL12_VS_UNTREATED_72H_ACT_CD4_TCELL_UP	0.217471	0.296107	0.0324253	0.296759	1.14635	109	957
958	GSE2770_IL12_AND_TGFB_VS_IL4_TREATED_ACT_CD4_TCELL_6H_DN	0.22957	0.310166	0.0317936	0.302684	1.1463	94	958
959	GSE17974_2H_VS_72H_UNTREATED_IN_VITRO_CD4_TCELL_DN	0.195849	0.2716	0.0327825	0.276068	1.14193	187	959
960	GSE37533_PPARG1_FOXP3_VS_FOXP3_TRANSDUCED_CD4_TCELL_UP	0.205973	0.282405	0.0321576	0.279291	1.14093	168	960
961	GSE29164_UNTREATED_VS_CD8_TCELL_AND_IL12_TREATED_MELANOMA_DAY3_DN	0.201865	0.278715	0.0322617	0.27595	1.13971	184	961
962	GSE26890_CXCR1_NEG_VS_POS_EFFECTOR_CD8_TCELL_DN	0.204958	0.281374	0.0322269	0.27843	1.13934	172	962
963	GSE41867_NAIVE_VS_DAY15_LCMV_EFFECTOR_CD8_TCELL_DN	0.201762	0.278715	0.0322038	0.275321	1.13884	187	963
964	GSE17974_CTRL_VS_ACT_IL4_AND_ANTI_IL12_4H_CD4_TCELL_UP	0.207747	0.284229	0.0320657	0.279587	1.1388	163	964
965	GSE40274_FOXP3_VS_FOXP3_AND_SATB1_TRANSDUCED_ACTIVATED_CD4_TCELL_DN	0.211928	0.289561	0.0315819	0.278637	1.13808	166	965
966	GSE29949_CD8_NEG_DC_SPLEEN_VS_DC_BRAIN_UP	0.243989	0.32518	0.0308397	0.303945	1.13775	87	966
967	GSE31082_DN_VS_CD8_SP_THYMOCYTE_UP	0.203846	0.280466	0.0321691	0.27617	1.13753	181	967
968	GSE17974_CTRL_VS_ACT_IL4_AND_ANTI_IL12_24H_CD4_TCELL_UP	0.203638	0.280426	0.0322501	0.276533	1.13733	180	968
969	GSE24634_NAIVE_CD4_TCELL_VS_DAY7_IL4_CONV_TREG_UP	0.204332	0.28089	0.0321231	0.27605	1.13704	181	969
970	GSE41867_DAY6_VS_DAY15_LCMV_CLONE13_EFFECTOR_CD8_TCELL_UP	0.272671	0.35617	0.0310401	0.352691	1.13553	37	970
971	GSE45365_BCELL_VS_CD8_TCELL_DN	0.255752	0.337148	0.0304477	0.312168	1.13478	72	971
972	GSE17974_CTRL_VS_ACT_IL4_AND_ANTI_IL12_2H_CD4_TCELL_UP	0.216396	0.295153	0.0312434	0.278215	1.13438	164	972
973	GSE13173_UNTREATED_VS_IL12_TREATED_ACT_CD8_TCELL_UP	0.273777	0.357021	0.030777	0.343859	1.1339	42	973
974	GSE17301_ACD3_ACD28_VS_ACD3_ACD28_AND_IFNA2_STIM_CD8_TCELL_DN	0.207206	0.283849	0.0315377	0.27274	1.13351	194	974
975	GSE15930_STIM_VS_STIM_AND_IL12_72H_CD8_T_CELL_DN	0.235142	0.315244	0.030632	0.288783	1.13172	120	975
976	GSE21379_WT_VS_SAP_KO_TFH_CD4_TCELL_DN	0.235331	0.315244	0.0301362	0.282987	1.13059	139	976
977	GSE27241_CTRL_VS_DIGOXIN_TREATED_RORGT_KO_CD4_TCELL_IN_TH17_POLARIZING_CONDITIONS_DN	0.234026	0.314298	0.0302159	0.281883	1.13008	144	977
978	GSE46242_TH1_VS_ANERGIC_TH1_CD4_TCELL_DN	0.249701	0.330276	0.0300175	0.295313	1.1297	100	978
979	GSE37532_TREG_VS_TCONV_CD4_TCELL_FROM_VISCERAL_ADIPOSE_TISSUE_UP	0.284065	0.368909	0.0303363	0.354034	1.12934	35	979
980	GSE41978_ID2_KO_VS_ID2_KO_AND_BIM_KO_KLRG1_LOW_EFFECTOR_CD8_TCELL_UP	0.241284	0.322121	0.0304477	0.292227	1.12885	109	980
981	GSE14308_NAIVE_CD4_TCELL_VS_NATURAL_TREG_DN	0.225212	0.305326	0.0304579	0.276092	1.12834	169	981
982	GSE14308_TH2_VS_NAIVE_CD4_TCELL_UP	0.228768	0.309614	0.0301461	0.275459	1.1264	170	982
983	GSE8835_CD4_VS_CD8_TCELL_DN	0.260965	0.343157	0.0298123	0.304793	1.12621	81	983
984	GSE40666_UNTREATED_VS_IFNA_STIM_EFFECTOR_CD8_TCELL_90MIN_DN	0.221361	0.300883	0.0305088	0.272499	1.12546	184	984
985	GSE41867_DAY15_EFFECTOR_VS_DAY30_EXHAUSTED_CD8_TCELL_LCMV_CLONE13_DN	0.220828	0.300417	0.0304884	0.272052	1.12532	187	985
986	GSE21380_TFH_VS_GERMINAL_CENTER_TFH_CD4_TCELL_UP	0.248016	0.3286	0.029735	0.288131	1.12519	117	986
987	GSE15659_NAIVE_CD4_TCELL_VS_RESTING_TREG_UP	0.245425	0.326482	0.0296198	0.284586	1.12484	128	987
988	GSE43955_TH0_VS_TGFB_IL6_TH17_ACT_CD4_TCELL_10H_DN	0.248668	0.329187	0.0296581	0.287489	1.12478	119	988
989	GSE45365_HEALTHY_VS_MCMV_INFECTION_CD8_TCELL_IFNAR_KO_DN	0.263279	0.345623	0.0294301	0.300253	1.12393	87	989
990	GSE3337_CTRL_VS_4H_IFNG_IN_CD8POS_DC_UP	0.232052	0.312714	0.0300076	0.276314	1.1235	161	990
991	GSE20366_TREG_VS_NAIVE_CD4_TCELL_DN	0.247823	0.3286	0.0291874	0.280913	1.1223	139	991
992	GSE43955_10H_VS_60H_ACT_CD4_TCELL_UP	0.240609	0.321493	0.0295246	0.277283	1.12101	153	992
993	GSE17974_IL4_AND_ANTI_IL12_VS_UNTREATED_0.5H_ACT_CD4_TCELL_DN	0.285066	0.369599	0.0293456	0.326625	1.12066	51	993
994	GSE2770_UNTREATED_VS_ACT_CD4_TCELL_6H_UP	0.235011	0.315244	0.0297446	0.274979	1.12003	163	994
995	GSE27786_CD8_TCELL_VS_NEUTROPHIL_DN	0.245957	0.326482	0.0292059	0.278421	1.1199	147	995
996	GSE2770_IL12_VS_TGFB_AND_IL12_TREATED_ACT_CD4_TCELL_48H_DN	0.241564	0.322222	0.0294112	0.276305	1.11929	156	996
997	GSE37532_TREG_VS_TCONV_CD4_TCELL_FROM_VISCERAL_ADIPOSE_TISSUE_DN	0.244852	0.326055	0.0292059	0.276742	1.11882	153	997
998	GSE27786_LSK_VS_CD8_TCELL_UP	0.240237	0.321269	0.0293737	0.27482	1.11824	162	998
999	GSE15930_NAIVE_VS_48H_IN_VITRO_STIM_IFNAB_CD8_TCELL_DN	0.23287	0.313548	0.0293737	0.269206	1.11816	193	999
1000	GSE46606_DAY1_VS_DAY3_CD40L_IL2_IL5_STIMULATED_BCELL_UP	0.27328	0.356669	0.0286616	0.296353	1.11716	91	1000
1001	GSE27786_CD8_TCELL_VS_ERYTHROBLAST_DN	0.271711	0.355211	0.0286972	0.295181	1.11669	93	1001
1002	GSE15930_NAIVE_VS_72H_IN_VITRO_STIM_IL12_CD8_TCELL_UP	0.245914	0.326482	0.0289855	0.274758	1.11602	159	1002
1003	GSE40666_WT_VS_STAT1_KO_CD8_TCELL_WITH_IFNA_STIM_90MIN_UP	0.246002	0.326482	0.0288586	0.27335	1.11513	165	1003
1004	GSE37532_VISCERAL_ADIPOSE_TISSUE_VS_LN_DERIVED_TCONV_CD4_TCELL_DN	0.327618	0.413197	0.0291504	0.407972	1.11487	18	1004
1005	GSE2770_TGFB_AND_IL4_ACT_VS_ACT_CD4_TCELL_6H_DN	0.239625	0.320723	0.0291412	0.270477	1.11408	181	1005
1006	GSE41867_DAY6_VS_DAY8_LCMV_ARMSTRONG_EFFECTOR_CD8_TCELL_UP	0.254019	0.335424	0.028242	0.272	1.11098	166	1006
1007	GSE43955_TGFB_IL6_VS_TGFB_IL6_IL23_TH17_ACT_CD4_TCELL_60H_UP	0.253947	0.335424	0.0284764	0.273663	1.10937	157	1007
1008	GSE3982_EFF_MEMORY_CD4_TCELL_VS_NKCELL_DN	0.262822	0.345311	0.0279779	0.275281	1.10856	148	1008
1009	GSE15930_STIM_VS_STIM_AND_IL12_24H_CD8_T_CELL_UP	0.256524	0.337882	0.0281221	0.27183	1.10834	164	1009
1010	GSE11924_TH1_VS_TH17_CD4_TCELL_DN	0.264589	0.346763	0.0278021	0.273133	1.10555	155	1010
1011	GSE3337_CTRL_VS_16H_IFNG_IN_CD8POS_DC_DN	0.259573	0.341612	0.0278605	0.270122	1.10535	172	1011
1012	GSE2770_IL12_VS_TGFB_AND_IL12_TREATED_ACT_CD4_TCELL_2H_DN	0.284773	0.369525	0.0274737	0.28654	1.10528	107	1012
1013	GSE41867_NAIVE_VS_DAY15_LCMV_CONE13_EFFECTOR_CD8_TCELL_DN	0.269495	0.352606	0.0274899	0.273476	1.10408	151	1013
1014	GSE6259_FLT3L_INDUCED_33D1_POS_DC_VS_CD4_TCELL_UP	0.282339	0.367578	0.0274655	0.283118	1.10189	114	1014
1015	GSE2770_TGFB_AND_IL4_VS_TGFB_AND_IL12_TREATED_ACT_CD4_TCELL_6H_UP	0.283698	0.368897	0.0272407	0.280914	1.10088	120	1015
1016	GSE27786_CD4_TCELL_VS_MONO_MAC_UP	0.264452	0.346763	0.0273848	0.267156	1.1004	181	1016
1017	GSE37301_LYMPHOID_PRIMED_MPP_VS_CD4_TCELL_UP	0.292585	0.377482	0.0273446	0.290057	1.09971	95	1017
1018	GSE15930_STIM_VS_STIM_AND_IFNAB_48H_CD8_T_CELL_UP	0.26878	0.351964	0.0271376	0.267434	1.09953	179	1018
1019	GSE39152_SPLEEN_CD103_NEG_VS_BRAIN_CD103_POS_MEMORY_CD8_TCELL_UP	0.283821	0.368897	0.026787	0.274404	1.09932	143	1019
1020	GSE15930_NAIVE_VS_24H_IN_VITRO_STIM_CD8_TCELL_UP	0.28957	0.374476	0.0264309	0.273474	1.09689	145	1020
1021	GSE40274_CTRL_VS_FOXP3_AND_XBP1_TRANSDUCED_ACTIVATED_CD4_TCELL_DN	0.294171	0.378598	0.0267716	0.281995	1.09633	113	1021
1022	GSE23321_CD8_STEM_CELL_MEMORY_VS_CENTRAL_MEMORY_CD8_TCELL_UP	0.303664	0.387646	0.027004	0.294292	1.09447	84	1022
1023	GSE7548_NAIVE_VS_DAY28_PCC_IMMUNIZATION_CD4_TCELL_DN	0.300975	0.38515	0.0265133	0.283658	1.09416	107	1023
1024	GSE29164_UNTREATED_VS_CD8_TCELL_TREATED_MELANOMA_DAY7_DN	0.302165	0.386359	0.0262749	0.279948	1.0905	115	1024
1025	GSE21380_NON_TFH_VS_TFH_CD4_TCELL_UP	0.289779	0.374476	0.0262381	0.269609	1.08998	153	1025
1026	GSE27786_CD8_TCELL_VS_ERYTHROBLAST_UP	0.285697	0.370113	0.0258682	0.263066	1.08919	188	1026
1027	GSE2770_UNTREATED_VS_IL4_TREATED_ACT_CD4_TCELL_48H_UP	0.287555	0.372214	0.0260844	0.266099	1.08889	172	1027
1028	GSE23505_IL6_IL1_IL23_VS_IL6_IL1_TGFB_TREATED_CD4_TCELL_UP	0.2932	0.377798	0.0260336	0.269608	1.08846	151	1028
1029	GSE45365_CD8A_DC_VS_CD11B_DC_DN	0.290207	0.374721	0.0260772	0.267843	1.08819	160	1029
1030	GSE43955_TGFB_IL6_VS_TGFB_IL6_IL23_TH17_ACT_CD4_TCELL_52H_UP	0.303095	0.387234	0.0256837	0.27183	1.08692	141	1030
1031	GSE15930_STIM_VS_STIM_AND_IL12_72H_CD8_T_CELL_UP	0.297434	0.381861	0.0255995	0.266506	1.08552	163	1031
1032	GSE40274_IRF4_VS_FOXP3_AND_IRF4_TRANSDUCED_ACTIVATED_CD4_TCELL_UP	0.295737	0.380302	0.0256275	0.265492	1.08502	169	1032
1033	GSE12392_WT_VS_IFNB_KO_CD8A_POS_SPLEEN_DC_UP	0.298399	0.382475	0.0252612	0.26282	1.08389	182	1033
1034	GSE40274_CTRL_VS_XBP1_TRANSDUCED_ACTIVATED_CD4_TCELL_DN	0.312761	0.397926	0.0252069	0.271168	1.08105	137	1034
1035	GSE8685_IL2_STARVED_VS_IL15_ACT_IL2_STARVED_CD4_TCELL_DN	0.308197	0.393114	0.0250653	0.265833	1.07977	159	1035
1036	GSE3337_4H_VS_16H_IFNG_IN_CD8POS_DC_DN	0.312913	0.397926	0.0249385	0.266943	1.0777	151	1036
1037	GSE19825_NAIVE_VS_IL2RALOW_DAY3_EFF_CD8_TCELL_DN	0.308572	0.393273	0.0245788	0.260236	1.07748	188	1037
1038	GSE32423_CTRL_VS_IL4_MEMORY_CD8_TCELL_DN	0.319141	0.404451	0.0248196	0.269387	1.07715	141	1038
1039	GSE6259_DEC205_POS_DC_VS_CD8_TCELL_UP	0.315621	0.400635	0.0245594	0.263654	1.07558	165	1039
1040	GSE46242_TH1_VS_ANERGIC_TH1_CD4_TCELL_UP	0.323563	0.409067	0.0245917	0.268769	1.07468	141	1040
1041	GSE1112_OT1_CD8AB_VS_HY_CD8AA_THYMOCYTE_RTOC_CULTURE_DN	0.329514	0.415257	0.0247868	0.275453	1.07462	116	1041
1042	GSE29164_DAY3_VS_DAY7_CD8_TCELL_AND_IL12_TREATED_MELANOMA_DN	0.336143	0.420915	0.0246499	0.277908	1.07198	107	1042
1043	GSE33424_CD161_INT_VS_NEG_CD8_TCELL_DN	0.318467	0.403921	0.0243931	0.26229	1.07193	169	1043
1044	GSE41978_ID2_KO_AND_BIM_KO_VS_BIM_KO_KLRG1_LOW_EFFECTOR_CD8_TCELL_UP	0.331999	0.417052	0.0245273	0.2731	1.07189	122	1044
1045	GSE23505_UNTREATED_VS_4DAY_IL6_IL1_IL23_TREATED_CD4_TCELL_DN	0.320574	0.405939	0.0245273	0.264494	1.07058	155	1045
1046	GSE15930_NAIVE_VS_72H_IN_VITRO_STIM_TRICHOSTATINA_CD8_TCELL_UP	0.322747	0.408364	0.024204	0.262285	1.06943	164	1046
1047	GSE14308_TH1_VS_NAIVE_CD4_TCELL_DN	0.332378	0.417196	0.0239195	0.264842	1.06914	150	1047
1048	GSE22601_DOUBLE_NEGATIVE_VS_IMMATURE_CD4_SP_THYMOCYTE_DN	0.338718	0.423801	0.0242103	0.272103	1.0674	121	1048
1049	GSE2585_CD80_HIGH_VS_LOW_MTEC_DN	0.347454	0.433354	0.0240857	0.275895	1.06576	109	1049
1050	GSE14908_RESTING_VS_HDM_STIM_CD4_TCELL_NONATOPIC_PATIENT_UP	0.331364	0.416587	0.0237736	0.261303	1.06542	164	1050
1051	GSE40274_XBP1_VS_FOXP3_AND_XBP1_TRANSDUCED_ACTIVATED_CD4_TCELL_DN	0.333824	0.418343	0.0236056	0.260165	1.06386	170	1051
1052	GSE41867_DAY8_VS_DAY15_LCMV_CLONE13_EFFECTOR_CD8_TCELL_DN	0.3337	0.418343	0.0235461	0.259096	1.06365	177	1052
1053	GSE32423_IL7_VS_IL7_IL4_MEMORY_CD8_TCELL_DN	0.346312	0.432272	0.023282	0.262248	1.06023	153	1053
1054	GSE20366_TREG_VS_NAIVE_CD4_TCELL_DEC205_CONVERSION_DN	0.348335	0.433364	0.0236713	0.269401	1.06023	124	1054
1055	GSE36476_YOUNG_VS_OLD_DONOR_MEMORY_CD4_TCELL_40H_TSST_ACT_UP	0.363224	0.449108	0.0245981	0.296918	1.06017	64	1055
1056	GSE46025_WT_VS_FOXO1_KO_KLRG1_LOW_CD8_EFFECTOR_TCELL_UP	0.357264	0.443481	0.0235047	0.272223	1.05948	114	1056
1057	GSE41867_DAY6_VS_DAY15_LCMV_ARMSTRONG_EFFECTOR_CD8_TCELL_DN	0.348564	0.433364	0.0230519	0.260505	1.05812	159	1057
1058	GSE15930_NAIVE_VS_24H_IN_VITRO_STIM_IL12_CD8_TCELL_UP	0.360348	0.446605	0.0225823	0.259632	1.05249	157	1058
1059	GSE21670_UNTREATED_VS_IL6_TREATED_CD4_TCELL_DN	0.362978	0.449108	0.0219985	0.254089	1.05102	187	1059
1060	GSE41867_LCMV_ARMSTRONG_VS_CLONE13_DAY15_EFFECTOR_CD8_TCELL_UP	0.366913	0.453313	0.0221299	0.256998	1.04843	165	1060
1061	GSE41867_NAIVE_VS_DAY8_LCMV_CLONE13_EFFECTOR_CD8_TCELL_DN	0.370924	0.45791	0.0225713	0.264416	1.04623	129	1061
1062	GSE2585_CD80_HIGH_VS_LOW_MTEC_UP	0.384804	0.47282	0.023944	0.298684	1.04601	58	1062
1063	GSE40274_FOXP3_VS_FOXP3_AND_GATA1_TRANSDUCED_ACTIVATED_CD4_TCELL_UP	0.379157	0.466974	0.0230462	0.276481	1.04594	93	1063
1064	GSE41867_DAY6_VS_DAY15_LCMV_CLONE13_EFFECTOR_CD8_TCELL_DN	0.38582	0.473329	0.0239624	0.300683	1.0453	55	1064
1065	GSE40274_CTRL_VS_FOXP3_AND_IRF4_TRANSDUCED_ACTIVATED_CD4_TCELL_DN	0.378295	0.466277	0.0223486	0.265426	1.04458	124	1065
1066	GSE41867_NAIVE_VS_DAY8_LCMV_ARMSTRONG_EFFECTOR_CD8_TCELL_DN	0.374816	0.462351	0.0217602	0.254934	1.0432	172	1066
1067	GSE37336_LY6C_POS_VS_NEG_NAIVE_CD4_TCELL_UP	0.387152	0.474593	0.0224513	0.271859	1.04261	102	1067
1068	GSE22025_UNTREATED_VS_TGFB1_TREATED_CD4_TCELL_DN	0.38552	0.473329	0.0223056	0.267918	1.0416	113	1068
1069	GSE17301_CTRL_VS_48H_IFNA2_STIM_CD8_TCELL_UP	0.381844	0.469916	0.0211304	0.251242	1.04158	191	1069
1070	GSE45365_BCELL_VS_CD8_TCELL_UP	0.392274	0.478264	0.0229497	0.284049	1.04073	76	1070
1071	GSE41867_DAY6_EFFECTOR_VS_DAY30_MEMORY_CD8_TCELL_LCMV_ARMSTRONG_UP	0.387831	0.474702	0.0209419	0.250931	1.03925	189	1071
1072	GSE26669_CTRL_VS_COSTIM_BLOCK_MLR_CD4_TCELL_DN	0.389967	0.475852	0.0212479	0.255229	1.03777	161	1072
1073	GSE9650_GP33_VS_GP276_LCMV_SPECIFIC_EXHAUSTED_CD8_TCELL_DN	0.389993	0.475852	0.0207562	0.249467	1.03678	194	1073
1074	GSE40666_WT_VS_STAT4_KO_CD8_TCELL_UP	0.399159	0.485865	0.0234104	0.298171	1.03656	55	1074
1075	GSE46606_IRF4_KO_VS_WT_CD40L_IL2_IL5_1DAY_STIMULATED_BCELL_DN	0.387844	0.474702	0.0218788	0.261719	1.03609	130	1075
1076	GSE2770_IL12_VS_IL4_TREATED_ACT_CD4_TCELL_48H_DN	0.389296	0.475852	0.0211012	0.252088	1.03544	178	1076
1077	GSE2770_IL12_VS_IL4_TREATED_ACT_CD4_TCELL_2H_UP	0.399817	0.485955	0.0217141	0.266003	1.03528	114	1077
1078	GSE3982_MAC_VS_EFF_MEMORY_CD4_TCELL_DN	0.389635	0.475852	0.0218065	0.261509	1.03525	130	1078
1079	GSE3982_MEMORY_CD4_TCELL_VS_BCELL_UP	0.40207	0.487454	0.0211012	0.257931	1.03333	143	1079
1080	GSE9650_NAIVE_VS_EFF_CD8_TCELL_UP	0.400534	0.486451	0.0205501	0.250289	1.03221	182	1080
1081	GSE27786_LSK_VS_CD4_TCELL_UP	0.399434	0.485865	0.0208178	0.25305	1.03177	164	1081
1082	GSE40274_FOXP3_VS_FOXP3_AND_EOS_TRANSDUCED_ACTIVATED_CD4_TCELL_UP	0.404102	0.488523	0.0205129	0.250649	1.03087	180	1082
1083	GSE8685_IL2_STARVED_VS_IL15_ACT_IL2_STARVED_CD4_TCELL_UP	0.402599	0.487454	0.020634	0.251453	1.02994	173	1083
1084	GSE15624_3H_VS_6H_HALOFUGINONE_TREATED_CD4_TCELL_UP	0.411434	0.495483	0.0206106	0.255743	1.02988	148	1084
1085	GSE45365_WT_VS_IFNAR_KO_CD8A_DC_MCMV_INFECTION_UP	0.407561	0.491949	0.0203656	0.249901	1.02744	179	1085
1086	GSE30962_PRIMARY_VS_SECONDARY_ACUTE_LCMV_INF_CD8_TCELL_DN	0.414548	0.49847	0.0205873	0.255845	1.02741	146	1086
1087	GSE40274_LEF1_VS_FOXP3_AND_LEF1_TRANSDUCED_ACTIVATED_CD4_TCELL_DN	0.4132	0.497229	0.0203885	0.252854	1.02705	159	1087
1088	GSE41867_NAIVE_VS_DAY8_LCMV_ARMSTRONG_EFFECTOR_CD8_TCELL_UP	0.415721	0.499118	0.0204115	0.254309	1.02669	151	1088
1089	GSE43956_WT_VS_SGK1_KO_TH17_DIFFERENTIATED_CD4_TCELL_UP	0.414863	0.49847	0.0209323	0.261091	1.02624	123	1089
1090	GSE13493_DP_VS_CD8POS_THYMOCYTE_UP	0.410725	0.495009	0.0204483	0.252363	1.02612	161	1090
1091	GSE6259_33D1_POS_DC_VS_CD8_TCELL_DN	0.41637	0.499137	0.0212332	0.266564	1.0255	104	1091
1092	GSE37534_UNTREATED_VS_ROSIGLITAZONE_TREATED_CD4_TCELL_PPARG1_AND_FOXP3_TRASDUCED_UP	0.416172	0.499137	0.0205873	0.256275	1.02472	141	1092
1093	GSE43957_UNTREATED_VS_NACL_TREATED_ANTI_CD3_CD28_STIM_CD4_TCELL_UP	0.421299	0.504661	0.0208606	0.26251	1.02412	116	1093
1094	GSE3982_BCELL_VS_CENT_MEMORY_CD4_TCELL_DN	0.422373	0.505179	0.0208797	0.262897	1.02208	113	1094
1095	GSE2770_IL4_ACT_VS_ACT_CD4_TCELL_48H_UP	0.422138	0.505179	0.0199251	0.250002	1.02113	166	1095
1096	GSE17301_IFNA2_VS_IFNA5_STIM_ACD3_ACD28_ACT_CD8_TCELL_UP	0.433241	0.515435	0.0192717	0.246292	1.0188	186	1096
1097	GSE11961_UNSTIM_VS_ANTI_IGM_AND_CD40_STIM_6H_FOLLICULAR_BCELL_DN	0.433042	0.515435	0.0197803	0.25215	1.01876	152	1097
1098	GSE22886_CD4_TCELL_VS_BCELL_NAIVE_UP	0.429395	0.511633	0.0193389	0.2456	1.01819	191	1098
1099	GSE24210_CTRL_VS_IL35_TREATED_TCONV_CD4_TCELL_DN	0.428675	0.511162	0.0194149	0.245815	1.01806	189	1099
1100	GSE43260_BTLA_POS_VS_NEG_INTRATUMORAL_CD8_TCELL_DN	0.425359	0.507979	0.0198284	0.24902	1.0177	169	1100
1101	GSE21360_PRIMARY_VS_SECONDARY_MEMORY_CD8_TCELL_UP	0.435974	0.517231	0.0203748	0.261136	1.01634	114	1101
1102	GSE21379_TFH_VS_NON_TFH_CD4_TCELL_DN	0.436246	0.517231	0.0214763	0.281415	1.01619	69	1102
1103	GSE23321_CD8_STEM_CELL_MEMORY_VS_EFFECTOR_MEMORY_CD8_TCELL_UP	0.436309	0.517231	0.0196458	0.25079	1.01593	156	1103
1104	GSE20198_IL12_VS_IL12_IL18_TREATED_ACT_CD4_TCELL_DN	0.439332	0.519709	0.0191219	0.245419	1.01362	184	1104
1105	GSE46606_UNSTIM_VS_CD40L_IL2_IL5_3DAY_STIMULATED_IRF4_KO_BCELL_UP	0.438013	0.51876	0.0226703	0.307146	1.01284	42	1105
1106	GSE32423_IL7_VS_IL4_MEMORY_CD8_TCELL_UP	0.439474	0.519709	0.0193389	0.247794	1.01226	168	1106
1107	GSE17974_IL4_AND_ANTI_IL12_VS_UNTREATED_2H_ACT_CD4_TCELL_UP	0.44848	0.529563	0.0194234	0.251761	1.0098	145	1107
1108	GSE2770_IL12_ACT_VS_ACT_CD4_TCELL_6H_UP	0.447598	0.528918	0.0190601	0.246744	1.0084	169	1108
1109	GSE41867_DAY8_EFFECTOR_VS_DAY30_MEMORY_CD8_TCELL_LCMV_ARMSTRONG_DN	0.455647	0.53722	0.0185877	0.24359	1.00529	183	1109
1110	GSE15735_CTRL_VS_HDAC_INHIBITOR_TREATED_CD4_TCELL_12H_DN	0.454233	0.535954	0.0188398	0.245872	1.00483	169	1110
1111	GSE21379_TFH_VS_NON_TFH_SAP_KO_CD4_TCELL_UP	0.462511	0.54409	0.0185521	0.245353	1.00214	166	1111
1112	GSE40274_CTRL_VS_FOXP3_AND_PBX1_TRANSDUCED_ACTIVATED_CD4_TCELL_UP	0.46046	0.542488	0.0193179	0.254051	0.999815	124	1112
1113	GSE15659_CD45RA_NEG_CD4_TCELL_VS_ACTIVATED_TREG_UP	0.462502	0.54409	0.0196242	0.25985	0.999667	104	1113
1114	GSE46606_UNSTIM_VS_CD40L_IL2_IL5_1DAY_STIMULATED_IRF4_KO_BCELL_UP	0.477639	0.559378	0.018011	0.24235	0.995442	178	1114
1115	GSE43863_NAIVE_VS_TH1_EFF_CD4_TCELL_D6_LCMV_UP	0.471237	0.553115	0.0187512	0.249935	0.995359	135	1115
1116	GSE43955_1H_VS_20H_ACT_CD4_TCELL_WITH_TGFB_IL6_UP	0.48239	0.563684	0.0179281	0.24327	0.993627	166	1116
1117	GSE36476_YOUNG_VS_OLD_DONOR_MEMORY_CD4_TCELL_72H_TSST_ACT_DN	0.482337	0.563684	0.0178719	0.242188	0.992875	174	1117
1118	GSE11884_WT_VS_FURIN_KO_NAIVE_CD4_TCELL_DN	0.47697	0.55901	0.0197978	0.268647	0.992647	81	1118
1119	GSE12392_CD8A_POS_VS_NEG_SPLEEN_IFNB_KO_DC_UP	0.484171	0.565345	0.0178159	0.242054	0.992325	174	1119
1120	GSE24574_BCL6_HIGH_TFH_VS_NAIVE_CD4_TCELL_UP	0.481467	0.563442	0.0184577	0.248939	0.991773	136	1120
1121	GSE41867_DAY6_VS_DAY8_LCMV_CLONE13_EFFECTOR_CD8_TCELL_DN	0.485579	0.566149	0.0176457	0.240255	0.991531	183	1121
1122	GSE27786_CD4_TCELL_VS_NEUTROPHIL_UP	0.495759	0.57631	0.0173408	0.239075	0.986661	183	1122
1123	GSE40274_HELIOS_VS_FOXP3_AND_HELIOS_TRANSDUCED_ACTIVATED_CD4_TCELL_DN	0.49643	0.576665	0.0175506	0.241699	0.985491	164	1123
1124	GSE10094_LCMV_VS_LISTERIA_IND_EFF_CD4_TCELL_DN	0.490984	0.571604	0.0192634	0.265194	0.984645	83	1124
1125	GSE43863_NAIVE_VS_LY6C_INT_CXCR5POS_CD4_EFF_TCELL_D6_LCMV_DN	0.489756	0.570597	0.0194999	0.26869	0.983823	75	1125
1126	GSE46606_UNSTIM_VS_CD40L_IL2_IL5_3DAY_STIMULATED_IRF4_KO_BCELL_DN	0.505202	0.585127	0.0173839	0.242191	0.983029	158	1126
1127	GSE20198_IL12_VS_IFNA_TREATED_ACT_CD4_TCELL_DN	0.510923	0.591318	0.0170851	0.239613	0.980504	172	1127
1128	GSE30962_ACUTE_VS_CHRONIC_LCMV_SECONDARY_INF_CD8_TCELL_UP	0.517809	0.597969	0.0169002	0.239021	0.977617	171	1128
1129	GSE37534_UNTREATED_VS_PIOGLITAZONE_TREATED_CD4_TCELL_PPARG1_AND_FOXP3_TRASDUCED_UP	0.521787	0.60168	0.0167794	0.239193	0.976989	167	1129
1130	GSE13306_RA_VS_UNTREATED_MEM_CD4_TCELL_UP	0.519351	0.59931	0.0168621	0.238998	0.976744	169	1130
1131	GSE2770_IL12_VS_IL4_TREATED_ACT_CD4_TCELL_6H_DN	0.524561	0.603551	0.0164206	0.235526	0.975163	188	1131
1132	GSE26495_PD1HIGH_VS_PD1LOW_CD8_TCELL_UP	0.516388	0.596766	0.0174923	0.245907	0.974707	131	1132
1133	GSE40666_WT_VS_STAT4_KO_CD8_TCELL_WITH_IFNA_STIM_90MIN_UP	0.529578	0.607062	0.0165616	0.23771	0.972716	172	1133
1134	GSE39110_DAY3_VS_DAY6_POST_IMMUNIZATION_CD8_TCELL_UP	0.531541	0.608028	0.0165077	0.23769	0.971951	170	1134
1135	GSE15930_STIM_VS_STIM_AND_IFNAB_24H_CD8_T_CELL_UP	0.530535	0.607318	0.0169697	0.242705	0.971235	142	1135
1136	GSE29164_CD8_TCELL_VS_CD8_TCELL_AND_IL12_TREATED_MELANOMA_DAY3_UP	0.539023	0.614354	0.0159419	0.233424	0.970109	194	1136
1137	GSE11924_TFH_VS_TH17_CD4_TCELL_UP	0.537419	0.613414	0.0162712	0.235824	0.969897	180	1137
1138	GSE40274_SATB1_VS_FOXP3_AND_SATB1_TRANSDUCED_ACTIVATED_CD4_TCELL_UP	0.522952	0.602498	0.0174272	0.246441	0.969865	124	1138
1139	GSE17974_IL4_AND_ANTI_IL12_VS_UNTREATED_0.5H_ACT_CD4_TCELL_UP	0.529926	0.607062	0.0172159	0.245215	0.967743	127	1139
1140	GSE41978_ID2_KO_VS_BIM_KO_KLRG1_LOW_EFFECTOR_CD8_TCELL_DN	0.528253	0.60647	0.0172943	0.245718	0.967659	125	1140
1141	GSE20500_CTRL_VS_RARA_ANTAGONIST_TREATED_CD4_TCELL_UP	0.53335	0.609654	0.0168242	0.24095	0.9676	146	1141
1142	GSE30962_ACUTE_VS_CHRONIC_LCMV_PRIMARY_INF_CD8_TCELL_UP	0.545355	0.619775	0.0160583	0.234961	0.966349	180	1142
1143	GSE11924_TFH_VS_TH1_CD4_TCELL_UP	0.545941	0.619994	0.0159967	0.23434	0.965232	181	1143
1144	GSE339_CD4POS_VS_CD4CD8DN_DC_IN_CULTURE_DN	0.535333	0.611476	0.0170992	0.244755	0.963866	125	1144
1145	GSE20754_WT_VS_TCF1_KO_MEMORY_CD8_TCELL_DN	0.550825	0.624639	0.0158201	0.233526	0.963082	182	1145
1146	GSE13493_DP_VS_CD8POS_THYMOCYTE_DN	0.552823	0.625314	0.0160356	0.236671	0.962315	161	1146
1147	GSE37336_LY6C_POS_VS_NEG_NAIVE_CD4_TCELL_DN	0.515491	0.596167	0.019689	0.282332	0.960694	49	1147
1148	GSE34217_MIR17_92_OVEREXPRESS_VS_WT_ACT_CD8_TCELL_UP	0.529535	0.607062	0.0184616	0.264847	0.960641	71	1148
1149	GSE37533_PPARG2_FOXP3_VS_FOXP3_TRANSDUCED_CD4_TCELL_PIOGLITAZONE_TREATED_DN	0.55301	0.625314	0.0160648	0.236611	0.960378	158	1149
1150	GSE25502_WT_VS_KLF13_KO_THYMIC_MEMORY_LIKE_CD8_TCELL_DN	0.523263	0.602498	0.0194319	0.281005	0.959661	50	1150
1151	GSE2770_IL12_ACT_VS_ACT_CD4_TCELL_48H_UP	0.561585	0.634555	0.0156174	0.233053	0.958177	179	1151
1152	GSE40274_CTRL_VS_IRF4_TRANSDUCED_ACTIVATED_CD4_TCELL_UP	0.552998	0.625314	0.0165279	0.241976	0.957441	129	1152
1153	GSE41867_LCMV_ARMSTRONG_VS_CLONE13_DAY6_EFFECTOR_CD8_TCELL_DN	0.56747	0.640285	0.0152913	0.230805	0.9559	189	1153
1154	GSE41867_NAIVE_VS_DAY30_LCMV_ARMSTRONG_MEMORY_CD8_TCELL_DN	0.582613	0.655492	0.0148623	0.229384	0.950965	191	1154
1155	GSE14908_ATOPIC_VS_NONATOPIC_PATIENT_HDM_STIM_CD4_TCELL_UP	0.57878	0.652579	0.0151813	0.231119	0.950225	179	1155
1156	GSE2770_UNTREATED_VS_IL4_TREATED_ACT_CD4_TCELL_6H_DN	0.582356	0.655492	0.0151206	0.230942	0.948585	178	1156
1157	GSE29949_MICROGLIA_BRAIN_VS_CD8_NEG_DC_SPLEEN_DN	0.564204	0.637057	0.0166667	0.246232	0.948321	105	1157
1158	GSE45739_NRAS_KO_VS_WT_UNSTIM_CD4_TCELL_DN	0.580381	0.653916	0.0153652	0.23355	0.947956	158	1158
1159	GSE22601_CD4_SINGLE_POSITIVE_VS_CD8_SINGLE_POSITIVE_THYMOCYTE_DN	0.589796	0.66171	0.0147497	0.228955	0.947088	186	1159
1160	GSE15324_ELF4_KO_VS_WT_ACTIVATED_CD8_TCELL_UP	0.589822	0.66171	0.014919	0.230737	0.946812	175	1160
1161	GSE32533_MIR17_KO_VS_MIR17_OVEREXPRESS_ACT_CD4_TCELL_DN	0.590531	0.662034	0.015586	0.237321	0.938027	128	1161
1162	GSE15930_STIM_VS_STIM_AND_TRICHOSTATINA_24H_CD8_T_CELL_UP	0.585934	0.658758	0.0161169	0.24322	0.93672	105	1162
1163	GSE14308_TH1_VS_NAIVE_CD4_TCELL_UP	0.613861	0.685628	0.0143654	0.228132	0.936536	177	1163
1164	GSE12963_ENV_NEF_VS_ENV_NEF_AND_VPR_DEFICIENT_HIV1_INF_CD4_TCELL_UP	0.586725	0.659175	0.0160973	0.243116	0.936319	105	1164
1165	GSE39820_TGFBETA1_VS_TGFBETA3_IN_IL6_IL23A_TREATED_CD4_TCELL_DN	0.601676	0.673569	0.0151996	0.234936	0.935988	136	1165
1166	GSE15930_STIM_VS_STIM_AND_IL12_48H_CD8_T_CELL_UP	0.618157	0.688591	0.0142595	0.227631	0.934982	178	1166
1167	GSE44649_NAIVE_VS_ACTIVATED_CD8_TCELL_DN	0.61677	0.687533	0.0142338	0.226886	0.934531	181	1167
1168	GSE41867_DAY8_EFFECTOR_VS_DAY30_EXHAUSTED_CD8_TCELL_LCMV_CLONE13_DN	0.615441	0.686538	0.0143884	0.228594	0.933696	167	1168
1169	GSE15324_NAIVE_VS_ACTIVATED_CD8_TCELL_UP	0.60959	0.681459	0.014925	0.233215	0.931735	139	1169
1170	GSE37532_TREG_VS_TCONV_CD4_TCELL_FROM_LN_UP	0.627683	0.696246	0.0140106	0.226112	0.929637	179	1170
1171	GSE45365_NK_CELL_VS_CD8A_DC_UP	0.619493	0.689592	0.014533	0.229849	0.929242	153	1171
1172	GSE36476_YOUNG_VS_OLD_DONOR_MEMORY_CD4_TCELL_40H_TSST_ACT_DN	0.629277	0.697523	0.013799	0.224288	0.928907	189	1172
1173	GSE339_CD4POS_VS_CD4CD8DN_DC_UP	0.621467	0.690553	0.0144547	0.229179	0.928383	156	1173
1174	GSE15624_CTRL_VS_3H_HALOFUGINONE_TREATED_CD4_TCELL_DN	0.62157	0.690553	0.0146732	0.231857	0.927824	142	1174
1175	GSE43863_NAIVE_VS_MEMORY_LY6C_INT_CXCR5POS_CD4_TCELL_D150_LCMV_DN	0.635315	0.70372	0.0136176	0.22352	0.926449	190	1175
1176	GSE10239_KLRG1INT_VS_KLRG1HIGH_EFF_CD8_TCELL_UP	0.627182	0.696181	0.0143424	0.228452	0.924694	155	1176
1177	GSE8685_IL2_STARVED_VS_IL2_ACT_IL2_STARVED_CD4_TCELL_UP	0.643328	0.711095	0.0136833	0.224918	0.923842	178	1177
1178	GSE21670_UNTREATED_VS_TGFB_IL6_TREATED_STAT3_KO_CD4_TCELL_DN	0.648785	0.714616	0.013269	0.222114	0.923576	196	1178
1179	GSE14908_RESTING_VS_HDM_STIM_CD4_TCELL_ATOPIC_PATIENT_UP	0.652805	0.71804	0.0134437	0.223829	0.920252	179	1179
1180	GSE21670_TGFB_VS_IL6_TREATED_STAT3_KO_CD4_TCELL_DN	0.645864	0.713397	0.0138184	0.226183	0.918713	159	1180
1181	GSE31082_DP_VS_CD8_SP_THYMOCYTE_DN	0.651063	0.716624	0.0135903	0.224727	0.918419	169	1181
1182	GSE2770_UNTREATED_VS_TGFB_AND_IL4_TREATED_ACT_CD4_TCELL_4H_DN	0.621673	0.690553	0.01563	0.243361	0.915209	89	1182
1183	GSE2770_TGFB_AND_IL4_VS_IL12_TREATED_ACT_CD4_TCELL_6H_DN	0.664568	0.728433	0.0130831	0.221435	0.914558	184	1183
1184	GSE15324_ELF4_KO_VS_WT_ACTIVATED_CD8_TCELL_DN	0.646613	0.713723	0.0140978	0.228817	0.913391	138	1184
1185	GSE27786_BCELL_VS_CD8_TCELL_DN	0.661019	0.725554	0.0137852	0.227749	0.911387	142	1185
1186	GSE37301_COMMON_LYMPHOID_PROGENITOR_VS_CD4_TCELL_DN	0.669362	0.732158	0.0129279	0.220124	0.910523	187	1186
1187	GSE43863_TH1_VS_TFH_EFFECTOR_CD4_TCELL_DN	0.673338	0.734466	0.0129175	0.220766	0.910458	182	1187
1188	GSE32423_IL7_VS_IL7_IL4_MEMORY_CD8_TCELL_UP	0.671678	0.733163	0.0130646	0.222057	0.910345	174	1188
1189	GSE20500_CTRL_VS_RARA_ANTAGONIST_TREATED_CD4_TCELL_DN	0.680926	0.741714	0.0127406	0.219952	0.907739	183	1189
1190	GSE40685_NAIVE_CD4_TCELL_VS_TREG_DN	0.669267	0.732158	0.0133038	0.223283	0.906935	159	1190
1191	GSE37532_VISCERAL_ADIPOSE_TISSUE_VS_LN_DERIVED_TREG_CD4_TCELL_DN	0.64876	0.714616	0.0143597	0.230934	0.906388	122	1191
1192	GSE13493_CD4INTCD8POS_VS_CD8POS_THYMOCYTE_UP	0.671248	0.733163	0.013261	0.222967	0.90565	159	1192
1193	GSE46606_UNSTIM_VS_CD40L_IL2_IL5_3DAY_STIMULATED_IRF4HIGH_SORTED_BCELL_DN	0.642479	0.710655	0.0152087	0.241237	0.904907	88	1193
1194	GSE8685_IL2_STARVED_VS_IL21_ACT_IL2_STARVED_CD4_TCELL_UP	0.683112	0.743582	0.0128783	0.220899	0.903928	172	1194
1195	GSE3982_BCELL_VS_EFF_MEMORY_CD4_TCELL_DN	0.655714	0.720259	0.0146351	0.235956	0.902634	100	1195
1196	GSE46606_IRF4HIGH_VS_IRF4MID_CD40L_IL2_IL5_DAY1_STIMULATED_BCELL_UP	0.697646	0.756785	0.0122533	0.21741	0.901322	191	1196
1197	GSE9650_EXHAUSTED_VS_MEMORY_CD8_TCELL_DN	0.698652	0.757354	0.0122709	0.217346	0.899894	188	1197
1198	GSE40274_CTRL_VS_GATA1_TRANSDUCED_ACTIVATED_CD4_TCELL_UP	0.662804	0.727006	0.0141685	0.230478	0.89916	116	1198
1199	GSE8835_HEALTHY_VS_CLL_CD8_TCELL_UP	0.70324	0.761803	0.0124558	0.218678	0.894836	172	1199
1200	GSE6259_BCELL_VS_CD4_TCELL_UP	0.693715	0.75356	0.0130593	0.223243	0.894359	143	1200
1201	GSE32423_CTRL_VS_IL7_IL4_MEMORY_CD8_TCELL_DN	0.690377	0.750451	0.0131201	0.222778	0.893553	145	1201
1202	GSE32423_MEMORY_VS_NAIVE_CD8_TCELL_IL7_DN	0.705911	0.764171	0.0124202	0.218609	0.893037	168	1202
1203	GSE2770_UNTREATED_VS_TGFB_AND_IL4_TREATED_ACT_CD4_TCELL_48H_UP	0.670495	0.732888	0.0147085	0.239554	0.890902	84	1203
1204	GSE14908_ATOPIC_VS_NONATOPIC_PATIENT_RESTING_CD4_TCELL_DN	0.72042	0.776672	0.0118476	0.215025	0.889467	186	1204
1205	GSE45365_WT_VS_IFNAR_KO_CD8A_DC_MCMV_INFECTION_DN	0.68032	0.741568	0.0143827	0.236567	0.887391	88	1205
1206	GSE20366_EX_VIVO_VS_HOMEOSTATIC_CONVERSION_NAIVE_CD4_TCELL_UP	0.719622	0.776453	0.0121354	0.216937	0.886582	169	1206
1207	GSE27786_LSK_VS_CD4_TCELL_DN	0.719723	0.776453	0.0122181	0.217382	0.884524	162	1207
1208	GSE15930_STIM_VS_STIM_AND_TRICHOSTATINA_72H_CD8_T_CELL_UP	0.736283	0.789986	0.0118846	0.215768	0.877957	162	1208
1209	GSE15930_STIM_VS_STIM_AND_IL12_24H_CD8_T_CELL_DN	0.713936	0.771796	0.0129384	0.223176	0.877213	123	1209
1210	GSE40274_CTRL_VS_FOXP3_AND_SATB1_TRANSDUCED_ACTIVATED_CD4_TCELL_DN	0.695036	0.754474	0.0142709	0.237128	0.876184	81	1210
1211	GSE41867_NAIVE_VS_DAY8_LCMV_EFFECTOR_CD8_TCELL_UP	0.757521	0.809462	0.0111886	0.211635	0.8728	182	1211
1212	GSE19825_NAIVE_VS_IL2RAHIGH_DAY3_EFF_CD8_TCELL_DN	0.767397	0.817795	0.010883	0.209672	0.868121	188	1212
1213	GSE23321_CENTRAL_MEMORY_VS_NAIVE_CD8_TCELL_DN	0.717606	0.775231	0.0135576	0.230488	0.866797	89	1213
1214	GSE13887_ACT_CD4_VS_NO_TREATED_CD4_TCELL_DN	0.686985	0.74728	0.015427	0.253277	0.864968	50	1214
1215	GSE7548_DAY7_VS_DAY28_PCC_IMMUNIZATION_CD4_TCELL_DN	0.75463	0.806921	0.0116077	0.213354	0.86489	157	1215
1216	GSE6259_FLT3L_INDUCED_DEC205_POS_DC_VS_CD8_TCELL_UP	0.733394	0.787961	0.0126812	0.221315	0.864651	118	1216
1217	GSE14308_TH17_VS_NAIVE_CD4_TCELL_DN	0.75369	0.806464	0.01172	0.21457	0.86408	148	1217
1218	GSE15930_NAIVE_VS_48H_IN_VITRO_STIM_IL12_CD8_TCELL_UP	0.758827	0.810308	0.011581	0.213379	0.861451	151	1218
1219	GSE27241_WT_VS_RORGT_KO_TH17_POLARIZED_CD4_TCELL_DN	0.761198	0.811743	0.0115349	0.213103	0.860336	151	1219
1220	GSE8685_IL2_ACT_IL2_STARVED_VS_IL15_ACT_IL2_STARVED_CD4_TCELL_UP	0.777245	0.825495	0.0110128	0.210359	0.858161	165	1220
1221	GSE46606_IRF4MID_VS_WT_CD40L_IL2_IL5_DAY1_STIMULATED_BCELL_UP	0.785331	0.828529	0.0107398	0.208639	0.856134	175	1221
1222	GSE9316_IL6_KO_VS_IFNG_KO_INVIVO_EXPANDED_CD4_TCELL_UP	0.771621	0.82136	0.011337	0.211432	0.854786	153	1222
1223	GSE40274_CTRL_VS_SATB1_TRANSDUCED_ACTIVATED_CD4_TCELL_UP	0.773219	0.821774	0.0114309	0.21275	0.854355	146	1223
1224	GSE32423_IL7_VS_IL7_IL4_NAIVE_CD8_TCELL_UP	0.751844	0.805584	0.0125118	0.221469	0.854278	107	1224
1225	GSE2770_UNTREATED_VS_TGFB_AND_IL4_TREATED_ACT_CD4_TCELL_2H_UP	0.797683	0.837594	0.0104929	0.207754	0.854161	179	1225
1226	GSE27786_CD8_TCELL_VS_NKTCELL_UP	0.778359	0.825564	0.0111743	0.210793	0.853902	156	1226
1227	GSE21380_NON_TFH_VS_GERMINAL_CENTER_TFH_CD4_TCELL_UP	0.749111	0.803202	0.012563	0.221654	0.853662	105	1227
1228	GSE46606_UNSTIM_VS_CD40L_IL2_IL5_DAY3_STIMULATED_BCELL_UP	0.778986	0.825673	0.0113899	0.212667	0.851033	142	1228
1229	GSE44649_WT_VS_MIR155_KO_ACTIVATED_CD8_TCELL_DN	0.777848	0.825564	0.0114454	0.213407	0.850777	137	1229
1230	GSE23505_UNTREATED_VS_4DAY_IL6_IL1_TGFB_TREATED_CD4_TCELL_DN	0.804303	0.842297	0.0104026	0.207218	0.850679	177	1230
1231	GSE21360_NAIVE_VS_TERTIARY_MEMORY_CD8_TCELL_UP	0.78648	0.829149	0.0112101	0.211622	0.848805	145	1231
1232	GSE32901_NAIVE_VS_TH1_CD4_TCELL_UP	0.75335	0.806464	0.013025	0.227645	0.846615	84	1232
1233	GSE39110_DAY3_VS_DAY6_POST_IMMUNIZATION_CD8_TCELL_WITH_IL2_TREATMENT_DN	0.807026	0.844026	0.0103196	0.206262	0.846576	176	1233
1234	GSE46606_IRF4HIGH_VS_WT_CD40L_IL2_IL5_DAY3_STIMULATED_BCELL_DN	0.784901	0.828529	0.011455	0.213329	0.844519	130	1234
1235	GSE2770_UNTREATED_VS_TGFB_AND_IL4_TREATED_ACT_CD4_TCELL_4H_UP	0.81696	0.85046	0.0101587	0.20546	0.843917	178	1235
1236	GSE37533_PPARG1_FOXP3_VS_PPARG2_FOXP3_TRANSDUCED_CD4_TCELL_UP	0.803479	0.841995	0.0105579	0.207013	0.843199	163	1236
1237	GSE2770_IL12_VS_IL4_TREATED_ACT_CD4_TCELL_6H_UP	0.795083	0.835979	0.0111196	0.21097	0.84106	137	1237
1238	GSE11884_WT_VS_FURIN_KO_NAIVE_CD4_TCELL_UP	0.761202	0.811743	0.0128627	0.226392	0.840579	83	1238
1239	GSE37534_GW1929_VS_ROSIGLITAZONE_TREATED_CD4_TCELL_PPARG1_FOXP3_TRANSDUCED_DN	0.806254	0.843779	0.0107141	0.207847	0.837474	149	1239
1240	GSE41867_DAY8_VS_DAY15_LCMV_ARMSTRONG_EFFECTOR_CD8_TCELL_DN	0.734099	0.78818	0.0144692	0.244709	0.835704	50	1240
1241	GSE27786_CD4_TCELL_VS_NKTCELL_DN	0.812991	0.848287	0.0105393	0.206391	0.834861	154	1241
1242	GSE2128_C57BL6_VS_NOD_CD4CD8_DP_THYMOCYTE_DN	0.826514	0.859269	0.0100649	0.204259	0.834769	169	1242
1243	GSE41867_DAY15_EFFECTOR_VS_DAY30_MEMORY_CD8_TCELL_LCMV_ARMSTRONG_DN	0.799537	0.838422	0.0112531	0.211742	0.833306	124	1243
1244	GSE6259_FLT3L_INDUCED_DEC205_POS_DC_VS_CD4_TCELL_DN	0.728152	0.783934	0.0151965	0.256476	0.833028	39	1244
1245	GSE43955_1H_VS_42H_ACT_CD4_TCELL_DN	0.792027	0.83388	0.0116833	0.215168	0.83257	110	1245
1246	GSE2770_IL12_ACT_VS_ACT_CD4_TCELL_48H_DN	0.838039	0.868955	0.00977135	0.202661	0.830828	174	1246
1247	GSE2770_UNTREATED_VS_IL4_TREATED_ACT_CD4_TCELL_2H_DN	0.845816	0.875289	0.00959499	0.201567	0.827304	176	1247
1248	GSE10463_CD40L_AND_VA347_VS_CD40L_IN_DC_DN	0.784973	0.828529	0.0124151	0.222494	0.826105	83	1248
1249	GSE14908_ATOPIC_VS_NONATOPIC_PATIENT_HDM_STIM_CD4_TCELL_DN	0.841475	0.87137	0.00985075	0.202317	0.824069	163	1249
1250	GSE43863_NAIVE_VS_LY6C_INT_CXCR5POS_CD4_EFF_TCELL_D6_LCMV_UP	0.833271	0.86458	0.0102482	0.204751	0.823577	147	1250
1251	GSE40274_GATA1_VS_FOXP3_AND_GATA1_TRANSDUCED_ACTIVATED_CD4_TCELL_UP	0.848656	0.877074	0.00964013	0.200963	0.820835	167	1251
1252	GSE34217_MIR17_92_OVEREXPRESS_VS_WT_ACT_CD8_TCELL_DN	0.808168	0.844659	0.011742	0.216417	0.820514	95	1252
1253	GSE27786_LSK_VS_CD8_TCELL_DN	0.851419	0.878201	0.00960852	0.200808	0.820318	168	1253
1254	GSE19825_NAIVE_VS_DAY3_EFF_CD8_TCELL_UP	0.785365	0.828529	0.0127277	0.226013	0.819784	71	1254
1255	GSE41867_NAIVE_VS_DAY30_LCMV_ARMSTRONG_MEMORY_CD8_TCELL_UP	0.865105	0.889403	0.00899402	0.197084	0.816876	190	1255
1256	GSE26669_CD4_VS_CD8_TCELL_IN_MLR_DN	0.851077	0.878201	0.00981897	0.201294	0.815423	156	1256
1257	GSE2770_IL12_VS_IL4_TREATED_ACT_CD4_TCELL_2H_DN	0.814865	0.84884	0.011654	0.214998	0.813347	93	1257
1258	GSE23505_UNTREATED_VS_4DAY_IL6_IL1_TREATED_CD4_TCELL_UP	0.87151	0.894818	0.00897617	0.19663	0.812791	185	1258
1259	GSE15324_NAIVE_VS_ACTIVATED_ELF4_KO_CD8_TCELL_UP	0.860906	0.886823	0.00945983	0.199288	0.812567	164	1259
1260	GSE46606_DAY1_VS_DAY3_CD40L_IL2_IL5_STIMULATED_IRF4MID_BCELL_DN	0.874532	0.897336	0.00892042	0.195949	0.809975	185	1260
1261	GSE37301_HEMATOPOIETIC_STEM_CELL_VS_CD4_TCELL_DN	0.7934	0.834767	0.0129725	0.228078	0.808703	62	1261
1262	GSE37534_PIOGLITAZONE_VS_ROSIGLITAZONE_TREATED_CD4_TCELL_PPARG1_FOXP3_TRANSDUCED_UP	0.878375	0.900692	0.00909449	0.196923	0.805817	172	1262
1263	GSE43863_NAIVE_VS_LY6C_LOW_CXCR5NEG_CD4_EFF_TCELL_D6_LCMV_UP	0.823224	0.856414	0.0117175	0.216297	0.803095	83	1263
1264	GSE8835_CD4_VS_CD8_TCELL_CLL_PATIENT_DN	0.864776	0.889403	0.00975775	0.200269	0.802886	144	1264
1265	GSE26495_PD1HIGH_VS_PD1LOW_CD8_TCELL_DN	0.849759	0.877638	0.0105254	0.205714	0.802545	116	1265
1266	GSE2770_IL12_VS_TGFB_AND_IL12_TREATED_ACT_CD4_TCELL_6H_UP	0.839262	0.86965	0.0111148	0.21097	0.802492	97	1266
1267	GSE43863_TFH_VS_LY6C_INT_CXCR5POS_MEMORY_CD4_TCELL_DN	0.864593	0.889403	0.0103219	0.203607	0.790723	112	1267
1268	GSE13493_DP_VS_CD4INTCD8POS_THYMOCYTE_UP	0.894834	0.91459	0.00890705	0.194256	0.790424	162	1268
1269	GSE2770_UNTREATED_VS_IL12_TREATED_ACT_CD4_TCELL_2H_UP	0.923265	0.935749	0.00820676	0.188885	0.775835	178	1269
1270	GSE24574_BCL6_LOW_TFH_VS_TCONV_CD4_TCELL_UP	0.892426	0.913315	0.0097419	0.198198	0.775437	119	1270
1271	GSE36476_YOUNG_VS_OLD_DONOR_MEMORY_CD4_TCELL_DN	0.852995	0.879249	0.0115834	0.214248	0.77365	69	1271
1272	GSE15930_STIM_VS_STIM_AND_TRICHOSTATINA_72H_CD8_T_CELL_DN	0.907509	0.925142	0.00912577	0.194712	0.773373	133	1272
1273	GSE25846_IL10_POS_VS_NEG_CD8_TCELL_DAY7_POST_CORONAVIRUS_BRAIN_DN	0.917082	0.931282	0.00865331	0.190981	0.773023	155	1273
1274	GSE15659_CD45RA_NEG_CD4_TCELL_VS_NONSUPPRESSIVE_TCELL_UP	0.894313	0.91459	0.00994853	0.20022	0.772313	108	1274
1275	GSE46606_UNSTIM_VS_CD40L_IL2_IL5_DAY1_STIMULATED_BCELL_UP	0.922991	0.935749	0.00843109	0.189719	0.770791	160	1275
1276	GSE11924_TFH_VS_TH2_CD4_TCELL_DN	0.91055	0.925843	0.00898286	0.192336	0.769063	141	1276
1277	GSE25502_WT_VS_KLF13_KO_THYMIC_MEMORY_LIKE_CD8_TCELL_UP	0.913928	0.928679	0.00892934	0.191654	0.765044	138	1277
1278	GSE22025_UNTREATED_VS_TGFB1_AND_PROGESTERONE_TREATED_CD4_TCELL_UP	0.896229	0.915421	0.0101221	0.20069	0.763388	97	1278
1279	GSE36476_YOUNG_VS_OLD_DONOR_MEMORY_CD4_TCELL_16H_TSST_ACT_UP	0.910089	0.925843	0.00952735	0.195701	0.760836	113	1279
1280	GSE13887_RESTING_VS_NO_TREATED_CD4_TCELL_UP	0.831316	0.863332	0.0132477	0.236775	0.759499	36	1280
1281	GSE2770_UNTREATED_VS_TGFB_AND_IL12_TREATED_ACT_CD4_TCELL_2H_UP	0.90592	0.92412	0.00977135	0.197763	0.7594	103	1281
1282	GSE17974_1.5H_VS_72H_IL4_AND_ANTI_IL12_ACT_CD4_TCELL_DN	0.944202	0.953287	0.00769944	0.183513	0.756822	182	1282
1283	GSE23505_IL6_IL1_VS_IL6_IL1_TGFB_TREATED_CD4_TCELL_DN	0.95692	0.963039	0.00737277	0.180689	0.747404	187	1283
1284	GSE22443_IL2_VS_IL12_TREATED_ACT_CD8_TCELL_UP	0.920032	0.933675	0.009717	0.195751	0.744601	97	1284
1285	GSE17974_IL4_AND_ANTI_IL12_VS_UNTREATED_4H_ACT_CD4_TCELL_UP	0.949844	0.957754	0.00808011	0.18307	0.739088	151	1285
1286	GSE22601_DOUBLE_NEGATIVE_VS_IMMATURE_CD4_SP_THYMOCYTE_UP	0.962797	0.967715	0.00733909	0.177875	0.734088	183	1286
1287	GSE11924_TH1_VS_TH2_CD4_TCELL_UP	0.964353	0.968661	0.00786436	0.178979	0.721154	149	1287
1288	GSE11924_TFH_VS_TH17_CD4_TCELL_DN	0.967456	0.971158	0.00775519	0.178107	0.720916	155	1288
1289	GSE6259_DEC205_POS_DC_VS_CD8_TCELL_DN	0.949323	0.957754	0.00926452	0.187984	0.714059	96	1289
1290	GSE32423_CTRL_VS_IL7_MEMORY_CD8_TCELL_UP	0.952491	0.959195	0.00945308	0.188213	0.70193	85	1290
1291	GSE2770_UNTREATED_VS_ACT_CD4_TCELL_48H_UP	0.981102	0.983602	0.00722659	0.171336	0.699816	166	1291
1292	GSE13887_RESTING_VS_ACT_CD4_TCELL_UP	0.928069	0.939409	0.0112819	0.205059	0.691293	47	1292
1293	GSE26290_WT_VS_PDK1_KO_ANTI_CD3_AND_IL2_STIM_CD8_TCELL_DN	0.99617	0.997437	0.0070753	0.157461	0.640244	161	1293
1294	GSE46606_UNSTIM_VS_CD40L_IL2_IL5_3DAY_STIMULATED_IRF4HIGH_SORTED_BCELL_UP	0.999506	0.999506	0.00701413	0.146649	0.596283	161	1294
1295	GSE41978_WT_VS_BIM_KO_KLRG1_LOW_EFFECTOR_CD8_TCELL_DN	0.998588	0.999223	0.0278021	-0.142861	-0.664201	134	1295
1296	GSE2770_UNTREATED_VS_ACT_CD4_TCELL_2H_DN	0.993348	0.995245	0.0308816	-0.152905	-0.739174	176	1296
1297	GSE17974_CTRL_VS_ACT_IL4_AND_ANTI_IL12_0.5H_CD4_TCELL_UP	0.937824	0.947617	0.0236354	-0.182542	-0.750815	66	1297
1298	GSE20198_UNTREATED_VS_IL12_TREATED_ACT_CD4_TCELL_DN	0.978809	0.981928	0.0294112	-0.161345	-0.765514	155	1298
1299	GSE8835_HEALTHY_VS_CLL_CD4_TCELL_DN	0.926708	0.938635	0.0268718	-0.175751	-0.785936	104	1299
1300	GSE12963_UNINF_VS_ENV_AND_NEF_DEFICIENT_HIV1_INF_CD4_TCELL_UP	0.887164	0.909112	0.0260844	-0.185785	-0.80618	87	1300
1301	GSE37301_LYMPHOID_PRIMED_MPP_VS_CD4_TCELL_DN	0.962366	0.967715	0.0329279	-0.165416	-0.808469	191	1301
1302	GSE15624_CTRL_VS_6H_HALOFUGINONE_TREATED_CD4_TCELL_DN	0.934071	0.944877	0.0294018	-0.172204	-0.80982	143	1302
1303	GSE22601_DOUBLE_POSITIVE_VS_CD4_SINGLE_POSITIVE_THYMOCYTE_UP	0.910037	0.925843	0.0272885	-0.179679	-0.811972	109	1303
1304	GSE13887_HEALTHY_VS_LUPUS_RESTING_CD4_TCELL_UP	0.846632	0.875558	0.0253227	-0.199223	-0.819427	66	1304
1305	GSE27786_CD8_TCELL_VS_NEUTROPHIL_UP	0.950906	0.958211	0.0327343	-0.168981	-0.821435	186	1305
1306	GSE31082_DN_VS_CD4_SP_THYMOCYTE_UP	0.937984	0.947617	0.0333988	-0.1696	-0.827207	190	1306
1307	GSE21670_TGFB_VS_IL6_TREATED_CD4_TCELL_DN	0.901455	0.920162	0.0295912	-0.178644	-0.830938	133	1307
1308	GSE32423_MEMORY_VS_NAIVE_CD8_TCELL_IL7_IL4_UP	0.83152	0.863332	0.0270431	-0.193172	-0.836693	86	1308
1309	GSE43863_TH1_VS_LY6C_INT_CXCR5POS_EFFECTOR_CD4_TCELL_DN	0.90939	0.925843	0.0323901	-0.175659	-0.850652	177	1309
1310	GSE41978_WT_VS_ID2_KO_KLRG1_LOW_EFFECTOR_CD8_TCELL_UP	0.787532	0.829703	0.0276944	-0.198787	-0.853743	82	1310
1311	GSE2770_UNTREATED_VS_TGFB_AND_IL12_TREATED_ACT_CD4_TCELL_48H_DN	0.889012	0.910413	0.033038	-0.177401	-0.860085	179	1311
1312	GSE9316_CD4_TCELL_BALBC_VS_TH17_ENRI_CD4_TCELL_SKG_PMA_IONO_STIM_FR4NEG_UP	0.813256	0.848287	0.030632	-0.188699	-0.870007	125	1312
1313	GSE22443_NAIVE_VS_ACT_AND_IL12_TREATED_CD8_TCELL_UP	0.866008	0.889749	0.0333485	-0.18025	-0.870917	174	1313
1314	GSE33374_CD8_ALPHAALPHA_VS_ALPHABETA_CD161_HIGH_TCELL_UP	0.783735	0.828529	0.0312866	-0.191553	-0.880128	123	1314
1315	GSE21380_TFH_VS_GERMINAL_CENTER_TFH_CD4_TCELL_DN	0.80945	0.845437	0.0335763	-0.185372	-0.88146	159	1315
1316	GSE7459_UNTREATED_VS_IL6_TREATED_ACT_CD4_TCELL_UP	0.730425	0.785843	0.0292337	-0.204936	-0.881931	83	1316
1317	GSE37301_MULTIPOTENT_PROGENITOR_VS_CD4_TCELL_DN	0.814164	0.848672	0.0339644	-0.185437	-0.88492	164	1317
1318	GSE17301_CTRL_VS_48H_IFNA2_STIM_CD8_TCELL_DN	0.782785	0.828529	0.0337432	-0.188233	-0.888695	150	1318
1319	GSE15750_WT_VS_TRAF6KO_DAY10_EFF_CD8_TCELL_UP	0.796941	0.837373	0.0342024	-0.186738	-0.891072	163	1319
1320	GSE40274_FOXP3_VS_FOXP3_AND_LEF1_TRANSDUCED_ACTIVATED_CD4_TCELL_DN	0.771786	0.82136	0.0330257	-0.191284	-0.893592	139	1320
1321	GSE27786_CD4_VS_CD8_TCELL_DN	0.772436	0.821496	0.0350966	-0.188428	-0.900913	165	1321
1322	GSE41867_DAY8_VS_DAY15_LCMV_ARMSTRONG_EFFECTOR_CD8_TCELL_UP	0.64802	0.714616	0.028311	-0.23	-0.901608	52	1322
1323	GSE41867_DAY8_EFFECTOR_VS_DAY30_MEMORY_CD8_TCELL_LCMV_ARMSTRONG_UP	0.798472	0.837864	0.0363866	-0.185152	-0.902581	189	1323
1324	GSE26928_CENTR_MEMORY_VS_CXCR5_POS_CD4_TCELL_DN	0.724978	0.781051	0.0326146	-0.197088	-0.904146	122	1324
1325	GSE41867_NAIVE_VS_EFFECTOR_CD8_TCELL_DN	0.783608	0.828529	0.0368589	-0.186911	-0.909899	188	1325
1326	GSE20198_IL12_VS_IFNA_TREATED_ACT_CD4_TCELL_UP	0.732082	0.787088	0.0375463	-0.190256	-0.92279	182	1326
1327	GSE21670_TGFB_VS_TGFB_AND_IL6_TREATED_CD4_TCELL_DN	0.710877	0.769017	0.0376472	-0.19086	-0.925338	179	1327
1328	GSE39820_TGFBETA3_IL6_VS_TGFBETA3_IL6_IL23A_TREATED_CD4_TCELL_DN	0.667463	0.731097	0.0358091	-0.197962	-0.929765	142	1328
1329	GSE41867_LCMV_ARMSTRONG_VS_CLONE13_DAY15_EFFECTOR_CD8_TCELL_DN	0.603957	0.675642	0.0321231	-0.220248	-0.932486	76	1329
1330	GSE11924_TFH_VS_TH1_CD4_TCELL_DN	0.640075	0.708494	0.0363093	-0.202034	-0.939734	133	1330
1331	GSE2770_IL4_ACT_VS_ACT_CD4_TCELL_2H_UP	0.655738	0.720259	0.0414724	-0.192797	-0.946471	197	1331
1332	GSE37532_VISCERAL_ADIPOSE_TISSUE_VS_LN_DERIVED_PPARG_KO_TCONV_CD4_TCELL_DN	0.544193	0.619409	0.0307562	-0.247597	-0.947854	47	1332
1333	GSE29164_DAY3_VS_DAY7_CD8_TCELL_TREATED_MELANOMA_UP	0.600957	0.673243	0.0380746	-0.203382	-0.949261	138	1333
1334	GSE1112_OT1_VS_HY_CD8AB_THYMOCYTE_RTOC_CULTURE_DN	0.614191	0.685628	0.0408805	-0.196883	-0.951771	176	1334
1335	GSE1112_OT1_CD8AB_VS_HY_CD8AA_THYMOCYTE_RTOC_CULTURE_UP	0.551688	0.625167	0.0332484	-0.230501	-0.95695	69	1335
1336	GSE19825_NAIVE_VS_IL2RAHIGH_DAY3_EFF_CD8_TCELL_UP	0.538777	0.614354	0.0351108	-0.223744	-0.962871	83	1336
1337	GSE2770_UNTREATED_VS_TGFB_AND_IL12_TREATED_ACT_CD4_TCELL_48H_UP	0.549136	0.623172	0.0407977	-0.205745	-0.969202	147	1337
1338	GSE6259_33D1_POS_DC_VS_CD8_TCELL_UP	0.503771	0.5839	0.0330257	-0.248277	-0.973257	52	1338
1339	GSE20500_CTRL_VS_RETINOIC_ACID_TREATED_CD4_TCELL_UP	0.544245	0.619409	0.0447763	-0.200868	-0.975391	185	1339
1340	GSE21360_PRIMARY_VS_SECONDARY_MEMORY_CD8_TCELL_DN	0.5271	0.605588	0.0397009	-0.211372	-0.975731	126	1340
1341	GSE41867_NAIVE_VS_DAY15_LCMV_EFFECTOR_CD8_TCELL_UP	0.544653	0.619425	0.0451482	-0.200474	-0.977274	189	1341
1342	GSE23505_IL6_IL1_VS_IL6_IL1_TGFB_TREATED_CD4_TCELL_UP	0.525195	0.60384	0.0430304	-0.205442	-0.978566	160	1342
1343	GSE32901_TH1_VS_TH17_ENRICHED_CD4_TCELL_DN	0.498051	0.578121	0.0400318	-0.215429	-0.983788	118	1343
1344	GSE27241_WT_CTRL_VS_DIGOXIN_TREATED_RORGT_KO_CD4_TCELL_IN_TH17_POLARIZING_CONDITIONS_DN	0.498651	0.578391	0.0452289	-0.205843	-0.984114	166	1344
1345	GSE2770_IL12_VS_TGFB_AND_IL12_TREATED_ACT_CD4_TCELL_2H_UP	0.484793	0.565652	0.0369552	-0.230142	-0.987115	81	1345
1346	GSE2770_IL12_ACT_VS_ACT_CD4_TCELL_6H_DN	0.475537	0.557746	0.0423574	-0.213665	-0.987172	128	1346
1347	GSE32901_TH17_EMRICHED_VS_TH17_NEG_CD4_TCELL_UP	0.469194	0.55154	0.0359739	-0.241108	-0.987542	64	1347
1348	GSE2770_UNTREATED_VS_TGFB_AND_IL12_TREATED_ACT_CD4_TCELL_6H_UP	0.495617	0.57631	0.0474106	-0.203834	-0.990857	186	1348
1349	GSE15624_CTRL_VS_6H_HALOFUGINONE_TREATED_CD4_TCELL_UP	0.470917	0.553115	0.0379537	-0.23063	-0.992502	83	1349
1350	GSE3039_ALPHABETA_CD8_TCELL_VS_B1_BCELL_UP	0.436393	0.517231	0.0485135	-0.208377	-1.00086	169	1350
1351	GSE17301_CTRL_VS_48H_ACD3_ACD28_STIM_CD8_TCELL_UP	0.434829	0.516934	0.048481	-0.209986	-1.00399	165	1351
1352	GSE19825_NAIVE_VS_IL2RALOW_DAY3_EFF_CD8_TCELL_UP	0.426173	0.508565	0.0382841	-0.244053	-1.00805	67	1352
1353	GSE9650_EFFECTOR_VS_EXHAUSTED_CD8_TCELL_UP	0.410655	0.495009	0.0510533	-0.20837	-1.01023	179	1353
1354	GSE3039_ALPHAALPHA_CD8_TCELL_VS_B2_BCELL_UP	0.423022	0.505571	0.0460862	-0.216584	-1.01124	137	1354
1355	GSE46606_UNSTIM_VS_CD40L_IL2_IL5_3DAY_STIMULATED_IRF4MID_SORTED_BCELL_UP	0.396844	0.483462	0.0534741	-0.208542	-1.01374	186	1355
1356	GSE13493_DP_VS_CD4INTCD8POS_THYMOCYTE_DN	0.40666	0.491238	0.0487424	-0.213854	-1.01464	155	1356
1357	GSE16522_ANTI_CD3CD28_STIM_VS_UNSTIM_NAIVE_CD8_TCELL_DN	0.40112	0.486788	0.0519696	-0.208947	-1.01478	181	1357
1358	GSE39820_TGFBETA1_IL6_VS_TGFBETA1_IL6_IL23A_TREATED_CD4_TCELL_DN	0.403312	0.487942	0.0505023	-0.212472	-1.01587	165	1358
1359	GSE41867_NAIVE_VS_DAY15_LCMV_ARMSTRONG_EFFECTOR_CD8_TCELL_UP	0.402468	0.487454	0.0532221	-0.208614	-1.01695	189	1359
1360	GSE21670_UNTREATED_VS_TGFB_TREATED_STAT3_KO_CD4_TCELL_UP	0.384236	0.472491	0.0471076	-0.222743	-1.02697	125	1360
1361	GSE41867_DAY6_VS_DAY8_LCMV_ARMSTRONG_EFFECTOR_CD8_TCELL_DN	0.361329	0.447468	0.0572305	-0.211264	-1.03233	192	1361
1362	GSE3039_CD4_TCELL_VS_NKT_CELL_UP	0.348248	0.433364	0.0549209	-0.215863	-1.03351	167	1362
1363	GSE40274_CTRL_VS_FOXP3_AND_LEF1_TRANSDUCED_ACTIVATED_CD4_TCELL_DN	0.359925	0.446432	0.0500729	-0.222314	-1.03406	133	1363
1364	GSE3982_BASOPHIL_VS_EFF_MEMORY_CD4_TCELL_DN	0.352913	0.438425	0.051316	-0.222351	-1.03872	139	1364
1365	GSE5142_CTRL_VS_HTERT_TRANSDUCED_CD8_TCELL_EARLY_PASSAGE_CLONE_DN	0.340232	0.425358	0.0536866	-0.219232	-1.03943	154	1365
1366	GSE23568_CTRL_VS_ID3_TRANSDUCED_CD8_TCELL_UP	0.312981	0.397926	0.0587625	-0.215213	-1.04368	178	1366
1367	GSE46606_DAY1_VS_DAY3_CD40L_IL2_IL5_STIMULATED_IRF4_KO_BCELL_UP	0.34496	0.430926	0.0485786	-0.230649	-1.04399	112	1367
1368	GSE45365_NK_CELL_VS_CD8A_DC_DN	0.348514	0.433364	0.045805	-0.23821	-1.04609	92	1368
1369	GSE43863_NAIVE_VS_LY6C_LOW_CXCR5NEG_CD4_EFF_TCELL_D6_LCMV_DN	0.330127	0.415691	0.0546499	-0.221871	-1.04751	150	1369
1370	GSE8678_IL7R_LOW_VS_HIGH_EFF_CD8_TCELL_DN	0.300174	0.384437	0.0616935	-0.215852	-1.04815	185	1370
1371	GSE17974_2.5H_VS_72H_IL4_AND_ANTI_IL12_ACT_CD4_TCELL_DN	0.298002	0.382278	0.0605921	-0.216318	-1.04877	179	1371
1372	GSE45739_NRAS_KO_VS_WT_ACD3_ACD28_STIM_CD4_TCELL_DN	0.313824	0.398676	0.056043	-0.221285	-1.0499	155	1372
1373	GSE46606_UNSTIM_VS_CD40L_IL2_IL5_1DAY_STIMULATED_IRF4HIGH_SORTED_BCELL_UP	0.330387	0.415691	0.0494468	-0.232775	-1.05198	110	1373
1374	GSE22886_NAIVE_CD4_TCELL_VS_MEMORY_TCELL_UP	0.326783	0.412807	0.0501438	-0.231873	-1.05362	114	1374
1375	GSE22601_DOUBLE_NEGATIVE_VS_CD8_SINGLE_POSITIVE_THYMOCYTE_DN	0.327227	0.413036	0.0494127	-0.234981	-1.05438	106	1375
1376	GSE37319_WT_VS_RC3H1_KO_CD44LOW_CD8_TCELL_UP	0.296424	0.380875	0.0499319	-0.246053	-1.07209	89	1376
1377	GSE17301_IFNA2_VS_IFNA2_AND_ACD3_ACD28_STIM_CD8_TCELL_UP	0.230955	0.31177	0.0724405	-0.219854	-1.07562	193	1377
1378	GSE46606_IRF4HIGH_VS_WT_CD40L_IL2_IL5_DAY1_STIMULATED_BCELL_UP	0.233751	0.314298	0.0714721	-0.220851	-1.07718	190	1378
1379	GSE22886_CD8_VS_CD4_NAIVE_TCELL_DN	0.275922	0.359521	0.0553809	-0.235778	-1.07795	119	1379
1380	GSE22140_HEALTHY_VS_ARTHRITIC_GERMFREE_MOUSE_CD4_TCELL_UP	0.226798	0.307212	0.069553	-0.223386	-1.08177	177	1380
1381	GSE43863_NAIVE_VS_MEMORY_TH1_CD4_TCELL_D150_LCMV_DN	0.293309	0.377798	0.0485786	-0.254823	-1.08453	78	1381
1382	KAECH_NAIVE_VS_DAY8_EFF_CD8_TCELL_UP	0.224687	0.304877	0.0711887	-0.223606	-1.08454	182	1382
1383	GSE15659_NAIVE_VS_PTPRC_NEG_CD4_TCELL_UP	0.255019	0.336463	0.0572815	-0.239784	-1.08956	114	1383
1384	GSE32901_TH1_VS_TH17_ENRICHED_CD4_TCELL_UP	0.234021	0.314298	0.0653663	-0.230887	-1.09266	151	1384
1385	GSE24210_CTRL_VS_IL35_TREATED_TCONV_CD4_TCELL_UP	0.202328	0.27911	0.074176	-0.226372	-1.09433	176	1385
1386	GSE21670_STAT3_KO_VS_WT_CD4_TCELL_TGFB_IL6_TREATED_UP	0.205042	0.281374	0.0740706	-0.2257	-1.09615	181	1386
1387	GSE43955_1H_VS_42H_ACT_CD4_TCELL_WITH_TGFB_IL6_UP	0.217251	0.296063	0.0704484	-0.229174	-1.09724	167	1387
1388	GSE21379_TFH_VS_NON_TFH_SAP_KO_CD4_TCELL_DN	0.215059	0.293584	0.0659642	-0.236686	-1.10042	134	1388
1389	GSE29164_CD8_TCELL_VS_CD8_TCELL_AND_IL12_TREATED_MELANOMA_DAY7_UP	0.184103	0.257352	0.0800618	-0.227152	-1.10421	186	1389
1390	GSE37532_VISCERAL_ADIPOSE_TISSUE_VS_LN_DERIVED_PPARG_KO_TREG_CD4_TCELL_DN	0.23147	0.312197	0.0593177	-0.248171	-1.10979	104	1390
1391	GSE37533_UNTREATED_VS_PIOGLIZATONE_TREATED_CD4_TCELL_PPARG1_AND_FOXP3_TRASDUCED_DN	0.171884	0.243515	0.0803259	-0.230378	-1.11563	177	1391
1392	GSE40068_CXCR5POS_BCL6POS_TFH_VS_CXCR5NEG_BCL6NEG_CD4_TCELL_UP	0.170354	0.242001	0.0809972	-0.231018	-1.11571	175	1392
1393	GSE6259_DEC205_POS_DC_VS_CD4_TCELL_DN	0.17445	0.246485	0.0787778	-0.232559	-1.117	169	1393
1394	GSE22601_DOUBLE_NEGATIVE_VS_CD8_SINGLE_POSITIVE_THYMOCYTE_UP	0.223204	0.303126	0.058115	-0.255447	-1.11862	91	1394
1395	GSE11924_TH2_VS_TH17_CD4_TCELL_DN	0.156873	0.225703	0.0834065	-0.23545	-1.12729	167	1395
1396	GSE43863_DAY6_EFF_VS_DAY150_MEM_LY6C_INT_CXCR5POS_CD4_TCELL_DN	0.146341	0.211711	0.0866888	-0.234551	-1.13278	173	1396
1397	GSE37533_PPARG1_FOXP3_VS_PPARG2_FOXP3_TRANSDUCED_CD4_TCELL_DN	0.146018	0.211547	0.0876972	-0.234998	-1.13493	175	1397
1398	GSE37301_CD4_TCELL_VS_GRANULOCYTE_MONOCYTE_PROGENITOR_UP	0.168471	0.240629	0.0717588	-0.248707	-1.13576	118	1398
1399	GSE27786_CD8_TCELL_VS_MONO_MAC_UP	0.134857	0.198936	0.0928975	-0.234627	-1.13858	183	1399
1400	GSE15750_DAY6_VS_DAY10_EFF_CD8_TCELL_DN	0.138045	0.202474	0.0901888	-0.234935	-1.14152	180	1400
1401	GSE40666_UNTREATED_VS_IFNA_STIM_STAT4_KO_EFFECTOR_CD8_TCELL_90MIN_DN	0.138753	0.202862	0.0890961	-0.236572	-1.14254	173	1401
1402	GSE1460_CORD_VS_ADULT_BLOOD_NAIVE_CD4_TCELL_DN	0.132362	0.196174	0.0947688	-0.234846	-1.14361	187	1402
1403	GSE14308_TH2_VS_NAIVE_CD4_TCELL_DN	0.127726	0.190697	0.0909392	-0.242192	-1.15165	159	1403
1404	GSE11924_TFH_VS_TH2_CD4_TCELL_UP	0.115137	0.174102	0.101902	-0.237575	-1.15488	186	1404
1405	GSE40666_STAT1_KO_VS_STAT4_KO_CD8_TCELL_WITH_IFNA_STIM_90MIN_UP	0.123009	0.184221	0.0954174	-0.239394	-1.15669	174	1405
1406	GSE40274_CTRL_VS_FOXP3_AND_EOS_TRANSDUCED_ACTIVATED_CD4_TCELL_UP	0.136856	0.20132	0.0816849	-0.250633	-1.15697	126	1406
1407	GSE40274_CTRL_VS_EOS_TRANSDUCED_ACTIVATED_CD4_TCELL_DN	0.14653	0.211788	0.0767245	-0.254483	-1.15739	115	1407
1408	GSE14308_NAIVE_CD4_TCELL_VS_NATURAL_TREG_UP	0.129383	0.192666	0.088041	-0.246291	-1.1602	147	1408
1409	GSE10239_MEMORY_VS_DAY4.5_EFF_CD8_TCELL_UP	0.122577	0.183924	0.093304	-0.243608	-1.16057	161	1409
1410	GSE32533_WT_VS_MIR17_OVEREXPRESS_ACT_CD4_TCELL_DN	0.165138	0.236297	0.0694652	-0.262489	-1.16086	98	1410
1411	GSE32533_WT_VS_MIR17_KO_ACT_CD4_TCELL_DN	0.100967	0.15642	0.110872	-0.23733	-1.16112	193	1411
1412	GSE43863_NAIVE_VS_MEMORY_LY6C_INT_CXCR5POS_CD4_TCELL_D150_LCMV_UP	0.101348	0.156701	0.104367	-0.245219	-1.17406	167	1412
1413	GSE2770_TGFB_AND_IL4_ACT_VS_ACT_CD4_TCELL_48H_DN	0.10302	0.158509	0.103526	-0.243422	-1.17526	172	1413
1414	GSE27786_CD4_TCELL_VS_NKCELL_UP	0.108329	0.165063	0.098147	-0.247315	-1.17566	157	1414
1415	GSE3982_CENT_MEMORY_CD4_TCELL_VS_NKCELL_UP	0.104304	0.160014	0.0996	-0.250275	-1.18161	150	1415
1416	GSE7548_NAIVE_VS_DAY7_PCC_IMMUNIZATION_CD4_TCELL_UP	0.0928062	0.145931	0.110201	-0.24476	-1.18261	174	1416
1417	GSE43863_TH1_VS_LY6C_LOW_CXCR5NEG_EFFECTOR_CD4_TCELL_DN	0.08155	0.129919	0.120855	-0.244002	-1.18484	185	1417
1418	GSE45365_HEALTHY_VS_MCMV_INFECTION_CD8A_DC_UP	0.0938511	0.147427	0.108573	-0.245432	-1.18496	172	1418
1419	GSE3982_BASOPHIL_VS_CENT_MEMORY_CD4_TCELL_DN	0.102422	0.157896	0.10035	-0.250604	-1.18583	152	1419
1420	GSE2770_TGFB_AND_IL4_VS_IL4_TREATED_ACT_CD4_TCELL_2H_UP	0.0992227	0.154783	0.0969823	-0.256784	-1.18982	130	1420
1421	KAECH_NAIVE_VS_DAY15_EFF_CD8_TCELL_UP	0.0801757	0.128249	0.11873	-0.246474	-1.19358	177	1421
1422	GSE21670_TGFB_VS_IL6_TREATED_CD4_TCELL_UP	0.138156	0.202474	0.0724405	-0.281161	-1.19663	78	1422
1423	GSE20198_IL12_IL18_VS_IFNA_TREATED_ACT_CD4_TCELL_UP	0.0775068	0.124232	0.119991	-0.24836	-1.19947	173	1423
1424	GSE16522_ANTI_CD3CD28_STIM_VS_UNSTIM_MEMORY_CD8_TCELL_DN	0.0622797	0.103079	0.139715	-0.24672	-1.20272	189	1424
1425	GSE36476_YOUNG_VS_OLD_DONOR_MEMORY_CD4_TCELL_16H_TSST_ACT_DN	0.0823529	0.131065	0.108256	-0.260526	-1.21126	134	1425
1426	GSE15659_CD45RA_NEG_CD4_TCELL_VS_RESTING_TREG_DN	0.0812274	0.129536	0.106711	-0.263219	-1.21681	127	1426
1427	GSE9650_NAIVE_VS_EXHAUSTED_CD8_TCELL_UP	0.0593838	0.0991199	0.139715	-0.251203	-1.22001	181	1427
1428	GSE27092_WT_VS_HDAC7_PHOSPHO_DEFICIENT_CD8_TCELL_DN	0.0711403	0.115292	0.120855	-0.257468	-1.22158	155	1428
1429	GSE15659_NAIVE_CD4_TCELL_VS_NONSUPPRESSIVE_TCELL_UP	0.0798446	0.127849	0.105228	-0.268714	-1.22437	117	1429
1430	GSE3982_EFF_MEMORY_CD4_TCELL_VS_NKCELL_UP	0.0731596	0.118106	0.113319	-0.264565	-1.22588	130	1430
1431	GSE3982_MAST_CELL_VS_EFF_MEMORY_CD4_TCELL_DN	0.0687758	0.111832	0.117107	-0.266586	-1.23308	129	1431
1432	GSE10325_CD4_TCELL_VS_BCELL_UP	0.041717	0.0727967	0.173713	-0.252253	-1.23413	193	1432
1433	GSE37301_PRO_BCELL_VS_CD4_TCELL_UP	0.0624056	0.103179	0.129015	-0.260981	-1.23508	151	1433
1434	GSE22886_CD8_TCELL_VS_BCELL_NAIVE_UP	0.0399033	0.0699418	0.177674	-0.252541	-1.23554	193	1434
1435	GSE8685_IL15_ACT_IL2_STARVED_VS_IL21_ACT_IL2_STARVED_CD4_TCELL_DN	0.0545455	0.0923167	0.134647	-0.267799	-1.24992	138	1435
1436	GSE27786_CD8_TCELL_VS_NKCELL_UP	0.0477674	0.082835	0.150129	-0.263097	-1.25105	159	1436
1437	GSE46606_IRF4MID_VS_WT_CD40L_IL2_IL5_DAY3_STIMULATED_BCELL_DN	0.0369738	0.065537	0.179054	-0.257999	-1.25136	182	1437
1438	GSE40666_UNTREATED_VS_IFNA_STIM_CD8_TCELL_90MIN_DN	0.0341981	0.0611086	0.189707	-0.257245	-1.25229	188	1438
1439	GSE40274_CTRL_VS_HELIOS_TRANSDUCED_ACTIVATED_CD4_TCELL_UP	0.0573132	0.0963792	0.12849	-0.271173	-1.2543	129	1439
1440	GSE10094_LCMV_VS_LISTERIA_IND_EFF_CD4_TCELL_UP	0.0315605	0.0570991	0.19671	-0.258334	-1.25579	186	1440
1441	GSE32901_NAIVE_VS_TH17_ENRICHED_CD4_TCELL_UP	0.0669192	0.109151	0.113682	-0.278063	-1.25665	110	1441
1442	GSE46606_DAY1_VS_DAY3_CD40L_IL2_IL5_STIMULATED_IRF4HIGH_BCELL_UP	0.0373421	0.06597	0.175004	-0.260306	-1.26057	177	1442
1443	GSE3982_EFF_MEMORY_CD4_TCELL_VS_TH2_UP	0.0552809	0.0933607	0.129547	-0.276308	-1.27223	124	1443
1444	GSE12963_UNINF_VS_ENV_AND_NEF_AND_VPR_DEFICIENT_HIV1_INF_CD4_TCELL_UP	0.0607271	0.100934	0.11632	-0.287284	-1.27263	99	1444
1445	GSE34392_ST2_KO_VS_WT_DAY8_LCMV_EFFECTOR_CD8_TCELL_UP	0.0307523	0.0558487	0.193114	-0.264571	-1.28122	177	1445
1446	GSE41978_ID2_KO_VS_ID2_KO_AND_BIM_KO_KLRG1_LOW_EFFECTOR_CD8_TCELL_DN	0.0291529	0.053481	0.198584	-0.264789	-1.2841	178	1446
1447	GSE37533_UNTREATED_VS_PIOGLIZATONE_TREATED_CD4_TCELL_PPARG2_AND_FOXP3_TRASDUCED_UP	0.0722892	0.11682	0.10325	-0.29753	-1.28553	85	1447
1448	GSE39820_TGFBETA1_VS_TGFBETA3_IN_IL6_TREATED_CD4_TCELL_DN	0.0364159	0.0647668	0.165406	-0.274669	-1.28802	141	1448
1449	GSE15750_WT_VS_TRAF6KO_DAY6_EFF_CD8_TCELL_UP	0.0292781	0.0536482	0.189707	-0.273007	-1.2944	154	1449
1450	GSE17974_0H_VS_2H_IN_VITRO_ACT_CD4_TCELL_UP	0.0241625	0.0450614	0.21826	-0.267632	-1.29604	177	1450
1451	GSE2770_TGFB_AND_IL4_VS_TGFB_AND_IL12_TREATED_ACT_CD4_TCELL_2H_UP	0.0516505	0.0881756	0.1245	-0.296355	-1.3028	93	1451
1452	GSE13493_CD4INTCD8POS_VS_CD8POS_THYMOCYTE_DN	0.02937	0.0537539	0.183397	-0.279909	-1.3069	137	1452
1453	GSE3039_ALPHAALPHA_VS_ALPHABETA_CD8_TCELL_DN	0.0295114	0.0539499	0.184916	-0.277769	-1.30826	144	1453
1454	GSE10239_NAIVE_VS_KLRG1INT_EFF_CD8_TCELL_UP	0.0215351	0.0405942	0.232057	-0.269686	-1.31037	180	1454
1455	GSE23321_CENTRAL_VS_EFFECTOR_MEMORY_CD8_TCELL_DN	0.0204962	0.0388687	0.235142	-0.272748	-1.313	170	1455
1456	GSE15659_NAIVE_CD4_TCELL_VS_ACTIVATED_TREG_UP	0.0382087	0.0673466	0.149308	-0.294064	-1.31371	103	1456
1457	GSE37533_UNTREATED_VS_PIOGLIZATONE_TREATED_CD4_TCELL_PPARG2_AND_FOXP3_TRASDUCED_DN	0.0260492	0.048237	0.19671	-0.278652	-1.31439	145	1457
1458	GSE46606_IRF4HIGH_VS_IRF4MID_CD40L_IL2_IL5_DAY3_STIMULATED_BCELL_UP	0.0133025	0.0266728	0.303779	-0.271203	-1.31693	185	1458
1459	GSE17812_WT_VS_THPOK_KO_MEMORY_CD8_TCELL_UP	0.0181219	0.0346584	0.252644	-0.273518	-1.32455	177	1459
1460	GSE24634_IL4_VS_CTRL_TREATED_NAIVE_CD4_TCELL_DAY3_DN	0.0176944	0.0339232	0.252644	-0.277166	-1.3298	168	1460
1461	GSE44649_NAIVE_VS_ACTIVATED_CD8_TCELL_UP	0.0151106	0.0297674	0.274717	-0.278323	-1.33063	166	1461
1462	GSE10239_MEMORY_VS_KLRG1INT_EFF_CD8_TCELL_UP	0.0278921	0.0512876	0.184916	-0.288072	-1.33094	128	1462
1463	GSE3039_ALPHABETA_CD8_TCELL_VS_B2_BCELL_UP	0.014377	0.0285364	0.279866	-0.279912	-1.33576	164	1463
1464	GSE46606_IRF4_KO_VS_WT_CD40L_IL2_IL5_3DAY_STIMULATED_BCELL_DN	0.0168625	0.0326089	0.252644	-0.281027	-1.33592	157	1464
1465	GSE2770_TGFB_AND_IL4_ACT_VS_ACT_CD4_TCELL_6H_UP	0.0106443	0.0222202	0.335069	-0.276322	-1.342	181	1465
1466	GSE10239_NAIVE_VS_DAY4.5_EFF_CD8_TCELL_UP	0.00952381	0.0202028	0.35482	-0.277906	-1.3497	181	1466
1467	GSE29164_DAY3_VS_DAY7_CD8_TCELL_TREATED_MELANOMA_DN	0.016537	0.0321745	0.248833	-0.287146	-1.35512	146	1467
1468	GSE3982_EFF_MEMORY_CD4_TCELL_VS_TH1_UP	0.0201189	0.0382453	0.21826	-0.293411	-1.35561	128	1468
1469	GSE8685_IL2_STARVED_VS_IL21_ACT_IL2_STARVED_CD4_TCELL_DN	0.00965147	0.0204186	0.344521	-0.283247	-1.35898	168	1469
1470	GSE3982_DC_VS_EFF_MEMORY_CD4_TCELL_DN	0.012512	0.0253788	0.285313	-0.294559	-1.38522	143	1470
1471	GSE23321_CD8_STEM_CELL_MEMORY_VS_CENTRAL_MEMORY_CD8_TCELL_DN	0.00554033	0.0122824	0.407018	-0.285485	-1.38713	180	1471
1472	GSE3982_MEMORY_CD4_TCELL_VS_TH2_UP	0.00494126	0.0111267	0.407018	-0.289165	-1.38888	169	1472
1473	GSE3982_EOSINOPHIL_VS_CENT_MEMORY_CD4_TCELL_DN	0.0112774	0.0231732	0.38073	-0.287996	-1.39151	174	1473
1474	GSE41978_KLRG1_HIGH_VS_LOW_EFFECTOR_CD8_TCELL_DN	0.00441405	0.0101131	0.407018	-0.291633	-1.39169	164	1474
1475	GSE22886_NAIVE_CD8_TCELL_VS_NEUTROPHIL_UP	0.00254718	0.00620628	0.431708	-0.288256	-1.40855	192	1475
1476	GSE10325_CD4_TCELL_VS_LUPUS_CD4_TCELL_UP	0.00779918	0.0167933	0.407018	-0.294947	-1.41011	166	1476
1477	GSE17974_CTRL_VS_ACT_IL4_AND_ANTI_IL12_1H_CD4_TCELL_UP	0.0086001	0.0183671	0.344521	-0.300375	-1.41077	142	1477
1478	GSE2770_IL12_AND_TGFB_ACT_VS_ACT_CD4_TCELL_2H_DN	0.00499847	0.0112394	0.407018	-0.2931	-1.41427	171	1478
1479	GSE3982_NEUTROPHIL_VS_CENT_MEMORY_CD4_TCELL_DN	0.00283431	0.006811	0.431708	-0.291605	-1.416	185	1479
1480	GSE2770_IL4_ACT_VS_ACT_CD4_TCELL_6H_UP	0.00435828	0.0100145	0.407018	-0.29454	-1.42122	171	1480
1481	GSE3982_EFF_MEMORY_VS_CENT_MEMORY_CD4_TCELL_DN	0.00488882	0.011056	0.407018	-0.305047	-1.42377	138	1481
1482	GSE40225_WT_VS_RIP_B7X_DIABETIC_MOUSE_PANCREATIC_CD8_TCELL_UP	0.0046663	0.0105832	0.407018	-0.297409	-1.42394	167	1482
1483	GSE24634_NAIVE_CD4_TCELL_VS_DAY5_IL4_CONV_TREG_UP	0.00210171	0.00520958	0.431708	-0.298297	-1.436	170	1483
1484	GSE12392_WT_VS_IFNAR_KO_CD8A_NEG_SPLEEN_DC_DN	0.00230828	0.00569473	0.431708	-0.301759	-1.43735	160	1484
1485	GSE1460_INTRATHYMIC_T_PROGENITOR_VS_NAIVE_CD4_TCELL_CORD_BLOOD_DN	0.0100168	0.0210499	0.38073	-0.310236	-1.4387	131	1485
1486	GSE2770_IL12_AND_TGFB_ACT_VS_ACT_CD4_TCELL_6H_UP	0.00448962	0.0102713	0.407018	-0.302828	-1.43897	158	1486
1487	GSE1460_INTRATHYMIC_T_PROGENITOR_VS_NAIVE_CD4_TCELL_ADULT_BLOOD_DN	0.00506304	0.0113522	0.407018	-0.302804	-1.44259	161	1487
1488	GSE10239_NAIVE_VS_KLRG1HIGH_EFF_CD8_TCELL_UP	0.00265611	0.00643187	0.431708	-0.299155	-1.44479	173	1488
1489	GSE14699_NAIVE_VS_ACT_CD8_TCELL_DN	0.00209256	0.00519509	0.431708	-0.305596	-1.45047	156	1489
1490	GSE11057_CD4_EFF_MEM_VS_PBMC_UP	0.000831554	0.00221466	0.477271	-0.297791	-1.45244	190	1490
1491	GSE1460_CD4_THYMOCYTE_VS_THYMIC_STROMAL_CELL_UP	0.00194451	0.0048582	0.45506	-0.308291	-1.46553	157	1491
1492	GSE3982_NEUTROPHIL_VS_EFF_MEMORY_CD4_TCELL_DN	0.00148718	0.00375734	0.45506	-0.304455	-1.46564	170	1492
1493	GSE46606_UNSTIM_VS_CD40L_IL2_IL5_1DAY_STIMULATED_IRF4MID_SORTED_BCELL_DN	0.0112621	0.023172	0.269842	-0.33349	-1.46605	93	1493
1494	GSE17974_0H_VS_4H_IN_VITRO_ACT_CD4_TCELL_UP	0.00184495	0.00462412	0.45506	-0.307811	-1.47683	168	1494
1495	GSE21360_PRIMARY_VS_QUATERNARY_MEMORY_CD8_TCELL_DN	0.00114888	0.00297424	0.45506	-0.303907	-1.48773	194	1495
1496	GSE17974_0H_VS_0.5H_IN_VITRO_ACT_CD4_TCELL_UP	0.0080174	0.0172396	0.38073	-0.33011	-1.49006	108	1496
1497	GSE15930_STIM_VS_STIM_AND_IFNAB_72H_CD8_T_CELL_UP	0.00808167	0.0173541	0.335069	-0.330165	-1.49443	112	1497
1498	GSE45365_HEALTHY_VS_MCMV_INFECTION_CD8A_DC_IFNAR_KO_UP	0.000748533	0.00200714	0.477271	-0.315246	-1.51415	169	1498
1499	GSE37563_WT_VS_CTLA4_KO_CD4_TCELL_D4_POST_IMMUNIZATION_UP	0.00200582	0.0049955	0.431708	-0.332366	-1.52712	123	1499
1500	GSE26928_EFF_MEMORY_VS_CXCR5_POS_CD4_TCELL_DN	0.00126107	0.00322753	0.45506	-0.325863	-1.53243	143	1500
1501	GSE3982_EOSINOPHIL_VS_EFF_MEMORY_CD4_TCELL_DN	0.000972833	0.00254782	0.477271	-0.321897	-1.53895	166	1501
1502	GSE2770_IL12_AND_TGFB_VS_IL4_TREATED_ACT_CD4_TCELL_2H_DN	0.000627834	0.00171863	0.477271	-0.319458	-1.54146	171	1502
1503	GSE6566_STRONG_VS_WEAK_DC_STIMULATED_CD4_TCELL_DN	0.00134994	0.00344378	0.45506	-0.332061	-1.5443	135	1503
1504	GSE2770_TGFB_AND_IL4_VS_IL4_TREATED_ACT_CD4_TCELL_48H_DN	0.000608391	0.00167122	0.477271	-0.320079	-1.54584	175	1504
1505	GSE21360_NAIVE_VS_TERTIARY_MEMORY_CD8_TCELL_DN	0.000594547	0.00163891	0.477271	-0.325186	-1.54629	159	1505
1506	GSE2770_TGFB_AND_IL4_VS_IL12_TREATED_ACT_CD4_TCELL_48H_UP	0.000653973	0.00178089	0.477271	-0.325431	-1.55811	167	1506
1507	GOLDRATH_NAIVE_VS_EFF_CD8_TCELL_UP	0.000186337	0.000572841	0.518848	-0.321679	-1.56813	189	1507
1508	GSE1460_NAIVE_CD4_TCELL_ADULT_BLOOD_VS_THYMIC_STROMAL_CELL_UP	0.000340573	0.000990871	0.498493	-0.330739	-1.56981	156	1508
1509	GSE22886_NAIVE_CD4_TCELL_VS_NKCELL_UP	0.000205397	0.000624121	0.518848	-0.330149	-1.57851	165	1509
1510	GSE36476_CTRL_VS_TSST_ACT_16H_MEMORY_CD4_TCELL_OLD_UP	0.000512009	0.00143955	0.477271	-0.333334	-1.58393	158	1510
1511	GSE24634_NAIVE_CD4_TCELL_VS_DAY3_IL4_CONV_TREG_UP	0.000147659	0.00045932	0.518848	-0.331725	-1.59331	169	1511
1512	GSE11057_EFF_MEM_VS_CENT_MEM_CD4_TCELL_DN	0.000225158	0.000680227	0.518848	-0.33774	-1.60552	157	1512
1513	GSE45739_UNSTIM_VS_ACD3_ACD28_STIM_WT_CD4_TCELL_UP	0.000165885	0.000511968	0.518848	-0.337862	-1.6123	164	1513
1514	GSE37301_MULTIPOTENT_PROGENITOR_VS_CD4_TCELL_UP	0.000433914	0.00123213	0.498493	-0.342604	-1.61362	144	1514
1515	GSE22886_NAIVE_CD4_TCELL_VS_NEUTROPHIL_UP	0.000108909	0.000355649	0.538434	-0.330135	-1.61517	193	1515
1516	GSE1460_DP_THYMOCYTE_VS_NAIVE_CD4_TCELL_CORD_BLOOD_DN	0.000641746	0.00175062	0.477271	-0.354236	-1.61882	120	1516
1517	GSE40666_WT_VS_STAT4_KO_CD8_TCELL_DN	9.46581e-05	0.000313667	0.538434	-0.336209	-1.63286	181	1517
1518	GSE11057_PBMC_VS_MEM_CD4_TCELL_DN	7.17047e-05	0.000244823	0.538434	-0.336544	-1.63884	187	1518
1519	GSE15735_CTRL_VS_HDAC_INHIBITOR_TREATED_CD4_TCELL_12H_UP	0.000151993	0.000471869	0.518848	-0.342229	-1.64196	168	1519
1520	GSE11057_CD4_CENT_MEM_VS_PBMC_UP	1.52811e-05	6.02818e-05	0.57561	-0.33873	-1.65212	190	1520
1521	GSE3982_CENT_MEMORY_CD4_TCELL_VS_TH2_UP	0.000118916	0.000382769	0.538434	-0.35544	-1.67602	148	1521
1522	GSE40666_STAT1_KO_VS_STAT4_KO_CD8_TCELL_UP	2.55983e-05	9.59327e-05	0.57561	-0.345605	-1.68296	187	1522
1523	GSE2770_TGFB_AND_IL4_ACT_VS_ACT_CD4_TCELL_2H_UP	7.58598e-05	0.00025789	0.538434	-0.352738	-1.68319	163	1523
1524	GOLDRATH_EFF_VS_MEMORY_CD8_TCELL_DN	5.77645e-05	0.000202498	0.557332	-0.348669	-1.69343	184	1524
1525	GSE17974_0H_VS_1H_IN_VITRO_ACT_CD4_TCELL_UP	8.78461e-05	0.000294191	0.538434	-0.35873	-1.69767	151	1525
1526	GSE45365_WT_VS_IFNAR_KO_CD8A_DC_UP	3.57854e-05	0.000131603	0.557332	-0.351582	-1.69799	173	1526
1527	GSE40685_NAIVE_CD4_TCELL_VS_TREG_UP	7.09351e-05	0.000242721	0.538434	-0.363707	-1.71301	144	1527
1528	GSE10325_LUPUS_CD4_TCELL_VS_LUPUS_BCELL_UP	8.34469e-06	3.45646e-05	0.593325	-0.351523	-1.72462	196	1528
1529	GSE10239_MEMORY_VS_KLRG1HIGH_EFF_CD8_TCELL_UP	9.72771e-05	0.000320322	0.538434	-0.375916	-1.73086	124	1529
1530	GSE23321_CD8_STEM_CELL_MEMORY_VS_NAIVE_CD8_TCELL_DN	5.48026e-06	2.36327e-05	0.610527	-0.356724	-1.73897	189	1530
1531	GSE14699_NAIVE_VS_DELETIONAL_TOLERANCE_CD8_TCELL_UP	5.38265e-05	0.000190389	0.557332	-0.377732	-1.74155	125	1531
1532	GSE1460_NAIVE_CD4_TCELL_CORD_BLOOD_VS_THYMIC_STROMAL_CELL_UP	0.000124507	0.000397513	0.518848	-0.377296	-1.74318	128	1532
1533	GSE22886_NAIVE_CD8_TCELL_VS_MEMORY_TCELL_UP	2.06665e-05	7.93393e-05	0.57561	-0.369585	-1.7569	157	1533
1534	GSE3982_MAC_VS_CENT_MEMORY_CD4_TCELL_DN	7.88778e-06	3.31077e-05	0.593325	-0.373256	-1.76276	149	1534
1535	GSE7219_UNSTIM_VS_LPS_AND_ANTI_CD40_STIM_NIK_NFKB2_KO_DC_UP	9.63214e-06	3.93792e-05	0.593325	-0.373633	-1.76799	152	1535
1536	GSE26928_EFF_MEM_VS_CENTR_MEM_CD4_TCELL_DN	6.85974e-05	0.000235747	0.538434	-0.389958	-1.77194	114	1536
1537	GSE24634_NAIVE_CD4_TCELL_VS_DAY10_IL4_CONV_TREG_UP	4.28507e-05	0.000154341	0.557332	-0.382025	-1.78069	136	1537
1538	GSE3982_CENT_MEMORY_CD4_TCELL_VS_TH1_UP	1.21142e-05	4.86424e-05	0.593325	-0.381505	-1.78901	141	1538
1539	GSE1460_DP_THYMOCYTE_VS_NAIVE_CD4_TCELL_ADULT_BLOOD_DN	7.52737e-06	3.17643e-05	0.610527	-0.375687	-1.79612	166	1539
1540	GSE3982_DC_VS_CENT_MEMORY_CD4_TCELL_DN	9.54511e-06	3.9125e-05	0.593325	-0.378218	-1.79722	158	1540
1541	GSE22886_NAIVE_CD4_TCELL_VS_MONOCYTE_UP	9.50704e-07	4.84274e-06	0.659444	-0.367798	-1.79761	191	1541
1542	GSE3982_MAST_CELL_VS_CENT_MEMORY_CD4_TCELL_DN	5.15601e-06	2.22955e-05	0.610527	-0.385063	-1.81797	150	1542
1543	GSE2770_TGFB_AND_IL4_VS_TGFB_AND_IL12_TREATED_ACT_CD4_TCELL_48H_DN	1.33153e-06	6.50876e-06	0.643552	-0.386157	-1.83935	160	1543
1544	GSE22886_NAIVE_CD8_TCELL_VS_DC_UP	6.02359e-07	3.14988e-06	0.659444	-0.379909	-1.85	187	1544
1545	GSE22886_NAIVE_CD4_TCELL_VS_DC_UP	3.92544e-07	2.19101e-06	0.674963	-0.38369	-1.86194	183	1545
1546	GSE2770_TGFB_AND_IL4_VS_TGFB_AND_IL12_TREATED_ACT_CD4_TCELL_48H_UP	1.47737e-06	7.13305e-06	0.643552	-0.385379	-1.86204	174	1546
1547	GSE10325_CD4_TCELL_VS_MYELOID_UP	2.39059e-07	1.38338e-06	0.674963	-0.38573	-1.88829	194	1547
1548	GSE22886_NAIVE_CD8_TCELL_VS_NKCELL_UP	5.96149e-07	3.14988e-06	0.659444	-0.391566	-1.89621	177	1548
1549	GSE22886_NAIVE_CD8_TCELL_VS_MONOCYTE_UP	1.66234e-07	9.98674e-07	0.690132	-0.388441	-1.90156	194	1549
1550	GSE21670_UNTREATED_VS_TGFB_IL6_TREATED_CD4_TCELL_DN	6.13543e-07	3.18718e-06	0.659444	-0.428055	-1.97882	127	1550
1551	GSE1460_CD4_THYMOCYTE_VS_NAIVE_CD4_TCELL_ADULT_BLOOD_DN	2.1666e-08	1.50895e-07	0.733762	-0.414127	-1.99943	172	1551
1552	GSE46468_LUNG_INNATE_LYMPHOID_CELL_VS_SPLEEN_CD4_TCELL_UP	1.42418e-08	1.01894e-07	0.74774	-0.415018	-2.0156	181	1552
1553	GSE3982_MEMORY_CD4_TCELL_VS_TH1_UP	4.63513e-08	3.00234e-07	0.719513	-0.423253	-2.01642	161	1553
1554	GSE1460_CD4_THYMOCYTE_VS_NAIVE_CD4_TCELL_CORD_BLOOD_DN	5.44051e-08	3.48104e-07	0.719513	-0.446812	-2.07736	134	1554
1555	GSE2770_TGFB_AND_IL4_VS_IL4_TREATED_ACT_CD4_TCELL_6H_UP	7.98383e-10	6.72008e-09	0.801216	-0.439463	-2.12445	176	1555
1556	GSE22886_NAIVE_CD4_TCELL_VS_48H_ACT_TH1_UP	1.75903e-10	1.67801e-09	0.826657	-0.438383	-2.13409	188	1556
1557	GSE10325_LUPUS_CD4_TCELL_VS_LUPUS_MYELOID_UP	1.44679e-11	1.58142e-10	0.875325	-0.456496	-2.23338	193	1557
1558	GSE13738_RESTING_VS_BYSTANDER_ACTIVATED_CD4_TCELL_UP	4.85886e-10	4.24881e-09	0.801216	-0.478657	-2.23607	139	1558
1559	GSE13738_RESTING_VS_TCR_ACTIVATED_CD4_TCELL_UP	2.80425e-11	2.96234e-10	0.863415	-0.486979	-2.29818	146	1559
1560	GSE11057_NAIVE_CD4_VS_PBMC_CD4_TCELL_UP	1.669e-12	2.22628e-11	0.91012	-0.4797	-2.32983	184	1560
1561	GSE22886_NAIVE_CD4_TCELL_VS_48H_ACT_TH2_UP	1.2106e-12	1.70132e-11	0.91012	-0.483986	-2.33534	171	1561
1562	GSE26928_NAIVE_VS_CENT_MEMORY_CD4_TCELL_UP	4.68734e-12	5.50587e-11	0.887075	-0.493217	-2.34973	161	1562
1563	GSE22886_NAIVE_CD4_TCELL_VS_12H_ACT_TH2_UP	4.03548e-13	6.10754e-12	0.932595	-0.488693	-2.36017	175	1563
1564	GSE45739_UNSTIM_VS_ACD3_ACD28_STIM_NRAS_KO_CD4_TCELL_UP	3.41459e-14	6.30536e-13	0.965328	-0.482748	-2.36843	196	1564
1565	GSE2770_TGFB_AND_IL4_VS_IL12_TREATED_ACT_CD4_TCELL_2H_UP	2.40309e-12	3.07517e-11	0.898671	-0.518203	-2.42271	140	1565
1566	GSE11057_NAIVE_VS_MEMORY_CD4_TCELL_UP	7.57821e-15	1.59041e-13	0.986546	-0.520946	-2.48599	164	1566
1567	GSE26928_NAIVE_VS_EFF_MEMORY_CD4_TCELL_UP	1.26381e-14	2.61742e-13	0.986546	-0.527236	-2.50632	157	1567
1568	GSE11057_NAIVE_VS_CENT_MEMORY_CD4_TCELL_UP	5.92822e-14	1.00945e-12	0.954542	-0.534466	-2.52933	151	1568
1569	GSE22886_NAIVE_CD4_TCELL_VS_12H_ACT_TH1_UP	3.91015e-17	1.18357e-15	1.06721	-0.522971	-2.53616	178	1569
1570	GSE21670_IL6_VS_TGFB_AND_IL6_TREATED_CD4_TCELL_UP	2.50234e-15	5.54745e-14	1.00732	-0.538912	-2.55008	152	1570
1571	GSE26495_NAIVE_VS_PD1LOW_CD8_TCELL_UP	2.66743e-17	8.23242e-16	1.07687	-0.557189	-2.64949	159	1571
1572	GSE26928_NAIVE_VS_CXCR5_POS_CD4_TCELL_UP	2.67765e-16	6.79779e-15	1.0377	-0.571212	-2.66252	136	1572
1573	GSE11057_NAIVE_VS_EFF_MEMORY_CD4_TCELL_UP	1.71313e-19	7.28773e-18	1.14219	-0.561537	-2.71114	172	1573
1574	GSE26495_NAIVE_VS_PD1HIGH_CD8_TCELL_UP	4.35854e-20	2.01775e-18	1.16018	-0.592294	-2.80822	154	1574

## Sheet: 2C
Supplementary Table 2C: 1) Differential expression analysis. BrM Tumor vs Blood, related to Figure 2D.										Supplementary Table 2C: 2) Differential expression analysis. Glioma Tumor vs Blood, related to Figure 2D.										Supplementary Table 2C: 3) Differential expression analysis. BrM Tumor vs Glioma Tumor, related to Figure 2D.
SYMBOL	GENENAME	GENEID	logFC	AveExpr	t	P.Value	adj.P.Val	B		SYMBOL	GENENAME	GENEID	logFC	AveExpr	t	P.Value	adj.P.Val	B		SYMBOL	GENENAME	GENEID	logFC	AveExpr	t	P.Value	adj.P.Val	B
DNAJA1	DnaJ heat shock protein family (Hsp40) member A1	3301	3.23478	8.73882	21.8292	2.62407e-39	4.45331e-35	79.0911		EGR2	early growth response 2	1959	5.94315	1.92949	11.6254	4.07713e-20	6.9193e-16	33.5985		GAP43	growth associated protein 43	2596	-3.53067	-2.74443	-8.23397	8.28012e-13	1.40522e-08	17.336
EGR2	early growth response 2	1959	6.36133	1.92949	20.2495	1.07105e-36	9.08836e-33	71.3345		DNAJA1	DnaJ heat shock protein family (Hsp40) member A1	3301	2.62239	8.73882	11.0359	7.44196e-19	4.65386e-15	32.337		CTNNA2	catenin alpha 2	1496	-2.77713	-3.08687	-6.15988	1.63335e-08	9.51229e-05	8.74376
KRT86	keratin 86	3892	7.60477	0.299771	19.4446	2.5669e-35	1.4521e-31	68.6709		RIPOR2	RHO family interacting cell polarization regulator 2	9750	-1.99019	8.43018	-10.9679	1.04144e-18	4.65386e-15	32.0198		FXYD6	FXYD domain containing ion transport regulator 6	53826	-3.87381	-1.71388	-6.15348	1.68151e-08	9.51229e-05	8.65806
SLC38A2	solute carrier family 38 member 2	54407	3.44173	8.00709	18.9868	1.61919e-34	6.34335e-31	68.1167		ITGA1	integrin subunit alpha 1	3672	7.29645	3.68137	10.9575	1.0969e-18	4.65386e-15	31.0413		HSPB6	heat shock protein family B (small) member 6	126393	-1.7763	-3.46322	-5.80754	7.94482e-08	0.000277902	7.50441
RIPOR2	RHO family interacting cell polarization regulator 2	9750	-2.13888	8.43018	-18.9515	1.86888e-34	6.34335e-31	67.9336		FOSB	FosB proto-oncogene, AP-1 transcription factor subunit	2354	6.10851	4.2422	10.7845	2.5833e-18	8.76823e-15	30.516		BAALC	BAALC binder of MAP3K1 and KLF4	79870	-3.18176	-2.07288	-5.80075	8.18756e-08	0.000277902	7.25705
SAMSN1	SAM domain, SH3 domain and nuclear localization signals 1	64092	3.4748	7.09948	18.6204	7.20648e-34	2.03835e-30	66.6521		ITM2C	integral membrane protein 2C	81618	3.54873	5.92232	10.4463	1.38499e-17	3.67654e-14	29.4191		GRB7	growth factor receptor bound protein 7	2886	3.00538	-2.40863	5.48082	3.32037e-07	0.000887912	6.19972
KPNA2	karyopherin subunit alpha 2	3838	3.0864	7.4842	18.2347	3.53203e-33	7.49277e-30	65.0623		NR4A1	nuclear receptor subfamily 4 group A member 1	3164	6.86635	3.97698	10.4281	1.51646e-17	3.67654e-14	28.6183		LTB	lymphotoxin beta	4050	-1.61003	6.38533	-5.44958	3.7993e-07	0.000887912	6.14416
CKS2	CDC28 protein kinase regulatory subunit 2	1164	4.67242	4.89484	18.316	2.52304e-33	6.11693e-30	64.9498		ATF3	activating transcription factor 3	467	5.8679	2.26872	9.84238	2.80332e-16	5.94688e-13	25.5111		KCNIP1	potassium voltage-gated channel interacting protein 1	30820	-1.90573	-3.25348	-5.42707	4.18555e-07	0.000887912	5.99024
ADD3	adducin 3	120	-1.39888	8.29235	-17.6504	4.06863e-32	7.67207e-29	62.5337		PMEPA1	prostate transmembrane protein, androgen induced 1	56937	6.11777	1.60663	9.80345	3.40366e-16	6.41817e-13	25.3303		CTNND2	catenin delta 2	1501	-2.62184	-2.47877	-5.36942	5.35931e-07	0.00101059	5.70288
IVNS1ABP	influenza virus NS1A binding protein	10625	2.19638	8.2216	17.5715	5.67742e-32	8.75923e-29	62.2462		CKS2	CDC28 protein kinase regulatory subunit 2	1164	4.04876	4.89484	9.58974	9.87865e-16	1.6765e-12	25.06		CXCL13	C-X-C motif chemokine ligand 13	10563	5.87573	0.804176	5.19338	1.13087e-06	0.00160771	5.1683
TSPAN32	tetraspanin 32	10077	-2.36785	5.25453	-17.5367	6.57728e-32	9.30192e-29	61.9921		RGS1	regulator of G protein signaling 1	5996	4.44554	9.25949	9.37678	2.85587e-15	4.40609e-12	24.1066		SYNDIG1	synapse differentiation inducing 1	79953	-2.67455	-2.90088	-5.20367	1.08295e-06	0.00160771	5.06764
NR4A1	nuclear receptor subfamily 4 group A member 1	3164	7.0812	3.97698	17.6137	4.75127e-32	8.06338e-29	61.7052		PLAC8	placenta associated 8	51316	-2.38365	6.02157	-9.1862	7.38017e-15	1.04374e-11	23.387		CTLA4	cytotoxic T-lymphocyte associated protein 4	1493	1.93714	5.08333	5.15542	1.32626e-06	0.00160771	5.06139
FOSB	FosB proto-oncogene, AP-1 transcription factor subunit	2354	6.52265	4.2422	17.3304	1.57972e-31	2.06226e-28	60.5811		SAMSN1	SAM domain, SH3 domain and nuclear localization signals 1	64092	2.92819	7.09948	9.09235	1.17753e-14	1.53722e-11	22.9253		BIRC2	baculoviral IAP repeat containing 2	329	0.940425	6.96791	5.18432	1.17479e-06	0.00160771	4.98754
EIF4A3	eukaryotic translation initiation factor 4A3	9775	2.65836	7.09584	16.9762	7.19968e-31	8.72756e-28	59.7774		JMJD6	jumonji domain containing 6, arginine demethylase and lysine hydroxylase	23210	2.66017	7.24579	8.92461	2.71195e-14	2.87653e-11	22.092		ABTB2	ankyrin repeat and BTB domain containing 2	25841	2.97792	-0.241057	5.15751	1.31468e-06	0.00160771	4.8656
ITM2C	integral membrane protein 2C	81618	3.35699	5.92232	16.7637	1.80276e-30	2.03964e-27	58.8289		DNAJB1	DnaJ heat shock protein family (Hsp40) member B1	3337	2.8817	9.63814	8.97783	2.08148e-14	2.5232e-11	22.0217		SCG3	secretogranin III	29106	-2.84643	-2.78721	-5.08499	1.77982e-06	0.00201369	4.60233
IFRD1	interferon related developmental regulator 1	3475	2.46066	6.93021	16.5969	3.7202e-30	3.76546e-27	58.1468		ZNF331	zinc finger protein 331	55422	3.4155	7.64837	8.87006	3.55643e-14	3.35313e-11	21.8023		FOXG1	forkhead box G1	2290	-2.01964	-3.20649	-5.03175	2.21992e-06	0.00235465	4.52589
PLAC8	placenta associated 8	51316	-2.76003	6.02157	-16.5937	3.7719e-30	3.76546e-27	58.1188		RASGRP2	RAS guanyl releasing protein 2	10235	-2.21998	6.33366	-8.83097	4.3185e-14	3.85733e-11	21.663		KCNA6	potassium voltage-gated channel subfamily A member 6	3742	-2.71068	-1.49317	-4.95915	2.9946e-06	0.00285312	4.20809
RASGRP2	RAS guanyl releasing protein 2	10235	-2.64742	6.33366	-16.4514	7.01561e-30	6.61455e-27	57.5242		CDKN1A	cyclin dependent kinase inhibitor 1A	1026	5.46133	4.90428	8.79937	5.052e-14	4.28687e-11	21.2859		NCAN	neurocan	1463	-2.66911	-2.91803	-4.95012	3.10771e-06	0.00285312	4.18264
SLA	Src like adaptor	6503	2.00937	8.80844	16.1131	3.10178e-29	2.63201e-26	55.8658		NR4A2	nuclear receptor subfamily 4 group A member 2	4929	4.8099	6.73431	8.75077	6.43015e-14	4.96028e-11	21.2782		ZNF287	zinc finger protein 287	57336	-1.94203	3.35788	-4.88446	4.06481e-06	0.00328495	4.0788
RGS2	regulator of G protein signaling 2	5997	3.64832	7.67365	16.0452	4.18696e-29	3.22986e-26	55.6894		SCUBE1	signal peptide, CUB domain and EGF like domain containing 1	80274	5.83969	-0.194133	8.94621	2.43592e-14	2.756e-11	21.2147		NTRK1	neurotrophic receptor tyrosine kinase 1	4914	2.88058	-1.14594	4.94342	3.19423e-06	0.00285312	4.07147
GEM	GTP binding protein overexpressed in skeletal muscle	2669	7.28598	0.416456	16.1784	2.32514e-29	2.07684e-26	55.6319		GAP43	growth associated protein 43	2596	4.3723	-2.74443	8.87578	3.45677e-14	3.35313e-11	20.8945		TCEAL7	transcription elongation factor A like 7	56849	-2.05065	-3.13413	-4.9007	3.80426e-06	0.0032281	4.03891
RGS1	regulator of G protein signaling 1	5996	4.1922	9.25949	16.063	3.86958e-29	3.12718e-26	55.5378		KRT86	keratin 86	3892	5.86104	0.299771	8.76769	5.9124e-14	4.77806e-11	20.755		RNF103	ring finger protein 103	7844	1.25539	5.11183	4.82765	5.11965e-06	0.00394934	3.85126
EZR	ezrin	7430	1.8836	9.21682	15.957	6.18866e-29	4.37616e-26	55.0794		IRF4	interferon regulatory factor 4	3662	3.74482	5.51778	8.48574	2.39013e-13	1.76361e-10	19.9281		LAYN	layilin	143903	3.53727	0.641868	4.76322	6.63912e-06	0.0048988	3.54562
ATF3	activating transcription factor 3	467	5.88853	2.26872	16.0287	4.5032e-29	3.32277e-26	54.7431		KPNA2	karyopherin subunit alpha 2	3838	2.33875	7.4842	8.36923	4.25027e-13	2.88525e-10	19.3557		USP14	ubiquitin specific peptidase 14	9097	0.722851	6.43635	4.62315	1.16034e-05	0.00787688	2.90031
ATM	ATM serine/threonine kinase	472	-1.66657	8.00939	-15.7842	1.33362e-28	9.05312e-26	54.4917		CCL4	C-C motif chemokine ligand 4	6351	3.50735	8.68866	8.40012	3.64902e-13	2.58031e-10	19.3491		DMRTA2	DMRT like family A2	63950	-1.53242	-3.48057	-4.56732	1.4458e-05	0.00900409	2.89327
CDKN1A	cyclin dependent kinase inhibitor 1A	1026	6.04861	4.90428	15.7699	1.42185e-28	9.28088e-26	54.2438		DUSP4	dual specificity phosphatase 4	1846	7.69131	4.94585	8.3105	5.67863e-13	3.70662e-10	18.8501		SOX2	SRY-box transcription factor 2	6657	-2.37798	-2.84902	-4.58472	1.3502e-05	0.00881319	2.88992
HSPA8	heat shock protein family A (Hsp70) member 8	3312	1.74204	11.0794	15.3997	7.46937e-28	4.37112e-25	52.2501		RGCC	regulator of cell cycle	28984	4.15541	5.48973	8.2185	8.93534e-13	5.57119e-10	18.6992		LCP2	lymphocyte cytosolic protein 2	3937	-0.584762	7.70642	-4.66379	9.87785e-06	0.00698488	2.83599
PMEPA1	prostate transmembrane protein, androgen induced 1	56937	6.14012	1.60663	15.4431	6.14264e-28	3.86099e-25	52.1607		RGS2	regulator of G protein signaling 2	5997	3.03346	7.67365	8.21275	9.19176e-13	5.57119e-10	18.5625		SOCS2	suppressor of cytokine signaling 2	8835	-1.74952	3.81326	-4.53972	1.61089e-05	0.00900409	2.83058
TXNIP	thioredoxin interacting protein	10628	-2.69691	11.4386	-15.4019	7.3954e-28	4.37112e-25	52.1417		TSPAN32	tetraspanin 32	10077	-1.79472	5.25453	-8.15673	1.21087e-12	7.0861e-10	18.3988		AHI1	Abelson helper integration site 1	54806	1.45424	5.01869	4.54233	1.59456e-05	0.00900409	2.77701
JMJD6	jumonji domain containing 6, arginine demethylase and lysine hydroxylase	23210	2.59993	7.24579	15.194	1.89073e-27	1.00274e-24	51.9186		RASGEF1B	RasGEF domain family member 1B	153020	4.07584	4.44859	8.11761	1.46757e-12	8.03425e-10	18.0729		C1orf162	chromosome 1 open reading frame 162	128346	-1.41482	5.13118	-4.52371	1.71494e-05	0.00900409	2.73924
SKIL	SKI like proto-oncogene	6498	4.5572	5.33191	15.1396	2.4195e-27	1.24428e-24	51.5896		SLA	Src like adaptor	6503	1.66809	8.80844	8.11799	1.46487e-12	8.03425e-10	17.965		FABP7	fatty acid binding protein 7	2173	-2.80169	-2.72657	-4.5486	1.55588e-05	0.00900409	2.71824
RGCC	regulator of cell cycle	28984	4.78158	5.48973	15.111	2.75455e-27	1.3457e-24	51.5494		ADD3	adducin 3	120	-1.06587	8.29235	-8.04914	2.054e-12	1.08933e-09	17.6702		TNS3	tensin 3	64759	3.40059	0.353693	4.5184	1.75084e-05	0.00900409	2.69883
ID3	inhibitor of DNA binding 3, HLH protein	3399	5.21033	1.43159	15.2916	1.2158e-27	6.87781e-25	51.4481		EIF4A3	eukaryotic translation initiation factor 4A3	9775	2.10984	7.09584	7.89195	4.43561e-12	2.15076e-09	17.0963		SMIM22	small integral membrane protein 22	440335	2.07786	-2.82499	4.46131	2.18583e-05	0.00977937	2.51949
SLCO4A1	solute carrier organic anion transporter family member 4A1	28231	6.01821	1.64904	15.2815	1.27299e-27	6.96899e-25	51.4443		TNFSF9	TNF superfamily member 9	8744	5.66421	3.23567	7.90683	4.12442e-12	2.05869e-09	16.988		HEPN1	hepatocellular carcinoma, down-regulated 1	641654	-2.18375	-3.0564	-4.44387	2.33838e-05	0.00977937	2.4322
LDHA	lactate dehydrogenase A	3939	2.08959	10.3663	15.1094	2.77529e-27	1.3457e-24	51.0662		RGS16	regulator of G protein signaling 16	6004	5.97676	1.58455	7.92514	3.77099e-12	1.93932e-09	16.8783		C2orf68	chromosome 2 open reading frame 68	388969	-0.859868	5.48793	-4.45218	2.2645e-05	0.00977937	2.42997
NR4A2	nuclear receptor subfamily 4 group A member 2	4929	4.8147	6.73431	14.9287	6.31509e-27	2.97704e-24	50.7759		MYADM	myeloid associated differentiation marker	91663	2.90531	6.48402	7.83068	5.98319e-12	2.74434e-09	16.8521		ADCYAP1R1	ADCYAP receptor type I	117	-2.4241	-2.79291	-4.44784	2.30283e-05	0.00977937	2.4281
UBE2A	ubiquitin conjugating enzyme E2 A	7319	1.55613	6.60616	14.8377	9.56949e-27	4.27379e-24	50.35		SLC38A2	solute carrier family 38 member 2	54407	2.32004	8.00709	7.85796	5.23711e-12	2.46886e-09	16.8278		GALNT8	polypeptide N-acetylgalactosaminyltransferase 8	26290	-2.41245	-1.60651	-4.46162	2.18323e-05	0.00977937	2.42241
CXCL13	C-X-C motif chemokine ligand 13	10563	9.39156	0.804176	14.7422	1.48238e-26	6.40918e-24	49.7287		SKIL	SKI like proto-oncogene	6498	3.72035	5.33191	7.80393	6.81749e-12	2.89249e-09	16.7069		SERINC2	serine incorporator 2	347735	2.24042	-1.9658	4.43854	2.38707e-05	0.00977937	2.38014
NAA50	N-alpha-acetyltransferase 50, NatE catalytic subunit	80218	2.00037	7.43815	14.7033	1.77147e-26	7.33259e-24	49.6705		CREM	cAMP responsive element modulator	1390	4.86992	7.53913	7.80517	6.77648e-12	2.89249e-09	16.7056		TICRR	TOPBP1 interacting checkpoint and replication regulator	90381	3.00445	-1.27643	4.43693	2.40199e-05	0.00977937	2.36298
ITGA2	integrin subunit alpha 2	3673	5.77235	0.0286294	14.9188	6.60698e-27	3.03046e-24	49.6478		TUBA4A	tubulin alpha 4a	7277	1.98199	9.26633	7.82258	6.22469e-12	2.77998e-09	16.4334		GRIA3	glutamate ionotropic receptor AMPA type subunit 3	2892	-2.62918	-2.5061	-4.43497	2.42021e-05	0.00977937	2.35389
RASGEF1B	RasGEF domain family member 1B	153020	4.86136	4.44859	14.7381	1.51062e-26	6.40918e-24	49.5914		NR4A3	nuclear receptor subfamily 4 group A member 3	8013	5.4225	4.0666	7.71886	1.03189e-11	4.16958e-09	16.1747		IL16	interleukin 16	3603	-0.848823	7.90241	-4.53249	1.65708e-05	0.00900409	2.32255
CREM	cAMP responsive element modulator	1390	5.17599	7.53913	14.5782	3.14949e-26	1.24302e-23	49.1423		FRMD4B	FERM domain containing 4B	23150	3.73955	4.18958	7.69135	1.1797e-11	4.55015e-09	16.1018		FOXA1	forkhead box A1	3169	2.23009	-2.80947	4.37482	3.04979e-05	0.0116957	2.22473
ZNF331	zinc finger protein 331	55422	3.29683	7.64837	14.5022	4.46967e-26	1.64902e-23	48.7453		TNFRSF12A	TNF receptor superfamily member 12A	51330	4.44552	0.340312	7.76948	8.06427e-12	3.33802e-09	15.7483		NAB1	NGFI-A binding protein 1	4664	1.82926	4.46945	4.36189	3.20442e-05	0.0116957	2.17168
HSPA2	heat shock protein family A (Hsp70) member 2	3306	6.7413	1.32608	14.5822	3.09151e-26	1.24302e-23	48.4606		IFRD1	interferon related developmental regulator 1	3475	1.88329	6.93021	7.58583	1.96925e-11	7.11067e-09	15.6377		GDF15	growth differentiation factor 15	9518	2.63799	-2.35304	4.36173	3.20634e-05	0.0116957	2.15758
RASD1	ras related dexamethasone induced 1	51655	5.62416	0.533491	14.5673	3.31088e-26	1.27702e-23	48.3897		TXNIP	thioredoxin interacting protein	10628	-2.22684	11.4386	-7.71183	1.06783e-11	4.21446e-09	15.4266		TRAPPC6A	trafficking protein particle complex 6A	79090	-1.07854	5.5592	-4.37799	3.01298e-05	0.0116957	2.11341
IRF4	interferon regulatory factor 4	3662	3.73463	5.51778	14.3348	9.69099e-26	3.49927e-23	48.0329		INTS6	integrator complex subunit 6	26512	1.58132	6.93123	7.53363	2.53593e-11	8.78312e-09	15.3943		TRAF3IP3	TRAF3 interacting protein 3	80342	-0.790339	8.31049	-4.46388	2.16424e-05	0.00977937	2.01932
SCUBE1	signal peptide, CUB domain and EGF like domain containing 1	80274	6.00205	-0.194133	14.5111	4.28921e-26	1.6176e-23	47.9211		TENT5C	terminal nucleotidyltransferase 5C	54855	2.987	7.28741	7.53379	2.5339e-11	8.78312e-09	15.3889		HAVCR1	hepatitis A virus cellular receptor 1	26762	2.48531	-0.00882744	4.34123	3.46733e-05	0.0119808	2.00542
ITGA1	integrin subunit alpha 1	3672	5.7033	3.68137	14.3245	1.01665e-25	3.59448e-23	47.7295		EGR3	early growth response 3	1960	5.03515	-0.193253	7.63781	1.53022e-11	5.77098e-09	15.2538		PTGDR	prostaglandin D2 receptor	5729	-1.58993	4.93884	-4.31926	3.76974e-05	0.0119808	1.99083
FAM177A1	family with sequence similarity 177 member A1	283635	2.6291	6.33666	14.2618	1.35955e-25	4.61458e-23	47.728		FAM177A1	family with sequence similarity 177 member A1	283635	2.48789	6.33666	7.46187	3.58772e-11	1.17091e-08	15.1297		POU3F2	POU class 3 homeobox 2	5454	-1.76214	-3.12975	-4.30476	3.98305e-05	0.0119808	1.97847
DYNLL1	dynein light chain LC8-type 1	8655	2.46677	7.12394	14.1501	2.28589e-25	7.60663e-23	47.1612		BAALC	BAALC binder of MAP3K1 and KLF4	79870	4.84034	-2.07288	7.60177	1.82278e-11	6.72486e-09	15.0989		ITGA2	integrin subunit alpha 2	3673	2.28754	0.0286294	4.31174	3.87887e-05	0.0119808	1.97205
INTS6	integrator complex subunit 6	26512	1.77615	6.93123	14.138	2.41841e-25	7.89284e-23	47.1125		IVNS1ABP	influenza virus NS1A binding protein	10625	1.47763	8.2216	7.50166	2.96015e-11	1.00473e-08	15.0638		PDLIM4	PDZ and LIM domain 4	8572	2.73991	-1.74213	4.30593	3.96549e-05	0.0119808	1.93721
PHLDA2	pleckstrin homology like domain family A member 2	7262	4.98248	-0.511815	14.2696	1.31133e-25	4.54175e-23	46.7097		CD83	CD83 molecule	9308	4.32424	5.00961	7.39866	4.8672e-11	1.55852e-08	14.8014		FLT3LG	fms related receptor tyrosine kinase 3 ligand	2323	-0.909077	5.17327	-4.30192	4.02617e-05	0.0119808	1.91048
NAMPT	nicotinamide phosphoribosyltransferase	10135	2.98547	6.73157	14.0146	4.30035e-25	1.377e-22	46.5733		ATP1B1	ATPase Na+/K+ transporting subunit beta 1	481	3.87373	1.93452	7.47396	3.3843e-11	1.12618e-08	14.6273		LY86	lymphocyte antigen 86	9450	-2.77356	-0.548744	-4.31909	3.77221e-05	0.0119808	1.89002
DUSP4	dual specificity phosphatase 4	1846	6.91247	4.94585	13.9657	5.40453e-25	1.66764e-22	46.2471		TNF	tumor necrosis factor	7124	3.74549	4.0958	7.26426	9.28899e-11	2.88823e-08	14.1463		MISP	mitotic spindle positioning	126353	1.98631	-2.97528	4.26454	4.63739e-05	0.0126937	1.85923
PTPN22	protein tyrosine phosphatase non-receptor type 22	26191	1.69253	7.68943	13.9713	5.26468e-25	1.65457e-22	46.2392		FOS	Fos proto-oncogene, AP-1 transcription factor subunit	2353	3.78906	8.03099	7.26266	9.36023e-11	2.88823e-08	13.9212		CD109	CD109 molecule	135228	2.94484	-0.466708	4.28775	4.24814e-05	0.0122195	1.85875
NR4A3	nuclear receptor subfamily 4 group A member 3	8013	6.08386	4.0666	13.8855	7.86485e-25	2.38347e-22	45.7525		UBE2A	ubiquitin conjugating enzyme E2 A	7319	1.2723	6.60616	7.16018	1.52896e-10	4.55229e-08	13.6755		INSIG1	insulin induced gene 1	3638	0.853572	6.4743	4.35908	3.23905e-05	0.0116957	1.84897
ARL6IP1	ADP ribosylation factor like GTPase 6 interacting protein 1	23204	1.36455	8.69755	13.8606	8.83845e-25	2.63153e-22	45.5817		EZR	ezrin	7430	1.43691	9.21682	7.21377	1.1832e-10	3.58573e-08	13.538		CSF2RA	colony stimulating factor 2 receptor subunit alpha	1438	-2.67314	-0.996282	-4.29748	4.09456e-05	0.0119808	1.84178
TUBA4A	tubulin alpha 4a	7277	2.10954	9.26633	13.8487	9.34774e-25	2.73518e-22	45.4309		PRMT9	protein arginine methyltransferase 9	90826	2.34908	5.55001	7.11245	1.92024e-10	5.43141e-08	13.5232		VDR	vitamin D receptor	7421	2.78788	0.450565	4.27657	4.43161e-05	0.0123293	1.84005
CXCR6	C-X-C motif chemokine receptor 6	10663	4.47557	6.91127	13.7614	1.40798e-24	3.98246e-22	45.4064		TUBB4B	tubulin beta 4B class IVb	10383	2.17308	7.14969	7.13906	1.69121e-10	4.94853e-08	13.5196		CLDN3	claudin 3	1365	2.4526	-2.59697	4.25081	4.88352e-05	0.0131553	1.7978
CSRNP1	cysteine and serine rich nuclear protein 1	64651	3.33088	6.27894	13.7422	1.54093e-24	4.21792e-22	45.324		MPZL3	myelin protein zero like 3	196264	3.08821	5.52932	7.09436	2.09329e-10	5.8238e-08	13.434		MDK	midkine	4192	2.70927	-0.104649	4.27907	4.38992e-05	0.0123293	1.79541
GGA2	golgi associated, gamma adaptin ear containing, ARF binding protein 2	23062	1.80211	7.73316	13.7628	1.39897e-24	3.98246e-22	45.2763		PTTG1	PTTG1 regulator of sister chromatid separation, securin	9232	2.33494	5.3129	7.05277	2.55171e-10	6.9847e-08	13.2458		GRAP2	GRB2 related adaptor protein 2	9402	-0.697767	7.00238	-4.34413	3.42929e-05	0.0119808	1.78489
TANK	TRAF family member associated NFKB activator	10010	1.67342	7.07122	13.7463	1.51173e-24	4.20584e-22	45.2491		LDLRAD4	low density lipoprotein receptor class A domain containing 4	753	2.81468	6.3826	7.03713	2.7488e-10	7.40474e-08	13.1414		TIMP4	TIMP metallopeptidase inhibitor 4	7079	-2.06507	-3.13266	-4.24451	5.00064e-05	0.0132427	1.7515
LDLRAD4	low density lipoprotein receptor class A domain containing 4	753	3.4541	6.3826	13.7179	1.72816e-24	4.65532e-22	45.2185		ID1	inhibitor of DNA binding 1, HLH protein	3397	4.99282	0.467055	7.13135	1.7547e-10	5.04728e-08	13.1069		PCDH10	protocadherin 10	57575	-2.43315	-2.52848	-4.23979	5.09024e-05	0.0132427	1.74315
OASL	2'-5'-oligoadenylate synthetase like	8638	3.67048	6.48237	13.7125	1.77253e-24	4.70026e-22	45.1953		OASL	2'-5'-oligoadenylate synthetase like	8638	2.91985	6.48237	6.93477	4.4679e-10	1.08321e-07	12.6738		FXYD3	FXYD domain containing ion transport regulator 3	5349	2.89728	-1.85954	4.22167	5.44846e-05	0.0133858	1.68486
PDCL3	phosducin like 3	79031	2.23602	5.935	13.6722	2.14277e-24	5.59461e-22	45.0077		YPEL5	yippee like 5	51646	2.16796	8.96522	7.01796	3.01114e-10	7.74275e-08	12.6651		ISCA2	iron-sulfur cluster assembly 2	122961	-0.836399	5.29605	-4.23668	5.15006e-05	0.0132427	1.67324
NASP	nuclear autoantigenic sperm protein	4678	1.72932	7.00109	13.5417	3.96583e-24	1.00046e-21	44.339		CSRNP1	cysteine and serine rich nuclear protein 1	64651	2.59108	6.27894	6.91116	4.99589e-10	1.19382e-07	12.5287		KIR2DL4	killer cell immunoglobulin like receptor, two Ig domains and long cytoplasmic tail 4	3805	3.64832	0.367989	4.21919	5.49941e-05	0.0133858	1.65655
SDC4	syndecan 4	6385	5.88264	1.22129	13.6299	2.61524e-24	6.72474e-22	44.2955		MTHFD2	methylenetetrahydrofolate dehydrogenase (NADP+ dependent) 2, methenyltetrahydrofolate cyclohydrolase	10797	2.09898	5.92464	6.89037	5.51199e-10	1.26227e-07	12.4924		HNRNPLL	heterogeneous nuclear ribonucleoprotein L like	92906	0.76064	6.428	4.29969	4.06029e-05	0.0119808	1.65539
NEU1	neuraminidase 1	4758	3.00422	6.00495	13.5169	4.45879e-24	1.09667e-21	44.2832		SLCO4A1	solute carrier organic anion transporter family member 4A1	28231	4.46281	1.64904	6.95594	4.0415e-10	1.00865e-07	12.4848		AGT	angiotensinogen	183	-2.47937	-2.44273	-4.2211	5.46009e-05	0.0133858	1.654
TUBB4B	tubulin beta 4B class IVb	10383	2.56721	7.14969	13.4872	5.13031e-24	1.24381e-21	44.0734		CYCS	cytochrome c, somatic	54205	1.31433	7.62618	6.90535	5.13515e-10	1.19382e-07	12.3508		NHS	NHS actin remodeling regulator	4810	2.89778	-0.722584	4.21813	5.52122e-05	0.0133858	1.63943
MTHFD2	methylenetetrahydrofolate dehydrogenase (NADP+ dependent) 2, methenyltetrahydrofolate cyclohydrolase	10797	2.51004	5.92464	13.394	7.97819e-24	1.90701e-21	43.7081		DUSP10	dual specificity phosphatase 10	11221	3.169	5.26403	6.84436	6.84907e-10	1.47134e-07	12.2998		KRT15	keratin 15	3866	2.37088	-2.5945	4.19653	5.98576e-05	0.0141089	1.62856
ITGAE	integrin subunit alpha E	3682	3.07062	6.44619	13.384	8.36255e-24	1.94412e-21	43.6213		FXYD6	FXYD domain containing ion transport regulator 6	53826	5.16037	-1.71388	6.94163	4.32493e-10	1.06374e-07	12.2583		MLPH	melanophilin	79083	2.92328	-2.00962	4.16907	6.63106e-05	0.015221	1.52325
SAMHD1	SAM and HD domain containing deoxynucleoside triphosphate triphosphohydrolase 1	25939	-1.44375	8.25205	-13.3842	8.3576e-24	1.94412e-21	43.4135		TMEM200A	transmembrane protein 200A	114801	4.59986	2.06826	6.90555	5.13024e-10	1.19382e-07	12.2325		SLC38A2	solute carrier family 38 member 2	54407	0.860848	8.00709	4.33145	3.59892e-05	0.0119808	1.42397
UBC	ubiquitin C	7316	1.29941	12.045	13.5394	4.00866e-24	1.00046e-21	43.4021		HSPA8	heat shock protein family A (Hsp70) member 8	3312	1.26811	11.0794	7.02178	2.95699e-10	7.72046e-08	12.2279		ENTPD1	ectonucleoside triphosphate diphosphohydrolase 1	953	2.42961	4.32664	4.13309	7.57797e-05	0.0168475	1.4137
FABP5	fatty acid binding protein 5	2171	2.63638	5.62797	13.2747	1.4056e-23	3.05827e-21	43.1481		CXCR4	C-X-C motif chemokine receptor 4	7852	1.78517	11.2012	7.02545	2.9058e-10	7.70536e-08	12.2001		MSMP	microseminoprotein, prostate associated	692094	-1.80217	-2.96359	-4.13075	7.64397e-05	0.0168475	1.39346
CCND2	cyclin D2	894	1.57874	8.25047	13.3166	1.1517e-23	2.64129e-21	43.1222		SLC2A3	solute carrier family 2 member 3	6515	2.62886	8.57764	6.88784	5.57833e-10	1.26227e-07	12.1528		MYO7A	myosin VIIA	4647	3.74319	0.688297	4.10533	8.39612e-05	0.0171869	1.33783
CCDC65	coiled-coil domain containing 65	85478	-3.36532	2.9791	-13.3099	1.18902e-23	2.69051e-21	42.9091		DNAJB4	DnaJ heat shock protein family (Hsp40) member B4	11080	3.61778	3.71136	6.84055	6.97323e-10	1.47928e-07	12.1449		PDPN	podoplanin	10630	-2.54101	-2.32236	-4.11811	8.00956e-05	0.0171869	1.32744
HNRNPLL	heterogeneous nuclear ribonucleoprotein L like	92906	1.74655	6.428	13.2333	1.71086e-23	3.58457e-21	42.8821		CCL4L2	C-C motif chemokine ligand 4 like 2	9560	3.97133	5.56537	6.80602	8.20512e-10	1.6777e-07	12.1122		CDH10	cadherin 10	1008	-1.81006	-3.33117	-4.10452	8.4212e-05	0.0171869	1.32589
TNFSF9	TNF superfamily member 9	8744	5.81435	3.23567	13.2353	1.6948e-23	3.58457e-21	42.7465		ATM	ATM serine/threonine kinase	472	-1.16393	8.00939	-6.86604	6.18316e-10	1.34531e-07	12.0923		TACSTD2	tumor associated calcium signal transducer 2	4070	2.55933	-2.15142	4.10973	8.26117e-05	0.0171869	1.31887
PTP4A1	protein tyrosine phosphatase 4A1	7803	1.94706	6.92673	13.2137	1.87809e-23	3.88696e-21	42.7351		MCL1	MCL1 apoptosis regulator, BCL2 family member	4170	1.94559	8.83237	6.88182	5.73927e-10	1.28159e-07	12.0627		RBPJ	recombination signal binding protein for immunoglobulin kappa J region	3516	0.874708	7.16309	4.19761	5.96181e-05	0.0141089	1.18521
DNAJB1	DnaJ heat shock protein family (Hsp40) member B1	3337	2.4779	9.63814	13.2914	1.29823e-23	2.86133e-21	42.698		DUSP1	dual specificity phosphatase 1	1843	2.29262	8.05798	6.87697	5.87204e-10	1.29421e-07	12.0301		BBOX1	gamma-butyrobetaine hydroxylase 1	8424	-1.57876	-3.23609	-4.06166	9.85685e-05	0.0183825	1.18416
YPEL5	yippee like 5	51646	2.48536	8.96522	13.2478	1.5975e-23	3.4318e-21	42.6571		IQCN	IQ motif containing N	80726	4.87012	3.61875	6.83733	7.07983e-10	1.48336e-07	12.0055		GALT	galactose-1-phosphate uridylyltransferase	2592	-0.62986	6.59826	-4.1552	6.98187e-05	0.0157986	1.18412
ADRA2B	adrenoceptor alpha 2B	151	5.78211	-0.291372	13.3011	1.23961e-23	2.76809e-21	42.5851		IFNG	interferon gamma	3458	4.50163	4.50146	6.78481	9.06624e-10	1.81016e-07	11.99		PAIP2B	poly(A) binding protein interacting protein 2B	400961	-1.88058	1.84986	-4.06729	9.65583e-05	0.0183825	1.17825
INSIG1	insulin induced gene 1	3638	2.03625	6.4743	13.0936	3.32967e-23	6.80818e-21	42.234		ANKRD37	ankyrin repeat domain 37	353322	2.80487	3.59312	6.77665	9.42089e-10	1.85909e-07	11.8925		TNFAIP8	TNF alpha induced protein 8	25816	-0.891757	6.90998	-4.16883	6.63695e-05	0.015221	1.15266
CCL4	C-C motif chemokine ligand 4	6351	3.36979	8.68866	13.0562	3.98134e-23	7.94909e-21	41.8087		CCNH	cyclin H	902	1.6621	7.5193	6.7993	8.46858e-10	1.71096e-07	11.8882		ADCY2	adenylate cyclase 2	108	-2.62132	-2.28974	-4.0635	9.7909e-05	0.0183825	1.15013
SDCBP	syndecan binding protein	6386	1.99215	8.42148	13.0519	4.06434e-23	8.02045e-21	41.7875		TOB2	transducer of ERBB2, 2	10766	2.24859	5.61975	6.73728	1.1334e-09	2.18578e-07	11.8145		CD300A	CD300a molecule	11314	-1.52203	5.32189	-4.07122	9.51759e-05	0.0183825	1.11118
PGK1	phosphoglycerate kinase 1	5230	1.24975	9.4347	13.0824	3.51273e-23	7.09697e-21	41.7718		UBC	ubiquitin C	7316	1.10766	12.045	6.97079	3.76669e-10	9.54098e-08	11.7944		DPP4	dipeptidyl peptidase 4	1803	-1.53426	6.00125	-4.11535	8.09149e-05	0.0171869	1.06402
DUSP10	dual specificity phosphatase 10	11221	3.68618	5.26403	12.9649	6.15874e-23	1.13609e-20	41.6673		PMAIP1	phorbol-12-myristate-13-acetate-induced protein 1	5366	3.00541	5.84303	6.72917	1.17736e-09	2.24506e-07	11.772		SELENBP1	selenium binding protein 1	8991	2.40666	-2.12725	4.01229	0.000118018	0.0210829	1.02256
TNS3	tensin 3	64759	6.53654	0.353693	13.0196	4.74057e-23	9.24739e-21	41.5906		EVI2A	ecotropic viral integration site 2A	2123	1.41363	6.1766	6.70124	1.34201e-09	2.47938e-07	11.593		GIMAP1	GTPase, IMAP family member 1	170575	-1.0252	6.24007	-4.0732	9.44894e-05	0.0183825	0.984922
ARF4	ADP ribosylation factor 4	378	1.65695	7.42007	12.9748	5.87457e-23	1.12019e-20	41.5825		HSP90AA1	heat shock protein 90 alpha family class A member 1	3320	1.76756	10.0576	6.83429	7.18195e-10	1.4864e-07	11.5786		LAIR1	leukocyte associated immunoglobulin like receptor 1	3903	-1.00292	5.44582	-4.03065	0.000110392	0.0201447	0.976139
ANKRD37	ankyrin repeat domain 37	353322	3.33249	3.59312	12.9701	6.00856e-23	1.12056e-20	41.4827		CXCR6	C-X-C motif chemokine receptor 6	10663	3.298	6.91127	6.70092	1.34407e-09	2.47938e-07	11.5375		TMEM54	transmembrane protein 54	113452	2.12005	-2.25614	3.99255	0.000126781	0.0224124	0.956428
HSPD1	heat shock protein family D (Hsp60) member 1	3329	2.03319	8.17896	12.9703	6.00352e-23	1.12056e-20	41.4416		CCDC65	coiled-coil domain containing 65	85478	-2.72775	2.9791	-6.70567	1.31446e-09	2.47864e-07	11.506		MYBL1	MYB proto-oncogene like 1	4603	-1.10747	6.25409	-4.06848	9.61359e-05	0.0183825	0.93952
GLA	galactosidase alpha	2717	2.83623	5.1199	12.8777	9.35262e-23	1.68855e-20	41.2625		SRGN	serglycin	5552	1.6652	9.1814	6.76481	9.96e-10	1.94289e-07	11.4142		BCL2	BCL2 apoptosis regulator	596	-0.824998	6.40711	-4.06914	9.59062e-05	0.0183825	0.882555
SRGN	serglycin	5552	1.93737	9.1814	12.9318	7.21744e-23	1.31707e-20	41.0791		LMNA	lamin A/C	4000	4.8484	5.06907	6.6264	1.9042e-09	3.33157e-07	11.3174		ANO1	anoctamin 1	55107	2.13205	-2.8175	3.95551	0.00014493	0.0245299	0.855169
EVI2A	ecotropic viral integration site 2A	2123	1.69355	6.1766	12.838	1.13146e-22	2.02126e-20	41.0656		REL	REL proto-oncogene, NF-kB subunit	5966	2.5374	7.15835	6.6431	1.7614e-09	3.1466e-07	11.2381		RRM1	ribonucleotide reductase catalytic subunit M1	6240	1.05915	6.09611	4.03754	0.000107654	0.0198586	0.84468
GAPDH	glyceraldehyde-3-phosphate dehydrogenase	2597	1.42209	10.9732	12.9994	5.22225e-23	1.00712e-20	41.063		BTG2	BTG anti-proliferation factor 2	7832	2.51487	7.5424	6.65138	1.69459e-09	3.05946e-07	11.2353		GGH	gamma-glutamyl hydrolase	8836	1.33039	3.04401	3.95015	0.000147751	0.0245299	0.839695
SERPINB9	serpin family B member 9	5272	1.63844	7.53303	12.8292	1.18023e-22	2.08643e-20	40.8673		ZC3H12A	zinc finger CCCH-type containing 12A	80149	2.37206	6.23285	6.60687	2.08577e-09	3.57552e-07	11.1958		PLPPR5	phospholipid phosphatase related 5	163404	-1.25158	-3.29949	-3.94066	0.00015288	0.0245299	0.806688
TOB2	transducer of ERBB2, 2	10766	2.74054	5.61975	12.7376	1.83264e-22	3.17365e-20	40.6037		ARF4	ADP ribosylation factor 4	378	1.39977	7.42007	6.62925	1.87903e-09	3.32177e-07	11.1131		MET	MET proto-oncogene, receptor tyrosine kinase	4233	2.73376	-1.57283	3.93593	0.000155501	0.0245299	0.760935
STMN1	stathmin 1	3925	2.17569	7.81333	12.7786	1.50507e-22	2.63325e-20	40.5616		RASD1	ras related dexamethasone induced 1	51655	4.23971	0.533491	6.62152	1.94806e-09	3.37353e-07	11.0397		IL18BP	interleukin 18 binding protein	10068	-1.00148	4.21665	-3.92518	0.000161611	0.0247091	0.728645
MYADM	myeloid associated differentiation marker	91663	3.06229	6.48402	12.6803	2.41514e-22	4.14014e-20	40.3157		TUBB2B	tubulin beta 2B class IIb	347733	4.43819	-0.559491	6.65615	1.65726e-09	3.02423e-07	11.012		RAB17	RAB17, member RAS oncogene family	64284	1.89098	-2.65302	3.91337	0.000168592	0.0253201	0.721368
AMD1	adenosylmethionine decarboxylase 1	262	1.6002	7.47945	12.6211	3.21157e-22	5.3964e-20	39.8882		PDCL3	phosducin like 3	79031	1.74217	5.935	6.56671	2.51474e-09	4.2255e-07	11.011		DPYSL3	dihydropyrimidinase like 3	1809	-2.22601	-2.50289	-3.91386	0.0001683	0.0253201	0.705155
SRSF2	serine and arginine rich splicing factor 2	6427	1.67783	8.91858	12.6545	2.73465e-22	4.64097e-20	39.7851		CSF1	colony stimulating factor 1	1435	4.64608	2.42142	6.57583	2.41031e-09	4.09053e-07	10.9619		EZH2	enhancer of zeste 2 polycomb repressive complex 2 subunit	2146	1.47243	4.57251	3.9375	0.000154627	0.0245299	0.698788
BIRC3	baculoviral IAP repeat containing 3	330	2.2035	7.28038	12.5979	3.59233e-22	5.97701e-20	39.773		TCF7	transcription factor 7	6932	-2.2695	6.73296	-6.53817	2.87153e-09	4.77773e-07	10.7792		VCAM1	vascular cell adhesion molecule 1	7412	2.54605	3.21927	3.95	0.000147831	0.0245299	0.698635
PAF1	PAF1 homolog, Paf1/RNA polymerase II complex component	54623	1.63227	6.21104	12.5033	5.6701e-22	9.1645e-20	39.4598		NEU1	neuraminidase 1	4758	2.21112	6.00495	6.50748	3.31101e-09	5.29508e-07	10.7493		NTM	neurotrimin	50863	-1.94552	-2.8848	-3.90509	0.000173657	0.0253453	0.686002
PRMT9	protein arginine methyltransferase 9	90826	2.53469	5.55001	12.4536	7.20942e-22	1.14347e-19	39.2571		DYNLL1	dynein light chain LC8-type 1	8655	1.82571	7.12394	6.50961	3.27859e-09	5.29508e-07	10.6084		CERS6	ceramide synthase 6	253782	1.67636	3.48767	3.90336	0.000174733	0.0253453	0.675116
EPAS1	endothelial PAS domain protein 1	2034	5.97232	1.75726	12.5134	5.40004e-22	8.89748e-20	39.2332		TPM4	tropomyosin 4	7171	1.42325	7.57802	6.51108	3.25623e-09	5.29508e-07	10.5721		TAL1	TAL bHLH transcription factor 1, erythroid differentiation factor	6886	-1.58494	-3.11353	-3.89207	0.000181919	0.0257669	0.65125
MCL1	MCL1 apoptosis regulator, BCL2 family member	4170	2.20794	8.83237	12.5033	5.66942e-22	9.1645e-20	39.1388		ULBP2	UL16 binding protein 2	80328	4.54208	1.01113	6.52447	3.06009e-09	5.04202e-07	10.5253		LMO2	LIM domain only 2	4005	-1.55983	-2.52598	-3.89164	0.000182195	0.0257669	0.643744
ATP1B3	ATPase Na+/K+ transporting subunit beta 3	483	2.46113	8.09163	12.4582	7.0528e-22	1.12918e-19	38.9971		CCND2	cyclin D2	894	1.24545	8.25047	6.5057	3.33848e-09	5.29508e-07	10.4333		SGPP2	sphingosine-1-phosphate phosphatase 2	130367	2.09871	1.69708	3.89619	0.000179267	0.0257669	0.633485
MYO7A	myosin VIIA	4647	7.51747	0.688297	12.3545	1.16504e-21	1.77615e-19	38.5928		SRP54	signal recognition particle 54	6729	1.05363	6.35773	6.4427	4.46897e-09	6.89481e-07	10.4121		GNG7	G protein subunit gamma 7	2788	-2.47166	0.226845	-3.90854	0.000171531	0.0253453	0.631943
TNFRSF12A	TNF receptor superfamily member 12A	51330	4.55407	0.340312	12.4471	7.43906e-22	1.16897e-19	38.4344		HSPA2	heat shock protein family A (Hsp70) member 2	3306	4.99598	1.32608	6.44431	4.43581e-09	6.89481e-07	10.2783		ITGA9	integrin subunit alpha 9	3680	2.26633	-2.3888	3.88918	0.000183805	0.0257798	0.630203
LGALS3	galectin 3	3958	2.63723	5.30757	12.2752	1.71127e-21	2.52538e-19	38.4035		BHLHE40	basic helix-loop-helix family member e40	8553	2.1953	6.99856	6.42282	4.8986e-09	7.48956e-07	10.2516		BIN2	bridging integrator 2	51411	-0.586724	8.88434	-4.10177	8.50686e-05	0.0171869	0.598336
EGR3	early growth response 3	1960	5.15131	-0.193253	12.4121	8.81158e-22	1.37194e-19	38.3934		CMC2	C-X9-C motif containing 2	56942	1.3802	6.03467	6.38741	5.76745e-09	8.51125e-07	10.2138		CISH	cytokine inducible SH2 containing protein	1154	-1.72696	5.92886	-3.95156	0.000147004	0.0245299	0.553001
TUBA1B	tubulin alpha 1b	10376	1.59971	9.17139	12.3532	1.17217e-21	1.77615e-19	38.3214		XCL1	X-C motif chemokine ligand 1	6375	5.10081	3.43412	6.39035	5.68984e-09	8.51125e-07	10.19		NUSAP1	nucleolar and spindle associated protein 1	51203	1.34239	4.34101	3.90768	0.000172062	0.0253453	0.547488
HMGB2	high mobility group box 2	3148	1.39089	8.16173	12.3112	1.43666e-21	2.15765e-19	38.262		IDI1	isopentenyl-diphosphate delta isomerase 1	3422	1.67203	7.77955	6.38745	5.76637e-09	8.51125e-07	9.97777		RFLNB	refilin B	359845	-1.09341	4.49791	-3.87544	0.000193015	0.0268497	0.532751
FAM222A	family with sequence similarity 222 member A	84915	5.3275	0.180301	12.3625	1.12067e-21	1.72899e-19	38.1983		LDHA	lactate dehydrogenase A	3939	1.51985	10.3663	6.48419	3.68841e-09	5.79593e-07	9.93332		ICAM2	intercellular adhesion molecule 2	3384	-0.961721	6.28787	-3.93391	0.00015663	0.0245299	0.522053
FAM53C	family with sequence similarity 53 member C	51307	2.78892	6.54317	12.2146	2.2965e-21	3.27512e-19	38.0791		NCBP2AS2	NCBP2 antisense 2 (head to head)	152217	-1.39572	5.54666	-6.29256	8.91681e-09	1.28243e-06	9.81277		FCGR1A	Fc fragment of IgG receptor Ia	2209	-2.53858	-1.56445	-3.86006	0.000203853	0.0278998	0.518236
BIN2	bridging integrator 2	51411	-1.24735	8.88434	-12.2793	1.67742e-21	2.49714e-19	37.9923		PAF1	PAF1 homolog, Paf1/RNA polymerase II complex component	54623	1.34748	6.21104	6.26912	9.92663e-09	1.41567e-06	9.65592		MMP25	matrix metallopeptidase 25	64386	-1.52423	0.940594	-3.85225	0.000209568	0.0281563	0.463157
TRAF3IP3	TRAF3 interacting protein 3	80342	-1.5431	8.31049	-12.2503	1.93125e-21	2.82546e-19	37.9534		LGALS3	galectin 3	3958	2.07312	5.30757	6.22905	1.19208e-08	1.64478e-06	9.54805		CNTN1	contactin 1	1272	-2.19676	-2.50862	-3.8357	0.000222204	0.0287865	0.456287
HSPH1	heat shock protein family H (Hsp110) member 1	10808	2.91119	7.66909	12.2297	2.1346e-21	3.07002e-19	37.9454		SLC1A5	solute carrier family 1 member 5	6510	3.5359	4.89912	6.22331	1.22372e-08	1.67481e-06	9.53642		IL32	interleukin 32	9235	-0.728448	9.54479	-4.11201	8.19198e-05	0.0171869	0.430067
CCDC47	coiled-coil domain containing 47	57003	1.37144	6.11392	12.1847	2.65609e-21	3.75638e-19	37.9227		VIM	vimentin	7431	0.989461	9.21254	6.34399	7.04248e-09	1.03033e-06	9.52286		TTYH1	tweety family member 1	57348	-2.47468	-1.29814	-3.8259	0.000230025	0.0293516	0.412809
ZNF165	zinc finger protein 165	7718	4.86148	1.95014	12.2385	2.04499e-21	2.96628e-19	37.8617		HSPE1	heat shock protein family E (Hsp10) member 1	3336	1.72253	7.07896	6.25438	1.06185e-08	1.48931e-06	9.46814		PTPN4	protein tyrosine phosphatase non-receptor type 4	5775	-0.501754	7.34021	-3.9639	0.000140609	0.0243498	0.373038
UBE2S	ubiquitin conjugating enzyme E2 S	27338	3.36632	5.18952	12.1462	3.20182e-21	4.49076e-19	37.7853		PDE4B	phosphodiesterase 4B	5142	2.09792	7.90635	6.26481	1.01239e-08	1.43178e-06	9.37163		HLA-F	major histocompatibility complex, class I, F	3134	-0.383649	8.4534	-4.01891	0.000115212	0.0208007	0.371531
PFKFB3	6-phosphofructo-2-kinase/fructose-2,6-biphosphatase 3	5209	3.74624	5.88161	12.0807	4.4052e-21	6.02909e-19	37.4623		RPL3	ribosomal protein L3	6122	-1.04004	11.1281	-6.40042	5.43187e-09	8.23073e-07	9.36529		AC093884.1			2.48954	-0.640138	3.8149	0.000239118	0.0302842	0.366933
TNF	tumor necrosis factor	7124	4.0817	4.0958	12.0956	4.09665e-21	5.6723e-19	37.4416		POU3F1	POU class 3 homeobox 1	5453	3.73524	-1.39044	6.239	1.13916e-08	1.58465e-06	9.30814		NR3C1	nuclear receptor subfamily 3 group C member 1	2908	0.588078	7.62305	3.98368	0.000130916	0.0229049	0.362034
OAT	ornithine aminotransferase	4942	1.69673	7.0277	12.065	4.7545e-21	6.40385e-19	37.2232		MRPL9	mitochondrial ribosomal protein L9	65005	-0.860275	6.24051	-6.18633	1.44824e-08	1.93528e-06	9.27039		TMC5	transmembrane channel like 5	79838	2.23186	-2.35241	3.79778	0.000253946	0.031089	0.361048
ARG2	arginase 2	384	5.59405	1.77689	12.0754	4.5195e-21	6.13604e-19	37.055		TNFAIP3	TNF alpha induced protein 3	7128	2.23134	10.0817	6.32612	7.64495e-09	1.10891e-06	9.25036		USP12	ubiquitin specific peptidase 12	219333	0.834202	4.54942	3.83135	0.000225644	0.0290106	0.354039
PTCH1	patched 1	5727	-3.2874	4.01486	-12.0224	5.85123e-21	7.81899e-19	37.0364		ID3	inhibitor of DNA binding 3, HLH protein	3399	3.5935	1.43159	6.20852	1.30905e-08	1.77726e-06	9.2494		HCK	HCK proto-oncogene, Src family tyrosine kinase	3055	-2.43301	0.262755	-3.80447	0.000248053	0.0309537	0.3208
ABTB2	ankyrin repeat and BTB domain containing 2	25841	5.0787	-0.241057	12.0949	4.11109e-21	5.6723e-19	36.9602		JUN	Jun proto-oncogene, AP-1 transcription factor subunit	3725	3.29138	6.00865	6.16634	1.5861e-08	2.08664e-06	9.1925		RNF10	ring finger protein 10	9921	0.690725	7.15162	3.92974	0.000158994	0.0245299	0.316429
LMNA	lamin A/C	4000	5.40267	5.06907	11.9746	7.38903e-21	9.64609e-19	36.945		JPT1	Jupiter microtubule associated homolog 1	51155	1.37318	6.67713	6.17079	1.55435e-08	2.06085e-06	9.16354		CSF3R	colony stimulating factor 3 receptor	1441	-2.36748	2.23888	-3.77641	0.000273693	0.0326005	0.287551
NCBP2AS2	NCBP2 antisense 2 (head to head)	152217	-1.54138	5.54666	-11.9546	8.1457e-21	1.05527e-18	36.8424		WSB1	WD repeat and SOCS box containing 1	26118	1.09581	7.8967	6.20397	1.33647e-08	1.80009e-06	9.11528		RPS6KB1	ribosomal protein S6 kinase B1	6198	0.687121	5.88863	3.85073	0.000210704	0.0281563	0.274758
TRAPPC2	trafficking protein particle complex 2	6399	-1.29222	5.71681	-11.9477	8.42276e-21	1.0829e-18	36.8019		IL9R	interleukin 9 receptor	3581	4.91644	1.26442	6.15608	1.6618e-08	2.15285e-06	9.09025		EFCAB13	EF-hand calcium binding domain 13	124989	-2.06817	0.825501	-3.77536	0.000274697	0.0326005	0.268166
TNFRSF9	TNF receptor superfamily member 9	3604	5.15698	4.16385	11.8967	1.08038e-20	1.37858e-18	36.5323		MTRF1	mitochondrial translation release factor 1	9617	-1.42932	4.6805	-6.11454	2.00637e-08	2.53596e-06	9.07694		SLC11A1	solute carrier family 11 member 1	6556	-1.79099	1.95394	-3.76908	0.000280795	0.0329208	0.260501
QPCT	glutaminyl-peptide cyclotransferase	25797	4.40353	1.5429	11.9839	7.05943e-21	9.28725e-19	36.5296		CTNNA2	catenin alpha 2	1496	3.18808	-3.08687	6.15734	1.65227e-08	2.15285e-06	9.05512		SEZ6L2	seizure related 6 homolog like 2	26470	1.49466	-2.93614	3.76303	0.000286786	0.0333359	0.255493
KRT81	keratin 81	3887	4.92974	-1.5406	11.9945	6.70367e-21	8.88813e-19	36.5175		BIK	BCL2 interacting killer	638	4.14496	2.09833	6.14962	1.71128e-08	2.20016e-06	9.01727		SLC6A3	solute carrier family 6 member 3	6531	1.66045	-2.73672	3.75534	0.000294578	0.0340088	0.231978
JPT1	Jupiter microtubule associated homolog 1	51155	1.63028	6.67713	11.8506	1.35347e-20	1.71416e-18	36.2701		NABP1	nucleic acid binding protein 1	64859	1.44277	5.9917	6.10121	2.13116e-08	2.62086e-06	8.94075		FABP5	fatty acid binding protein 5	2171	0.897813	5.62797	3.85615	0.000206697	0.0280628	0.230897
PMAIP1	phorbol-12-myristate-13-acetate-induced protein 1	5366	2.93806	5.84303	11.8079	1.66785e-20	2.06606e-18	36.1288		ZBTB32	zinc finger and BTB domain containing 32	27033	3.4249	2.42571	6.10938	2.05381e-08	2.54417e-06	8.90119		ARNT2	aryl hydrocarbon receptor nuclear translocator 2	9915	-2.4236	-2.31457	-3.74798	0.000302226	0.0344234	0.184461
COPB1	COPI coat complex subunit beta 1	1315	1.13186	7.67038	11.8372	1.44549e-20	1.81714e-18	36.0665		PFKFB3	6-phosphofructo-2-kinase/fructose-2,6-biphosphatase 3	5209	3.19596	5.88161	6.07612	2.38724e-08	2.91466e-06	8.87711		STMN4	stathmin 4	81551	-1.91091	-2.8448	-3.73879	0.000312046	0.0348497	0.178074
ZBTB32	zinc finger and BTB domain containing 32	27033	4.0225	2.42571	11.8116	1.63768e-20	2.04361e-18	35.8757		ALAS1	5'-aminolevulinate synthase 1	211	1.91174	5.27051	6.06191	2.54545e-08	3.04218e-06	8.84503		IRX3	iroquois homeobox 3	79191	1.4365	-3.14985	3.73704	0.000313951	0.0348497	0.175639
CTLA4	cytotoxic T-lymphocyte associated protein 4	1493	3.80771	5.08333	11.7461	2.25735e-20	2.73098e-18	35.8589		NRBF2	nuclear receptor binding factor 2	29982	2.02122	5.10569	6.05575	2.61716e-08	3.10601e-06	8.82358		SLC35F2	solute carrier family 35 member F2	54733	1.58977	3.61965	3.73924	0.000311556	0.0348497	0.172939
FRMD4B	FERM domain containing 4B	23150	3.62616	4.18958	11.745	2.26898e-20	2.73098e-18	35.7969		CASP3	caspase 3	836	1.92807	6.23693	6.04548	2.74131e-08	3.16481e-06	8.70533		PLEK	pleckstrin	5341	-1.28765	7.07071	-3.86834	0.000197944	0.0273115	0.142025
CD83	CD83 molecule	9308	4.11753	5.00961	11.7264	2.48596e-20	2.97107e-18	35.7543		SRSF2	serine and arginine rich splicing factor 2	6427	1.39382	8.91858	6.14272	1.76573e-08	2.2531e-06	8.66399		SLC7A5	solute carrier family 7 member 5	8140	1.34337	6.94488	3.93553	0.000155725	0.0245299	0.137794
PTTG1	PTTG1 regulator of sister chromatid separation, securin	9232	2.30695	5.3129	11.6703	3.27266e-20	3.83037e-18	35.4933		HSPD1	heat shock protein family D (Hsp60) member 1	3329	1.60346	8.17896	6.11048	2.04358e-08	2.54417e-06	8.65282		LAT	linker for activation of T cells	27040	-0.542774	8.1675	-3.93199	0.000157713	0.0245299	0.133
HSP90AB1	heat shock protein 90 alpha family class B member 1	3326	1.3884	10.0866	11.8022	1.71495e-20	2.10901e-18	35.4245		SDCBP	syndecan binding protein	6386	1.59794	8.42148	6.11334	2.0173e-08	2.53596e-06	8.63499		TSPAN1	tetraspanin 1	10103	2.04951	-2.65976	3.71973	0.00033338	0.0367389	0.122761
SRP54	signal recognition particle 54	6729	1.13256	6.35773	11.656	3.51051e-20	4.02823e-18	35.337		PLEKHA1	pleckstrin homology domain containing A1	59338	-1.28562	6.12516	-6.03692	2.84921e-08	3.26716e-06	8.62748		FIBIN	fin bud initiation factor homolog	387758	-2.15743	-2.88711	-3.70725	0.000348093	0.0375591	0.0800894
RNF19A	ring finger protein 19A, RBR E3 ubiquitin protein ligase	25897	1.9379	8.00841	11.6781	3.14918e-20	3.71144e-18	35.2274		SC5D	sterol-C5-desaturase	6309	2.51945	6.15922	6.02598	2.9931e-08	3.40107e-06	8.62363		TSPAN9	tetraspanin 9	10867	1.84423	-2.28599	3.70372	0.000352359	0.0375591	0.0727401
SLC7A5	solute carrier family 7 member 5	8140	3.72527	6.94488	11.6474	3.66138e-20	4.17028e-18	35.207		ETV3	ETS variant transcription factor 3	2117	2.5192	5.44239	6.0034	3.31327e-08	3.6046e-06	8.58561		TSPAN8	tetraspanin 8	7103	1.65431	-3.09107	3.69939	0.000357663	0.0375591	0.0624575
CSF1	colony stimulating factor 1	1435	5.01922	2.42142	11.6427	3.7454e-20	4.23754e-18	35.1954		CXCR3	C-X-C motif chemokine receptor 3	2833	1.9796	6.1962	6.02208	3.04615e-08	3.40107e-06	8.57581		HPGDS	hematopoietic prostaglandin D synthase	27306	-1.78267	-2.77455	-3.69869	0.000358528	0.0375591	0.0560313
DYRK3	dual specificity tyrosine phosphorylation regulated kinase 3	8444	5.32926	0.542388	11.6872	3.01142e-20	3.57391e-18	35.1435		APOBEC3H	apolipoprotein B mRNA editing enzyme catalytic subunit 3H	164668	2.5816	3.99077	6.00339	3.3134e-08	3.6046e-06	8.57232		MSH6	mutS homolog 6	2956	1.05461	5.72233	3.76859	0.000281275	0.0329208	0.0448312
IDI1	isopentenyl-diphosphate delta isomerase 1	3422	1.76313	7.77955	11.6558	3.51292e-20	4.02823e-18	35.1336		VPS37B	VPS37B subunit of ESCRT-I	79720	2.20778	6.16866	6.01038	3.21075e-08	3.53829e-06	8.53933		TMEM71	transmembrane protein 71	137835	-0.683406	6.02033	-3.79701	0.000254633	0.031089	0.0304105
CXCR4	C-X-C motif chemokine receptor 4	7852	1.81189	11.2012	11.7865	1.85222e-20	2.26144e-18	35.0865		GPR183	G protein-coupled receptor 183	1880	2.36485	7.39478	6.05001	2.68584e-08	3.14354e-06	8.51786		LST1	leukocyte specific transcript 1	7940	-1.3814	2.01941	-3.68679	0.000373544	0.0384711	0.0204738
C1orf162	chromosome 1 open reading frame 162	128346	-2.63541	5.13118	-11.5705	5.33938e-20	5.92252e-18	35.0104		EIF3L	eukaryotic translation initiation factor 3 subunit L	51386	-0.89739	8.06689	-6.06593	2.49968e-08	3.00866e-06	8.47151		NFIX	nuclear factor I X	4784	-1.87614	-2.29177	-3.68641	0.000374034	0.0384711	0.0173787
HSPE1	heat shock protein family E (Hsp10) member 1	3336	1.89119	7.07896	11.5931	4.77917e-20	5.33601e-18	34.9293		DYRK3	dual specificity tyrosine phosphorylation regulated kinase 3	8444	4.43417	0.542388	6.01764	3.10767e-08	3.44708e-06	8.45149		SCRIB	scribble planar cell polarity protein	23513	1.56157	2.00103	3.6841	0.000377022	0.0384758	-0.00886987
SEMA7A	semaphorin 7A (John Milton Hagen blood group)	8482	4.83426	0.170917	11.664	3.37541e-20	3.92357e-18	34.8865		KIF2A	kinesin family member 2A	3796	-0.825663	7.4683	-6.02395	3.02058e-08	3.40107e-06	8.38708		FAM107A	family with sequence similarity 107 member A	11170	-2.62841	-1.65611	-3.68288	0.000378614	0.0384758	-0.0132369
ID1	inhibitor of DNA binding 1, HLH protein	3397	5.13987	0.467055	11.6322	3.94363e-20	4.43227e-18	34.8301		ARL6IP1	ADP ribosylation factor like GTPase 6 interacting protein 1	23204	1.00649	8.69755	6.06913	2.46382e-08	2.98668e-06	8.38424		ESRP1	epithelial splicing regulatory protein 1	54845	2.29599	-1.8721	3.67047	0.000395114	0.0396774	-0.0317535
TGIF1	TGFB induced factor homeobox 1	7050	2.13593	6.19109	11.5072	7.28718e-20	7.97875e-18	34.6353		FABP5	fatty acid binding protein 5	2171	2.09195	5.62797	5.95977	4.03006e-08	4.22186e-06	8.38404		XPA	XPA, DNA damage recognition and repair factor	7507	-0.69457	4.72455	-3.70395	0.000352077	0.0375591	-0.0353268
CDC42EP4	CDC42 effector protein 4	23580	4.89158	-0.460902	11.5639	5.51501e-20	6.07761e-18	34.4343		GEM	GTP binding protein overexpressed in skeletal muscle	2669	4.71291	0.416456	5.96768	3.88973e-08	4.10016e-06	8.3603		KLHDC8A	kelch domain containing 8A	55220	-1.60386	-3.2092	-3.65498	0.000416667	0.041112	-0.0704661
DNAJB9	DnaJ heat shock protein family (Hsp40) member B9	4189	1.51663	6.92322	11.4471	9.7929e-20	1.05187e-17	34.2436		ISOC1	isochorismatase domain containing 1	51015	1.39253	5.32621	5.95268	4.16028e-08	4.33154e-06	8.36015		HDGF	heparin binding growth factor	3068	1.01549	5.29142	3.71545	0.000338357	0.0370468	-0.0763495
CYCS	cytochrome c, somatic	54205	1.22978	7.62618	11.4748	8.54605e-20	9.29712e-18	34.2311		SORL1	sortilin related receptor 1	6653	-1.36251	8.26249	-6.04662	2.7273e-08	3.16481e-06	8.3494		ITGAE	integrin subunit alpha E	3682	1.044	6.44619	3.80612	0.000246611	0.0309537	-0.0855709
RBPJ	recombination signal binding protein for immunoglobulin kappa J region	3516	1.82734	7.16309	11.4501	9.64986e-20	1.04311e-17	34.2142		LEF1	lymphoid enhancer binding factor 1	51176	-2.09221	6.45377	-5.99356	3.46308e-08	3.74343e-06	8.34917		NAA50	N-alpha-acetyltransferase 50, NatE catalytic subunit	80218	0.647159	7.43815	3.8472	0.000213355	0.0282878	-0.0952188
NUSAP1	nucleolar and spindle associated protein 1	51203	3.45099	4.34101	11.3498	1.58075e-19	1.66627e-17	33.9338		PTGER4	prostaglandin E receptor 4	5734	2.07997	6.8323	5.99179	3.49065e-08	3.74935e-06	8.34716		BIRC3	baculoviral IAP repeat containing 3	330	0.840986	7.28038	3.84376	0.000215964	0.0284118	-0.0967062
RGS16	regulator of G protein signaling 16	6004	5.39702	1.58455	11.3332	1.71518e-19	1.79681e-17	33.6494		STX11	syntaxin 11	8676	2.29399	5.17151	5.93166	4.57077e-08	4.70124e-06	8.29128		MAIP1	matrix AAA peptidase interacting protein 1	79568	1.36071	3.16965	3.64068	0.00043755	0.0421913	-0.11239
POU3F1	POU class 3 homeobox 1	5453	4.30966	-1.39044	11.3671	1.45125e-19	1.53932e-17	33.5321		ACTN1	actinin alpha 1	87	-3.38291	4.86047	-5.92142	4.78507e-08	4.89201e-06	8.22407		LILRB4	leukocyte immunoglobulin like receptor B4	11006	-2.15326	-1.44745	-3.64683	0.00042845	0.0418933	-0.114584
CD44	CD44 molecule (Indian blood group)	960	0.936223	9.80274	11.3915	1.28731e-19	1.37402e-17	33.5171		EPAS1	endothelial PAS domain protein 1	2034	4.63649	1.75726	5.91704	4.87959e-08	4.95878e-06	8.15128		CD8B	CD8b molecule	926	-0.46978	9.5218	-3.93878	0.000153915	0.0245299	-0.120383
CCL4L2	C-C motif chemokine ligand 4 like 2	9560	4.80416	5.56537	11.2547	2.52548e-19	2.52088e-17	33.4802		ITM2A	integral membrane protein 2A	9452	1.36349	8.14677	5.98443	3.60799e-08	3.82694e-06	8.10697		PRRG4	proline rich and Gla domain 4	79056	2.43597	-0.499433	3.64442	0.000431991	0.0418933	-0.123355
THEM4	thioesterase superfamily member 4	117145	-1.63511	6.05447	-11.2652	2.3982e-19	2.40828e-17	33.4576		EEF1G	eukaryotic translation elongation factor 1 gamma	1937	-1.27129	9.89123	-6.05018	2.68378e-08	3.14354e-06	8.07476		CERS1	ceramide synthase 1	10715	-1.58746	-2.91856	-3.63464	0.000446672	0.0425874	-0.130514
PDE4B	phosphodiesterase 4B	5142	2.2653	7.90635	11.3161	1.86591e-19	1.94272e-17	33.4362		SERPINB9	serpin family B member 9	5272	1.28445	7.53303	5.95001	4.21028e-08	4.35687e-06	8.07008		BAIAP2L1	BAR/IMD domain containing adaptor protein 2 like 1	55971	2.39788	0.430927	3.64472	0.000431548	0.0418933	-0.14047
VPS37B	VPS37B subunit of ESCRT-I	79720	2.4761	6.16866	11.2445	2.65538e-19	2.62002e-17	33.366		ZFP36	ZFP36 ring finger protein	7538	2.29357	9.36636	6.02243	3.04132e-08	3.40107e-06	8.05367		GIMAP4	GTPase, IMAP family member 4	55303	-1.14837	7.91426	-3.83613	0.000221865	0.0287865	-0.162355
ZC3H12A	zinc finger CCCH-type containing 12A	80149	2.40594	6.23285	11.2346	2.78884e-19	2.7358e-17	33.3283		TRABD2A	TraB domain containing 2A	129293	-2.57741	5.47297	-5.88113	5.72789e-08	5.67185e-06	8.03596		NEDD4L	NEDD4 like E3 ubiquitin protein ligase	23327	2.49608	1.73791	3.62966	0.000454329	0.0426516	-0.166282
BRD2	bromodomain containing 2	6046	1.94375	8.32759	11.2987	2.0327e-19	2.10348e-17	33.326		UBE2S	ubiquitin conjugating enzyme E2 S	27338	2.59136	5.18952	5.88033	5.74839e-08	5.67185e-06	8.03507		PCNA	proliferating cell nuclear antigen	5111	0.819876	6.08821	3.73683	0.000314183	0.0348497	-0.177583
REL	REL proto-oncogene, NF-kB subunit	5966	2.57933	7.15835	11.2536	2.54004e-19	2.52088e-17	33.2907		CD70	CD70 molecule	970	3.16793	2.22745	5.90218	5.21455e-08	5.26763e-06	7.99358		BICDL2	BICD family like cargo adaptor 2	146439	1.74777	-2.58532	3.61555	0.000476684	0.0442066	-0.186753
ITM2A	integral membrane protein 2A	9452	1.47424	8.14677	11.2938	2.08244e-19	2.14188e-17	33.2719		TNFRSF9	TNF receptor superfamily member 9	3604	4.43167	4.16385	5.85633	6.39683e-08	6.16822e-06	7.96488		VAMP2	vesicle associated membrane protein 2	6844	-0.476106	7.07117	-3.77832	0.000271863	0.0326005	-0.194613
PERP	p53 apoptosis effector related to PMP22	64065	2.71066	4.49847	11.2087	3.16847e-19	3.07269e-17	33.2488		MYO1E	myosin IE	4643	4.3394	0.453018	5.8743	5.90502e-08	5.75943e-06	7.89449		LMNB1	lamin B1	4001	1.16287	3.23475	3.63033	0.000453293	0.0426516	-0.197641
IL9R	interleukin 9 receptor	3581	5.48646	1.26442	11.229	2.86647e-19	2.7958e-17	33.1109		CKAP2L	cytoskeleton associated protein 2 like	150468	4.34305	0.981065	5.87567	5.86895e-08	5.75734e-06	7.86472		RGL4	ral guanine nucleotide dissociation stimulator like 4	266747	-0.789953	4.87067	-3.66494	0.000402687	0.0402	-0.198413
C2orf68	chromosome 2 open reading frame 68	388969	-1.57637	5.48793	-11.1709	3.81879e-19	3.68231e-17	33.0569		XCL2	X-C motif chemokine ligand 2	6846	3.20708	4.7897	5.80565	8.01169e-08	7.31002e-06	7.76568		GSC	goosecoid homeobox	145258	-1.79235	-2.86444	-3.61045	0.000485021	0.0447353	-0.20158
SRSF7	serine and arginine rich splicing factor 7	6432	1.16871	9.60473	11.2749	2.28602e-19	2.31835e-17	32.9725		BAMBI	BMP and activin membrane bound inhibitor	25805	3.7661	-1.09926	5.85349	6.47807e-08	6.21126e-06	7.76368		TUFT1	tuftelin 1	7286	2.34227	1.85919	3.60868	0.000487946	0.0447354	-0.208723
RILPL2	Rab interacting lysosomal protein like 2	196383	1.46033	5.71907	11.1443	4.35521e-19	4.12918e-17	32.9126		ETF1	eukaryotic translation termination factor 1	2107	1.61672	6.69666	5.84133	6.83798e-08	6.44707e-06	7.74763		BCL3	BCL3 transcription coactivator	602	1.47557	3.18455	3.63464	0.000446677	0.0425874	-0.210948
HSP90AA1	heat shock protein 90 alpha family class A member 1	3320	1.76034	10.0576	11.2878	2.14574e-19	2.19369e-17	32.9054		ATP1B3	ATPase Na+/K+ transporting subunit beta 3	483	2.0042	8.09163	5.89306	5.43114e-08	5.42187e-06	7.74008		TNNT1	troponin T1, slow skeletal type	7138	1.83377	-2.90117	3.60726	0.000490294	0.0447354	-0.21158
PXN	paxillin	5829	-1.83275	7.27686	-11.1685	3.86504e-19	3.70585e-17	32.8792		NUSAP1	nucleolar and spindle associated protein 1	51203	3.30178	4.34101	5.79623	8.35323e-08	7.4612e-06	7.71801		SDHAF3	succinate dehydrogenase complex assembly factor 3	57001	-0.8077	4.31663	-3.61986	0.000469742	0.0438021	-0.25364
CALM2	calmodulin 2	805	1.26438	9.85386	11.2741	2.29499e-19	2.31835e-17	32.8758		MAP1A	microtubule associated protein 1A	4130	4.14651	1.71196	5.84607	6.69544e-08	6.34795e-06	7.71797		GPC4	glypican 4	2239	2.07548	-2.43604	3.59258	0.000515325	0.0465191	-0.254788
IFNG	interferon gamma	3458	4.2268	4.50146	11.1245	4.80328e-19	4.52869e-17	32.8404		KRT81	keratin 81	3887	3.84004	-1.5406	5.83948	6.89459e-08	6.46454e-06	7.71418		SDC4	syndecan 4	6385	2.05614	1.22129	3.58798	0.000523405	0.0467446	-0.273771
METTL3	methyltransferase like 3	56339	-1.21562	6.64096	-11.1444	4.35344e-19	4.12918e-17	32.7941		SEMA7A	semaphorin 7A (John Milton Hagen blood group)	8482	3.89684	0.170917	5.85155	6.53441e-08	6.23008e-06	7.70461		GIMAP7	GTPase, IMAP family member 7	168537	-1.03689	8.09339	-3.80225	0.000249989	0.0309676	-0.284388
CASP3	caspase 3	836	2.09767	6.23693	11.079	6.01224e-19	5.61613e-17	32.5633		CTNND2	catenin delta 2	1501	3.31823	-2.47877	5.82398	7.38574e-08	6.887e-06	7.68457		PLD4	phospholipase D family member 4	122618	-1.92844	-2.47384	-3.58349	0.000531414	0.0467446	-0.287063
EIF4EBP1	eukaryotic translation initiation factor 4E binding protein 1	1978	1.87157	4.45411	11.0254	7.83906e-19	7.23025e-17	32.3566		PTPN22	protein tyrosine phosphatase non-receptor type 22	26191	1.18754	7.68943	5.86727	6.09278e-08	5.9086e-06	7.65961		PLPP1	phospholipid phosphatase 1	8611	1.7941	3.62119	3.58698	0.000525182	0.0467446	-0.296891
PRDX1	peroxiredoxin 1	5052	1.11233	7.3052	11.0559	6.74125e-19	6.25168e-17	32.2821		CPNE7	copine 7	27132	4.25945	1.87305	5.79767	8.29983e-08	7.45272e-06	7.62575		BHLHE41	basic helix-loop-helix family member e41	79365	-1.6726	-2.43281	-3.58034	0.000537105	0.0467446	-0.299032
SORL1	sortilin related receptor 1	6653	-1.57716	8.26249	-11.0787	6.02283e-19	5.61613e-17	32.2576		RILPL2	Rab interacting lysosomal protein like 2	196383	1.24526	5.71907	5.77936	9.00089e-08	7.95595e-06	7.58551		GSPT1	G1 to S phase transition 1	2935	0.763558	7.40116	3.77827	0.000271912	0.0326005	-0.306242
CYTH4	cytohesin 4	27128	-1.3991	6.58023	-11.0128	8.34281e-19	7.61214e-17	32.1872		TYMP	thymidine phosphorylase	1890	2.12847	5.11014	5.75631	9.96628e-08	8.5727e-06	7.54041		SPIN2B	spindlin family member 2B	474343	-1.11235	3.51025	-3.581	0.000535922	0.0467446	-0.306961
MPZL3	myelin protein zero like 3	196264	2.72154	5.52932	10.9733	1.01415e-18	9.10639e-17	32.1023		TANK	TRAF family member associated NFKB activator	10010	1.19874	7.07122	5.8165	7.63512e-08	7.08063e-06	7.53383		TRAV12-3	T cell receptor alpha variable 12-3	28672	-1.43055	1.83235	-3.57402	0.000548694	0.0471856	-0.308512
TCF7	transcription factor 7	6932	-2.50305	6.73296	-10.9706	1.02801e-18	9.18234e-17	31.9715		CDC42EP4	CDC42 effector protein 4	23580	3.89118	-0.460902	5.79784	8.29357e-08	7.45272e-06	7.51311		PEX11B	peroxisomal biogenesis factor 11 beta	8799	-1.07709	5.02895	-3.62929	0.00045489	0.0426516	-0.312222
ELL2	elongation factor for RNA polymerase II 2	22936	3.72925	5.65341	10.9476	1.15163e-18	1.01265e-16	31.965		NETO2	neuropilin and tolloid like 2	81831	4.11124	1.14276	5.78594	8.74266e-08	7.76815e-06	7.51085		GIMAP5	GTPase, IMAP family member 5	55340	-0.956966	7.54072	-3.75325	0.000296733	0.034026	-0.364384
ZFAND5	zinc finger AN1-type containing 5	7763	1.58522	7.50359	10.995	9.10898e-19	8.23655e-17	31.9363		OAT	ornithine aminotransferase	4942	1.43544	7.0277	5.80279	8.11378e-08	7.36358e-06	7.50973		UBE2J1	ubiquitin conjugating enzyme E2 J1	51465	0.565641	6.70074	3.70075	0.000355994	0.0375591	-0.397552
MORF4L2	mortality factor 4 like 2	9643	1.27114	6.74406	10.9694	1.03377e-18	9.18536e-17	31.9321		TLE5	TLE family member 5, transcriptional modulator	166	-1.1996	7.26304	-5.81517	7.68044e-08	7.08396e-06	7.45435		ETNK2	ethanolamine kinase 2	55224	2.06405	0.964	3.54215	0.00061082	0.0497617	-0.40482
FOSL1	FOS like 1, AP-1 transcription factor subunit	8061	4.9275	-0.229447	11.0234	7.91545e-19	7.26125e-17	31.9087		LRRC2	leucine rich repeat containing 2	79442	4.21051	-0.237524	5.77681	9.10284e-08	8.00437e-06	7.4445		ZFR2	zinc finger RNA binding protein 2	23217	-2.27976	-1.4368	-3.54579	0.000603405	0.0497617	-0.408404
EFNB2	ephrin B2	1948	5.2137	-0.439105	10.9947	9.12422e-19	8.23655e-17	31.8603		SELENOK	selenoprotein K	58515	1.48468	7.57537	5.80922	7.88575e-08	7.234e-06	7.44072		SSBP2	single stranded DNA binding protein 2	23635	-1.31746	4.17146	-3.57582	0.000545379	0.0471856	-0.419194
NDFIP2	Nedd4 family interacting protein 2	54602	3.58362	3.3623	10.9201	1.31955e-18	1.14256e-16	31.8144		TUBB2A	tubulin beta 2A class IIa	7280	2.76237	4.80035	5.72837	1.12734e-07	9.47133e-06	7.43939		ZNF880	zinc finger protein 880	400713	-1.01851	4.05515	-3.55866	0.000577858	0.0487902	-0.426021
BIK	BCL2 interacting killer	638	4.53917	2.09833	10.9596	1.08544e-18	9.59429e-17	31.7689		SMAD7	SMAD family member 7	4092	3.45879	4.40874	5.71825	1.17878e-07	9.85469e-06	7.39995		SMIM11A	small integral membrane protein 11A	54065	-1.25254	3.85167	-3.54372	0.000607599	0.0497617	-0.435036
SLBP	stem-loop binding protein	7884	1.6298	6.27776	10.9355	1.2229e-18	1.06657e-16	31.7514		NAMPT	nicotinamide phosphoribosyltransferase	10135	1.92673	6.73157	5.76746	9.48696e-08	8.25658e-06	7.39228		TSC22D4	TSC22 domain family member 4	81628	-0.825096	3.94175	-3.5471	0.000600757	0.0497617	-0.438538
NFE2L2	nuclear factor, erythroid 2 like 2	4780	2.00283	7.07258	10.9351	1.22551e-18	1.06657e-16	31.7044		GADD45B	growth arrest and DNA damage inducible beta	4616	1.67743	6.60922	5.75885	9.85487e-08	8.53301e-06	7.37668		ARL11	ADP ribosylation factor like GTPase 11	115761	-2.38948	-1.14647	-3.53836	0.000618636	0.0499946	-0.439916
OXLD1	oxidoreductase like domain containing 1	339229	-2.00101	4.95564	-10.8763	1.63905e-18	1.3978e-16	31.6327		ARG2	arginase 2	384	4.36459	1.77689	5.74172	1.06291e-07	8.98914e-06	7.37644		EMP1	epithelial membrane protein 1	2012	2.49456	-0.105573	3.53095	0.000634178	0.0510077	-0.440131
SLA2	Src like adaptor 2	84174	1.49547	5.97362	10.8507	1.86074e-18	1.57893e-16	31.456		RPL5	ribosomal protein L5	6125	-0.960398	10.0965	-5.89498	5.38484e-08	5.40746e-06	7.34412		JUP	junction plakoglobin	3728	2.49189	-0.960007	3.52261	0.00065214	0.0522051	-0.465749
LRRC2	leucine rich repeat containing 2	79442	4.96834	-0.237524	10.9153	1.3517e-18	1.16445e-16	31.444		VIPR1	vasoactive intestinal peptide receptor 1	7433	-4.23073	1.93072	-5.70818	1.23221e-07	1.02509e-05	7.28677		EVA1A	eva-1 homolog A, regulator of programmed cell death	84141	1.87728	-2.77529	3.51766	0.000663013	0.0528263	-0.474298
BUB1	BUB1 mitotic checkpoint serine/threonine kinase	699	4.68024	2.28118	10.833	2.03194e-18	1.70713e-16	31.2774		APLP1	amyloid beta precursor like protein 1	333	3.38049	-1.53943	5.74135	1.06465e-07	8.98914e-06	7.26285		PTGER2	prostaglandin E receptor 2	5732	-0.79082	7.02927	-3.69286	0.000365819	0.0380878	-0.478384
CPNE7	copine 7	27132	4.88271	1.87305	10.8297	2.06462e-18	1.72605e-16	31.215		C11orf21	chromosome 11 open reading frame 21	29125	-1.77791	5.38982	-5.67969	1.39657e-07	1.15054e-05	7.20368		GEM	GTP binding protein overexpressed in skeletal muscle	2669	2.32435	0.416456	3.5161	0.000666458	0.0528526	-0.484226
SAT1	spermidine/spermine N1-acetyltransferase 1	6303	1.53517	8.61053	10.879	1.61733e-18	1.38625e-16	31.1924		ZNF10	zinc finger protein 10	7556	2.03308	4.48512	5.65091	1.58439e-07	1.28041e-05	7.12288		CTHRC1	collagen triple helix repeat containing 1	115908	2.06325	-1.93567	3.51315	0.00067307	0.0531287	-0.48852
VDR	vitamin D receptor	7421	5.1541	0.450565	10.8469	1.89639e-18	1.60117e-16	31.1507		CLDND1	claudin domain containing 1	56650	1.42114	8.1479	5.7555	1.00017e-07	8.5727e-06	7.10318		BACE2	beta-secretase 2	25825	2.2085	-1.94488	3.49891	0.000705785	0.0545463	-0.524791
ALAS1	5'-aminolevulinate synthase 1	211	1.97805	5.27051	10.7719	2.74998e-18	2.26553e-16	31.1217		AC119396.1			-2.90302	3.0367	-5.63637	1.68856e-07	1.34538e-05	7.03886		MFGE8	milk fat globule EGF and factor V/VIII domain containing	4240	1.57839	2.61544	3.49835	0.000707099	0.0545463	-0.527433
PNP	purine nucleoside phosphorylase	4860	1.94829	6.30343	10.7749	2.7092e-18	2.24282e-16	31.0617		ZNF165	zinc finger protein 165	7718	3.65946	1.95014	5.64891	1.59834e-07	1.28557e-05	7.02967		FANCI	FA complementation group I	55215	1.24454	4.7943	3.54243	0.00061025	0.0497617	-0.540201
SLC2A3	solute carrier family 2 member 3	6515	2.44937	8.57764	10.8008	2.38257e-18	1.98209e-16	30.823		ADRA2B	adrenoceptor alpha 2B	151	4.09689	-0.291372	5.66222	1.50783e-07	1.22437e-05	7.0128		HDLBP	high density lipoprotein binding protein	3069	0.589688	6.98923	3.66129	0.000407757	0.0404681	-0.54141
PCNA	proliferating cell nuclear antigen	5111	1.78337	6.08821	10.73	3.38598e-18	2.76267e-16	30.8202		FAM107A	family with sequence similarity 107 member A	11170	4.7002	-1.65611	5.67677	1.4146e-07	1.15977e-05	7.01278		ZNF445	zinc finger protein 445	353274	-1.00195	3.72038	-3.50391	0.000694121	0.0540363	-0.543697
SLC25A45	solute carrier family 25 member 45	283130	-1.94484	4.73539	-10.6728	4.49713e-18	3.56639e-16	30.6448		EEF1A1	eukaryotic translation elongation factor 1 alpha 1	1915	-0.886513	13.2186	-5.98663	3.57261e-08	3.81326e-06	7.00143		C16orf54	chromosome 16 open reading frame 54	283897	-1.01077	5.45204	-3.56874	0.000558564	0.0476351	-0.548395
DCUN1D3	defective in cullin neddylation 1 domain containing 3	123879	3.24353	3.25172	10.7017	3.89648e-18	3.13399e-16	30.629		HSPH1	heat shock protein family H (Hsp110) member 1	10808	2.35436	7.66909	5.69161	1.3253e-07	1.09715e-05	6.93827		ALDH3B2	aldehyde dehydrogenase 3 family member B2	222	1.82556	-2.80792	3.48675	0.000734899	0.0558667	-0.562725
LEF1	lymphoid enhancer binding factor 1	51176	-2.49797	6.45377	-10.6929	4.07e-18	3.25811e-16	30.6087		IL2	interleukin 2	3558	3.77017	-1.6685	5.64746	1.60851e-07	1.28765e-05	6.90285		IL6ST	interleukin 6 signal transducer	3572	0.865286	7.44784	3.67452	0.000389657	0.0393623	-0.574225
TPI1	triosephosphate isomerase 1	7167	1.00604	8.981	10.7657	2.83604e-18	2.32515e-16	30.5456		NAA50	N-alpha-acetyltransferase 50, NatE catalytic subunit	80218	1.27839	7.43815	5.67232	1.44245e-07	1.17691e-05	6.87637		MAST1	microtubule associated serine/threonine kinase 1	22983	-1.87011	-2.45401	-3.47771	0.000757271	0.0567604	-0.586896
GPR183	G protein-coupled receptor 183	1880	2.64438	7.39478	10.6898	4.13227e-18	3.29243e-16	30.4858		CALM2	calmodulin 2	805	1.10056	9.85386	5.77008	9.37775e-08	8.2036e-06	6.84742		CSPG5	chondroitin sulfate proteoglycan 5	10675	-1.68975	-2.91922	-3.47597	0.000761644	0.0567604	-0.590208
SLFN11	schlafen family member 11	91607	2.90546	6.21214	10.6472	5.10475e-18	3.97398e-16	30.4669		DPEP2	dipeptidase 2	64174	-2.23371	4.02949	-5.58208	2.1401e-07	1.65089e-05	6.83966		AKAP8	A-kinase anchoring protein 8	10270	0.865473	5.9745	3.57304	0.000550512	0.0471856	-0.593301
NR3C1	nuclear receptor subfamily 3 group C member 1	2908	1.17648	7.62305	10.7032	3.86631e-18	3.13399e-16	30.4484		ASB2	ankyrin repeat and SOCS box containing 2	51676	4.04671	2.41446	5.59366	2.03477e-07	1.57681e-05	6.78818		GALK2	galactokinase 2	2585	-0.683677	4.92221	-3.54117	0.000612822	0.0497617	-0.597755
SRGAP3	SLIT-ROBO Rho GTPase activating protein 3	9901	4.63915	2.33207	10.6516	4.99614e-18	3.90735e-16	30.4254		RGS13	regulator of G protein signaling 13	6003	4.31536	-0.229433	5.61114	1.88535e-07	1.48131e-05	6.78216		MAP4K3	mitogen-activated protein kinase kinase kinase kinase 3	8491	1.57352	3.14966	3.47429	0.000765902	0.0567604	-0.619277
MYO1E	myosin IE	4643	4.7645	0.453018	10.67	4.55841e-18	3.59817e-16	30.4153		ASTL	astacin like metalloendopeptidase	431705	4.07825	-0.581314	5.60013	1.97817e-07	1.53998e-05	6.71429		SH3BP5	SH3 domain binding protein 5	9467	-1.15692	5.41756	-3.5427	0.000609698	0.0497617	-0.631457
GADD45G	growth arrest and DNA damage inducible gamma	10912	4.63596	-0.337684	10.7021	3.88757e-18	3.13399e-16	30.4029		RACK1	receptor for activated C kinase 1	10399	-0.753411	10.0939	-5.74615	1.04233e-07	8.8891e-06	6.71318		RTN1	reticulon 1	6252	-2.04338	-1.93737	-3.45924	0.000804994	0.0573105	-0.642023
YWHAE	tyrosine 3-monooxygenase/tryptophan 5-monooxygenase activation protein epsilon	7531	1.27969	6.15599	10.6295	5.57395e-18	4.31943e-16	30.3035		ITGA6	integrin subunit alpha 6	3655	-1.9424	5.62869	-5.55476	2.4103e-07	1.84258e-05	6.64184		TOX2	TOX high mobility group box family member 2	84969	2.09584	0.191828	3.45984	0.000803402	0.0573105	-0.643914
RNPC3	RNA binding region (RNP1, RRM) containing 3	55599	-1.18961	5.48607	-10.6073	6.22399e-18	4.77952e-16	30.2781		HSPA1B	heat shock protein family A (Hsp70) member 1B	3304	7.45	4.65182	5.53207	2.65974e-07	1.98848e-05	6.63404		GOLGA8O	golgin A8 family member O	728047	-2.26805	0.100956	-3.46225	0.000797049	0.0573105	-0.647836
SLC3A2	solute carrier family 3 member 2	6520	1.37887	7.45694	10.6551	4.90966e-18	3.85749e-16	30.2701		HSPB6	heat shock protein family B (small) member 6	126393	1.98201	-3.46322	5.53548	2.62069e-07	1.96795e-05	6.594		AMER2	APC membrane recruitment protein 2	219287	-2.0579	-2.30655	-3.45622	0.000813083	0.0573105	-0.64797
CORO1C	coronin 1C	23603	2.10931	4.72152	10.5483	8.34269e-18	6.23717e-16	30.0394		PERP	p53 apoptosis effector related to PMP22	64065	2.1464	4.49847	5.51619	2.84935e-07	2.12089e-05	6.56321		CCNE2	cyclin E2	9134	1.66908	1.93609	3.45646	0.000812429	0.0573105	-0.649086
GTF2B	general transcription factor IIB	2959	1.66562	6.66103	10.5661	7.63824e-18	5.78699e-16	29.9522		PTP4A1	protein tyrosine phosphatase 4A1	7803	1.43751	6.92673	5.57799	2.17861e-07	1.673e-05	6.53827		SLC44A4	solute carrier family 44 member 4	80736	1.95255	-2.14591	3.45206	0.000824324	0.0573105	-0.657827
TLE5	TLE family member 5, transcriptional modulator	166	-1.33232	7.26304	-10.5849	6.95595e-18	5.29873e-16	29.9023		RHEB	Ras homolog, mTORC1 binding	6009	1.03099	5.93236	5.53696	2.60398e-07	1.96795e-05	6.53364		SMPDL3B	sphingomyelin phosphodiesterase acid like 3B	27293	1.79853	-2.4771	3.44662	0.000839219	0.0574832	-0.672987
WIPF3	WAS/WASL interacting protein family member 3	644150	5.07142	-0.822565	10.5847	6.96257e-18	5.29873e-16	29.9005		INSIG1	insulin induced gene 1	3638	1.53364	6.4743	5.53648	2.60937e-07	1.96795e-05	6.47221		FCGR3B	Fc fragment of IgG receptor IIIb	2215	-1.67875	1.44845	-3.44634	0.000840011	0.0574832	-0.676954
TXNRD1	thioredoxin reductase 1	7296	1.09534	6.09965	10.5402	8.68782e-18	6.46671e-16	29.8951		HERPUD1	homocysteine inducible ER protein with ubiquitin like domain 1	9709	1.46451	8.84843	5.63137	1.72587e-07	1.36868e-05	6.45844		AKAP7	A-kinase anchoring protein 7	9465	-0.951899	3.57795	-3.45492	0.000816572	0.0573105	-0.693702
CCRL2	C-C motif chemokine receptor like 2	9034	3.88295	2.69427	10.5497	8.2867e-18	6.22273e-16	29.8553		NBL1	NBL1, DAN family BMP antagonist	4681	3.25224	1.44001	5.50055	3.04892e-07	2.23031e-05	6.4336		ATP6V1E1	ATPase H+ transporting V1 subunit E1	529	-0.471521	6.33439	-3.58194	0.000534222	0.0467446	-0.698851
HMGCS1	3-hydroxy-3-methylglutaryl-CoA synthase 1	3157	2.12808	4.42921	10.5095	1.01158e-17	7.46414e-16	29.8507		GLA	galactosidase alpha	2717	1.92677	5.1199	5.49154	3.17004e-07	2.27961e-05	6.42762		SLCO4A1	solute carrier organic anion transporter family member 4A1	28231	1.61662	1.64904	3.44675	0.000838862	0.0574832	-0.703642
TPM4	tropomyosin 4	7171	1.37828	7.57802	10.535	8.91465e-18	6.60657e-16	29.6736		TNFSF14	TNF superfamily member 14	8740	2.61829	4.60402	5.47881	3.34925e-07	2.36834e-05	6.41963		LIX1	limb and CNS expressed 1	167410	-2.11445	-2.26945	-3.43323	0.000877044	0.058918	-0.710596
DDX3X	DEAD-box helicase 3 X-linked	1654	1.40798	9.74238	10.6183	5.89271e-18	4.54569e-16	29.6729		TBCD	tubulin folding cofactor D	6904	1.27141	7.09474	5.54276	2.5392e-07	1.93241e-05	6.38845		DPH5	diphthamide biosynthesis 5	51611	-1.08434	4.02142	-3.45118	0.000826708	0.0573105	-0.717776
SLC27A2	solute carrier family 27 member 2	11001	4.19058	1.87972	10.4843	1.14659e-17	8.3874e-16	29.5979		NCR3	natural cytotoxicity triggering receptor 3	259197	-1.98063	4.93035	-5.48023	3.32882e-07	2.36374e-05	6.38714		FUT3	fucosyltransferase 3 (Lewis blood group)	2525	1.39551	-3.04851	3.43278	0.000878337	0.058918	-0.729951
DNAJB4	DnaJ heat shock protein family (Hsp40) member B4	11080	3.21334	3.71136	10.4641	1.26795e-17	9.23533e-16	29.597		HLA-DMA	major histocompatibility complex, class II, DM alpha	3108	1.91742	5.92957	5.49299	3.15028e-07	2.27961e-05	6.37794		PHLDA2	pleckstrin homology like domain family A member 2	7262	1.64918	-0.511815	3.42644	0.000896829	0.0596866	-0.731696
SLC25A5	solute carrier family 25 member 5	292	0.995453	8.1854	10.5083	1.01806e-17	7.47942e-16	29.4298		HSPA1A	heat shock protein family A (Hsp70) member 1A	3303	5.39519	5.62114	5.45957	3.63908e-07	2.54152e-05	6.3117		LY9	lymphocyte antigen 9	4063	-0.609475	7.11904	-3.60544	0.000493334	0.044772	-0.737788
TNFAIP3	TNF alpha induced protein 3	7128	2.0481	10.0817	10.5532	8.14451e-18	6.14313e-16	29.185		CCND3	cyclin D3	896	-0.914443	9.07999	-5.60742	1.9163e-07	1.49868e-05	6.30212		CDH3	cadherin 3	1001	2.27028	-2.03757	3.41537	0.000929986	0.0607126	-0.761143
AL135905.2			1.62138	6.36464	10.4037	1.71247e-17	1.2367e-15	29.1356		TCEAL7	transcription elongation factor A like 7	56849	2.65445	-3.13413	5.46278	3.5892e-07	2.51704e-05	6.29067		CHMP4C	charged multivesicular body protein 4C	92421	1.76818	-2.59543	3.41469	0.000932049	0.0607126	-0.763339
CKAP2	cytoskeleton associated protein 2	26586	2.70016	5.44736	10.3512	2.22348e-17	1.56575e-15	29.0302		FOSL2	FOS like 2, AP-1 transcription factor subunit	2355	2.28207	7.10622	5.50862	2.94426e-07	2.16307e-05	6.27281		DCLK2	doublecortin like kinase 2	166614	-1.53357	-2.74461	-3.41325	0.000936462	0.0607126	-0.767215
GLG1	golgi glycoprotein 1	2734	-0.88423	8.17172	-10.4149	1.61941e-17	1.17449e-15	28.9446		CCL3	C-C motif chemokine ligand 3	6348	2.73351	4.74776	5.44828	3.82054e-07	2.63662e-05	6.26998		AP1M2	adaptor related protein complex 1 subunit mu 2	10053	1.8458	-2.62656	3.40871	0.000950481	0.0612851	-0.784083
RBM8A	RNA binding motif protein 8A	9939	0.73575	7.80423	10.3942	1.79475e-17	1.28518e-15	28.9221		RPL4	ribosomal protein L4	6124	-0.963741	9.61228	-5.62695	1.75957e-07	1.38891e-05	6.26957		PGLYRP1	peptidoglycan recognition protein 1	8993	-1.59404	-2.97967	-3.40548	0.000960571	0.0612851	-0.791282
C11orf21	chromosome 11 open reading frame 21	29125	-2.00269	5.38982	-10.3204	2.59096e-17	1.80951e-15	28.9082		SLC16A3	solute carrier family 16 member 3	9123	2.70092	1.62882	5.49248	3.15724e-07	2.27961e-05	6.2569		TFDP1	transcription factor Dp-1	7027	0.686621	5.13717	3.48486	0.000739531	0.0558667	-0.81209
ARHGAP9	Rho GTPase activating protein 9	64333	1.05998	8.04015	10.3679	2.04561e-17	1.45865e-15	28.7624		CDKL2	cyclin dependent kinase like 2	8999	3.94648	-0.0825464	5.4842	3.2722e-07	2.3333e-05	6.22488		KLRG1	killer cell lectin like receptor G1	10219	-1.02391	7.15044	-3.58158	0.000534872	0.0467446	-0.827153
MFNG	MFNG O-fucosylpeptide 3-beta-N-acetylglucosaminyltransferase	4242	-1.12406	7.50292	-10.3517	2.21714e-17	1.56575e-15	28.7595		PPP1R15A	protein phosphatase 1 regulatory subunit 15A	23645	2.1335	6.94949	5.49653	3.10233e-07	2.25964e-05	6.19361		SH2D4A	SH2 domain containing 4A	63898	2.01036	-1.73816	3.3907	0.00100807	0.0631898	-0.829567
CCND3	cyclin D3	896	-1.05744	9.07999	-10.3951	1.78667e-17	1.28481e-15	28.7248		MYC	MYC proto-oncogene, bHLH transcription factor	4609	-2.52866	5.27216	-5.42735	4.18058e-07	2.86083e-05	6.15335		RAD51AP1	RAD51 associated protein 1	10635	2.04052	1.47013	3.3904	0.00100904	0.0631898	-0.829934
MAT2A	methionine adenosyltransferase 2A	4144	1.99448	8.51674	10.3653	2.07244e-17	1.47161e-15	28.7165		PTPN7	protein tyrosine phosphatase non-receptor type 7	5778	1.07733	7.96699	5.51376	2.87948e-07	2.13396e-05	6.11455		ZNF75A	zinc finger protein 75a	7627	-0.885391	5.41982	-3.47097	0.00077437	0.0571384	-0.83355
TMEM70	transmembrane protein 70	54968	1.38613	5.57925	10.2716	3.30308e-17	2.28802e-15	28.6278		SIK1B	salt inducible kinase 1B (putative)	102724428	4.56289	2.94953	5.39481	4.80731e-07	3.21196e-05	6.05827		CKMT1A	creatine kinase, mitochondrial 1A	548596	1.72561	-2.8902	3.39165	0.00100495	0.0631898	-0.836831
TUBB2A	tubulin beta 2A class IIa	7280	3.14472	4.80035	10.2482	3.71131e-17	2.5397e-15	28.5743		PNISR	PNN interacting serine and arginine rich protein	25957	-0.931539	8.24819	-5.51076	2.91715e-07	2.15248e-05	6.03637		ANKRD28	ankyrin repeat domain 28	23243	0.931655	5.77681	3.50428	0.000693278	0.0540363	-0.838686
ELF1	E74 like ETS transcription factor 1	1997	1.06383	8.47237	10.3453	2.28892e-17	1.60518e-15	28.5623		DNAJB6	DnaJ heat shock protein family (Hsp40) member B6	10049	1.21664	7.9161	5.48671	3.23685e-07	2.31783e-05	6.01116		RNASE6	ribonuclease A family member k6	6039	-1.87064	0.527892	-3.37957	0.00104525	0.0646292	-0.870027
GNA15	G protein subunit alpha 15	2769	4.84654	0.783516	10.2919	2.98606e-17	2.0769e-15	28.5342		AUTS2	activator of transcription and developmental regulator AUTS2	26053	2.02347	5.88453	5.39333	4.83777e-07	3.21196e-05	5.9859		LILRA4	leukocyte immunoglobulin like receptor A4	23547	-1.44344	-3.15077	-3.37483	0.00106151	0.0648018	-0.876367
LAYN	layilin	143903	5.45136	0.641868	10.2567	3.55835e-17	2.45483e-15	28.469		MAP3K8	mitogen-activated protein kinase kinase kinase 8	1326	1.9039	5.94054	5.38228	5.07239e-07	3.32369e-05	5.89998		MB	myoglobin	4151	1.23658	-3.31638	3.37898	0.00104726	0.0646292	-0.883114
BHLHE40	basic helix-loop-helix family member e40	8553	2.0903	6.99856	10.2549	3.58907e-17	2.46599e-15	28.3705		MAT2A	methionine adenosyltransferase 2A	4144	1.67238	8.51674	5.47744	3.36911e-07	2.37249e-05	5.88727		ACOT1	acyl-CoA thioesterase 1	641371	1.91826	1.22666	3.36195	0.0011068	0.0659142	-0.909946
SPTSSA	serine palmitoyltransferase small subunit A	171546	1.68474	4.75318	10.1803	5.20492e-17	3.49141e-15	28.2273		RNF19A	ring finger protein 19A, RBR E3 ubiquitin protein ligase	25897	1.51371	8.00841	5.45705	3.67883e-07	2.55875e-05	5.88085		ACSM5	acyl-CoA synthetase medium chain family member 5	54988	-1.66455	-2.86144	-3.36198	0.0011067	0.0659142	-0.910722
WNT10A	Wnt family member 10A	80326	4.08011	0.0489589	10.2405	3.85618e-17	2.61773e-15	28.2149		NEDD9	neural precursor cell expressed, developmentally down-regulated 9	4739	1.29896	6.59273	5.39549	4.7932e-07	3.21196e-05	5.86918		NAMPT	nicotinamide phosphoribosyltransferase	10135	0.848706	6.73157	3.56656	0.00056267	0.0477454	-0.913792
DPEP2	dipeptidase 2	64174	-2.51556	4.02949	-10.1656	5.60091e-17	3.72757e-15	28.1618		TOP1	DNA topoisomerase I	7150	1.17564	5.48394	5.36021	5.57443e-07	3.61082e-05	5.86541		FMC1	formation of mitochondrial complex V assembly factor 1 homolog	154791	-0.861001	3.62261	-3.37531	0.00105983	0.0648018	-0.917562
CCL3	C-C motif chemokine ligand 3	6348	3.16594	4.74776	10.153	5.96119e-17	3.92122e-15	28.1036		LDLRAP1	low density lipoprotein receptor adaptor protein 1	26119	-1.57086	6.45268	-5.39411	4.82176e-07	3.21196e-05	5.84989		TMOD2	tropomodulin 2	29767	-1.69921	3.09818	-3.36353	0.00110116	0.0659142	-0.925481
SDR39U1	short chain dehydrogenase/reductase family 39U member 1	56948	-0.985228	6.72342	-10.1905	4.94689e-17	3.34477e-15	28.082		AMD1	adenosylmethionine decarboxylase 1	262	1.12577	7.47945	5.42304	4.25872e-07	2.89099e-05	5.82015		CENPF	centromere protein F	1063	1.44593	3.81628	3.40673	0.000956661	0.0612851	-0.941409
TENT5C	terminal nucleotidyltransferase 5C	54855	2.46647	7.28741	10.1843	5.10272e-17	3.43644e-15	28.0275		AGTPBP1	ATP/GTP binding protein 1	23287	-1.21681	6.01786	-5.3651	5.4592e-07	3.54973e-05	5.807		RDH10	retinol dehydrogenase 10	157506	1.55718	3.30511	3.36192	0.00110692	0.0659142	-0.944859
UAP1	UDP-N-acetylglucosamine pyrophosphorylase 1	6675	2.42555	6.29944	10.1629	5.67647e-17	3.7631e-15	28.022		DGKD	diacylglycerol kinase delta	8527	-1.22962	6.22225	-5.35762	5.63652e-07	3.63716e-05	5.74188		SLC19A2	solute carrier family 19 member 2	10560	1.5332	2.64149	3.35232	0.00114189	0.0675365	-0.952711
ACSL1	acyl-CoA synthetase long chain family member 1	2180	2.41047	4.80222	10.1349	6.52597e-17	4.27615e-15	28.0202		GMNN	geminin DNA replication inhibitor	51053	1.71147	4.00713	5.31008	6.90269e-07	4.38748e-05	5.74166		RIPK4	receptor interacting serine/threonine kinase 4	54101	1.90168	-2.38744	3.34529	0.00116814	0.067593	-0.956719
VIM	vimentin	7431	0.997554	9.21254	10.2465	3.74401e-17	2.55179e-15	27.9709		SDC4	syndecan 4	6385	3.9085	1.22129	5.32273	6.54085e-07	4.17311e-05	5.73805		TRAC	T cell receptor alpha constant	28755	-0.577454	9.58007	-3.69911	0.000358018	0.0375591	-0.961896
CENPF	centromere protein F	1063	3.96492	3.81628	10.1165	7.15026e-17	4.66719e-15	27.9049		IDS	iduronate 2-sulfatase	3423	1.01839	8.58683	5.4482	3.82187e-07	2.63662e-05	5.72246		HHATL	hedgehog acyltransferase like	57467	-1.22985	-3.20954	-3.34213	0.00118012	0.067891	-0.972808
CCNH	cyclin H	902	1.46376	7.5193	10.1606	5.74154e-17	3.79143e-15	27.8038		EIF4B	eukaryotic translation initiation factor 4B	1975	-0.785789	8.13083	-5.42329	4.25415e-07	2.89099e-05	5.69951		SLC12A2	solute carrier family 12 member 2	6558	0.986793	4.27639	3.38139	0.00103908	0.0645941	-0.981037
SC5D	sterol-C5-desaturase	6309	2.4304	6.15922	10.1143	7.23094e-17	4.70177e-15	27.8006		BPGM	bisphosphoglycerate mutase	669	1.75389	6.05323	5.32713	6.41942e-07	4.11109e-05	5.66116		EFNA1	ephrin A1	1942	2.52891	0.909204	3.33316	0.00121476	0.0696478	-0.987088
PPP2CA	protein phosphatase 2 catalytic subunit alpha	5515	1.04298	8.25708	10.1678	5.53915e-17	3.70098e-15	27.6918		MFNG	MFNG O-fucosylpeptide 3-beta-N-acetylglucosaminyltransferase	4242	-0.944702	7.50292	-5.38352	5.04552e-07	3.32369e-05	5.62591		WDFY4	WDFY family member 4	57705	-1.99172	-2.1576	-3.32992	0.00122752	0.0700146	-0.997331
ULBP2	UL16 binding protein 2	80328	4.51574	1.01113	10.108	7.45975e-17	4.83204e-15	27.6174		GGA2	golgi associated, gamma adaptin ear containing, ARF binding protein 2	23062	1.15654	7.73316	5.38317	5.05297e-07	3.32369e-05	5.60442		C1QA	complement C1q A chain	712	-2.15477	-0.182658	-3.32944	0.00122941	0.0700146	-0.997866
CMC2	C-X9-C motif containing 2	56942	1.2622	6.03467	10.066	9.19809e-17	5.93539e-15	27.5674		IER5	immediate early response 5	51278	2.2534	4.8712	5.27124	8.14033e-07	5.09777e-05	5.55006		AKAP5	A-kinase anchoring protein 5	9495	1.81132	2.6927	3.34454	0.00117096	0.067593	-0.998884
FLT3LG	fms related receptor tyrosine kinase 3 ligand	2323	-1.56919	5.17327	-10.029	1.10586e-16	7.08209e-15	27.4715		SELL	selectin L	6402	-2.04518	8.6155	-5.4038	4.62546e-07	3.12744e-05	5.49867		BACH1	BTB domain and CNC homolog 1	571	1.21667	4.98256	3.41298	0.000937287	0.0607126	-1.01185
FAM83D	family with sequence similarity 83 member D	81610	3.97696	3.09514	10.0232	1.13853e-16	7.2639e-15	27.4185		TP53INP2	tumor protein p53 inducible nuclear protein 2	58476	3.25961	2.95941	5.24233	9.19958e-07	5.67731e-05	5.43513		FCER1G	Fc fragment of IgE receptor Ig	2207	-1.56472	3.72196	-3.34796	0.00115809	0.0675365	-1.01282
FASLG	Fas ligand	356	3.75855	4.83133	10.0095	1.21855e-16	7.71641e-15	27.4076		SAT1	spermidine/spermine N1-acetyltransferase 1	6303	1.24226	8.61053	5.37537	5.22453e-07	3.41021e-05	5.41362		FAM187A	family with sequence similarity 187 member A	100528020	1.66285	-2.76194	3.32469	0.00124835	0.0708428	-1.02002
BAMBI	BMP and activin membrane bound inhibitor	25805	4.1641	-1.09926	10.063	9.33505e-17	6.00096e-15	27.3878		SLA2	Src like adaptor 2	84174	1.19954	5.97362	5.25824	8.60081e-07	5.36634e-05	5.39689		SFN	stratifin	2810	1.75581	-2.41923	3.31746	0.0012777	0.0713284	-1.03421
PPP1R10	protein phosphatase 1 regulatory subunit 10	5514	2.55334	6.10493	9.97497	1.44759e-16	9.03199e-15	27.1927		PTCD3	pentatricopeptide repeat domain 3	55037	-0.856736	7.10864	-5.30251	7.12849e-07	4.51409e-05	5.37673		MTO1	mitochondrial tRNA translation optimization 1	25821	-0.541636	6.01354	-3.45547	0.000815101	0.0573105	-1.03859
PDE4DIP	phosphodiesterase 4D interacting protein	9659	1.66479	5.98128	9.96239	1.54119e-16	9.58079e-15	27.0907		ARC	activity regulated cytoskeleton associated protein	23237	3.87744	-1.35516	5.24064	9.26557e-07	5.6933e-05	5.35119		NNAT	neuronatin	4826	-1.62302	-3.03223	-3.30995	0.0013089	0.0725348	-1.05373
PRMT2	protein arginine methyltransferase 2	3275	-1.18127	8.03061	-10.0185	1.16527e-16	7.40669e-15	26.9772		WNT10A	Wnt family member 10A	80326	3.18766	0.0489589	5.23277	9.57876e-07	5.80523e-05	5.34628		TFG	trafficking from ER to golgi regulator	10342	0.603863	6.27796	3.45404	0.00081894	0.0573105	-1.05823
ANXA5	annexin A5	308	1.28272	8.00128	10.007	1.23404e-16	7.78545e-15	26.9366		CCL23	C-C motif chemokine ligand 23	6368	3.27458	-1.98504	5.23348	9.55004e-07	5.80523e-05	5.34138		KCNS3	potassium voltage-gated channel modifier subfamily S member 3	3790	1.71015	-2.74225	3.30886	0.00131349	0.0725348	-1.06156
WSB1	WD repeat and SOCS box containing 1	26118	1.05775	7.8967	9.99327	1.32139e-16	8.30568e-15	26.9064		GP5	glycoprotein V platelet	2814	-3.82889	-1.1171	-5.23195	9.6121e-07	5.80523e-05	5.30709		TAF5L	TATA-box binding protein associated factor 5 like	27097	1.36215	3.08866	3.30816	0.00131641	0.0725348	-1.06423
ARHGAP1	Rho GTPase activating protein 1	392	-1.15004	6.43562	-9.94074	1.71683e-16	1.05185e-14	26.9048		TMEM123	transmembrane protein 123	114908	-1.14972	8.36373	-5.34014	6.07318e-07	3.90409e-05	5.29096		CKAP2	cytoskeleton associated protein 2	26586	1.04892	5.44736	3.44209	0.00085185	0.057827	-1.06784
FOSL2	FOS like 2, AP-1 transcription factor subunit	2355	2.60462	7.10622	9.94541	1.67731e-16	1.03512e-14	26.8781		CAPG	capping actin protein, gelsolin like	822	3.72781	5.18773	5.20041	1.09788e-06	6.44711e-05	5.2759		PELI1	pellino E3 ubiquitin protein ligase 1	57162	1.08588	5.66746	3.43016	0.000885922	0.0591929	-1.07111
PRR29	proline rich 29	92340	-2.32288	2.12403	-9.93897	1.73204e-16	1.05735e-14	26.8314		C1orf162	chromosome 1 open reading frame 162	128346	-1.76448	5.13118	-5.21125	1.0489e-06	6.20242e-05	5.26679		FAXDC2	fatty acid hydroxylase domain containing 2	10826	-2.48715	0.0501703	-3.30437	0.00133253	0.0729496	-1.07315
CHORDC1	cysteine and histidine rich domain containing 1	26973	1.73427	6.37183	9.91813	1.92162e-16	1.16888e-14	26.7669		FAM167A	family with sequence similarity 167 member A	83648	4.22923	-0.773982	5.21592	1.02844e-06	6.16738e-05	5.26378		FGF2	fibroblast growth factor 2	2247	-1.83933	-2.75569	-3.29775	0.00136105	0.0738808	-1.08734
SMARCA5	SWI/SNF related, matrix associated, actin dependent regulator of chromatin, subfamily a, member 5	8467	1.15201	7.27768	9.94451	1.68491e-16	1.03604e-14	26.7636		FRMD4A	FERM domain containing 4A	55691	2.97201	1.20024	5.23764	9.38388e-07	5.72856e-05	5.25043		STARD7	StAR related lipid transfer domain containing 7	56910	0.49901	7.9786	3.55632	0.000582422	0.0489321	-1.08854
SLC1A5	solute carrier family 1 member 5	6510	2.96253	4.89912	9.88042	2.31901e-16	1.39067e-14	26.7626		HMGCS1	3-hydroxy-3-methylglutaryl-CoA synthase 1	3157	1.79762	4.42921	5.18624	1.16534e-06	6.81965e-05	5.2437		TFAP2C	transcription factor AP-2 gamma	7022	1.60033	-2.82786	3.29752	0.00136208	0.0738808	-1.09821
AURKA	aurora kinase A	6790	4.6709	2.26497	9.90845	2.01661e-16	1.21793e-14	26.7616		RNPC3	RNA binding region (RNP1, RRM) containing 3	55599	-0.972019	5.48607	-5.21198	1.04569e-06	6.20242e-05	5.23752		PADI2	peptidyl arginine deiminase 2	11240	-2.026	0.020318	-3.29261	0.00138362	0.0743084	-1.102
ZBTB1	zinc finger and BTB domain containing 1	22890	1.63035	7.59726	9.95393	1.60762e-16	9.95729e-15	26.7586		GAPDH	glyceraldehyde-3-phosphate dehydrogenase	2597	0.986287	10.9732	5.44279	3.91191e-07	2.68781e-05	5.20013		NCR1	natural cytotoxicity triggering receptor 1	9437	2.37438	0.582339	3.28894	0.00139994	0.0745957	-1.11009
EIF5	eukaryotic translation initiation factor 5	1983	1.12922	8.59116	9.97613	1.43923e-16	9.01299e-15	26.7389		ARHGAP9	Rho GTPase activating protein 9	64333	0.884546	8.04015	5.29634	7.31786e-07	4.61678e-05	5.19192		CEACAM4	CEA cell adhesion molecule 4	1089	-1.5719	-2.47967	-3.28184	0.00143205	0.0754708	-1.12699
CIRBP	cold inducible RNA binding protein	1153	-1.00972	7.60766	-9.91009	2.00018e-16	1.21232e-14	26.5596		BUB1B	BUB1 mitotic checkpoint serine/threonine kinase B	701	3.81006	1.69727	5.18292	1.18172e-06	6.87329e-05	5.19186		TMEM266	transmembrane protein 266	123591	-1.74819	-1.94512	-3.28089	0.0014364	0.0754708	-1.1283
CHMP1B	charged multivesicular body protein 1B	57132	1.44456	7.2662	9.88767	2.23668e-16	1.34606e-14	26.5133		PXN	paxillin	5829	-1.36845	7.27686	-5.25342	8.77837e-07	5.45706e-05	5.17208		PYCR2	pyrroline-5-carboxylate reductase 2	29920	-0.605925	5.36016	-3.38835	0.00101581	0.0633798	-1.12836
CYSTM1	cysteine rich transmembrane module containing 1	84418	2.22182	4.22942	9.81326	3.24118e-16	1.93004e-14	26.4491		PLP2	proteolipid protein 2	5355	1.12421	6.93258	5.24359	9.1508e-07	5.66782e-05	5.16808		TGFBR1	transforming growth factor beta receptor 1	7046	-0.892624	5.47511	-3.39204	0.00100366	0.0631898	-1.13587
BTG2	BTG anti-proliferation factor 2	7832	2.22802	7.5424	9.87084	2.43247e-16	1.45357e-14	26.4061		DUSP6	dual specificity phosphatase 6	1848	2.97794	3.9411	5.15158	1.34776e-06	7.67542e-05	5.1191		TMEM273	transmembrane protein 273	170371	-1.66669	4.19807	-3.31541	0.00128614	0.0715644	-1.13788
MAL	mal, T cell differentiation protein	4118	-2.79762	4.22678	-9.79879	3.48378e-16	2.04579e-14	26.3774		RPS6	ribosomal protein S6	6194	-0.949469	10.3808	-5.39298	4.8451e-07	3.21196e-05	5.11795		WSCD1	WSC domain containing 1	23302	-2.30772	-2.52775	-3.27646	0.00145682	0.0763076	-1.14015
ARL4A	ADP ribosylation factor like GTPase 4A	10124	2.62745	5.41815	9.7778	3.86813e-16	2.26366e-14	26.2273		ZBTB24	zinc finger and BTB domain containing 24	9841	-1.49509	4.67144	-5.155	1.32861e-06	7.59185e-05	5.09658		FCGR1B	Fc fragment of IgG receptor Ib	2210	-1.63563	-2.43698	-3.27132	0.00148084	0.0773273	-1.15475
SPRY1	sprouty RTK signaling antagonist 1	10252	3.83426	2.8509	9.77643	3.89448e-16	2.27124e-14	26.2157		BTBD19	BTB domain containing 19	149478	3.59555	1.39757	5.17795	1.20663e-06	6.98901e-05	5.07833		DNM1L	dynamin 1 like	10059	0.566591	6.35617	3.42032	0.00091502	0.0606594	-1.15633
ADPRM	ADP-ribose/CDP-alcohol diphosphatase, manganese dependent	56985	-2.0705	4.7711	-9.76586	4.10521e-16	2.38594e-14	26.19		BIRC3	baculoviral IAP repeat containing 3	330	1.60219	7.28038	5.23069	9.66343e-07	5.81554e-05	5.07404		GOLIM4	golgi integral membrane protein 4	27333	1.64981	1.26982	3.26955	0.00148924	0.0775272	-1.15994
ETF1	eukaryotic translation termination factor 1	2107	1.49678	6.69666	9.80368	3.39977e-16	2.0174e-14	26.1462		COL6A2	collagen type VI alpha 2 chain	1292	-3.15775	4.37499	-5.12835	1.4854e-06	8.36207e-05	5.01925		SDC1	syndecan 1	6382	2.10838	-2.1024	3.26783	0.00149738	0.0776518	-1.16659
AC119396.1			-3.16655	3.0367	-9.75616	4.3087e-16	2.47875e-14	26.1303		GOLGA8F	golgin A8 family member F	100132565	3.68411	-2.28759	5.1467	1.3756e-06	7.80781e-05	4.99237		LRRC75B	leucine rich repeat containing 75B	388886	1.90782	-1.66726	3.26447	0.00151348	0.0776518	-1.17265
SNAI1	snail family transcriptional repressor 1	6615	4.44214	-0.592332	9.80031	3.45742e-16	2.04446e-14	26.1166		EIF3E	eukaryotic translation initiation factor 3 subunit E	3646	-0.887735	7.90015	-5.23995	9.29259e-07	5.6933e-05	4.98482		OR2A7	olfactory receptor family 2 subfamily A member 7	401427	-2.39597	-1.21816	-3.26421	0.00151472	0.0776518	-1.17659
TGIF2	TGFB induced factor homeobox 2	60436	1.93027	5.63008	9.74108	4.64527e-16	2.66334e-14	26.0296		NOSIP	nitric oxide synthase interacting protein	51070	-1.17155	7.20678	-5.20283	1.08677e-06	6.40399e-05	4.94327		SMTN	smoothelin	6525	1.85682	1.26517	3.25615	0.00155399	0.0789278	-1.19487
AHR	aryl hydrocarbon receptor	196	1.80315	4.72034	9.72246	5.09711e-16	2.91256e-14	25.9705		ANLN	anillin actin binding protein	54443	3.98842	0.419603	5.12475	1.50791e-06	8.44577e-05	4.94152		UQCC3	ubiquinol-cytochrome c reductase complex assembly factor 3	790955	-0.779138	3.13881	-3.26401	0.00151569	0.0776518	-1.19819
BRMS1L	BRMS1 like transcriptional repressor	84312	2.76203	3.59248	9.70541	5.54943e-16	3.14981e-14	25.9169		DLEC1	DLEC1 cilia and flagella associated protein	9940	-3.37318	1.52752	-5.12792	1.48804e-06	8.36207e-05	4.93153		NAP1L3	nucleosome assembly protein 1 like 3	4675	-1.85527	1.77437	-3.25534	0.001558	0.0789278	-1.20434
FOS	Fos proto-oncogene, AP-1 transcription factor subunit	2353	3.11066	8.03099	9.79931	3.4747e-16	2.04579e-14	25.8841		ELL2	elongation factor for RNA polymerase II 2	22936	2.9408	5.65341	5.12193	1.52574e-06	8.51752e-05	4.91146		FOXM1	forkhead box M1	2305	1.93648	1.86837	3.25055	0.00158186	0.079661	-1.20977
SLC6A6	solute carrier family 6 member 6	6533	1.87143	5.09713	9.67995	6.30045e-16	3.55232e-14	25.7814		CCDC184	coiled-coil domain containing 184	387856	3.237	-1.84064	5.11757	1.55381e-06	8.64581e-05	4.89067		TOPBP1	DNA topoisomerase II binding protein 1	11073	0.61404	5.67085	3.36627	0.00109142	0.0659142	-1.21948
TMC8	transmembrane channel like 8	147138	-1.20477	7.96536	-9.75765	4.27677e-16	2.47149e-14	25.7449		SRSF7	serine and arginine rich splicing factor 7	6432	0.885109	9.60473	5.29191	7.45681e-07	4.68702e-05	4.86911		APRT	adenine phosphoribosyltransferase	353	-0.42016	7.2919	-3.46221	0.000797151	0.0573105	-1.22176
TBCD	tubulin folding cofactor D	6904	1.3886	7.09474	9.71081	5.40203e-16	3.07644e-14	25.6792		PRDX1	peroxiredoxin 1	5052	0.861383	7.3052	5.18274	1.18261e-06	6.87329e-05	4.86389		MS4A7	membrane spanning 4-domains A7	58475	-1.93424	0.0625187	-3.24591	0.00160527	0.0802892	-1.22415
ZNRF1	zinc and ring finger 1	84937	4.22191	1.62843	9.69569	5.82485e-16	3.29512e-14	25.6701		CRIP1	cysteine rich protein 1	1396	1.07867	8.01535	5.21424	1.03578e-06	6.16929e-05	4.86161		SCG2	secretogranin II	7857	-2.17223	-2.39919	-3.24382	0.00161594	0.0804225	-1.22851
SELL	selectin L	6402	-2.26407	8.6155	-9.75743	4.28153e-16	2.47149e-14	25.5945		SLC7A5	solute carrier family 7 member 5	8140	2.93617	6.94488	5.15767	1.3138e-06	7.53258e-05	4.84428		IL20RB	interleukin 20 receptor subunit beta	53833	2.15833	-0.799235	3.24067	0.00163211	0.0806569	-1.23742
TYMP	thymidine phosphorylase	1890	2.15302	5.11014	9.59731	9.51283e-16	5.2587e-14	25.3634		SLFN11	schlafen family member 11	91607	2.12924	6.21214	5.11625	1.56239e-06	8.66516e-05	4.79144		UBA6	ubiquitin like modifier activating enzyme 6	55236	0.437905	5.84478	3.37562	0.00105879	0.0648018	-1.24503
NANS	N-acetylneuraminate synthase	54187	1.71028	5.27471	9.59096	9.81866e-16	5.41015e-14	25.3221		SUSD6	sushi domain containing 6	9766	0.959955	5.99625	5.10409	1.64371e-06	9.08646e-05	4.75878		FBXO10	F-box protein 10	26267	2.1445	1.60742	3.23523	0.00166043	0.0812858	-1.25023
EMP1	epithelial membrane protein 1	2012	4.90583	-0.105573	9.61837	8.56473e-16	4.76564e-14	25.3012		GLUL	glutamate-ammonia ligase	2752	1.50933	7.80066	5.17313	1.23132e-06	7.10772e-05	4.72458		NAT14	N-acetyltransferase 14 (putative)	57106	1.69637	0.103206	3.23179	0.00167855	0.0816238	-1.26173
NETO2	neuropilin and tolloid like 2	81831	4.46488	1.14276	9.619	8.53771e-16	4.76564e-14	25.2806		S100A16	S100 calcium binding protein A16	140576	4.52983	-1.09772	5.06146	1.96269e-06	0.000105742	4.69935		CAND1	cullin associated and neddylation dissociated 1	55832	0.435998	7.32399	3.45887	0.000805994	0.0573105	-1.26302
GSPT1	G1 to S phase transition 1	2935	1.52696	7.40116	9.63407	7.91977e-16	4.43586e-14	25.2052		S1PR2	sphingosine-1-phosphate receptor 2	9294	2.25725	2.24271	5.06181	1.95982e-06	0.000105742	4.66947		APOE	apolipoprotein E	348	-2.2116	0.493126	-3.22905	0.00169312	0.0820025	-1.26648
BUB1B	BUB1 mitotic checkpoint serine/threonine kinase B	701	4.26021	1.69727	9.56896	1.09574e-15	6.01808e-14	25.1632		KCNIP1	potassium voltage-gated channel interacting protein 1	30820	2.06253	-3.25348	5.04185	2.12897e-06	0.000112909	4.66857		SREBF2	sterol regulatory element binding transcription factor 2	6721	0.828791	5.36007	3.32371	0.0012523	0.0708428	-1.28185
CENPN	centromere protein N	55839	2.95788	2.94326	9.55731	1.16121e-15	6.31634e-14	25.1219		SPRY1	sprouty RTK signaling antagonist 1	10252	3.25697	2.8509	5.03567	2.18418e-06	0.000114406	4.66079		COPA	COPI coat complex subunit alpha	1314	0.466849	8.01496	3.49208	0.000721985	0.0551928	-1.28281
TUFT1	tuftelin 1	7286	4.78279	1.85919	9.55385	1.18143e-15	6.39437e-14	25.0831		PPP1R10	protein phosphatase 1 regulatory subunit 10	5514	1.92597	6.10493	5.07117	1.88508e-06	0.000102538	4.64996		SPAG6	sperm associated antigen 6	9576	1.89779	-2.37128	3.22233	0.00172936	0.0828508	-1.2857
HSPA1A	heat shock protein family A (Hsp70) member 1A	3303	5.4499	5.62114	9.54254	1.24998e-15	6.71311e-14	25.0828		LETM2	leucine zipper and EF-hand containing transmembrane protein 2	137994	2.94133	2.00159	5.05165	2.04426e-06	0.000109098	4.63581		NSD3	nuclear receptor binding SET domain protein 3	54904	0.473967	7.50142	3.45915	0.000805236	0.0573105	-1.28714
ABHD5	abhydrolase domain containing 5, lysophosphatidic acid acyltransferase	51099	2.18425	4.45724	9.52983	1.33173e-15	7.12961e-14	25.065		GLI1	GLI family zinc finger 1	2735	3.81951	0.106681	5.05597	2.00791e-06	0.000107496	4.59277		NEBL	nebulette	10529	2.39139	-0.996026	3.21734	0.00175676	0.0835125	-1.29713
HERPUD1	homocysteine inducible ER protein with ubiquitin like domain 1	9709	1.44362	8.84843	9.65085	7.28411e-16	4.09333e-14	25.0069		FOXG1	forkhead box G1	2290	2.36383	-3.20649	5.02088	2.322e-06	0.00012051	4.59074		TK1	thymidine kinase 1	7083	1.83113	3.01111	3.23921	0.00163966	0.0806569	-1.30599
SLC20A1	solute carrier family 20 member 1	6574	0.970229	7.8417	9.59767	9.49592e-16	5.2587e-14	24.9972		SRGAP3	SLIT-ROBO Rho GTPase activating protein 3	9901	3.66674	2.33207	5.01484	2.38068e-06	0.000122432	4.57576		MASP1	mannan binding lectin serine peptidase 1	5648	-2.11107	-2.38661	-3.21499	0.00176981	0.0838978	-1.30738
TRAF4	TNF receptor associated factor 4	9618	3.26939	1.47734	9.54889	1.21101e-15	6.52447e-14	24.944		TMC8	transmembrane channel like 8	147138	-1.04015	7.96536	-5.14114	1.40801e-06	7.96511e-05	4.57324		STMN1	stathmin 1	3925	0.762768	7.81333	3.49484	0.00071539	0.0549361	-1.31002
ICAM2	intercellular adhesion molecule 2	3384	-1.74231	6.28787	-9.52177	1.38635e-15	7.39866e-14	24.8849		NFE2L2	nuclear factor, erythroid 2 like 2	4780	1.55804	7.07258	5.09802	1.6858e-06	9.28888e-05	4.5496		BRCA1	BRCA1 DNA repair associated	672	1.92304	2.23573	3.21341	0.00177863	0.0840813	-1.31216
PELO	pelota mRNA surveillance and ribosome rescue factor	53918	2.2384	5.24298	9.48861	1.63556e-15	8.62024e-14	24.8299		RPSA	ribosomal protein SA	3921	-0.89034	9.64765	-5.21418	1.03603e-06	6.16929e-05	4.54684		CCER2	coiled-coil glutamate rich protein 2	643669	-1.60165	-1.95791	-3.21133	0.00179029	0.0841632	-1.31271
VCAM1	vascular cell adhesion molecule 1	7412	6.21421	3.21927	9.47346	1.76384e-15	9.26752e-14	24.7864		ADPRM	ADP-ribose/CDP-alcohol diphosphatase, manganese dependent	56985	-1.85628	4.7711	-5.01526	2.37657e-06	0.000122432	4.54603		FAM222A	family with sequence similarity 222 member A	84915	1.84872	0.180301	3.21185	0.00178736	0.0841632	-1.31387
SELENOK	selenoprotein K	58515	1.39779	7.57537	9.55357	1.1831e-15	6.39437e-14	24.7472		FGFR1OP2	FGFR1 oncogene partner 2	26127	0.694507	6.85232	5.09133	1.73347e-06	9.52061e-05	4.54167		GGA2	golgi associated, gamma adaptin ear containing, ARF binding protein 2	23062	0.564991	7.73316	3.48439	0.000740676	0.0558667	-1.31661
DDIT3	DNA damage inducible transcript 3	1649	2.37162	5.48995	9.46586	1.832e-15	9.59595e-14	24.7214		ARL4A	ADP ribosylation factor like GTPase 4A	10124	2.12331	5.41815	5.03039	2.2324e-06	0.000116572	4.52866		MSI1	musashi RNA binding protein 1	4440	-1.19375	-3.38728	-3.2177	0.00175476	0.0835125	-1.31701
PPP1CB	protein phosphatase 1 catalytic subunit beta	5500	1.15869	8.05607	9.56353	1.12579e-15	6.16317e-14	24.6971		CD58	CD58 molecule	965	1.61433	6.0385	5.04375	2.11225e-06	0.000112373	4.52111		ATL2	atlastin GTPase 2	64225	0.575469	5.20423	3.31967	0.00126867	0.0710582	-1.31947
RAB8B	RAB8B, member RAS oncogene family	51762	1.20397	6.87159	9.5045	1.511e-15	8.03864e-14	24.6547		HEXIM1	HEXIM P-TEFb complex subunit 1	10614	1.32762	5.48249	5.01817	2.34814e-06	0.000121495	4.5188		CNEP1R1	CTD nuclear envelope phosphatase 1 regulatory subunit 1	255919	0.826641	5.05535	3.28443	0.00142026	0.0753227	-1.31973
RIT1	Ras like without CAAX 1	6016	1.31106	5.27494	9.45197	1.96327e-15	1.02205e-13	24.6199		TIPARP	TCDD inducible poly(ADP-ribose) polymerase	25976	1.58589	6.68712	5.05629	2.00529e-06	0.000107496	4.46913		DUSP16	dual specificity phosphatase 16	80824	1.20614	4.88529	3.29046	0.00139319	0.074586	-1.32776
DCTN6	dynactin subunit 6	10671	1.85209	5.44217	9.4507	1.97572e-15	1.02538e-13	24.5952		ZFP36L1	ZFP36 ring finger protein like 1	677	1.48404	6.36421	5.03966	2.1484e-06	0.000113584	4.46125		IMPG2	interphotoreceptor matrix proteoglycan 2	50939	1.92348	-1.27181	3.20478	0.00182751	0.0849716	-1.33002
[truncated: 16,648 more rows]

## Sheet: 3A MDM_high_BrM_vs_Glioma_BP
Supplementary Table 3A: Enriched pathways in MDM from pTRT-high_BrM_vs_pTRT-low_BrM_Hallmark_pathways, related to Fig. 5.
[truncated: 51 more rows]

## Sheet: 3A MDM_high_BrM_vs_Glioma_HM
Supplementary Table 3A: Enriched pathways in MDM from pTRT-high_BrM_vs_Glioma_Hallmark_pathways, related to Fig. 5
[truncated: 51 more rows]

[truncated: 14 more sheets: 3A MDM_high_BrM_vs_low_BrM_BP, 3A MDM_high_BrM_vs_low_BrM_HM, 3A MG_high_BrM_vs_Glioma_BP, 3A MG_high_BrM_vs_Glioma_HM, 3A MG_high_BrM_vs_low_BrM_BP, 3A MG_high_BrM_vs_low_BrM_HM, 3Ba, 3Bb, 3Bc, 3Bd, 3C, 4, 5A, 5B]
