# Supplementary material for: Phenotypic diversity of T cells in human primary and metastatic brain tumors revealed by multiomic interrogation
Source: Nat Cancer. 2023 May 22;4(6):908–24. doi: 10.1038/s43018-023-00566-3 (PMC10293012; doi:10.1038/s43018-023-00566-3)
Supplement: Source Data Fig. 1 — Statistical source data. [file 43018_2023_566_MOESM3_ESM.xlsx]

## Sheet: Figure 1d
Figure 1d
label	grouping	count	label count total per facet	percent
C0	BRM_PBMCs	8532	23703	0.359954
C1	BRM_PBMCs	881	23703	0.0371683
C2	BRM_PBMCs	5049	23703	0.213011
C3	BRM_PBMCs	27	23703	0.0011391
C4	BRM_PBMCs	157	23703	0.00662363
C5	BRM_PBMCs	1616	23703	0.068177
C6	BRM_PBMCs	1130	23703	0.0476733
C7	BRM_PBMCs	1433	23703	0.0604565
C8	BRM_PBMCs	1071	23703	0.0451842
C9	BRM_PBMCs	906	23703	0.038223
C10	BRM_PBMCs	902	23703	0.0380543
C11	BRM_PBMCs	648	23703	0.0273383
C12	BRM_PBMCs	618	23703	0.0260726
C13	BRM_PBMCs	486	23703	0.0205037
C14	BRM_PBMCs	7	23703	0.000295321
C15	BRM_PBMCs	215	23703	0.00907058
C16	BRM_PBMCs	25	23703	0.00105472
C0	GBM_PBMCs	4370	12121	0.360531
C1	GBM_PBMCs	738	12121	0.0608861
C2	GBM_PBMCs	2343	12121	0.193301
C3	GBM_PBMCs	19	12121	0.00156753
C4	GBM_PBMCs	405	12121	0.0334131
C5	GBM_PBMCs	640	12121	0.0528009
C6	GBM_PBMCs	914	12121	0.0754063
C7	GBM_PBMCs	131	12121	0.0108077
C8	GBM_PBMCs	475	12121	0.0391882
C9	GBM_PBMCs	445	12121	0.0367131
C10	GBM_PBMCs	453	12121	0.0373732
C11	GBM_PBMCs	374	12121	0.0308555
C12	GBM_PBMCs	250	12121	0.0206254
C13	GBM_PBMCs	177	12121	0.0146028
C14	GBM_PBMCs	12	12121	0.000990017
C15	GBM_PBMCs	118	12121	0.00973517
C16	GBM_PBMCs	257	12121	0.0212029
C0	BRM_Tumor	204	17169	0.0118819
C1	BRM_Tumor	6874	17169	0.400373
C2	BRM_Tumor	106	17169	0.00617392
C3	BRM_Tumor	6068	17169	0.353428
C4	BRM_Tumor	2529	17169	0.1473
C5	BRM_Tumor	317	17169	0.0184635
C6	BRM_Tumor	8	17169	0.000465956
C7	BRM_Tumor	440	17169	0.0256276
C8	BRM_Tumor	19	17169	0.00110665
C9	BRM_Tumor	41	17169	0.00238802
C10	BRM_Tumor	12	17169	0.000698934
C11	BRM_Tumor	15	17169	0.000873668
C12	BRM_Tumor	16	17169	0.000931912
C13	BRM_Tumor	3	17169	0.000174734
C14	BRM_Tumor	509	17169	0.0296465
C15	BRM_Tumor	6	17169	0.000349467
C16	BRM_Tumor	2	17169	0.000116489
C0	GBM_Tumor	100	2232	0.0448029
C1	GBM_Tumor	1828	2232	0.818996
C2	GBM_Tumor	36	2232	0.016129
C3	GBM_Tumor	40	2232	0.0179211
C4	GBM_Tumor	116	2232	0.0519713
C5	GBM_Tumor	4	2232	0.00179211
C6	GBM_Tumor	5	2232	0.00224014
C7	GBM_Tumor	25	2232	0.0112007
C8	GBM_Tumor	3	2232	0.00134409
C9	GBM_Tumor	4	2232	0.00179211
C10	GBM_Tumor	8	2232	0.00358423
C11	GBM_Tumor	10	2232	0.00448029
C12	GBM_Tumor	0	2232	0
C13	GBM_Tumor	3	2232	0.00134409
C14	GBM_Tumor	48	2232	0.0215054
C15	GBM_Tumor	0	2232	0
C16	GBM_Tumor	2	2232	0.000896057

## Sheet: Figure 1e
For data from Figure 1e, please refer to supplementary Table 1B

## Sheet: Figure 1f
Figure 1f
CD8 T cell clusters	vanderLeun	Lowery_NeoTCR8	Oliveira	Caushi	Hanada
C1	-0.00867331	0.0372184	0.119404	-0.107899	-0.0787902
C2	-0.0797708	0.0481769	0.0620155	-0.106576	-0.0935132
C3	0.433731	0.149043	0.228917	0.17088	0.154884
C6	-0.104468	-0.032055	-0.0501177	-0.208216	-0.108625
C7	-0.043958	0.0771436	0.0903425	-0.0902895	-0.048593
C14	0.245675	0.0911644	0.138586	0.0954566	0.0565969
C16	-0.0961866	0.0641224	0.085277	-0.0281685	-0.0995409

## Sheet: Figure 1g
Figure 1g
label	grouping	count	label count total per facet	percent
Hyperexpanded	C1	60	10321	0.00581339
Large	C1	1074	10321	0.10406
Medium	C1	2324	10321	0.225172
Small	C1	729	10321	0.0706327
Single	C1	4641	10321	0.449666
nd	C1	1493	10321	0.144657
Hyperexpanded	C14	23	576	0.0399306
Large	C14	118	576	0.204861
Medium	C14	126	576	0.21875
Small	C14	32	576	0.0555556
Single	C14	70	576	0.121528
nd	C14	207	576	0.359375
Hyperexpanded	C16	0	286	0
Large	C16	151	286	0.527972
Medium	C16	64	286	0.223776
Small	C16	6	286	0.020979
Single	C16	27	286	0.0944056
nd	C16	38	286	0.132867
Hyperexpanded	C2	391	7534	0.0518981
Large	C2	1919	7534	0.254712
Medium	C2	1711	7534	0.227104
Small	C2	647	7534	0.0858774
Single	C2	1812	7534	0.24051
nd	C2	1054	7534	0.139899
Hyperexpanded	C3	646	6154	0.104972
Large	C3	1966	6154	0.319467
Medium	C3	1612	6154	0.261943
Small	C3	529	6154	0.0859604
Single	C3	653	6154	0.10611
nd	C3	748	6154	0.121547
Hyperexpanded	C6	0	2057	0
Large	C6	0	2057	0
Medium	C6	16	2057	0.00777832
Small	C6	36	2057	0.0175012
Single	C6	1698	2057	0.825474
nd	C6	307	2057	0.149246
Hyperexpanded	C7	659	2029	0.324791
Large	C7	446	2029	0.219813
Medium	C7	384	2029	0.189256
Small	C7	99	2029	0.0487925
Single	C7	208	2029	0.102514
nd	C7	233	2029	0.114835

## Sheet: Figure 1h
Figure 1h-C1
	ID	Patient_ID	Tissue	CTaa	Clonotype proportion
BRM112_Tumor_KSO07_BRM112-TCR_AAAGCAAGTTCGGGCT-1	BRM112-GEX	BRM112	Tumor	CAMREAPSLYNQGGKLIF_CASSVALGTTYEQYF	0.0357986
BRM112_PBMCs_KSO07_BRM112-PBMCs-TCR_AAAGCAAGTTGCGTTA-1	BRM112-PBMCs-GEX	BRM112	PBMCs	CAMREAPSLYNQGGKLIF_CASSVALGTTYEQYF	0.0709106
BRM141_Tumor_KSO07_BRM141-TCR_AAACCTGAGAGGGCTT-1	BRM141-GEX	BRM141	Tumor	CAAYTSGTYKYIF_CASSQEGSAYNEQFF	0.084342
BRM141_Tumor_KSO07_BRM141-TCR_AAACCTGAGTCGAGTG-1	BRM141-GEX	BRM141	Tumor	CAARGPGTGNQFYF_CASSQGGTYGYTF	0.0735831
BRM141_Tumor_KSO07_BRM141-TCR_AAAGTAGAGGAACTGC-1	BRM141-GEX	BRM141	Tumor	CAVNNGNQFYF_CASMIPGSPDYGYTF	0.0326609
BRM141_PBMCs_KSO07_BRM141-PBMCs-TCR_AAACCTGGTTGATTCG-1	BRM141-PBMCs-GEX	BRM141	PBMCs	CAVNNGNQFYF_CASMIPGSPDYGYTF	0.00102319
GBM157_Tumor_KSO07_GBM157-TCR_AACTTTCCAAGCGAGT-1	GBM157-GEX	GBM157	Tumor	CAETADSNYQLIW_CASSLEGDSYEQYF	0.101695
GBM157_Tumor_KSO07_GBM157-TCR_GAGGTGACACCAGATT-1	GBM157-GEX	GBM157	Tumor	CAVSSHSGGYQKVTF_CASSFTRGLRDEQYF	0.0338983
GBM157_PBMCs_KSO07_GBM157-PBMCs-TCR_AACACGTGTCTAAAGA-1	GBM157-PBMCs-GEX	GBM157	PBMCs	CAETADSNYQLIW_CASSLEGDSYEQYF	0.107869
GBM157_PBMCs_KSO07_GBM157-PBMCs-TCR_TCAGGATCATCTCCCA-1	GBM157-PBMCs-GEX	GBM157	PBMCs	CAVSSHSGGYQKVTF_CASSFTRGLRDEQYF	0.000521105
BRM138_Tumor_KSO07_BRM138-TCR_AAACCTGAGCGATCCC-1	BrM138-GEX	BrM138	Tumor	CAVLGGYQKVTF_CASSLSHLRDEQFF	0.121821
BRM138_Tumor_KSO07_BRM138-TCR_AAACGGGAGCGCCTCA-1	BrM138-GEX	BrM138	Tumor	CVVNRDDKIIF_CASSNTGEGGYTF	0.120817
BRM138_Tumor_KSO07_BRM138-TCR_AAACGGGCAGTCCTTC-1	BrM138-GEX	BrM138	Tumor	CAHDISGGYNKLIF_CASSKSTSPTYEQYF	0.0368139
BRM138_Tumor_KSO07_BRM138-TCR_AACACGTCAATAGCGG-1	BrM138-GEX	BrM138	Tumor	CATVGFSGGYNKLIF_CASSRSQGPDGYTF	0.0284471
BRM139_Tumor_KSO07_BRM139-TCR_ATCTACTTCAAACCAC-1	BRM139-GEX	BRM139	Tumor	CAVGDTDKLIF_CASSQGTSGSGAQETQYF	0.027027
BRM139_PBMCs_KSO07_BRM139-PBMCs-TCR_AAAGTAGCATGGTTGT-1	BRM139-PBMCs-GEX	BRM139	PBMCs	CAVGDTDKLIF_CASSQGTSGSGAQETQYF	0.01451
BRM143_Tumor_KSO07_BRM143-TCR_ACGGGTCCAGGTCCAC-1	BRM143-GEX	BRM143	Tumor	CASPNTGNQFYF_CASSGGPYNSPLHF	0.0337079
GBM136_Tumor_KSO07_GBM136-TCR_AAAGATGGTAAGGGCT-1	GBM136-GEX	GBM136	Tumor	CAARANQGGKLIF_CASSERGRRNTGELFF	0.0323625
GBM136_Tumor_KSO07_GBM136-TCR_AAGTCTGTCAAACAAG-1	GBM136-GEX	GBM136	Tumor	NA_CASSLEEYGYTF	0.0323625
GBM136_Tumor_KSO07_GBM136-TCR_ACGGGCTTCTTCGAGA-1	GBM136-GEX	GBM136	Tumor	CATVPLGTGGFKTIF_CASGPDRTISNTGELFF	0.0582524
GBM136_PBMCs_KSO07_GBM136-PBMCs-TCR_AAAGATGTCCTCCTAG-1	GBM136-PBMCs-GEX	GBM136	PBMCs	CATVPLGTGGFKTIF_CASGPDRTISNTGELFF	0.0452005
GBM136_PBMCs_KSO07_GBM136-PBMCs-TCR_AATCCAGTCTAACTCT-1	GBM136-PBMCs-GEX	GBM136	PBMCs	NA_CASSLEEYGYTF	0.00972053
GBM136_PBMCs_KSO07_GBM136-PBMCs-TCR_CGAGCCACATCACCCT-1	GBM136-PBMCs-GEX	GBM136	PBMCs	CAARANQGGKLIF_CASSERGRRNTGELFF	0.000243013
Figure 1h-C3
	ID	Patient_ID	Tissue	CTaa	Clonotype proportion
BRM141_Tumor_KSO07_BRM141-TCR_AAACCTGAGAGGGCTT-1	BRM141-GEX	BRM141	Tumor	CAAYTSGTYKYIF_CASSQEGSAYNEQFF	0.084342
BRM141_Tumor_KSO07_BRM141-TCR_AAACCTGAGTCGAGTG-1	BRM141-GEX	BRM141	Tumor	CAARGPGTGNQFYF_CASSQGGTYGYTF	0.0735831
BRM141_Tumor_KSO07_BRM141-TCR_AAAGATGGTTCAACCA-1	BRM141-GEX	BRM141	Tumor	CATDARGSQGNLIF_CASTPSPRGTGELFF	0.0365034
BRM141_Tumor_KSO07_BRM141-TCR_AAAGTAGAGGAACTGC-1	BRM141-GEX	BRM141	Tumor	CAVNNGNQFYF_CASMIPGSPDYGYTF	0.0326609
BRM141_Tumor_KSO07_BRM141-TCR_AAAGTAGCATTGGGCC-1	BRM141-GEX	BRM141	Tumor	CAMRGPGGGADGLTF_CASSYGASFAGELFF	0.0159462
BRM141_PBMCs_KSO07_BRM141-PBMCs-TCR_AAACCTGGTTGATTCG-1	BRM141-PBMCs-GEX	BRM141	PBMCs	CAVNNGNQFYF_CASMIPGSPDYGYTF	0.00102319
BRM138_Tumor_KSO07_BRM138-TCR_AAACCTGAGCGATCCC-1	BrM138-GEX	BrM138	Tumor	CAVLGGYQKVTF_CASSLSHLRDEQFF	0.121821
BRM138_Tumor_KSO07_BRM138-TCR_AAACGGGAGCGCCTCA-1	BrM138-GEX	BrM138	Tumor	CVVNRDDKIIF_CASSNTGEGGYTF	0.120817
BRM138_Tumor_KSO07_BRM138-TCR_AAACGGGCAGTCCTTC-1	BrM138-GEX	BrM138	Tumor	CAHDISGGYNKLIF_CASSKSTSPTYEQYF	0.0368139
BRM138_Tumor_KSO07_BRM138-TCR_AACACGTCAATAGCGG-1	BrM138-GEX	BrM138	Tumor	CATVGFSGGYNKLIF_CASSRSQGPDGYTF	0.0284471
BRM143_Tumor_KSO07_BRM143-TCR_AAAGCAACAGGTCCAC-1	BRM143-GEX	BRM143	Tumor	CAVRDSITGGGNKLTF_CASSFLAGGPFEQYF	0.0202247
BRM143_Tumor_KSO07_BRM143-TCR_AACCGCGTCGGCGCAT-1	BRM143-GEX	BRM143	Tumor	CAVEGDSSYKLIF_CASSFSGYGNNEQFF	0.0696629
BRM143_Tumor_KSO07_BRM143-TCR_AACTCTTAGGAATGGA-1	BRM143-GEX	BRM143	Tumor	CATVLYSGAGSYQLTF_CASSAQQGAGYEQYF	0.0247191
BRM143_Tumor_KSO07_BRM143-TCR_AACTCTTCACCCATTC-1	BRM143-GEX	BRM143	Tumor	CAVREEDSSYKLIF_CASSEGLATDTQYF	0.0292135
BRM143_Tumor_KSO07_BRM143-TCR_AAGACCTGTCCATCCT-1	BRM143-GEX	BRM143	Tumor	NA_CASSFSGYGNNEQFF	0.0966292
BRM143_Tumor_KSO07_BRM143-TCR_ACGGGTCCAGGTCCAC-1	BRM143-GEX	BRM143	Tumor	CASPNTGNQFYF_CASSGGPYNSPLHF	0.0337079

## Sheet: Figure 1i
Figure 1i
Var1	variable	value
CMV	C1	2
EBV	C1	2
HCV	C1	2
InfluenzaA	C1	1
CMV	C2	1
EBV	C2	1
HCV	C2	0
InfluenzaA	C2	0
CMV	C6	0
EBV	C6	1
HCV	C6	0
InfluenzaA	C6	0
CMV	C7	1
EBV	C7	0
HCV	C7	0
InfluenzaA	C7	0
CMV	C3	0
EBV	C3	0
HCV	C3	0
InfluenzaA	C3	0
CMV	C14	0
EBV	C14	0
HCV	C14	0
InfluenzaA	C14	0
CMV	C16	0
EBV	C16	0
HCV	C16	0
InfluenzaA	C16	0

## Sheet: Figure 1j
Figure 1j
label	grouping	count	label count total per facet	proportion of CD8
C3	BRM112-GEX	400	2412	0.165837
C3	BRM125-GEX	471	2486	0.189461
C3	BrM138-GEX	1137	2682	0.423937
C3	BRM139-GEX	9	104	0.0865385
C3	BRM141-GEX	3716	5708	0.651016
C3	BRM143-GEX	335	615	0.544715
C3	GBM136-GEX	13	369	0.0352304
C3	GBM149-GEX	27	1569	0.0172084
C3	GBM157-GEX	0	46	0

## Sheet: Figuer 1k
Figure 1k
gene	C3-low	C3-high
AL627309.1	0	0.000770713
AL627309.5	0	0.000963298
LINC01409	0.03629	0.0361542
LINC01128	0.0529224	0.0501844
LINC00115	0.0172418	0.0128317
FAM41C	0.00108637	0.00231036
NOC2L	0.13787	0.163579
KLHL17	0.0151028	0.0342934
PLEKHN1	0.0236316	0.025313
HES4	0.0404741	0.00940055
ISG15	0.530628	0.739474
AL645608.1	0.00325556	0.0026949
AGRN	0.00865806	0.025313
AL645608.8	0.00108637	0
C1orf159	0.0204418	0.0296262
TNFRSF18	0.721544	0.343169
TNFRSF4	0.396731	0.126908
SDF4	0.455635	0.399795
B3GALT6	0.0813796	0.0803392
AL162741.1	0.00108637	0.000385431
UBE2J2	0.193132	0.178201
SCNN1D	0	0.00134836
ACAP3	0.0498248	0.0483495
PUSL1	0.0415174	0.0433785
INTS11	0.208251	0.214782
CPTP	0.060113	0.0593085
TAS1R3	0	0.000192734
DVL1	0.0118856	0.0190918
AURKAIP1	0.408359	0.374139
CCNL2	0.187742	0.203837
MRPL20-AS1	0.03629	0.0454067
MRPL20	0.304924	0.328566
AL391244.2	0	0
VWA1	0.00108637	0.00057809
ATAD3C	0.00650056	0.0107363
ATAD3B	0.0373377	0.0426399
ATAD3A	0.0436007	0.061486
TMEM240	0	0.000770713
SSU72	0.450799	0.394093
AL645728.1	0.0129591	0.0158718
FNDC10	0.00650056	0.0065322
AL691432.2	0.0129591	0.0137828
MIB2	0.116816	0.123847
MMP23B	0.00325556	0.0185244
CDK11B	0.109049	0.14691
FO704657.1	0.00325556	0.00231036
SLC35E2B	0.0373377	0.0587634
CDK11A	0.198494	0.18367
SLC35E2A	0.0320883	0.0385681
NADK	0.071309	0.0782025
GNB1	0.409082	0.473995
AL109917.1	0.00325556	0.00173327
TMEM52	0.00217155	0.000770713
GABRD	0	0
PRKCZ	0.0631789	0.0776676
AL590822.2	0	0.00057809
FAAP20	0.248896	0.308097
SKI	0.195817	0.119922
AL590822.3	0.00108637	0.00134836
MORN1	0.00973507	0.00710653
AL513477.2	0.00108637	0
RER1	0.258175	0.279942
PEX10	0.0257525	0.0318692
PLCH2	0.0299808	0.0387535
PANK4	0.0477544	0.074631
AL139246.5	0.060113	0.058218
TNFRSF14-AS1	0.0236316	0.019848
TNFRSF14	0.351116	0.318804
AL139246.3	0	0.00154083
PRXL2B	0.0215062	0.034852
MMEL1	0.00217155	0.00231036
MEGF6	0.00973507	0.00844535
AL513320.1	0	0.000385431
TPRG1L	0.0570376	0.0683502
WRAP73	0.111969	0.142574
TP73	0.0394297	0.0273781
SMIM1	0.00542007	0.0143529
LRRC47	0.0953102	0.134856
CEP104	0.0753494	0.107882
DFFB	0.0118856	0.0209811
C1orf174	0.0863771	0.0934159
AL365255.1	0	0
NPHP4	0.0140315	0.0103548
KCNAB2	0.281412	0.309795
RPL22	1.74161	1.52816
RNF207	0.00542007	0.00557426
ICMT	0.062158	0.0762397
LINC00337	0.00108637	0.00057809
GPR153	0.00325556	0.00882754
ACOT7	0.0883692	0.167825
AL031848.2	0.00108637	0.00211803
ESPN	0.00865806	0.00288712
TNFRSF25	0.226616	0.142908
PLEKHG5	0.00542007	0.00423159
NOL9	0.0753494	0.0837131
ZBTB48	0.0257525	0.0505509
KLHL21	0.061136	0.0652852
PHF13	0.0331404	0.050001
THAP3	0.0446408	0.047247
DNAJC11	0.0477544	0.0551217
CAMTA1-DT	0.0043384	0.00192567
CAMTA1	0.170476	0.197371
VAMP3	0.061136	0.0545743
PER3	0.0331404	0.024937
Z98884.1	0.00325556	0.00423159
UTS2	0.0140315	0.0268153
TNFRSF9	0.328678	0.664503
PARK7	0.824843	0.881857
AL034417.4	0	0.00173327
ERRFI1	0.0803771	0.0744521
SLC45A1	0.0043384	0.00173327
RERE	0.0823811	0.0904269
RERE-AS1	0.00217155	0
ENO1	0.895644	1.0102
ENO1-AS1	0.00108637	0.000963298
CA6	0.00108637	0.000963298
GPR157	0.0043384	0.00576592
MIR34AHG	0.0043384	0.0026949
LNCTAM34A	0.00217155	0.00192567
H6PD	0.0783691	0.0837131
SPSB1	0.0833816	0.0667287
LINC02606	0	0
SLC25A33	0.099255	0.10233
TMEM201	0.0193763	0.0256888
PIK3CD	0.183227	0.335343
PIK3CD-AS1	0	0.00134836
PIK3CD-AS2	0.00542007	0.00327144
CLSTN1	0.175049	0.178846
CTNNBIP1	0.0923414	0.0856612
LZIC	0.0933319	0.12146
AL357140.2	0	0.000963298
NMNAT1	0.00542007	0.0135926
UBE4B	0.0943215	0.0944687
KIF1B	0.0404741	0.040421
PGD	0.219659	0.24887
CENPS	0.0204418	0.0189027
CORT	0	0.00115585
DFFA	0.0539528	0.0934159
PEX14	0.0641988	0.0694297
AL139423.2	0	0.00057809
CASZ1	0.0498248	0.0422704
AL139423.1	0.00542007	0.0072979
TARDBP	0.194028	0.190066
AL109811.2	0.00325556	0.00192567
SRM	0.188642	0.23113
EXOSC10	0.135025	0.181904
AL109811.1	0	0
MTOR	0.0823811	0.100414
UBIAD1	0.0570376	0.0751675
DISP3	0	0.00231036
FBXO2	0.0278689	0.0468792
FBXO44	0.122602	0.193249
FBXO6	0.0652176	0.133339
MAD2L2	0.24124	0.37002
DRAXIN	0.0743409	0.0853073
AGTRAP	0.12164	0.207603
MTHFR	0.0183096	0.0483495
CLCN6	0.0108109	0.0207924
AL021155.5	0.0129591	0.0285028
KIAA2013	0.062158	0.120264
PLOD1	0.0299808	0.0585816
MFN2	0.0539528	0.0712263
MIIP	0.128355	0.161777
TNFRSF8	0.00542007	0.00231036
TNFRSF1B	0.832909	0.899183
VPS13D	0.110997	0.127926
DHRS3	0.0436007	0.00557426
AC254633.1	0.00108637	0
PRDM2	0.264035	0.25993
FHAD1	0	0.00134836
AL031283.1	0	0
EFHD2	0.383486	0.351069
CASP9	0.0299808	0.0437475
DNAJC16	0.0183096	0.045775
AGMAT	0.0193763	0.0393097
AL121992.1	0	0.000385431
DDI2	0.0873736	0.0898985
PLEKHM2	0.0652176	0.0920104
AL450998.3	0.00108637	0.000192734
SLC25A34	0	0.00115585
FBLIM1	0	0.000963298
UQCRHL	0.0863771	0.0719441
AL450998.2	0.0446408	0.0309352
SPEN	0.238674	0.319505
ZBTB17	0.076357	0.10563
ARHGEF19	0.0236316	0.0400507
AL109627.1	0.0043384	0.00115585
CPLANE2	0.00108637	0.00787179
FBXO42	0.0743409	0.101982
SZRD1	0.229212	0.279651
SPATA21	0.00217155	0.00614914
NECAP2	0.157561	0.190862
LINC01772	0.00108637	0.000963298
AL137802.2	0.00217155	0.00154083
NBPF1	0.0075799	0.0162512
CROCC	0.0560104	0.0651046
BX284668.5	0.00650056	0.0137828
BX284668.6	0.00217155	0.00748923
ATP13A2	0.0590889	0.0656462
SDHB	0.215287	0.226377
RCC2	0.119714	0.16505
ALDH4A1	0.00973507	0.00403963
IFFO2	0.0702964	0.0758825
UBR4	0.223144	0.221291
EMC1-AS1	0.00865806	0.00557426
EMC1	0.0477544	0.0545743
MRTO4	0.0753494	0.0562156
AKR7A2	0.16404	0.170916
SLC66A1	0.0204418	0.022113
CAPZB	0.985979	0.987697
MICOS10	0.382004	0.41072
NBL1	0.280592	0.407904
HTR6	0	0.000385431
TMCO4	0.0383842	0.050001
OTUD3	0.0268113	0.0363401
UBXN10-AS1	0.0108109	0.00480724
UBXN10	0.00325556	0.00057809
AL020998.1	0	0.000385431
CAMK2N1	0.0352412	0.11306
MUL1	0.068268	0.0715852
CDA	0	0.000770713
PINK1	0.0580638	0.0679901
PINK1-AS	0.00542007	0.00365561
DDOST	0.414841	0.445516
HP1BP3	0.537002	0.626705
EIF4G3	0.150105	0.227912
ECE1	0.109049	0.159478
AL031728.1	0.0043384	0.0026949
NBPF3	0.0172418	0.0370833
ALPL	0	0.000385431
USP48	0.227482	0.242689
LINC01635	0	0.000963298
LINC00339	0.0310351	0.0563978
CDC42	0.828172	0.823783
CDC42-IT1	0	0.000385431
ZBTB40	0.0631789	0.0706877
C1QA	0.0108109	0.00384764
C1QB	0.0140315	0.00557426
KDM1A	0.0893637	0.128943
AL031428.1	0	0
LUZP1	0.224881	0.141738
LINC01355	0	0.000385431
HNRNPR	0.414841	0.524875
ZNF436	0.00650056	0.013022
ZNF436-AS1	0.00217155	0.00057809
TCEA3	0.00325556	0.00115585
ASAP3	0.00108637	0
E2F2	0.00325556	0.00557426
ID3	0.215287	0.332858
MDS2	0.0043384	0.00327144
RPL11	2.7609	2.37121
ELOA-AS1	0.00973507	0.0143529
ELOA	0.145417	0.154866
PITHD1	0.296879	0.315857
LYPLA2	0.157561	0.214471
GALE	0.0193763	0.0309352
HMGCL	0.0289254	0.061486
FUCA1	0.0477544	0.0496342
CNR2	0	0.000192734
PNRC2	0.352645	0.429587
SRSF10	0.433334	0.454977
IFNLR1	0.0278689	0.02644
STPG1	0.0118856	0.0219244
NIPAL3	0.116816	0.133001
RCAN3AS	0.00542007	0.00365561
RCAN3	0.291208	0.278046
NCMAP-DT	0.0108109	0.0147329
SRRM1	0.666714	0.713279
CLIC4	0.0075799	0.00384764
RUNX3	0.583551	0.692569
AL445471.1	0.0075799	0.0107363
AL445471.2	0.0043384	0.000963298
SYF2	0.411966	0.390968
AL031432.4	0.00542007	0.00499905
AL031432.5	0.00108637	0.000192734
RSRP1	0.680018	0.868117
RHD	0	0.000192734
TMEM50A	0.687151	0.716673
RHCE	0.00325556	0.00231036
MACO1	0.152908	0.16112
LDLRAP1	0.0570376	0.0642011
AL606491.1	0.00108637	0
MAN1C1	0.0108109	0.0173884
AL031280.1	0	0.00057809
SELENON	0.0204418	0.0551217
AL020996.1	0.00108637	0.00307929
MTFR1L	0.060113	0.0737362
AUNIP	0	0.000770713
AL033528.2	0.0043384	0.00173327
PAQR7	0.00108637	0.00538256
STMN1	0.549628	0.748269
PAFAH2	0.00865806	0.0258766
PDIK1L	0.0236316	0.0189027
AL391650.1	0.00108637	0.000770713
ZNF593	0.109049	0.103721
CNKSR1	0.00108637	0.000963298
CEP85	0.0140315	0.0409762
SH3BGRL3	2.21956	2.1182
UBXN11	0.099255	0.106497
CD52	1.81945	1.78091
CRYBG2	0.00650056	0.0175778
ZNF683	0.495491	0.362537
DHDDS	0.0352412	0.0511005
HMGN2	0.796331	0.892968
RPS6KA1	0.177782	0.239812
AL512408.1	0	0
ARID1A	0.198494	0.21416
PIGV	0.00650056	0.0154923
ZDHHC18	0.099255	0.186073
SFN	0.00108637	0.000385431
GPN2	0.0549821	0.0567621
GPATCH3	0.0487902	0.0636587
NUDC	0.277302	0.388619
TRNP1	0.00325556	0.00134836
SLC9A1	0.102203	0.0913069
WDTC1	0.071309	0.0914829
TMEM222	0.0923414	0.113404
SYTL1	0.207368	0.22653
MAP3K6	0.0204418	0.0503677
WASF2	0.395268	0.355942
BX293535.1	0.0118856	0.0101641
AHDC1	0.0539528	0.0503677
FGR	0.00217155	0.00365561
LINC02574	0.00108637	0.000192734
IFI6	0.484839	0.816654
AL020997.5	0.00108637	0.00327144
FAM76A	0.0425596	0.0613047
STX12	0.126441	0.15371
PPP1R8	0.0487902	0.0694297
THEMIS2	0.0590889	0.0794494
RPA2	0.163117	0.2322
SMPDL3B	0	0.000770713
XKR8	0.0487902	0.050001
EYA3	0.0570376	0.0670892
DNAJC8	0.422707	0.465923
ATP5IF1	0.606333	0.672799
AL353622.1	0	0.00461539
SESN2	0.104164	0.118383
MED18	0.0236316	0.024749
PHACTR4	0.0953102	0.15189
RCC1	0.0425596	0.0448539
SNHG3	0.150105	0.163251
TRNAU1AP	0.0893637	0.123336
SNHG12	0.326328	0.405722
TAF12	0.0972845	0.128943
LINC01715	0.0043384	0.00365561
AL360012.1	0	0.000385431
GMEB1	0.061136	0.09517
YTHDF2	0.328678	0.323836
EPB41	0.237818	0.226991
SRSF4	0.341892	0.392922
MECR	0.0183096	0.0239966
MATN1	0	0.00192567
MATN1-AS1	0.0043384	0.0135926
AL137857.1	0.0043384	0.00978237
LAPTM5	1.45912	1.33832
SDC3	0	0
PUM1	0.216163	0.23875
SNRNP40	0.193132	0.219591
ZCCHC17	0.148233	0.165704
SERINC2	0.00108637	0.00365561
PEF1	0.172308	0.231436
AC114488.2	0.00108637	0.00134836
AC114488.3	0.00108637	0.00192567
ADGRB2	0	0
AL136115.2	0	0
PTP4A2	0.535094	0.608516
KHDRBS1	0.544597	0.628968
TMEM39B	0.0436007	0.0558511
KPNA6	0.0943215	0.121631
TXLNA	0.11294	0.122654
CCDC28B	0.0225695	0.0470631
IQCC	0.00325556	0.00499905
DCDC2B	0.00108637	0.00154083
TMEM234	0.0341914	0.0407912
EIF3I	0.426971	0.416456
FAM167B	0.00108637	0.00461539
LCK	0.779524	0.952333
HDAC1	0.283052	0.335894
MARCKSL1	0.382004	0.224068
TSSK3	0	0
FAM229A	0.00217155	0.00192567
BSDC1	0.135974	0.139225
ZBTB8OS	0.168641	0.203523
RBBP4	0.390866	0.475434
SYNC	0.151974	0.17594
KIAA1522	0.00108637	0.00173327
YARS	0.236961	0.336858
S100PBP	0.105143	0.219436
TMEM54	0	0
RNF19B	0.0436007	0.0598533
AK2	0.195817	0.252171
AZIN2	0.0225695	0.0742732
TRIM62	0.0289254	0.0527475
ZNF362	0.0456797	0.0767754
AL513327.1	0.00108637	0.000385431
PHC2	0.076357	0.103025
ZSCAN20	0	0.00288712
SMIM12	0.204714	0.191658
DLGAP3	0.0140315	0.0256888
TMEM35B	0.181415	0.237534
ZMYM6	0.0415174	0.0591268
ZMYM1	0.0172418	0.0314957
SFPQ	1.22665	1.01314
ZMYM4	0.0692827	0.0904269
ZMYM4-AS1	0.00325556	0.00231036
KIAA0319L	0.175961	0.132664
NCDN	0.0972845	0.0685302
AC004865.2	0.0662355	0.0681701
TFAP2E	0.00217155	0.00231036
PSMB2	0.345746	0.410975
C1orf216	0.0425596	0.0605793
CLSPN	0.060113	0.0468792
AGO4	0.0436007	0.0583998
AGO1	0.0446408	0.0503677
AGO3	0.11294	0.143075
ADPRHL2	0.0972845	0.111682
TRAPPC3	0.194028	0.225146
MAP7D1	0.368561	0.380615
THRAP3	0.376797	0.495481
SH3D21	0.00325556	0.0202258
EVA1B	0.0456797	0.0622107
AL591845.1	0.00108637	0
STK40	0.124524	0.108401
LSM 10.00	0.172308	0.2216
MRPS15	0.211775	0.232048
LINC01137	0.0225695	0.0303744
ZC3H12A	0.459761	0.521448
MEAF6	0.296879	0.368955
SNIP1	0.104164	0.132157
GNL2	0.133124	0.151228
AL513220.1	0	0.00057809
C1orf109	0.0204418	0.0341071
CDCA8	0.0075799	0.0128317
MANEAL	0.0118856	0.0179565
AL929472.3	0.00108637	0.00154083
YRDC	0.0913498	0.092362
C1orf122	0.185035	0.158163
MTF1	0.0498248	0.0814059
INPP5B	0.0310351	0.0553041
SF3A3	0.189542	0.230824
FHL3	0.0672522	0.0710468
UTP11	0.0773635	0.110475
POU3F1	0.0352412	0.036526
MIR3659HG	0	0.000192734
RRAGC	0.125483	0.110647
AL139260.1	0.0215062	0.00997323
MYCBP	0.117783	0.168476
AKIRIN1	0.484839	0.454855
NDUFS5	1.12683	0.861053
MACF1	0.472717	0.528744
AL356055.1	0	0.000385431
AL442071.2	0	0.000385431
BMP8A	0.0075799	0.00423159
PABPC4	0.272348	0.191818
PABPC4-AS1	0.00108637	0.00057809
NT5C1A	0	0
HPCAL4	0.00650056	0.00057809
PPIE	0.102203	0.145245
BMP8B	0	0.00211803
OXCT2	0.0215062	0.00538256
AL033527.3	0.00217155	0.00115585
AL033527.4	0	0.00173327
TRIT1	0.0172418	0.0326157
MFSD2A	0.0140315	0.00844535
CAP1	0.708785	0.811958
PPT1	0.223144	0.262157
RLF	0.210014	0.265562
AL050341.2	0.0151028	0.0132123
ZMPSTE24	0.0943215	0.109266
COL9A2	0.102203	0.063116
SMAP2	0.759891	0.615206
AL031985.4	0	0.000192734
ZFP69B	0.0075799	0.00346354
AL031985.3	0	0.000770713
ZFP69	0.00650056	0.0107363
AL603839.3	0.00217155	0.00231036
EXO5	0.0151028	0.0132123
ZNF684	0.0108109	0.0185244
RIMS3	0.00650056	0.00576592
NFYC-AS1	0.0204418	0.0116893
NFYC	0.139762	0.173026
KCNQ4	0	0.000192734
CITED4	0.0225695	0.0301874
CTPS1	0.0893637	0.0751675
SLFNL1	0.00108637	0.000192734
SCMH1	0.0257525	0.0461432
HIVEP3	0.0783691	0.0997162
FOXJ3	0.126441	0.15701
ZMYND12	0.0043384	0.000963298
PPCS	0.151974	0.187193
CCDC30	0.00217155	0.00403963
PPIH	0.141651	0.181422
AC098484.4	0.00325556	0.00519082
YBX1	1.21736	1.1283
P3H1	0.0662355	0.090779
C1orf50	0.060113	0.0719441
SVBP	0.100239	0.0891935
ERMAP	0.0075799	0.00346354
AL512353.1	0.00108637	0.00250265
ZNF691	0.0075799	0.00940055
SLC2A1	0.110024	0.0920104
SLC2A1-AS1	0.00108637	0.00173327
EBNA1BP2	0.0903572	0.11958
CFAP57	0	0.00691513
AL139289.2	0.00217155	0.00384764
CDC20	0.00973507	0.0103548
ELOVL1	0.215287	0.231742
MED8	0.12164	0.0956956
AL139289.1	0	0.00115585
SZT2	0.0331404	0.0426399
HYI	0.0487902	0.0179565
PTPRF	0.00108637	0.019659
KDM4A	0.0783691	0.103895
KDM4A-AS1	0.00325556	0.00211803
ST3GAL3	0.0246926	0.0368976
AL357079.1	0	0.000770713
IPO13	0.0560104	0.043563
DPH2	0.0373377	0.0468792
ATP6V0B	0.406189	0.500518
B4GALT2	0.00865806	0.0135926
CCDC24	0.00650056	0.00461539
AL139220.2	0.00217155	0.00327144
DMAP1	0.0982702	0.127077
ERI3	0.0853796	0.110992
RNF220	0.151974	0.212914
TMEM53	0.00973507	0.0286901
ARMH1	0.0972845	0.0806949
KIF2C	0.00325556	0.00557426
AL592166.1	0.0043384	0.000963298
RPS8	2.71793	2.26485
BEST4	0.00108637	0.00557426
PLK3	0.467964	0.237686
TCTEX1D4	0.00217155	0
BTBD19	0.0043384	0.0026949
PTCH2	0.00108637	0.00499905
EIF2B3	0.0487902	0.0849532
HECTD3	0.0415174	0.0549393
UROD	0.100239	0.118725
ZSWIM5	0.00217155	0.00250265
LINC01144	0	0.000192734
HPDL	0.0043384	0.00307929
MUTYH	0.0672522	0.0598533
TOE1	0.0518909	0.0354103
TESK2	0.0140315	0.02644
CCDC163	0.00542007	0.017199
MMACHC	0.0043384	0.00403963
PRDX1	0.796331	0.698434
AKR1A1	0.164962	0.191181
NASP	0.670057	0.605996
CCDC17	0.00325556	0.00250265
GPBP1L1	0.174136	0.208073
TMEM69	0.0394297	0.0433785
IPP	0.0193763	0.0355963
AL604028.1	0	0.000770713
MAST2	0.0425596	0.0341071
PIK3R3	0.0498248	0.0670892
POMGNT1	0.0560104	0.0771324
RAD54L	0.00217155	0.00327144
LRRC41	0.16404	0.120435
UQCRH	0.761923	0.68696
NSUN4	0.0539528	0.0580361
FAAH	0.00108637	0.000770713
TMEM275	0	0.000385431
MKNK1-AS1	0	0.000385431
MKNK1	0.127398	0.0803392
MOB3C	0.0341914	0.0411612
ATPAF1	0.099255	0.141571
EFCAB14	0.255653	0.307105
STIL	0.0129591	0.0122607
CMPK1	0.410525	0.404308
FOXD2-AS1	0.00217155	0.00442351
FOXD2	0.00542007	0.00538256
SPATA6	0.00108637	0.00057809
BEND5	0.00217155	0.000963298
ELAVL4	0	0
FAF1	0.187742	0.201161
CDKN2C	0.0733313	0.119922
RNF11	0.296071	0.224992
EPS15	0.31211	0.366018
AC104170.1	0.00542007	0.00423159
OSBPL9	0.134075	0.152221
NRDC	0.287138	0.373211
AL050343.2	0	0.000963298
TXNDC12	0.224013	0.210887
KTI12	0.0183096	0.0082542
AL445685.1	0.00108637	0.000385431
BTF3L4	0.143536	0.151559
ZFYVE9	0.00217155	0.000770713
CC2D1B	0.0373377	0.0658267
ORC1	0.0043384	0.00480724
PRPF38A	0.169559	0.198162
TUT4	0.221403	0.2898
GPX7	0.0518909	0.040421
SHISAL2A	0.068268	0.0569442
COA7	0.00973507	0.0177672
ZYG11B	0.0215062	0.0134025
ECHDC2	0.107098	0.124358
SCP2	0.331803	0.378901
PODN	0	0
SLC1A7	0.00108637	0
CPT2	0.0215062	0.0266277
CZIB	0.102203	0.102156
AL606760.3	0.0043384	0.00211803
MAGOH	0.454945	0.448351
AL606760.1	0.00217155	0.00115585
LRP8	0.0310351	0.037826
LINC01771	0.00542007	0.00423159
LINC02812	0.00108637	0.000192734
GLIS1	0	0.000192734
NDC1	0.03629	0.0393097
YIPF1	0.0570376	0.0776676
HSPB11	0.24465	0.368955
LRRC42	0.0236316	0.0547568
TMEM59	0.709855	0.651928
TCEANC2	0.0172418	0.0430093
CYB5RL	0.0043384	0.00787179
MRPL37	0.141651	0.155197
SSBP3	0.0320883	0.041716
ACOT11	0.00217155	0.00134836
TTC4	0.0257525	0.0380116
PARS2	0.00108637	0.00384764
TTC22	0.0193763	0.0234319
LEXM	0.00108637	0.00250265
DHCR24	0.0373377	0.0346658
USP24	0.0873736	0.135866
MIR4422HG	0.00217155	0.00672368
DAB1	0	0
OMA1	0.0456797	0.0685302
AL035411.3	0.00108637	0.000192734
MYSM1	0.0843811	0.132832
AL136985.3	0	0
JUN	1.85068	2.30058
LINC01135	0.0108109	0.00768053
LINC02777	0.00108637	0.00384764
LINC01358	0.062158	0.0444853
AC093425.1	0.00325556	0.000963298
FGGY	0.03629	0.029439
HOOK1	0.0140315	0.00211803
CYP2J2	0.00108637	0.00250265
NFIA	0.0236316	0.0192809
TM2D1	0.126441	0.124358
AC099791.2	0	0.000770713
PATJ	0.0373377	0.0542092
L1TD1	0	0.00115585
USP1	0.183227	0.190066
DOCK7	0.00650056	0.00959148
ATG4C	0.00973507	0.0324291
ALG6	0.0692827	0.0865454
ITGB3BP	0.0549821	0.0774892
EFCAB7	0.0172418	0.0275657
DLEU2L	0.00108637	0.00672368
PGM1	0.170476	0.162268
RAVER2	0.00108637	0.000770713
JAK1	0.884486	0.857707
LINC01359	0	0
AK4	0.00650056	0.0326157
DNAJC6	0.00542007	0.00288712
LEPROT	0.107098	0.122484
LEPR	0.00542007	0.00346354
AC119800.1	0.00217155	0.000385431
PDE4B	0.656055	0.705122
WDR78	0.00108637	0.00288712
MIER1	0.308922	0.415947
SLC35D1	0.062158	0.05658
IL23R	0.00325556	0.00154083
IL12RB2	0.118749	0.0396802
SERBP1	0.777528	0.733013
GADD45A	0.248896	0.173837
DIRAS3	0	0.000385431
WLS	0	0.000770713
DEPDC1	0.00325556	0.00231036
LRRC7	0	0.000192734
LRRC40	0.0631789	0.072482
SRSF11	0.607518	0.631022
ANKRD13C	0.160343	0.145744
HHLA3	0.0183096	0.022113
CTH	0.0394297	0.0101641
ZRANB2	0.206484	0.314732
ZRANB2-AS2	0	0.00192567
LRRIQ3	0.00217155	0.00499905
FPGT	0.0140315	0.0170095
ERICH3	0	0.000963298
CRYZ	0.0529224	0.0944687
TYW3	0.0883692	0.118211
SLC44A5	0.00217155	0.000192734
ACADM	0.101222	0.16603
RABGGTB	0.175961	0.247817
ST6GALNAC3	0.0215062	0.0124511
PIGK	0.068268	0.0643819
AK5	0	0
AC118549.1	0.0923414	0.103199
USP33	0.146356	0.210262
MIGA1	0.0529224	0.0814059
NEXN	0.00108637	0.00307929
FUBP1	0.264035	0.359178
DNAJB4	0.071309	0.0918346
GIPC2	0	0
AC103591.3	0.0236316	0.0640204
IFI44L	0.0590889	0.289367
IFI44	0.144477	0.252021
LINC01725	0	0.000192734
TTLL7	0.00217155	0.00327144
AL359504.2	0.00108637	0.00423159
PRKACB	0.233524	0.357157
RPF1	0.116816	0.131481
GNG5	0.645281	0.735602
SPATA1	0.00650056	0.00384764
CTBS	0.120677	0.148074
AL359762.1	0.00108637	0.000770713
SSX2IP	0.0161729	0.0151127
MCOLN2	0.150105	0.208542
WDR63	0.0043384	0.00288712
MCOLN3	0	0.000385431
SYDE2	0.00108637	0.000770713
C1orf52	0.155702	0.191977
BCL10	0.126441	0.17497
AL078459.1	0.0075799	0.00442351
ZNHIT6	0.0590889	0.0803392
ODF2L	0.281412	0.243143
AL049597.2	0.00325556	0.00365561
SH3GLB1	0.359497	0.385871
SELENOF	0.480815	0.457908
HS2ST1	0.0692827	0.0942933
LMO4	0.29202	0.322162
PKN2	0.119714	0.162924
GTF2B	0.434038	0.566312
KYAT3	0.0733313	0.0844219
RBMXL1	0.0743409	0.0765969
GBP3	0.0373377	0.0991927
GBP1	0.185938	0.426824
GBP2	0.419139	0.650118
GBP4	0.256494	0.290233
AC099063.4	0.0215062	0.025125
GBP5	0.431218	0.669647
AC099063.1	0.00108637	0.00327144
AL596214.1	0.00325556	0.000770713
LRRC8B	0.0215062	0.0448539
LRRC8C-DT	0.0278689	0.027003
AC093423.2	0	0.00057809
LRRC8C	0.216163	0.187033
LRRC8D	0.115849	0.0942933
ZNF326	0.13787	0.148905
ZNF644	0.243798	0.318804
CDC7	0.0289254	0.0339208
TGFBR3	0.150105	0.0381971
BRDT	0.00325556	0.000770713
EPHX4	0.00108637	0
BTBD8	0.00650056	0.0072979
GLMN	0.0943215	0.0979701
RPAP2	0.122602	0.170916
GFI1	0.162193	0.220519
EVI5	0.0140315	0.00691513
RPL5	1.96361	1.65093
DIPK1A	0.0853796	0.0560334
AC093577.1	0	0.000192734
MTF2	0.160343	0.170266
TMED5	0.308124	0.302272
CCDC18	0.0341914	0.0511005
CCDC18-AS1	0.242946	0.185913
DR1	0.359497	0.355402
FNBP1L	0	0.00134836
BCAR3	0.00865806	0.00231036
AL049796.1	0.00325556	0.000385431
DNTTIP2	0.404015	0.340841
GCLM	0.110997	0.121972
AC118469.2	0	0.000385431
ABCD3	0.0246926	0.0542092
SLC44A3	0.00217155	0.000770713
CNN3	0.00108637	0.00057809
AC105942.1	0	0.00057809
ALG14	0.0129591	0.0162512
AC092802.1	0.00108637	0.000192734
RWDD3	0.068268	0.0760611
PTBP2	0.0383842	0.0361542
DPYD	0.157561	0.186233
FRRS1	0	0.00115585
AGL	0.0529224	0.0587634
AC118553.1	0.00325556	0.0026949
SLC35A3	0.0692827	0.0742732
MFSD14A	0.293643	0.280961
SASS6	0.0172418	0.0443009
TRMT13	0.0310351	0.0542092
LRRC39	0	0
DBT	0.0118856	0.0232436
RTCA-AS1	0.00973507	0.00844535
RTCA	0.136922	0.176587
CDC14A	0.183227	0.193249
AL589990.1	0.00108637	0.000385431
VCAM1	0.434038	0.542732
EXTL2	0.0129591	0.027003
AC104506.1	0.0043384	0.00576592
SLC30A7	0.117783	0.12979
DPH5	0.0320883	0.0368976
AC093157.2	0	0.00057809
AC093157.1	0.0075799	0.00576592
AL109741.1	0.0108109	0.00115585
S1PR1	0.185035	0.0153025
RNPC3	0.118749	0.13435
AMY2B	0.00108637	0.0026949
PRMT6	0.0383842	0.0271906
VAV3	0.106121	0.158492
VAV3-AS1	0	0
SLC25A24	0.099255	0.152056
AL359258.2	0.0108109	0.00614914
FAM102B	0.243798	0.340292
HENMT1	0.0783691	0.0941179
AL160171.1	0.0043384	0.000770713
PRPF38B	0.494829	0.510864
FNDC7	0	0.00057809
STXBP3	0.116816	0.143743
GPSM2	0.0215062	0.0273781
CLCC1	0.0151028	0.0286901
WDR47	0.100239	0.10719
TAF13	0.0236316	0.0494508
AL356488.3	0.00542007	0.00595755
TMEM167B	0.110024	0.121289
AL356488.2	0.00217155	0.00595755
C1orf194	0	0.00211803
KIAA1324	0.0783691	0.0780242
SARS	0.240385	0.284448
CELSR2	0.00217155	0.00557426
PSRC1	0.0043384	0.00959148
SORT1	0.00108637	0.000385431
PSMA5	0.383486	0.527608
ATXN7L2	0.0257525	0.0243729
CYB561D1	0.0172418	0.0200369
AMIGO1	0.00108637	0.00327144
GPR61	0	0.000385431
GNAI3	0.257335	0.298275
AL355310.1	0	0.000770713
AMPD2	0.0672522	0.0774892
GSTM4	0.0652176	0.106844
GSTM2	0.104164	0.136034
AC000032.1	0.00325556	0.0065322
GSTM3	0.0580638	0.0141629
CSF1	0.159416	0.289367
AHCYL1	0.105143	0.126738
STRIP1	0.099255	0.110647
AL160006.1	0	0.00231036
KCNC4	0.0108109	0.00480724
RBM15-AS1	0.00217155	0.00403963
RBM15	0.127398	0.139058
LAMTOR5-AS1	0.0043384	0.00346354
SLC16A4	0.00108637	0.000385431
AL355488.1	0.00108637	0.00288712
LAMTOR5	0.419854	0.412253
KCNA2	0.00108637	0.000192734
AL365361.1	0.0108109	0.0132123
KCNA3	0.134075	0.0925377
CD53	0.91716	0.940664
AL360270.2	0.00217155	0.00115585
AL360270.1	0.00325556	0.00346354
LRIF1	0.0883692	0.123677
AL360270.3	0.00865806	0.00538256
DRAM2	0.0962978	0.104242
CEPT1	0.0320883	0.0534786
AL355816.2	0.00542007	0.00901858
DENND2D	0.140707	0.384428
CHI3L2	0.0043384	0.0120703
OVGP1	0	0.00057809
AL390195.2	0	0
WDR77	0.0477544	0.0694297
ATP5PB	0.419854	0.448228
C1orf162	0.0518909	0.0116893
RAP1A	0.484169	0.517205
LINC01160	0	0
INKA2	0.0043384	0.00288712
AL049557.1	0.00217155	0.00154083
DDX20	0.0498248	0.0511005
CTTNBP2NL	0.00865806	0.0301874
WNT2B	0.0043384	0.00231036
ST7L	0.0549821	0.0465113
CAPZA1	0.540173	0.580867
MOV10	0.0803771	0.0977953
AL603832.1	0.00108637	0.00057809
RHOC	0.408359	0.532825
PPM1J	0	0.00115585
AL603832.2	0	0.000385431
LINC01356	0	0.000192734
SLC16A1	0.189542	0.100937
SLC16A1-AS1	0.0257525	0.0363401
LRIG2-DT	0	0
LRIG2	0.0257525	0.0419008
MAGI3	0.00865806	0.00576592
PHTF1	0.201165	0.190385
RSBN1	0.322399	0.375067
AL137856.1	0.00217155	0.00519082
PTPN22	0.581122	0.780488
AP4B1-AS1	0.00108637	0.00154083
BCL2L15	0	0.00115585
AP4B1	0.0560104	0.113232
DCLRE1B	0.0268113	0.0232436
HIPK1-AS1	0.00325556	0.00806301
HIPK1	0.218786	0.213693
OLFML3	0	0.000770713
TRIM33	0.13787	0.187672
BCAS2	0.421281	0.361194
DENND2C	0.00542007	0.00288712
NRAS	0.132172	0.121631
CSDE1	0.630925	0.617704
SIKE1	0.144477	0.147076
TSPAN2	0.0289254	0.00997323
LINC01765	0.00108637	0.000192734
VANGL1	0.0118856	0.02644
SLC22A15	0	0.000192734
ATP1A1	0.549628	0.400957
ATP1A1-AS1	0.0529224	0.0444853
AL390066.1	0.00217155	0.000963298
CD58	0.311314	0.296414
IGSF3	0	0.00057809
CD2	1.32494	1.42245
PTGFRN	0.0043384	0.00978237
CD101	0.076357	0.124017
AL445231.1	0	0.000770713
TTF2	0.0631789	0.0920104
TRIM45	0.00325556	0.000192734
MAN1A2	0.197603	0.23647
AL157902.1	0.00217155	0.000963298
TENT5C	0.6695	0.617808
GDAP2	0.0570376	0.0854843
WDR3	0.0204418	0.0426399
WARS2	0.0793736	0.0921862
WARS2-AS1	0.0394297	0.0303744
PHGDH	0.0236316	0.0463272
REG4	0.0341914	0.0141629
NOTCH2	0.113911	0.0789152
SEC22B	0.11488	0.168151
NBPF26	0.0310351	0.0241847
AC253572.2	0.0320883	0.0532959
LINC00623	0.13787	0.125208
FAM72B	0.00108637	0.00192567
SRGAP2C	0.0278689	0.0437475
AL592494.2	0.00108637	0.00307929
AC239800.2	0.00108637	0.000385431
LINC02591	0.0108109	0.0187135
HIST2H3PS2	0	0.000770713
LINC02802	0.0140315	0.013022
AC246785.3	0.00865806	0.0139729
NBPF15	0.126441	0.122654
SRGAP2B	0.0129591	0.0200369
AC245014.3	0.0352412	0.0540266
AC245014.1	0.00108637	0.00057809
NBPF20	0.0140315	0.0223015
GPR89A	0.061136	0.070508
PDZK1	0	0.00231036
CD160	0.0204418	0.02644
RNF115	0.300909	0.309371
POLR3C	0.0903572	0.102852
NUDT17	0.00865806	0.0122607
PIAS3	0.071309	0.104763
ANKRD35	0.060113	0.0995418
ITGA10	0	0.00192567
PEX11B	0.0456797	0.0867222
RBM8A	0.857187	0.749727
LIX1L-AS1	0.0075799	0.0101641
LIX1L	0.172308	0.188151
ANKRD34A	0.00973507	0.0286901
AC243547.2	0.00650056	0.00384764
POLR3GL	0.304122	0.404694
TXNIP	1.21511	1.18227
AC239799.2	0.0043384	0.00997323
LINC01719	0.0043384	0.00863646
NBPF10	0.0404741	0.027003
NOTCH2NLA	0.00650056	0.00576592
AC245407.2	0.0236316	0.062935
NBPF12	0.0140315	0.0288774
PRKAB2	0.0289254	0.0335481
AC242426.2	0.0129591	0.0128317
FMO5	0.0043384	0.00365561
CHD1L	0.0803771	0.0854843
LINC00624	0	0.00442351
BCL9	0.0043384	0.0160615
ACP6	0.0508584	0.0569442
GPR89B	0.0394297	0.0731989
NBPF11	0.0404741	0.0505509
LINC01138	0.177782	0.197529
PPIAL4G	0.00325556	0.00057809
NBPF14	0.0539528	0.058218
NOTCH2NLB	0	0.00173327
NUDT4B	0	0.00057809
PDE4DIP	0.229212	0.368288
NBPF9	0.0415174	0.0477984
AC245297.3	0.15104	0.124188
AC245297.2	0.00217155	0.00173327
NOTCH2NLC	0.0373377	0.0622107
NBPF19	0.0436007	0.0466952
AC242842.1	0.00542007	0.00442351
HIST2H2BF	0.0257525	0.039495
AC243772.2	0	0
HIST2H3D	0.00542007	0.0101641
HIST2H2AA4	0.00973507	0.00997323
AC239868.1	0.00325556	0.00480724
HIST2H2BE	0.0299808	0.0296262
HIST2H2AC	0.141651	0.229752
HIST2H2AB	0.0151028	0.036526
BOLA1	0.0204418	0.0277532
SV2A	0.0140315	0.0523818
SF3B4	0.300105	0.321603
MTMR11	0.00108637	0.000770713
OTUD7B	0.0289254	0.0587634
AC244033.2	0.00542007	0.00634069
VPS45	0.0570376	0.0808727
PLEKHO1	0.216163	0.230671
ANP32E	0.373062	0.412253
APH1A	0.351881	0.332167
C1orf54	0.00865806	0.0072979
MRPS21	0.418424	0.458883
PRPF3	0.0803771	0.13165
RPRD2	0.0873736	0.125379
TARS2	0.0289254	0.0670892
FALEC	0.00108637	0.00384764
ADAMTSL4	0.00325556	0.00250265
ADAMTSL4-AS1	0.0151028	0.0128317
MCL1	1.30244	1.32923
ENSA	0.514514	0.56817
GOLPH3L	0.0215062	0.037269
CTSS	0.276478	0.283578
CTSK	0.00325556	0.00499905
ARNT	0.071309	0.132832
SETDB1	0.0529224	0.0764183
CERS2	0.213532	0.208542
AL590133.2	0.00217155	0.00057809
ANXA9	0.00108637	0.00576592
MINDY1	0.0075799	0.0162512
PRUNE1	0.0320883	0.0454067
BNIPL	0.00108637	0.00057809
C1orf56	0.00973507	0.0120703
CDC42SE1	0.425552	0.525103
MLLT11	0.0236316	0.039495
GABPB2	0.0394297	0.0419008
SEMA6C	0.00325556	0.00134836
TNFAIP8L2	0.00650056	0.0122607
SCNM1	0.139762	0.166194
LYSMD1	0.00108637	0.0026949
VPS72	0.0962978	0.132664
PIP5K1A	0.0903572	0.10892
PSMD4	0.295262	0.373078
ZNF687-AS1	0.00650056	0.00614914
ZNF687	0.0140315	0.0309352
PI4KB	0.146356	0.161285
RFX5	0.0933319	0.130467
AL391069.1	0.00108637	0.000963298
AL391069.2	0.00542007	0.00346354
PSMB4	0.326328	0.275269
POGZ	0.133124	0.163251
CGN	0.00108637	0.00115585
TUFT1	0.0225695	0.00997323
AL365436.2	0.00108637	0.00115585
SNX27	0.0903572	0.0984943
AL589765.7	0.00108637	0.00115585
MRPL9	0.15104	0.166846
OAZ3	0	0.000770713
TDRKH	0.0236316	0.0318692
TDRKH-AS1	0.00217155	0.00595755
RORC	0.0108109	0.00173327
C2CD4D	0.00542007	0.00442351
C2CD4D-AS1	0	0.000770713
THEM5	0	0.000192734
THEM4	0.120677	0.0623918
AL450992.2	0	0.000385431
S100A10	1.24497	0.904268
S100A11	1.22505	1.09539
FLG-AS1	0	0.00173327
S100A6	1.37975	1.10629
S100A4	1.90081	1.67624
S100A2	0	0.000770713
S100A13	0.00108637	0.00134836
AL162258.2	0.00325556	0.00595755
CHTOP	0.104164	0.129451
SNAPIN	0.0972845	0.118896
ILF2	0.476774	0.464592
INTS3	0.0662355	0.09517
SLC27A3	0.0508584	0.0760611
GATAD2B	0.176872	0.21618
AL358472.5	0.0043384	0.00365561
DENND4B	0.0833816	0.092362
CRTC2	0.161268	0.183991
SLC39A1	0.118749	0.160792
AL358472.4	0	0.000385431
AL358472.3	0	0
CREB3L4	0.00865806	0.013022
JTB	0.570119	0.609355
AL358472.2	0.00108637	0.0026949
RAB13	0.0075799	0.00672368
RPS27	3.52799	3.38984
NUP210L	0	0.00134836
TPM3	1.13943	1.18751
C1orf43	0.328678	0.3167
UBAP2L	0.110024	0.165867
HAX1	0.229212	0.24586
ATP8B2	0.076357	0.0956956
IL6R-AS1	0.00108637	0.000385431
IL6R	0.0310351	0.025125
UBE2Q1	0.0773635	0.0792714
UBE2Q1-AS1	0	0
ADAR	0.44733	0.555974
KCNN3	0	0.000385431
PMVK	0.11488	0.112544
AL451085.1	0.00217155	0.00882754
PBXIP1	0.49151	0.318384
PYGO2	0.0753494	0.096746
AL451085.2	0.0140315	0.0151127
SHC1	0.0498248	0.0810504
CKS1B	0.0783691	0.0703284
FLAD1	0.0773635	0.096921
ZBTB7B	0.0320883	0.0540266
ADAM15	0.0570376	0.0672695
EFNA4	0.0172418	0.0350381
EFNA3	0.00325556	0.00882754
EFNA1	0.00217155	0.00154083
SLC50A1	0.0823811	0.117526
DPM3	0.185035	0.236774
KRTCAP2	0.71199	0.671618
TRIM46	0.00865806	0.0156821
MUC1	0.00108637	0.00288712
AC234582.1	0.0118856	0.0145429
THBS3	0.00973507	0.0114988
MTX1	0.0843811	0.109266
AC234582.2	0.00108637	0.000192734
GBA	0.0477544	0.0822939
FAM189B	0.0278689	0.039495
SCAMP3	0.207368	0.282997
CLK2	0.062158	0.0949947
HCN3	0.00108637	0.00403963
FDPS	0.264035	0.299562
RUSC1-AS1	0.00542007	0.00557426
RUSC1	0.0773635	0.0863687
ASH1L	0.236103	0.317261
ASH1L-AS1	0.060113	0.0407912
AL353807.2	0.00217155	0.000770713
MSTO1	0.0331404	0.0465113
AL353807.5	0.0236316	0.0370833
YY1AP1	0.187742	0.2322
DAP3	0.240385	0.249621
GON4L	0.191339	0.209168
SYT11	0.302517	0.359716
RIT1	0.142593	0.149071
KHDC4	0.0953102	0.100588
ARHGEF2	0.103184	0.128095
AL355388.2	0	0.00154083
AL355388.3	0.00108637	0.00057809
SSR2	0.843252	0.733013
UBQLN4	0.0394297	0.0661876
LAMTOR2	0.200275	0.233269
LMNA	0.953838	0.136539
SEMA4A	0.0436007	0.183349
SLC25A44	0.0508584	0.0888409
PMF1	0.289582	0.353915
BGLAP	0	0.00211803
PAQR6	0.00650056	0.0124511
SMG5	0.110997	0.123166
TMEM79	0.0043384	0.0122607
GLMP	0.0529224	0.0771324
CCT3	0.422707	0.42279
TSACC	0.00108637	0
C1orf61	0.0075799	0.013022
MEF2D	0.187742	0.272044
IQGAP3	0.00217155	0.000963298
TTC24	0.0893637	0.128774
NAXE	0.222274	0.218507
GPATCH4	0.0662355	0.0744521
BCAN	0	0.00192567
CRABP2	0.00650056	0.00307929
ISG20L2	0.202053	0.222681
RRNAD1	0.0477544	0.0543918
MRPL24	0.109049	0.115639
HDGF	0.265703	0.372414
PRCC	0.208251	0.206506
AL590666.5	0.00650056	0.00595755
SH2D2A	0.575024	0.698242
NTRK1	0.0151028	0.0215472
ARHGEF11	0	0.000770713
ETV3	0.126441	0.108574
FCRL3	0.0289254	0.0805171
AL356276.1	0	0.00057809
FCRL1	0	0.000770713
MNDA	0	0.00634069
PYHIN1	0.220531	0.418614
IFI16	0.616947	0.793387
AIM2	0.0793736	0.0872523
DUSP23	0.136922	0.210418
FCRL6	0.0215062	0.0303744
SLAMF8	0.00542007	0.00920958
AL590560.2	0.00217155	0.000770713
VSIG8	0.00108637	0.00250265
AL590560.3	0	0.00231036
CFAP45	0.00542007	0.00134836
TAGLN2	1.45177	0.950994
PIGM	0.0299808	0.0326157
IGSF8	0.110997	0.220982
ATP1A4	0	0
AL121987.2	0	0.00154083
PEA15	0.134075	0.129282
DCAF8	0.184132	0.177233
AL139011.1	0.0108109	0.00959148
PEX19	0.0436007	0.093767
COPA	0.276478	0.276878
NCSTN	0.108074	0.122825
NHLH1	0.00108637	0
SLAMF6	0.173222	0.296844
AL138930.1	0	0.000770713
CD84	0.170476	0.228986
SLAMF1	0.224881	0.128943
AL121985.1	0.00325556	0.00307929
CD48	0.591403	0.794868
SLAMF7	0.0394297	0.171404
LY9	0.102203	0.268513
CD244	0.0590889	0.141236
F11R	0.0783691	0.0443009
TSTD1	0.474748	0.484974
USF1	0.0823811	0.124528
ARHGAP30	0.340347	0.481407
PFDN2	0.270691	0.317823
NIT1	0.061136	0.0769539
DEDD	0.129311	0.136202
UFC1	0.47204	0.361866
AL590714.1	0.00108637	0.00307929
USP21	0.0415174	0.0623918
PPOX	0.0320883	0.0503677
B4GALT3	0.120677	0.168802
ADAMTS4	0.00217155	0.000192734
NDUFS2	0.152908	0.19832
FCER1G	0.00217155	0.00519082
TOMM40L	0.0129591	0.0292518
NR1I3	0	0.00057809
MPZ	0.00865806	0.00384764
SDHC	0.327895	0.347944
AL592295.4	0.0161729	0.0271906
AL592295.5	0.0075799	0.00672368
HSPA6	0.0278689	0.0428246
FCGR3A	0.00650056	0.0288774
FCGR3B	0.00108637	0.000963298
FCGR2B	0.00108637	0.00115585
FCRLB	0.00108637	0.00442351
DUSP12	0.133124	0.107017
AL359541.1	0	0.00057809
ATF6	0.106121	0.119067
NOS1AP	0	0.00173327
SH2D1B	0.00325556	0.00787179
UHMK1	0.253124	0.315998
AL596325.1	0	0.00307929
UAP1	0.267368	0.183349
AL596325.2	0	0.000385431
DDR2	0	0
HSD17B7	0.0723207	0.123166
RGS5	0	0.000385431
AL592435.1	0.00217155	0.00403963
NUF2	0.0118856	0.0107363
PBX1	0	0
AL356441.1	0.00325556	0.0026949
MGST3	0.379776	0.325786
ALDH9A1	0.170476	0.204937
TMCO1	0.299299	0.412253
TMCO1-AS1	0.00217155	0.00442351
UCK2	0.0498248	0.0591268
AL358115.1	0	0.00134836
FAM78B	0	0
LINC01675	0	0.000192734
POGK	0.0903572	0.090603
TADA1	0.0172418	0.0318692
ILDR2	0.0172418	0.00787179
GPA33	0.0193763	0.0134025
AL451050.2	0.00108637	0.00115585
POU2F1	0.0425596	0.0753463
AL136984.1	0	0.000770713
CD247	0.580514	0.70436
AL359962.3	0.00108637	0.000963298
AL359962.1	0	0.000385431
AL359962.2	0	0.00154083
CREG1	0.110997	0.138387
AL031733.2	0.00217155	0.000770713
RCSD1	0.224881	0.317402
MPZL1	0.0278689	0.0311221
MPC2	0.371564	0.376655
DCAF6	0.118749	0.135361
GPR161	0.00108637	0.000770713
TIPRL	0.18684	0.225762
SFT2D2	0.105143	0.119238
TBX19	0.00542007	0.00423159
XCL2	0.270691	0.377713
XCL1	0.371564	0.686766
ATP1B1	0.124524	0.0483495
NME7	0.0508584	0.0831811
BLZF1	0.0723207	0.0868989
CCDC181	0	0
SLC19A2	0.0662355	0.0354103
Z99572.1	0.00108637	0.00211803
F5	0.0225695	0.0226784
SELP	0	0.000192734
C1orf112	0.0108109	0.0239966
SELL	0.206484	0.0714058
METTL18	0.0225695	0.0275657
SCYL3	0.0352412	0.0487167
KIFAP3	0.115849	0.146244
GORAB	0.0151028	0.0175778
FMO4	0.00217155	0.00978237
PRRC2C	0.90624	0.972579
VAMP4	0.0923414	0.156846
EEF1AKNMT	0.0278689	0.0562156
DNM3	0.00325556	0.00211803
PIGC	0.0903572	0.119067
SUCO	0.168641	0.216801
FASLG	0.170476	0.415566
AL031599.1	0.00108637	0.000770713
AL022310.1	0.00108637	0.00057809
TNFSF4	0.2472	0.166357
AL645568.1	0.0590889	0.0960459
PRDX6	0.681669	0.645378
KLHL20	0.0456797	0.0801613
CENPL	0.0425596	0.0543918
DARS2	0.0108109	0.0283154
GAS5	0.899631	0.68599
GAS5-AS1	0.00217155	0.000385431
ZBTB37	0.0172418	0.0206036
RC3H1	0.255653	0.304407
RC3H1-IT1	0	0.000385431
RABGAP1L-DT	0.0075799	0.0107363
RABGAP1L	0.450106	0.440069
GPR52	0	0.00154083
RABGAP1L-IT1	0.00108637	0.00134836
Z99127.4	0.0373377	0.0406061
CACYBP	0.519699	0.422664
MRPS14	0.0702964	0.104416
KIAA0040	0.129311	0.210106
COP 1	0.126441	0.136539
AL591043.2	0.00108637	0.00154083
RALGPS2	0.00542007	0.00288712
FAM20B	0.0352412	0.0370833
TOR3A	0.103184	0.156351
ABL2	0.0129591	0.0236201
SOAT1	0.119714	0.149403
TOR1AIP2	0.127398	0.120093
AL353708.3	0.0118856	0.00844535
TOR1AIP1	0.212654	0.277462
AL353708.1	0.00108637	0.00211803
CEP350	0.297686	0.354861
QSOX1	0.128355	0.175617
LHX4	0	0.00595755
ACBD6	0.113911	0.138554
XPR1	0.0813796	0.0930647
AL162431.1	0	0.000385431
STX6	0.0813796	0.126058
MR1	0.0743409	0.104068
IER5	0.30972	0.480931
GLUL	0.584763	0.404565
RNASEL	0.0320883	0.0422704
RGS16	0.237818	0.142741
NPL	0.0183096	0.0183351
AL355999.1	0.00542007	0.00211803
DHX9	0.307325	0.278922
SMG7-AS1	0.00108637	0.000770713
SMG7	0.111969	0.156021
NCF2	0	0.00115585
ARPC5	0.519053	0.554647
RGL1	0.00650056	0.00173327
COLGALT2	0.0299808	0.01682
TSEN15	0.124524	0.172378
AL445228.2	0	0
C1orf21	0.0352412	0.0776676
AL078645.1	0	0
EDEM3	0.138816	0.127077
NIBAN1	0.599792	0.375994
RNF2	0.110997	0.0835358
TRMT1L	0.0383842	0.062754
SWT1	0.0108109	0.0285028
IVNS1ABP	0.611064	0.907929
AL078644.2	0	0.000770713
AL133383.1	0.00325556	0
HMCN1	0	0.000192734
PRG4	0	0.000385431
TPR	0.489513	0.5886
ODR4	0.0539528	0.0549393
AL096803.2	0	0.000385431
ERVMER61-1	0.00108637	0.00134836
RGS18	0.00325556	0
AL390957.1	0.00325556	0.00307929
AL136987.1	0.0289254	0.0413461
RGS1	1.67588	2.17299
RGS13	0.0580638	0.0202258
AL136454.1	0.0151028	0.0101641
RGS2	0.724182	0.718836
UCHL5	0.13787	0.219591
RO60	0.274002	0.266005
GLRX2	0.060113	0.101633
CDC73	0.224881	0.257847
B3GALT2	0.00217155	0.00115585
AL138778.1	0.00542007	0.00288712
AL136456.1	0.0043384	0.00710653
AL357793.1	0	0
AL357793.2	0	0.000770713
CFH	0.0075799	0.00057809
ASPM	0.0268113	0.0232436
ZBTB41	0.0193763	0.0352242
DENND1B	0.202053	0.251422
C1orf53	0.0043384	0.00192567
NEK7	0.21441	0.242084
AL450352.1	0	0.000385431
PTPRC	1.58434	1.57197
AL157402.2	0	0.00211803
MIR181A1HG	0.0299808	0.0837131
NR5A2	0.0257525	0.0483495
LINC00862	0	0
AC104461.1	0.00217155	0.000963298
ZNF281	0.144477	0.134856
AL359834.1	0.0383842	0.00978237
KIF14	0.00650056	0.00768053
DDX59	0.0793736	0.10233
CAMSAP2	0.00542007	0.00346354
GPR25	0.170476	0.196421
INAVA	0.0075799	0.0230552
KIF21B	0.185035	0.182546
AL358473.1	0.00108637	0.000385431
ASCL5	0.00542007	0.00307929
TMEM9	0.0652176	0.105977
PHLDA3	0.0383842	0.0344796
CSRP1	0.210895	0.231283
AC096677.1	0.00650056	0.0111176
NAV1	0.00325556	0.00211803
IPO9-AS1	0.00865806	0.0072979
IPO9	0.0733313	0.0984943
SHISA4	0.00650056	0.00614914
TIMM17A	0.181415	0.184472
RNPEP	0.12164	0.161449
ELF3-AS1	0.0172418	0.0101641
ELF3	0	0.000385431
ARL8A	0.122602	0.176748
PTPN7	0.466601	0.685893
LGR6	0.0108109	0.0026949
UBE2T	0.0436007	0.0672695
PPP1R12B	0.0246926	0.0492673
KDM5B	0.194923	0.258442
PCAT6	0.00973507	0.00863646
RABIF	0.1796	0.139896
KLHL12	0.0549821	0.0773108
ADIPOR1	0.281412	0.23723
CYB5R1	0.0702964	0.0737362
TMEM183A	0.207368	0.225146
LINC01353	0.0043384	0.00134836
LINC01136	0.00650056	0.00250265
BTG2	0.629188	0.791292
ATP2B4	0.375305	0.306679
LAX1	0.0962978	0.165541
ZC3H11A	0.0641988	0.113404
ZBED6	0.0590889	0.0598533
SNRPE	0.264869	0.309654
SOX13	0.00325556	0.000192734
ETNK2	0.00325556	0.0082542
PPP1R15B	0.197603	0.211979
PIK3C2B	0.0225695	0.0328023
MDM4	0.0953102	0.163251
AL512306.2	0	0.000192734
NFASC	0	0.00057809
TMEM81	0.00108637	0.0026949
RBBP5	0.0953102	0.135698
DSTYK	0.0590889	0.0636587
TMCC2	0.00325556	0.0065322
NUAK2	0.0075799	0.0026949
BLACAT1	0.00108637	0.000385431
LEMD1-DT	0	0
CDK18	0.00108637	0.00250265
MFSD4A	0	0.00211803
ELK4	0.129311	0.185273
NUCKS1	0.401835	0.54206
RAB29	0.115849	0.184151
SLC41A1	0.0833816	0.0874289
AC119673.2	0.0215062	0.00154083
PM20D1	0	0.00461539
FAM72A	0.00650056	0.00863646
SRGAP2	0.0373377	0.0426399
IKBKE	0.0853796	0.0824714
AC244034.2	0	0.000192734
RASSF5	0.465237	0.512366
EIF2D	0.0793736	0.0749887
DYRK3	0.0278689	0.0228669
MAPKAPK2	0.290396	0.247366
IL10	0.0108109	0.0147329
IL19	0	0.000192734
FCMR	0.237818	0.181422
PIGR	0.00108637	0.000385431
PFKFB2	0	0.00346354
YOD1	0.0268113	0.0268153
CD55	0.705033	0.569044
CD46	0.331803	0.349983
MIR29B2CHG	0.0236316	0.017199
CD34	0.00325556	0.00057809
PLXNA2	0.00217155	0.000770713
LAMB3	0	0.00057809
HSD11B1-AS1	0.0161729	0.000385431
G0S2	0.132172	0.00538256
HSD11B1	0.00865806	0.00134836
TRAF3IP3	0.294453	0.443786
C1orf74	0.0075799	0.00576592
IRF6	0.00542007	0.00211803
UTP25	0.0299808	0.0359683
HHAT	0.0108109	0.00346354
RCOR3	0.0933319	0.145245
TRAF5	0.2682	0.420768
LINC00467	0.0183096	0.0226784
SLC30A1	0.076357	0.0632969
NEK2	0.0043384	0.00365561
LPGAT1	0.123563	0.11082
INTS7	0.0518909	0.0681701
DTL	0.0204418	0.0151127
LINC02608	0.00108637	0.00403963
PPP2R5A	0.264869	0.282852
AL360091.2	0	0
AL360091.3	0	0.00211803
AL360091.1	0	0.000385431
PACC1	0.061136	0.0883116
NENF	0.273175	0.28198
AC092803.1	0.0043384	0.00288712
ATF3	0.399651	0.339469
FAM71A	0.00108637	0.00057809
BATF3	0.00325556	0.00748923
NSL1	0.0803771	0.141738
TATDN3	0.0246926	0.0470631
FLVCR1-DT	0.0151028	0.0200369
FLVCR1	0.0129591	0.0283154
ANGEL2	0.0933319	0.115639
RPS6KC1	0.0446408	0.0527475
SMYD2	0.140707	0.108747
PTPN14	0.00217155	0.000770713
CENPF	0.175049	0.130467
GPATCH2	0.0853796	0.0719441
RRP15	0.0733313	0.0984943
LYPLAL1-DT	0	0.000192734
LYPLAL1	0.0331404	0.0643819
ZC3H11B	0.00650056	0.00538256
EPRS	0.185938	0.255461
BPNT1	0.0341914	0.0645626
IARS2	0.147295	0.176264
RAB3GAP2	0.115849	0.128943
C1orf115	0.00108637	0.000385431
DUSP10	0.548373	0.420008
AL513314.2	0.00217155	0.00192567
TAF1A	0.0108109	0.025313
TAF1A-AS1	0.00542007	0.00307929
MIA3	0.192236	0.237382
AL592148.3	0.00217155	0.00327144
AIDA	0.0943215	0.123677
BROX	0.123563	0.132664
AL392172.1	0.0539528	0.0406061
DISP1	0.00217155	0.00519082
SUSD4	0.00108637	0.000192734
CAPN2	0.405465	0.397077
TP53BP2	0.200275	0.147742
AC138393.3	0	0.000192734
FBXO28	0.122602	0.104763
DEGS1	0.348051	0.30213
NVL	0.0310351	0.0587634
CNIH4	0.174136	0.199742
WDR26	0.155702	0.185593
CNIH3	0.00973507	0.0065322
DNAH14	0.00325556	0.000385431
LBR	0.298493	0.379297
AC092811.1	0	0
SRP9	0.380519	0.509707
EPHX1	0.00108637	0.00154083
AL591895.1	0.00325556	0.00057809
TMEM63A	0.0415174	0.0335481
PYCR2	0.173222	0.269839
SDE2	0.108074	0.132664
AL512343.2	0	0
H3F3A	1.58077	1.26453
LINC01703	0	0
ACBD3	0.130265	0.146411
ACBD3-AS1	0.0043384	0.00499905
LIN9	0.00542007	0.0141629
PARP1	0.354172	0.455222
ITPKB	0.187742	0.177556
ITPKB-IT1	0.00108637	0.000385431
PSEN2	0.0118856	0.0170095
COQ8A	0.0467176	0.045775
CDC42BPA	0	0.00173327
ZNF678	0.0161729	0.0409762
SNAP47	0.376051	0.584526
JMJD4	0.062158	0.112371
AL731702.1	0	0.0026949
WNT9A	0.00217155	0.010927
ARF1	0.865912	0.876095
C1orf35	0.107098	0.136202
MRPL55	0.139762	0.162268
GUK1	0.869564	0.859586
GJC2	0.00108637	0.00134836
IBA57	0.0193763	0.01682
OBSCN-AS1	0.00325556	0.00154083
OBSCN	0.0172418	0.0238084
AL353593.1	0.00108637	0.00307929
TRIM11	0.102203	0.152056
AL670729.1	0.00108637	0.00115585
AL139288.1	0.00108637	0.00134836
TRIM17	0.00325556	0.0103548
HIST3H2A	0.157561	0.172215
HIST3H2BB	0.00542007	0.0114988
RNF187	0.291208	0.396559
RHOU	0.00108637	0.00057809
RAB4A	0.159416	0.148905
AL117350.1	0	0.00057809
CCSAP	0.0236316	0.0238084
NUP133	0.0982702	0.126058
ABCB10	0.0394297	0.0654657
TAF5L	0.0467176	0.0540266
URB2	0.0183096	0.0158718
GALNT2	0.288768	0.367754
AL136988.1	0.00217155	0.000963298
COG2	0.0662355	0.0810504
AL158214.2	0	0.00115585
C1orf198	0.0204418	0.0134025
TTC13	0.0953102	0.126228
ARV1	0.0204418	0.0474308
FAM89A	0.0075799	0.0239966
C1orf131	0.0753494	0.104936
GNPAT	0.116816	0.149569
EXOC8	0.0933319	0.096571
SPRTN	0.0953102	0.0914829
EGLN1	0.197603	0.158163
AL445524.1	0.0183096	0.0101641
TSNAX	0.0913498	0.156351
DISC1	0.0193763	0.0413461
AL136171.2	0.00217155	0.00211803
SIPA1L2	0.00650056	0.00710653
MAP10	0.0118856	0.0072979
NTPCR	0.0487902	0.0916587
PCNX2	0.122602	0.111337
MAP3K21	0.00325556	0.00307929
SLC35F3	0.0075799	0.000385431
AL355472.3	0	0.000192734
COA6-AS1	0.0436007	0.0370833
COA6	0.11488	0.147409
TARBP1	0.0436007	0.0594901
IRF2BP2	0.34112	0.19832
AL160408.2	0.00325556	0.00978237
LINC01132	0.00325556	0.000192734
AL391832.2	0.00217155	0.00115585
TOMM20	0.618705	0.441433
RBM34	0.0883692	0.0755251
ARID4B	0.698027	0.70845
GGPS1	0.0140315	0.0179565
TBCE	0.00973507	0.0082542
TBCE.1	0.00108637	0.00499905
B3GALNT2	0.0539528	0.0496342
GNG4	0.0498248	0.0430093
LYST	0.486176	0.680734
GPR137B	0.249743	0.198636
ERO1B	0.205599	0.210575
EDARADD	0.0773635	0.0886645
LGALS8	0.224881	0.222218
LGALS8-AS1	0.00325556	0.00115585
AL359921.2	0	0.000963298
HEATR1	0.104164	0.0942933
ACTN2	0.00108637	0.000385431
MTR	0.120677	0.155692
RYR2	0.0498248	0.0863687
CHRM3-AS2	0.16404	0.107709
GREM2	0	0.000192734
FH	0.0743409	0.090603
KMO	0.0043384	0.00461539
OPN3	0.0225695	0.0213586
CHML	0.00542007	0.0141629
WDR64	0	0
EXO1	0.00325556	0.00461539
CEP170	0.0723207	0.0953452
SDCCAG8	0.0662355	0.109957
AKT3	0.120677	0.117869
AKT3-IT1	0.00325556	0.000192734
ZBTB18	0.0075799	0.00173327
ADSS	0.392336	0.385609
CATSPERE	0	0.00057809
DESI2	0.190441	0.179007
BX323046.2	0.00325556	0.00288712
COX20	0.258175	0.233117
HNRNPU	0.914986	0.911886
BX323046.1	0.00217155	0.00173327
AL356512.1	0.0140315	0.00920958
EFCAB2	0.0436007	0.0361542
SMYD3	0.0823811	0.0801613
TFB2M	0.0508584	0.0431939
CNST	0.199385	0.196421
AL591623.1	0	0.000770713
AL591848.3	0	0
SCCPDH	0.136922	0.17594
AHCTF1	0.115849	0.129959
ZNF670	0.00217155	0.00614914
ZNF669	0.068268	0.0587634
ZNF124	0.0415174	0.0656462
AL390728.6	0.0129591	0.0207924
AL390728.5	0.0204418	0.0300004
ZNF496	0.0539528	0.0634778
NLRP3	0.0580638	0.0525647
TRIM58	0	0.000192734
SH3BP5L	0.0373377	0.040421
ZNF672	0.0723207	0.116497
ZNF692	0.0383842	0.0512837
PGBD2	0.0278689	0.0305614
FAM110C	0.0043384	0.000770713
SH3YL1	0.0702964	0.0387535
ACP1	0.260691	0.312055
TMEM18	0.103184	0.0995418
AC092159.2	0.00325556	0.00057809
LINC01115	0	0.000192734
SNTG2	0	0.00057809
TPO	0	0
PXDN	0	0.00844535
EIPR1	0.0863771	0.111165
TRAPPC12	0.0833816	0.103721
ADI1	0.159416	0.096571
AC231981.1	0.00973507	0.00327144
AC108488.1	0.00108637	0.00614914
RNASEH1	0.131219	0.113749
RNASEH1-AS1	0.0225695	0.0215472
AC108488.3	0.00325556	0.00423159
RPS7	2.48037	2.218
NRIR	0.00325556	0.000192734
CMPK2	0.0529224	0.108574
RSAD2	0.0672522	0.152552
RNF144A-AS1	0.00108637	0
RNF144A	0.0161729	0.00882754
AC013460.1	0.0075799	0.00863646
AC092580.4	0.0129591	0.00901858
AC092580.2	0.0075799	0.0082542
LINC01871	0.708785	1.03529
LINC00298	0	0.00057809
LINC00299	0.0446408	0.0239966
LINC01814	0	0.00423159
AC092617.1	0.00108637	0
ID2-AS1	0.0075799	0.0145429
ID2	1.03195	1.2866
KIDINS220	0.139762	0.173837
MBOAT2	0.00650056	0.00959148
ASAP2	0	0
ITGB1BP1	0.292832	0.230977
CPSF3	0.0641988	0.101285
IAH1	0.19671	0.253668
ADAM17	0.0843811	0.105977
AC073195.1	0.00325556	0.00480724
YWHAQ	0.76243	0.65042
TAF1B	0.0415174	0.101808
AC010969.2	0.00542007	0.00672368
GRHL1	0.00108637	0.00154083
AC104794.3	0.00325556	0.00346354
KLF11	0.0425596	0.0477984
CYS1	0.00217155	0.00115585
RRM2	0.0161729	0.0126414
AC007240.3	0.00108637	0.00134836
HPCAL1	0.162193	0.200846
ODC1	0.578078	0.500752
ODC1-DT	0.00108637	0.00576592
NOL10	0.0631789	0.0710468
AC007314.1	0.00108637	0.00057809
RN7SL832P	0	0.000385431
ATP6V1C2	0.0075799	0.00480724
PDIA6	0.467283	0.54206
AC062028.1	0.00108637	0.000192734
C2orf50	0	0.00115585
SLC66A3	0.170476	0.15701
ROCK2	0.0692827	0.141738
E2F6	0.0236316	0.0560334
GREB1	0	0.000770713
LPIN1	0.28387	0.349576
AC009486.2	0.00542007	0.00211803
TRIB2	0.135025	0.14224
AC064875.1	0.0075799	0.00442351
NBAS	0.107098	0.124358
DDX1	0.068268	0.112371
FAM49A	0.0204418	0.0520159
SMC6	0.129311	0.155031
GEN1	0.0193763	0.0124511
RDH14	0.0873736	0.120093
NT5C1B	0	0.000192734
LINC00954	0.0118856	0.010927
TTC32	0.0692827	0.100239
AC013400.1	0.00973507	0.00307929
WDR35	0.0225695	0.0271906
LAPTM4A	0.42413	0.321044
SDC1	0	0
PUM2	0.220531	0.238142
RHOB	0.367808	0.820734
HS1BP3	0.0331404	0.0437475
AC012065.4	0.00108637	0
LDAH	0.0320883	0.0545743
TDRD15	0	0.000385431
AC018742.1	0	0
KLHL29	0	0.000192734
ATAD2B	0.101222	0.166357
UBXN2A	0.133124	0.135193
WDCP	0.00650056	0.0156821
FKBP1B	0.0118856	0.0487167
SF3B6	0.435446	0.426824
FAM228B	0.0299808	0.0459591
TP53I3	0.00650056	0.0072979
ITSN2	0.389395	0.421906
AC009228.1	0.00217155	0.00057809
NCOA1	0.0943215	0.10615
PTRHD1	0.200275	0.139393
CENPO	0.0129591	0.0213586
ADCY3	0.0487902	0.0801613
DNAJC27	0.0518909	0.0479821
DNAJC27-AS1	0.00108637	0.00595755
EFR3B	0	0.000963298
POMC	0.0803771	0.0511005
DNMT3A	0.103184	0.139728
AC012074.1	0	0.000385431
DTNB	0.0863771	0.090955
ASXL2	0.290396	0.476871
KIF3C	0.0183096	0.0179565
RAB10	0.255653	0.324533
GAREM2	0.0140315	0.0175778
HADHA	0.381262	0.434967
HADHB	0.193132	0.21416
AC010896.1	0	0.00057809
ADGRF3	0.00542007	0.0065322
SELENOI	0.0723207	0.0740942
OTOF	0.0320883	0.028128
SLC35F6	0.0183096	0.034852
CENPA	0.00217155	0.00519082
MAPRE3	0.0129591	0.00499905
TMEM214	0.0733313	0.0928891
AGBL5	0.0108109	0.0179565
AC013403.2	0	0.000385431
OST4	1.02534	0.979986
EMILIN1	0.00108637	0
KHK	0.0172418	0.0277532
ABHD1	0.00108637	0.000963298
PREB	0.116816	0.155197
SLC5A6	0.0415174	0.0300004
ATRAID	0.302517	0.332029
CAD	0.0215062	0.0420857
SLC30A3	0.00542007	0
UCN	0	0.000385431
MPV17	0.149169	0.212135
GTF3C2	0.0853796	0.0932403
GTF3C2-AS1	0.00108637	0.00173327
AC074117.1	0.00542007	0.00710653
EIF2B4	0.0733313	0.0958708
SNX17	0.264035	0.341252
ZNF513	0.0268113	0.043563
PPM1G	0.498797	0.474475
NRBP1	0.390131	0.413528
KRTCAP3	0.00542007	0.00307929
IFT172	0.00973507	0.0192809
FNDC4	0.00325556	0.000963298
ZNF512	0.0215062	0.0596717
CCDC121	0.00217155	0.00288712
GPN1	0.129311	0.128774
SUPT7L	0.16404	0.161449
SLC4A1AP	0.115849	0.133507
MRPL33	0.354172	0.361866
RBKS	0.0320883	0.027003
BABAM2	0.103184	0.0976205
AC093690.1	0.00325556	0.00423159
FOSL2	0.524857	0.413528
AC104695.4	0.00108637	0.0026949
AC104695.3	0.00217155	0.00403963
PLB1	0.00865806	0.00250265
AC092164.1	0.00650056	0.0103548
PPP1CB	0.500775	0.314169
SPDYA	0.00542007	0.00480724
TRMT61B	0.0549821	0.0618484
WDR43	0.110024	0.14224
TOGARAM2	0.0404741	0.0443009
CLIP4	0.0793736	0.114093
YPEL5	1.1662	0.743332
LBH	0.733621	0.776506
LCLAT1	0.0394297	0.0598533
EHD3	0.0118856	0.0139729
AL121652.1	0	0.00057809
MEMO1	0.0753494	0.11684
DPY30	0.162193	0.202107
SPAST	0.0631789	0.0789152
AL121658.1	0.0129591	0.00576592
SLC30A6	0.0320883	0.0556688
YIPF4	0.136922	0.178685
AL133245.1	0	0
BIRC6	0.285506	0.346854
AL133243.2	0.00650056	0.00940055
AL133243.3	0.0108109	0.0072979
TTC27	0.0299808	0.0498176
LTBP1	0	0.000385431
RASGRP3	0.00325556	0.00384764
FAM98A	0.0539528	0.066368
CRIM1	0.100239	0.174484
FEZ2	0.0843811	0.0883116
STRN	0.108074	0.148074
HEATR5B	0.03629	0.0441165
GPATCH11	0.0498248	0.0977953
EIF2AK2	0.219659	0.390708
CEBPZOS	0.115849	0.151559
CEBPZ	0.367056	0.41238
AC007390.2	0.00325556	0.00307929
NDUFAF7	0.0590889	0.0782025
PRKD3	0.117783	0.177717
QPCT	0.0467176	0.0554865
AC006369.1	0.0204418	0.0505509
CDC42EP3	0.243798	0.29153
RMDN2	0.0043384	0.00978237
ATL2	0.0823811	0.0715852
HNRNPLL	0.439656	0.446996
AC011247.1	0.0075799	0.00250265
GALM	0.278948	0.365885
AC074366.1	0.00325556	0.00231036
SRSF7	1.13385	1.22047
GEMIN6	0.0299808	0.0501844
DHX57	0.0320883	0.036526
MORN2	0.0204418	0.013022
SOS 1	0.0662355	0.0787371
SOS1-IT1	0	0.00211803
CDKL4	0.00108637	0.000963298
MAP4K3	0.109049	0.18895
AC007684.2	0.00108637	0.000192734
MAP4K3-DT	0.0498248	0.11151
TMEM178A	0.00108637	0.070508
THUMPD2	0.0560104	0.112371
SLC8A1-AS1	0	0
SLC8A1	0	0
AC083949.1	0.00973507	0.00538256
EML4	0.702882	0.441061
COX7A2L	0.331803	0.383246
KCNG3	0	0
MTA3	0.0183096	0.0350381
LINC02580	0.00650056	0.028128
AC010883.2	0.00865806	0.00423159
AC010883.3	0.0641988	0.0721234
ZFP36L2	2.58153	2.75021
LINC01126	0.00108637	0.00173327
AC010883.1	0.0043384	0.00134836
THADA	0.150105	0.125549
PLEKHH2	0.00108637	0.000192734
DYNC2LI1	0.00973507	0.0187135
LRPPRC	0.168641	0.174323
AC019129.2	0.00108637	0.00115585
PPM1B	0.299299	0.319365
SLC3A1	0.00217155	0.00576592
PREPL	0.0580638	0.0913069
CAMKMT	0.0436007	0.0545743
SRBD1	0.0477544	0.06781
PRKCE	0.0289254	0.0406061
EPAS1	0.267368	0.0710468
ATP6V1E2	0.0183096	0.0137828
RHOQ	0.0268113	0.0211699
PIGF	0.0692827	0.108401
CRIPT	0.103184	0.112544
SOCS5	0.0204418	0.037269
AC016722.2	0	0
MCFD2	0.107098	0.0928891
TTC7A	0.171392	0.123847
STPG4	0	0
CALM2	1.44538	1.24513
MSH2	0.0560104	0.0990182
KCNK12	0.0299808	0.0166304
MSH6	0.0823811	0.112027
FBXO11	0.0631789	0.0676298
AC079807.1	0.0043384	0.00557426
AC092650.1	0.0043384	0.00192567
FOXN2	0.206484	0.212758
AC093635.1	0.0193763	0.0107363
PPP1R21	0.0903572	0.138554
STON1	0.00325556	0.00461539
ASB3	0.0962978	0.093767
CHAC2	0.0161729	0.022113
ERLEC1	0.223144	0.266891
GPR75	0.00217155	0.00173327
PSME4	0.180508	0.125889
ACYP2	0.0923414	0.0895461
SPTBN1	0.207368	0.137379
EML6	0.00108637	0.00211803
RTN4	0.39307	0.364279
CLHC1	0.00108637	0.00576592
RPS27A	2.95508	2.58216
MTIF2	0.0436007	0.0503677
AC012358.3	0.00108637	0.000770713
CCDC88A	0.0373377	0.0545743
CFAP36	0.0863771	0.096221
PPP4R3B	0.301714	0.303838
AC015982.2	0.0183096	0.0209811
PNPT1	0.0773635	0.0953452
VRK2	0.108074	0.122825
AC068193.1	0.00217155	0.00231036
FANCL	0.0331404	0.0928891
AC007250.1	0.00108637	0.00057809
PAPOLG	0.0539528	0.102678
REL	0.758874	0.622163
PUS10	0.0257525	0.0328023
PEX13	0.0456797	0.0758825
KIAA1841	0.0108109	0.00997323
AC016747.1	0.00973507	0.0147329
C2orf74	0.0236316	0.0433785
USP34	0.331023	0.367354
AC016747.3	0	0
AC016727.1	0.0172418	0.0122607
XPO1	0.172308	0.259037
FAM161A	0.0075799	0.00634069
CCT4	0.444546	0.436213
AC107081.2	0.00108637	0.00231036
COMMD1	0.182322	0.189747
B3GNT2	0.30332	0.456688
EHBP1	0.0352412	0.0593085
AC007098.1	0	0.00250265
[truncated: 16,944 more rows]

## Sheet: Figure 1l
Figure 1l
Cell state	Fold change
CD8_Tex	4.56246
CD8_Tpex	3.45039
CD8_EffectorMemory	1.78112
Treg	1.35799
CD4_NaiveLike	-2.30982
Th1	-2.04529
CD8_NaiveLike	-1.8978
Tfh	-1.31361
CD8_EarlyActiv	-1.1006
