# Supplementary material for: Phenotypic diversity of T cells in human primary and metastatic brain tumors revealed by multiomic interrogation
Source: Nat Cancer. 2023 May 22;4(6):908–24. doi: 10.1038/s43018-023-00566-3 (PMC10293012; doi:10.1038/s43018-023-00566-3)
Supplement: Source Data Fig. 2 — Statistical source data. [file 43018_2023_566_MOESM4_ESM.xlsx]

## Sheet: Figure 2a
Data for figure 2A can be found in supplementary table 2A

## Sheet: Figure 2b
Data for figure 2B can be found in supplementary table 2B

## Sheet: Figure 2c
Figure 2C
Disease tissue	Sample	CD8 R0 percent	CD4 R0 percent
BrM_blood	LAU_BrM_105	42.17	73.42
BrM_blood	LAU_BrM_106	47.74	86.82
BrM_blood	LAU_BrM_109	56.39	73.06
BrM_blood	LAU_BrM_46	64.53	45.71
BrM_blood	LAU_BrM_47	64.79	86.63
BrM_blood	LAU_BrM_50	19.68	52.26
BrM_blood	LAU_BrM_51	73.37	79.14
BrM_blood	LAU_BrM_53	24.52	50.85
BrM_blood	LAU_BrM_56	21.44	67.57
BrM_blood	LAU_BrM_58	24.52	52.51
BrM_blood	LAU_BrM_60	45.23	74.8
BrM_blood	LAU_BrM_61	41.14	79.96
BrM_blood	LAU_BrM_62	33.5	57.33
BrM_blood	LAU_BrM_68	13.75	60.38
BrM_blood	LAU_BrM_73	17.23	28.56
BrM_blood	LAU_BrM_74	15.19	39.76
BrM_blood	LAU_BrM_82	39.18	69.73
BrM_blood	LAU_BrM_85	25.43	56.94
BrM_blood	LAU_BrM_92	59.98	65.24
BrM_blood	LAU_BrM_96	56.88	72.9
Glioma_blood	LAU_GBM_104.1	41.89	54.41
Glioma_blood	LAU_GBM_107	65.25	54.76
Glioma_blood	LAU_GBM_112	49.15	65.52
Glioma_blood	LAU_GBM_83	43.02	71.53
Glioma_blood	LAU_GBM_86	51.05	69.57
Glioma_blood	LAU_GBM_89	36.89	54.54
Glioma_blood	LAU_GBM_93	16.78	55.02
Glioma_blood	LAU_GBM_94	36.46	41.37
Glioma_blood	LAU_GBM_96	46.49	34.83
Glioma_blood	LAU_GBM_98	52.94	64.77
healthy.blood_blood	LAU_HD_1	37.79	52.82
healthy.blood_blood	LAU_HD_11	22.66	35.64
healthy.blood_blood	LAU_HD_12	28.89	66.73
healthy.blood_blood	LAU_HD_13	34.07	58.16
healthy.blood_blood	LAU_HD_14	30.35	39.32
healthy.blood_blood	LAU_HD_17	44.94	47.24
healthy.blood_blood	LAU_HD_18	47.79	49.95
healthy.blood_blood	LAU_HD_2	42.41	25.13
healthy.blood_blood	LAU_HD_3	23.37	46.79
healthy.blood_blood	LAU_HD_4	25.15	44.5
healthy.blood_blood	LAU_HD_5	28.36	61.67
BrM_tumor	LAU_BrM_105	99.69	98.34
BrM_tumor	LAU_BrM_106	98.39	99.9
BrM_tumor	LAU_BrM_46	80.34	87.32
BrM_tumor	LAU_BrM_47	89.05	99.14
BrM_tumor	LAU_BrM_50	98.94	99.71
BrM_tumor	LAU_BrM_51	98.79	98.68
BrM_tumor	LAU_BrM_53	85.84	96.82
BrM_tumor	LAU_BrM_56	82.1	78.49
BrM_tumor	LAU_BrM_58	73.74	93.06
BrM_tumor	LAU_BrM_60	96.15	99.89
BrM_tumor	LAU_BrM_61	97.57	98.57
BrM_tumor	LAU_BrM_62	96.93	99.04
BrM_tumor	LAU_BrM_68	68.48	93.9
BrM_tumor	LAU_BrM_73	98.85	93.75
BrM_tumor	LAU_BrM_74	97.3	97.61
BrM_tumor	LAU_BrM_82	92.27	99.39
BrM_tumor	LAU_BrM_85	93.55	99.99
BrM_tumor	LAU_BrM_92	92.29	100
BrM_tumor	LAU_BrM_96	99.88	99.91
Glioma_tumor	LAU_GBM_103	95.22	100
Glioma_tumor	LAU_GBM_104.1	97.7	100
Glioma_tumor	LAU_GBM_112	96.85	99.9
Glioma_tumor	LAU_GBM_83	95.44	96.43
Glioma_tumor	LAU_GBM_86	98.86	98.93
Glioma_tumor	LAU_GBM_93	88.16	100
Glioma_tumor	LAU_GBM_94	93.36	99.42
Glioma_tumor	LAU_GBM_96	99.05	99.94
Glioma_tumor	LAU_GBM_98	78.86	83.39

## Sheet: Figure 2d
Data for figure 2D can be found in supplementary table 2C

## Sheet: Figure 2e
	Figure 2E
Gene	BRM-10-CD8	BRM-13-CD8	BRM-2-CD8	Brm-3-cd8	BRM-Tumor-101-CD8	BRM-Tumor-105-CD8	BRM-Tumor-106-CD8	BRM-Tumor-108-CD8	BRM-Tumor-109-CD8	BRM-Tumor-110-CD8	BRM-Tumor-112-CD8	BRM-Tumor-117-CD8	BRM-Tumor-125-CD8	BRM-Tumor-137-CD8	BRM-Tumor-138-CD8	BRM-Tumor-32-CD8	BRM-Tumor-33-CD8	BRM-Tumor-35-CD8	BRM-Tumor-36-CD8	BRM-Tumor-39-CD8	BRM-Tumor-40-CD8	BRM-Tumor-47-CD8	BRM-Tumor-50-CD8	BRM-Tumor-53-CD8	BRM-Tumor-82-CD8	BRM-Tumor-92-CD8	BRM-Tumor-96-CD8	GBM-19-CD8	GBM-22-CD8	GBM-23-CD8	Glioma-Tumor-107-CD8	Glioma-Tumor-67-CD8	Glioma-Tumor-73-CD8	Glioma-Tumor-79-CD8	Glioma-Tumor-93-CD8	Glioma-Tumor-94-CD8	Glioma-Tumor-95-CD8	Glioma-Tumor-96A-CD8	LAU-BRM58-tumor-CD8-TCELL	LAU-BRM61-tumor-CD8-TCELL	LAU-BRM62-tumor-CD8-TCELL	LAU-BRM63-tumor-CD8-TCELL	LAU-BRM64-tumor-CD8-TCELL	LAU-BRM65-tumor-CD8-TCELL	LAU-BRM68-tumor-CD8-TCELL	LAU-BRM74-tumor-CD8-TCELL	LAU-GBM89-tumor-CD8-TCELL
LAG3	0.676201	0.894426	0.00372442	-0.766701	0.813294	-0.752429	1.35958	-0.980061	-0.372	-1.04885	-1.43142	-0.996771	-0.569499	-1.07489	-0.577464	0.216495	1.05303	0.0151995	1.40678	0.162803	2.36764	-0.448137	0.336633	0.280568	-2.04186	2.55156	0.567663	1.20187	0.347566	0.638947	-1.6576	-0.776594	-1.18071	-1.16275	-0.709908	-0.290745	-0.936881	-0.862321	-0.181244	0.538551	1.17729	-0.174874	0.347646	1.13583	0.0488567	0.608227	0.243333
TIGIT	-2.18743	-0.800711	0.17782	-0.27815	1.06542	1.00632	1.18756	0.594089	0.113806	0.29526	0.380125	-0.163234	0.424436	0.730505	0.827165	0.834079	0.193449	1.17502	0.0395026	-0.457306	1.32838	0.329744	2.75703	0.360903	-1.36844	1.02972	-0.0396332	-1.0557	-1.18872	-2.35167	-1.64851	0.939225	-1.1768	-0.367836	0.477182	0.0593258	-0.833361	-1.07878	-0.18802	-0.187826	0.590625	-0.523991	0.341507	-0.453808	-1.80662	0.262584	0.635773
CD7	0.413147	0.0220195	-0.428845	-1.3549	1.34815	1.21446	1.52103	0.715666	0.492418	0.636027	1.45655	-1.85566	-0.349654	1.49211	1.54191	0.315712	0.430087	-0.912609	0.446055	-0.369811	1.81272	-0.0424521	1.18166	-0.383855	0.475682	1.86552	-0.598053	-1.45714	-1.33165	-1.20595	0.763114	-1.0038	-1.22116	-1.26043	0.196802	0.696514	-0.0910384	0.145768	-0.916457	0.643502	-0.888243	-0.610047	0.0217537	-0.994188	-0.911413	-0.501928	-1.15907
TRBV28	-0.787651	0.0443292	1.60222	-0.256448	0.97121	1.62273	0.928663	0.803897	1.46312	0.419713	1.52238	-0.442353	-0.114028	0.211028	0.185121	1.61809	-0.132206	0.383043	0.0887387	-0.844296	0.885051	-0.116425	0.489584	0.0646579	-0.326023	0.70116	-0.699965	-1.24792	-2.2177	-2.39316	-0.151541	1.4167	-1.01571	-0.370752	1.20555	0.616173	0.784104	-1.15242	0.221543	0.0560459	-1.17508	-0.877692	-0.102093	-0.562033	-1.49155	-0.0469389	-1.78087
CCL4	-1.67588	-0.861332	1.39627	1.37287	0.494355	0.231131	-0.0822818	1.179	-0.416253	0.194036	0.690002	-0.632104	0.353084	0.523619	0.309427	1.87412	-0.0626463	1.41051	1.33669	1.1093	0.294307	-2.0013	2.74288	-0.19079	-0.491039	-0.0848973	-1.79679	-0.82971	-0.0741263	-0.955335	-0.14378	-0.393687	-0.0265812	0.173819	-1.54339	0.125768	-0.0905822	0.588852	-1.00577	-1.20322	0.961494	-0.571398	-1.11661	0.619305	-0.562625	-1.2096	0.0408809
CCL4L2	-1.3947	1.12896	-0.259628	-0.274005	0.399181	1.27876	1.58789	-0.610435	-1.27305	-0.753106	0.627955	0.145378	0.84921	0.961267	1.05553	1.02294	1.05654	-1.04338	1.31593	0.423257	0.718017	0.136301	-1.43338	0.0720115	0.710628	1.77578	1.20216	-1.67773	-1.16751	-2.76361	-0.302792	-1.01402	0.0642103	0.333306	0.685479	0.953753	0.00171016	0.727948	-1.35024	-0.242886	-0.25854	-0.500245	-0.323183	-0.598705	0.00236176	-0.758685	-1.23664
IFNG	-2.00865	0.499238	0.0904972	0.0561082	1.13928	0.461152	1.03207	0.419571	-0.0835729	-0.154536	0.254138	0.471224	-0.590721	1.13488	-0.028026	-1.35204	0.842079	1.38267	0.338711	0.289661	1.53846	0.393197	0.248077	1.17848	0.333347	0.99603	0.438793	-2.93455	-1.88575	-1.88981	-2.03221	0.653065	-0.885707	1.33452	0.615654	0.320677	-0.972592	-0.563048	0.0580161	0.0503654	0.477898	-0.628994	-0.408101	0.817753	-0.0342418	-0.628126	-0.78494
CCL3	0.27685	0.481852	0.682005	-0.60665	1.65477	1.64055	1.44546	0.29697	-0.934717	0.552428	1.23078	0.941589	-0.176517	1.49395	1.05458	0.997335	1.19174	0.61619	0.828475	0.115295	1.53192	-0.255013	0.970907	0.204466	0.640022	-0.379474	-0.095426	-1.29288	-0.0806647	-1.8393	-1.51975	-0.853488	-1.61275	-0.46893	-0.55597	-0.581048	-1.21727	-0.613821	0.627947	-0.937378	0.0362669	-1.70084	-1.4168	0.24727	-1.03524	-0.140081	-1.44561
GZMB	-0.120843	0.87234	0.45758	-0.494335	1.27778	1.56826	1.45011	-0.0293829	-0.320527	0.41724	0.920279	-0.0605878	0.176926	1.2485	0.884917	0.373144	1.10357	0.190772	0.898768	-0.224931	1.78343	-0.257896	1.55843	0.368585	0.325744	1.17865	-1.04031	-1.02893	-0.186198	-1.20042	-1.11587	-0.635094	-0.943012	-1.08602	-0.30486	-1.06178	-3.93004	-0.373769	-0.235582	0.263958	-0.0952617	-0.466858	-0.26146	-0.42044	-0.66773	-0.225638	-0.531204
GAPDH	-0.582158	-0.222237	0.260792	-1.19529	0.510296	0.439985	0.758741	-1.46204	0.540918	-0.69949	0.108968	0.0483419	0.0826042	-0.199693	0.184357	1.49579	1.7262	0.363574	1.41019	0.461978	1.63938	-0.503687	-3.80072	-0.914166	0.442812	1.70604	0.704993	-0.621163	-0.578914	-0.295418	-0.815208	-0.670752	-1.00948	-1.20051	0.861394	0.195799	-0.0169281	-0.919784	-0.0894789	1.28023	-0.69651	0.7952	1.07262	-0.270187	0.472167	-0.12298	-0.676569
RGS1	-0.221116	0.722451	-0.432473	-0.856604	0.867119	0.458568	0.926831	-0.812166	-1.29234	0.112248	0.619254	-0.0654174	-1.03108	0.729294	0.641914	0.201781	0.874067	-0.269528	1.21576	0.484711	1.97086	-0.151477	0.972702	0.196725	-0.351724	1.07855	-0.72592	-0.196996	0.798773	0.223936	-4.79707	-0.0497174	-0.517985	0.687714	-1.12862	-0.0990052	-0.605526	-0.258847	-0.28242	-0.319373	0.675448	-0.212592	-1.02496	0.434886	0.451186	-0.183699	0.541876
AREG	0.223058	-0.270252	-0.23208	-1.77865	-0.156406	-0.42271	-0.452392	-1.24487	1.57486	-1.05452	-0.163831	-0.167876	1.29013	-1.84337	1.53206	2.34938	1.06008	-1.22357	-0.625748	-0.887163	0.317135	-0.399349	-0.870335	1.477	-0.154585	0.397989	1.04997	-0.377535	0.709632	0.823274	-0.84732	-0.119431	0.149349	0.0812497	-0.358686	-0.347099	1.55692	0.943427	-1.4282	-0.152337	-0.0746797	1.25208	-1.09202	-1.6722	0.948398	-0.507239	1.18847
DUSP4	-0.167468	-1.82318	1.61423	1.33714	0.777381	0.531877	1.01138	1.21626	0.876463	1.89217	1.4158	-1.57218	-1.40657	-0.781239	0.253785	1.02313	-2.01666	1.39825	-0.303517	-0.260189	-0.634675	-1.88551	1.86591	-0.353631	-0.21977	0.275696	-1.17529	-0.0962563	-0.339087	-0.800414	0.474146	1.183	-1.1659	-0.218521	-0.0812986	0.449828	0.220688	-0.370878	0.00392455	-0.30844	0.604071	-0.0616307	0.00395273	-0.185197	-1.44629	-0.274059	-0.481221
CXCL13	0.0860694	-1.08566	1.3607	1.68465	1.2764	0.855826	1.22484	0.811803	0.329721	1.3601	0.594767	-2.3944	-1.51814	-0.10038	0.393114	0.528304	-0.569507	1.1368	0.0108682	-0.47009	-0.0305419	-1.8252	-0.0565462	-1.1851	-0.83305	0.631111	-1.69402	0.00135688	0.327992	-2.12179	-0.709005	0.440132	-1.16356	-0.453451	0.525177	0.76608	0.707121	0.755069	-0.154121	-0.194306	0.434427	-0.325529	1.1432	1.33111	-1.24143	0.10505	-0.695972
CTLA4	0.485742	0.113569	-0.100722	-0.06714	0.479832	0.523648	0.950074	0.29149	0.146619	0.315605	1.18129	-0.714563	0.474376	0.177796	1.26403	1.53573	-0.405251	0.494379	1.39534	-0.0594028	1.57004	-0.390916	1.99499	-1.40338	-2.03575	0.444033	-1.04592	-0.620443	-0.179087	0.484188	-1.03587	1.60181	-1.02091	-0.900905	-0.66916	-0.103306	0.726672	0.166639	-1.27005	-2.10598	0.321105	0.600888	0.622639	-0.762097	-2.27493	-1.344	0.147232

## Sheet: Figure 2f
Figure 2F
scRNAseq subgroup	Lowery_2022	Oliveira_2021	Caushi_2021	Hanada_2022	vanderLeun_2020
low_tumor_BrM	-0.424774	-0.446029	-0.532379	-0.52666	-0.505502
high_tumor_BrM	1.24644	1.40345	0.996588	0.807201	0.751429
low_tumor_BrM	-0.755933	-0.683772	-0.0192329	-0.400757	0.14172
low_tumor_BrM	-1.24655	-1.16994	-1.43238	-1.38147	-1.59881
high_tumor_BrM	1.4512	1.26937	1.45467	1.41615	1.44131
high_tumor_BrM	1.64054	1.36197	1.44578	1.60177	1.35697
high_tumor_BrM	1.48895	1.7504	1.88436	1.44221	1.75339
low_tumor_BrM	-0.597874	-0.42166	0.239323	0.0445546	0.110651
low_tumor_BrM	-1.09718	-1.29799	-0.584962	-1.4608	-0.783055
low_tumor_BrM	0.182195	0.0310255	0.395614	0.430556	0.438072
high_tumor_BrM	1.42837	1.37691	1.30282	1.39846	1.32111
low_tumor_BrM	0.911363	1.51732	0.356209	0.996703	0.771828
low_tumor_BrM	-1.1023	-0.476274	-0.711795	-0.288218	-0.218863
high_tumor_BrM	1.60008	1.22194	1.3323	1.72121	1.4136
high_tumor_BrM	0.321567	0.842784	1.01963	0.808083	1.01025
high_tumor_BrM	0.973628	0.989218	0.864846	0.648518	1.2808
high_tumor_BrM	1.54394	1.1823	1.54758	1.33754	1.19252
low_tumor_BrM	-0.467942	-0.383262	0.243243	0.31868	0.302095
high_tumor_BrM	1.94838	1.55851	1.68462	1.72233	1.56538
low_tumor_BrM	0.434898	0.293269	0.208424	0.465367	0.285285
high_tumor_BrM	1.97907	1.90211	1.82803	1.67504	1.74572
low_tumor_BrM	-0.378481	-0.405059	-0.935057	-0.531322	-0.788466
high_tumor_BrM	0.254988	0.793049	0.599884	0.450855	0.287997
low_tumor_BrM	-0.670828	-0.415609	0.0161897	-0.370595	0.118509
low_tumor_BrM	-0.47107	-0.137802	0.033106	-0.170988	0.0855363
high_tumor_BrM	1.66136	1.81632	1.11113	1.07508	1.0054
low_tumor_BrM	-0.107956	0.125649	-0.22826	0.0672442	-0.140211
low_tumor_Glioma	-0.956064	-1.16375	-1.10759	-1.04288	-1.02808
low_tumor_Glioma	0.0327342	-0.430476	-0.279389	0.251042	0.0395759
low_tumor_Glioma	-0.344322	-0.730665	-0.948983	-0.710586	-1.08451
low_tumor_Glioma	-1.24987	-1.41467	-2.30799	-2.88743	-2.55041
low_tumor_Glioma	-0.629697	-0.854956	-0.889412	-0.43374	-0.807077
low_tumor_Glioma	-1.14194	-1.05497	-1.20136	-1.16325	-1.55043
low_tumor_Glioma	-1.29905	-1.06641	-1.35915	-0.894064	-1.083
low_tumor_Glioma	0.0758146	0.018979	-0.372881	-0.191554	-0.436503
low_tumor_Glioma	-0.520937	-0.385048	-0.563059	-0.709699	-0.347968
low_tumor_Glioma	-1.64185	-1.73092	-1.80388	-1.10076	-1.60192
low_tumor_Glioma	-0.393593	0.0686439	-0.136289	-0.000268773	-0.394339
low_tumor_BrM	-0.468171	-0.458357	0.0525291	0.131176	0.499623
low_tumor_BrM	0.0677505	-0.247811	0.0730582	-0.588221	-0.175797
low_tumor_BrM	0.204148	0.154261	-0.0950825	-0.0357822	-0.356591
low_tumor_Glioma	-0.382099	-0.570539	-0.746368	-0.653826	-1.11325
low_tumor_Glioma	-0.832414	-0.81914	-0.53254	-0.764946	-0.449541
low_tumor_BrM	-0.338763	-0.39608	-0.148594	-0.334843	-0.152999
low_tumor_BrM	-0.450795	-0.434645	-0.501811	-0.873848	-0.582309
low_tumor_BrM	-0.901183	-1.1029	-0.562808	-0.864529	-0.589234
low_tumor_Glioma	-0.575775	-0.97871	-0.688685	-0.428706	-0.5799
