# Supplementary material for: Phenotypic diversity of T cells in human primary and metastatic brain tumors revealed by multiomic interrogation
Source: Nat Cancer. 2023 May 22;4(6):908–24. doi: 10.1038/s43018-023-00566-3 (PMC10293012; doi:10.1038/s43018-023-00566-3)
Supplement: Source Data Fig. 3 — Statistical source data. [file 43018_2023_566_MOESM5_ESM.xlsx]

## Sheet: Figure 3b
Figure 3B
	CD39+CCR7low of CD8+	group
	1.25	BrM_blood
	11.7	BrM_tumor
	0.873	BrM_blood
	7.32	BrM_tumor
	3.78	Glioma_blood
	3.65	Glioma_tumor
	0.0771	Glioma_blood
	1.74	Glioma_tumor
	4.69	BrM_blood
	7.25	BrM_tumor
	0.905	BrM_blood
	44	BrM_tumor
	3.79	BrM_blood
	3.56	Glioma_blood
	2.56	Glioma_tumor
	2.19	BrM_blood
	55.9	BrM_tumor
	0.628	BrM_blood
	4.15	BrM_tumor
	0.615	Glioma_blood
	1.68	Glioma_tumor
	0.146	Glioma_blood
	5.78	Glioma_tumor
	0.331	Glioma_blood
	1.93	Glioma_blood
	6.06	Glioma_tumor
	1.23	Glioma_blood
	1.61	Glioma_tumor
	0.848	Glioma_blood
	1.18	Glioma_tumor
	1.42	BrM_blood
	68.5	BrM_tumor
	1.89	BrM_blood
	53.6	BrM_tumor
	4.18	BrM_blood
	2.09	BrM_tumor
	0.497	Glioma_blood
	1.83	Glioma_blood
	1.67	Glioma_tumor
	36.9	BrM_tumor
	0.211	Glioma_blood
	1.12	Glioma_tumor
	0.243	BrM_blood
	6.37	BrM_tumor
	0.24	Glioma_blood
	3.19	Glioma_tumor
	0.462	BrM_blood
	6.03	BrM_tumor
	1.16	BrM_blood
	46.9	BrM_tumor
	0.331	Glioma_blood
	1.66	Glioma_tumor

## Sheet: Figure 3d
Figure 3D
patient ID	CXCL13	CD103	PD1	TIM3	count	gate
BRM133	458	2029	1388	945	9878	CD39pos
BRM138	133	716	4762	1050	13140	CD39pos
GBM167	166	2029	4380	725	5702	CD39pos
BRM143	129	300	859	352	1663	CD39pos
BRM113	103	1564	1097	831	2353	CD39pos
BrM156	184	2810	3024	1163	2836	CD39pos
BRM133	32.2	17.6	746	78.9	9765	CD39neg
BRM138	22.3	16.2	1872	298	8767	CD39neg
GBM167	27.5	57.3	715	34.1	2001	CD39neg
BRM143	71.2	9.46	200	59.9	764	CD39neg
BRM113	32.2	19.4	519	70.4	2921	CD39neg
BrM156	20.5	59.3	1094	194	2473	CD39neg

## Sheet: Figure 3e
Figure 3E - Blood				Figure 3E - Tumor
group	SampleID	Blood CD8		group	SampleID	Tumor CD8
high_blood_BrM	LAU_BrM_101	0.894619		low_tumor_BrM	BRM_10	17.5747
high_blood_BrM	LAU_BrM_105	0.734487		high_tumor_BrM	BRM_13	33.302
high_blood_BrM	LAU_BrM_106	0.675122		low_tumor_BrM	BRM_2	3.12063
low_blood_BrM	LAU_BrM_108	1.84466		low_tumor_BrM	BRM_3	14.2932
low_blood_BrM	LAU_BrM_110	2.99176		high_tumor_BrM	LAU_BrM_101	21.1334
low_blood_BrM	LAU_BrM_117	1.33124		high_tumor_BrM	LAU_BrM_105	40.7918
low_blood_BrM	LAU_BrM_125	0.906678		high_tumor_BrM	LAU_BrM_106	18.522
high_blood_BrM	LAU_BrM_137	0.516453		low_tumor_BrM	LAU_BrM_108	7.86698
high_blood_BrM	LAU_BrM_138	0.240799		low_tumor_BrM	LAU_BrM_109	5.3877
low_blood_BrM	LAU_BrM_33	2.52374		low_tumor_BrM	LAU_BrM_110	7.59069
low_blood_BrM	LAU_BrM_35	0.949588		high_tumor_BrM	LAU_BrM_112	13.8492
high_blood_BrM	LAU_BrM_36	1.2055		low_tumor_BrM	LAU_BrM_117	2.16751
low_blood_BrM	LAU_BrM_39	2.65763		low_tumor_BrM	LAU_BrM_125	6.2592
high_blood_BrM	LAU_BrM_40	0.549075		high_tumor_BrM	LAU_BrM_137	3.67338
low_blood_BrM	LAU_BrM_47	1.53461		high_tumor_BrM	LAU_BrM_138	16.2688
high_blood_BrM	LAU_BrM_50	5.37419		high_tumor_BrM	LAU_BrM_32	12.395
low_blood_BrM	LAU_BrM_53	0.414494		high_tumor_BrM	LAU_BrM_33	14.6757
low_blood_BrM	LAU_BrM_82	1.196		low_tumor_BrM	LAU_BrM_35	31.8231
high_blood_BrM	LAU_BrM_92	1.3121		high_tumor_BrM	LAU_BrM_36	47.2515
low_blood_BrM	LAU_BrM_96	0.189927		low_tumor_BrM	LAU_BrM_39	14.1376
low_blood_BrM	LAU_BrM_61	0.674402		high_tumor_BrM	LAU_BrM_40	11.0104
high_blood_BrM	LAU_BrM_62	5.06991		low_tumor_BrM	LAU_BrM_47	3.58201
low_blood_BrM	LAU_BrM_65	6.5498		high_tumor_BrM	LAU_BrM_50	41.2168
low_blood_BrM	LAU_BrM_68	4.26675		low_tumor_BrM	LAU_BrM_53	3.38642
low_blood_BrM	LAU_BrM_74	6.23866		low_tumor_BrM	LAU_BrM_82	2.77581
low_blood_Glioma	LAU_GBM_107	4.12253		high_tumor_BrM	LAU_BrM_92	12.4955
low_blood_Glioma	LAU_GBM_67	0.513896		low_tumor_BrM	LAU_BrM_96	16.209
low_blood_Glioma	LAU_GBM_73	0		low_tumor_BrM	LAU_BrM_58	9.73089
low_blood_Glioma	LAU_GBM_93	0.682559		low_tumor_BrM	LAU_BrM_61	4.24637
low_blood_Glioma	LAU_GBM_94	0.3796		low_tumor_BrM	LAU_BrM_62	15.9717
low_blood_Glioma	LAU_GBM_95	6.28155		low_tumor_BrM	LAU_BrM_65	16.4061
low_blood_Glioma	LAU_GBM_86	0.629201		low_tumor_BrM	LAU_BrM_68	6.75611
low_blood_Glioma	LAU_GBM_88	2.2083		low_tumor_BrM	LAU_BrM_74	4.94918
low_blood_Glioma	LAU_GBM_89	3.85241		low_tumor_Glioma	GBM_19	11.9005
				low_tumor_Glioma	GBM_22	12.2608
				low_tumor_Glioma	GBM_23	3.30902
				low_tumor_Glioma	LAU_GBM_107	4.51479
				low_tumor_Glioma	LAU_GBM_67	5.76573
				low_tumor_Glioma	LAU_GBM_73	19.514
				low_tumor_Glioma	LAU_GBM_79	13.8172
				low_tumor_Glioma	LAU_GBM_93	5.80915
				low_tumor_Glioma	LAU_GBM_94	5.43421
				low_tumor_Glioma	LAU_GBM_95	1.24187
				low_tumor_Glioma	LAU_GBM_96	NA
				low_tumor_Glioma	LAU_GBM_86	0.548697
				low_tumor_Glioma	LAU_GBM_88	3.57345
				low_tumor_Glioma	LAU_GBM_89	13.6109

## Sheet: Figure 3f
Figure 3F - Blood				Figure 3F - Tumor
group	SampleID	chao1_mean		group	SampleID	chao1_mean
BrM_high_blood	LAU_BrM_101	205		BrM_low_tumor	BRM_10	350
BrM_high_blood	LAU_BrM_105	309		BrM_high_tumor	BRM_13	144
BrM_high_blood	LAU_BrM_106	341		BrM_low_tumor	BRM_2	268
BrM_low_blood	LAU_BrM_108	342		BrM_high_tumor	LAU_BrM_101	207
BrM_low_blood	LAU_BrM_109	98		BrM_high_tumor	LAU_BrM_105	266
BrM_low_blood	LAU_BrM_110	200		BrM_high_tumor	LAU_BrM_106	248
BrM_high_blood	LAU_BrM_112	275		BrM_low_tumor	LAU_BrM_108	287
BrM_low_blood	LAU_BrM_117	283		BrM_low_tumor	LAU_BrM_110	224
BrM_low_blood	LAU_BrM_125	429		BrM_high_tumor	LAU_BrM_112	236
BrM_high_blood	LAU_BrM_137	270		BrM_low_tumor	LAU_BrM_117	244
BrM_high_blood	LAU_BrM_138	165		BrM_low_tumor	LAU_BrM_125	289
BrM_low_blood	LAU_BrM_33	1143		BrM_high_tumor	LAU_BrM_137	113
BrM_low_blood	LAU_BrM_35	714		BrM_high_tumor	LAU_BrM_138	86
BrM_high_blood	LAU_BrM_36	995		BrM_high_tumor	LAU_BrM_32	298
BrM_low_blood	LAU_BrM_39	306		BrM_high_tumor	LAU_BrM_33	315
BrM_high_blood	LAU_BrM_40	454		BrM_low_tumor	LAU_BrM_35	370
BrM_low_blood	LAU_BrM_47	416		BrM_high_tumor	LAU_BrM_36	143
BrM_low_blood	LAU_BrM_53	647		BrM_low_tumor	LAU_BrM_39	258
BrM_high_blood	LAU_BrM_92	393		BrM_high_tumor	LAU_BrM_40	200
BrM_low_blood	LAU_BrM_96	422		BrM_low_tumor	LAU_BrM_47	328
BrM_high_blood	BRM_13	279		BrM_high_tumor	LAU_BrM_50	106
BrM_low_blood	LAU_BrM_58	426		BrM_low_tumor	LAU_BrM_53	443
BrM_low_blood	LAU_BrM_61	514		BrM_high_tumor	LAU_BrM_92	184
BrM_high_blood	LAU_BrM_62	948		BrM_low_tumor	LAU_BrM_96	241
BrM_low_blood	LAU_BrM_65	401		BrM_low_tumor	LAU_BrM_58	352
BrM_low_blood	LAU_BrM_68	276		BrM_low_tumor	LAU_BrM_61	417
BrM_low_blood	LAU_BrM_74	957		BrM_low_tumor	LAU_BrM_62	230
Glioma_blood	GBM_36	2402		BrM_low_tumor	LAU_BrM_65	539
Glioma_low_blood	LAU_GBM_107	130		BrM_low_tumor	LAU_BrM_68	421
Glioma_low_blood	LAU_GBM_67	417		BrM_low_tumor	LAU_BrM_74	255
Glioma_low_blood	LAU_GBM_73	216		Glioma_low_tumor	GBM_19	585
Glioma_low_blood	LAU_GBM_79	136		Glioma_low_tumor	GBM_22	474
Glioma_low_blood	LAU_GBM_93	161		Glioma_low_tumor	GBM_23	700
Glioma_low_blood	LAU_GBM_94	257		Glioma_low_tumor	LAU_GBM_67	290
Glioma_low_blood	LAU_GBM_95	194		Glioma_low_tumor	LAU_GBM_73	390
Glioma_low_blood	LAU_GBM_96	392		Glioma_low_tumor	LAU_GBM_79	479
Glioma_low_blood	LAU_GBM_86	667		Glioma_low_tumor	LAU_GBM_93	197
Glioma_low_blood	LAU_GBM_88	424		Glioma_low_tumor	LAU_GBM_94	238
Glioma_low_blood	LAU_GBM_89	930		Glioma_low_tumor	LAU_GBM_95	119
				Glioma_low_tumor	LAU_GBM_96	213
				Glioma_low_tumor	LAU_GBM_86	292
				Glioma_low_tumor	LAU_GBM_88	159
				Glioma_low_tumor	LAU_GBM_89	441

## Sheet: Figure 3g-Glioma
Figure 3G - Glioma
count	freq	cdr3nt	cdr3aa	v	d	j	VEnd	DStart	DEnd	JStart	ID	SeqID
1240	0.136489	TGCAGTGCCATAGCAACTAGCGGGAGTGATGAGCAGTTCTTC	CSAIATSGSDEQFF	TRBV20-1	TRBD2	TRBJ2-1	7	15	25	28	Blood	Blood_CSAIATSGSDEQFF
874	0.0962025	TGTGCCAGCAGCTTTGGGTTTGGAGATACGCAGTATTTT	CASSFGFGDTQYF	TRBV7-8	.	TRBJ2-3	13	-1	-1	23	Blood	Blood_CASSFGFGDTQYF
519	0.0571271	TGTGCCAGCGGGGGTACAGGGTCGGCAATAGCCCATCAGCCCCAGCATTTT	CASGGTGSAIAHQPQHF	TRBV27	TRBD1	TRBJ1-5	8	15	20	34	Blood	Blood_CASGGTGSAIAHQPQHF
479	0.0527243	TGTGCAATGAGAGAGGGCTTGGAGGGTTACCAGAAAGTTACCTTT	CAMREGLEGYQKVTF	TRAV14DV4	.	TRAJ13	17	-1	-1	23	Blood	Blood_CAMREGLEGYQKVTF
470	0.0517336	TGTGCCAGCAGCTTGGCCCGGCGGGACGGGCTGGATACGCAGTATTTT	CASSLARRDGLDTQYF	TRBV5-8	TRBD1	TRBJ2-3	17	21	26	33	Blood	Blood_CASSLARRDGLDTQYF
316	0.0347826	TGTGTGGTGAGGACGGATTATGGAGGAAGCCAAGGAAATCTCATCTTT	CVVRTDYGGSQGNLIF	TRAV12-1	.	TRAJ42	9	-1	-1	16	Blood	Blood_CVVRTDYGGSQGNLIF
209	0.023005	TGTGCTCTGACCGTCGATACTGGAGGCTTCAAAACTATCTTT	CALTVDTGGFKTIF	TRAV9-2	.	TRAJ9	9	-1	-1	16	Blood	Blood_CALTVDTGGFKTIF
172	0.0189323	TGTGCCAGCAGCAGCGGGGGGAACACCGGGGAGCTGTTTTTT	CASSSGGNTGELFF	TRBV6-5	TRBD2	TRBJ2-2	10	12	17	20	Blood	Blood_CASSSGGNTGELFF
164	0.0180517	TGTGCTGTGCAGGCGGGCGACAGCTGGGGGAAATTGCAGTTT	CAVQAGDSWGKLQF	TRAV20	.	TRAJ24	13	-1	-1	18	Blood	Blood_CAVQAGDSWGKLQF
140	0.01541	TGTGCCTTGTGGGAAATATGCTATAAGAAACTCTTT	CALWEICYKKLF	TRGV9	.	TRGJ1	13	-1	-1	21	Blood	Blood_CALWEICYKKLF
118	0.0129884	TGTGCTGCGTGGGAGTATTATAAGAAACTCTTT	CAAWEYYKKLF	TRGV10	.	TRGJ1	13	-1	-1	15	Blood	Blood_CAAWEYYKKLF
94	0.0103467	TGTGCCAGCAGTGGAGGACAGGTCGTTCCCGGCGAGCAGTACTTC	CASSGGQVVPGEQYF	TRBV2	TRBD1	TRBJ2-7	12	15	21	32	Blood	Blood_CASSGGQVVPGEQYF
84	0.00924601	TGTGCCAGCAAGGTTAGCGGGATCCCTCTACGAGCAGTACTTC	CASKVSG_SLYEQYF	TRBV6-5	TRBD2	TRBJ2-7	9	14	21	27	Blood	Blood_CASKVSG_SLYEQYF
71	0.00781508	TGCATCCTGAGAGGGGACCAGTTCTATTTT	CILRGDQFYF	TRAV26-2	.	TRAJ49	12	-1	-1	16	Blood	Blood_CILRGDQFYF
70	0.00770501	TGTTGAGAGAGTTTATCTGGGGCTGGGAGTTACCAACTCACTTTC	C*ESLSGAGSYQLTF	TRAV12-1	.	TRAJ28	2	-1	-1	15	Blood	Blood_C*ESLSGAGSYQLTF
59	0.00649422	TGTGCCAGCATAATGGGCCTTGAAGCTTTCTTT	CASIMGLEAFF	TRBV6-5	TRBD2	TRBJ1-1	9	14	18	20	Blood	Blood_CASIMGLEAFF
57	0.00627408	TGTGCCAGCAGTATCACCGCCTTTTACAATGAGCAGTTCTTC	CASSITAFYNEQFF	TRBV12-4	.	TRBJ2-1	11	-1	-1	24	Blood	Blood_CASSITAFYNEQFF
55	0.00605394	TGCGCCAGCAGCCCCGAGGTCGGGAGCGGTTGGGAGCTGTTTTTT	CASSPEVGSGWELFF	TRBV4-1	TRBD2	TRBJ2-2	12	20	25	31	Blood	Blood_CASSPEVGSGWELFF
55	0.00605394	TGTGCCGTTAATACTGGAGGCTTCAAAACTATCTTT	CAVNTGGFKTIF	TRAV12-2	.	TRAJ9	7	-1	-1	9	Blood	Blood_CAVNTGGFKTIF
48	0.00528343	TGTGCCAGCAGCTTAGTTTTCGGAACAGGGGGATCCTACAATGAGCAGTTCTTC	CASSLVFGTGGSYNEQFF	TRBV11-2	TRBD1	TRBJ2-1	15	20	31	33	Blood	Blood_CASSLVFGTGGSYNEQFF
45	0.00495322	TGTGCAGAGACCCTCCCAGAACACAGGCTTTCAGAAACTTGTATTT	CAETLPEH_GFQKLVF	TRAV13-2	.	TRAJ8	9	-1	-1	18	Blood	Blood_CAETLPEH_GFQKLVF
45	0.00495322	TGTGCAGCATCCCTATATAACCAGGGAGGAAAGCTTATCTTC	CAASLYNQGGKLIF	TRAV13-1	.	TRAJ23	8	-1	-1	15	Blood	Blood_CAASLYNQGGKLIF
45	0.00495322	TGTGCAGCAAGTAAACCCGACTACAAGCTCAGCTTT	CAASKPDYKLSF	TRAV13-1	.	TRAJ20	12	-1	-1	17	Blood	Blood_CAASKPDYKLSF
44	0.00484315	TGTGCCAGCGGAACCTCGGGACAGCTACCCTACGAGCAGTACTTC	CASGTSGQLPYEQYF	TRBV7-9	TRBD1	TRBJ2-7	8	16	23	28	Blood	Blood_CASGTSGQLPYEQYF
43	0.00473308	TGTGCTCTTGGGGAACTACCGTTCTGGGGGATTGGGATAAGGGGCACCGATAAACTCATCTTT	CALGELPFWGIGIRGTDKLIF	TRDV1	TRDD3	TRDJ1	17	23	31	44	Blood	Blood_CALGELPFWGIGIRGTDKLIF
43	0.00473308	TGTGCAGGGGGGACGGATGGCCAGAAGCTGCTCTTT	CAGGTDGQKLLF	TRAV25	.	TRAJ16	8	-1	-1	15	Blood	Blood_CAGGTDGQKLLF
41	0.00451293	TGTGCCAGCCAGCAGGGGGAAGAGACCCAGTACTTC	CASQQGEETQYF	TRBV6-6	TRBD1	TRBJ2-5	8	12	18	19	Blood	Blood_CASQQGEETQYF
38	0.00418272	TGTGTGGTGAGCCCCTCCGATAACTATGGTCAGAATTTTGTCTTT	CVVSPSDNYGQNFVF	TRAV12-1	.	TRAJ26	9	-1	-1	18	Blood	Blood_CVVSPSDNYGQNFVF
38	0.00418272	TGTGCCATCAGGCCGGGACAGGGGATCAATGAGCAGTTCTTC	CAIRPGQGINEQFF	TRBV10-3	TRBD1	TRBJ2-1	10	12	23	26	Blood	Blood_CAIRPGQGINEQFF
37	0.00407265	TGTGCCACCAGTGTCGGACAGGGCCCTAACAGAGATACGCAGTATTTT	CATSVGQGPNRDTQYF	TRBV24-1	TRBD1	TRBJ2-3	12	15	22	25	Blood	Blood_CATSVGQGPNRDTQYF
34	0.00374243	TGCGCCAGCAGCCAAGCCCGAGGACAGGGGGCGAACACTGAAGCTTTCTTT	CASSQARGQGANTEAFF	TRBV4-1	TRBD1	TRBJ1-1	15	21	31	32	Blood	Blood_CASSQARGQGANTEAFF
34	0.00374243	TGCAGTGCTAGAGATCGGCGAACCTCTATTACAAACTATGGCTACACCTTC	CSARDRRTSITNYGYTF	TRBV20-1	.	TRBJ1-2	15	-1	-1	33	Blood	Blood_CSARDRRTSITNYGYTF
33	0.00363236	TGCGCCAGCAGCCAACTTAAGCCGGGACAGGGGGCACTTGAGCAGTACTTC	CASSQLKPGQGALEQYF	TRBV4-1	TRBD1	TRBJ2-7	14	21	34	39	Blood	Blood_CASSQLKPGQGALEQYF
33	0.00363236	TGTGCCAGCAGGGTAAAAGGGGCTAATAATTCACCCCTCCACTTT	CASRVKGANNSPLHF	TRBV13	TRBD1	TRBJ1-6	10	17	21	25	Blood	Blood_CASRVKGANNSPLHF
33	0.00363236	TGTGCCACCTGGGATAGCCGCATCTATTATAAGAAACTCTTT	CATWDSRIYYKKLF	TRGV8	.	TRGJ1	16	-1	-1	24	Blood	Blood_CATWDSRIYYKKLF
33	0.00363236	TGTGCACTGCACCTTTATAACCAGGGAGGAAAGCTTATCTTC	CALHLYNQGGKLIF	TRAV12-3	.	TRAJ23	5	-1	-1	13	Blood	Blood_CALHLYNQGGKLIF
33	0.00363236	TGTGCCACCTGGGAAAGGTGATTGGATCAAGACGTTT	CATWER_DWIKTF	TRGV8	.	TRGJP2	17	-1	-1	17	Blood	Blood_CATWER_DWIKTF
32	0.00352229	TGTGCCAGCAGTTTTCTCGGGGAGCTGTTTTTT	CASSFLGELFF	TRBV12-3	.	TRBJ2-2	13	-1	-1	17	Blood	Blood_CASSFLGELFF
31	0.00341222	TGTGCCAGCAGCTCGGGACAGGGCTCAGATACGCAGTATTTT	CASSSGQGSDTQYF	TRBV5-4	TRBD1	TRBJ2-3	12	13	22	25	Blood	Blood_CASSSGQGSDTQYF
29	0.00319207	TGCAGCGTACTAGAAGTTAATGAAAAACTGTTTTTT	CSVLEVNEKLFF	TRBV29-1	TRBD2	TRBJ1-4	7	8	12	17	Blood	Blood_CSVLEVNEKLFF
29	0.00319207	TGTGCCAGCAAAACAGGGTACGAGCAGTACTTC	CASKTGYEQYF	TRBV2	TRBD1	TRBJ2-7	9	12	17	18	Blood	Blood_CASKTGYEQYF
28	0.003082	TGTGCTGTGATGACCCAGGGCGGATCTGAAAAGCTGGTCTTT	CAVMTQGGSEKLVF	TRAV21	.	TRAJ57	9	-1	-1	15	Blood	Blood_CAVMTQGGSEKLVF
28	0.003082	TGTGCCAGCAGCTTGGGGGGGTCGAACACTGAAGCTTTCTTT	CASSLGGSNTEAFF	TRBV12-3	TRBD1	TRBJ1-1	10	14	18	23	Blood	Blood_CASSLGGSNTEAFF
28	0.003082	TGTGCTGTGAGTGAGGAAGGAACCTACAAATACATCTTT	CAVSEEGTYKYIF	TRAV8-4	.	TRAJ40	13	-1	-1	17	Blood	Blood_CAVSEEGTYKYIF
28	0.003082	TGCGCTCCCTACGGCGACTACAAGCTCAGCTTT	CAPYGDYKLSF	TRAV1-1	.	TRAJ20	5	-1	-1	14	Blood	Blood_CAPYGDYKLSF
27	0.00297193	TGCGCCAGCAGCTTCTGGACTAGCGGGAGGATGGCCCGTATGGGGGAGCAGTACTTC	CASSFWTSGRMARMGEQYF	TRBV5-1	TRBD2	TRBJ2-7	13	16	29	45	Blood	Blood_CASSFWTSGRMARMGEQYF
27	0.00297193	TGTGCCAGCAGCTTAGGGACTTCAGGAGGGTATGAGCAGTTCTTC	CASSLGTSGGYEQFF	TRBV7-2	TRBD2	TRBJ2-1	15	24	29	31	Blood	Blood_CASSLGTSGGYEQFF
27	0.00297193	TGCGCCAGCAGCACACCCGGGACTGAACACAATGAGCAGTTCTTC	CASSTPGTEHNEQFF	TRBV4-3	TRBD2	TRBJ2-1	11	15	23	28	Blood	Blood_CASSTPGTEHNEQFF
27	0.00297193	TGTGCCAGCAGCCCCCCACGGGGAGGCGAGACCCAGTACTTC	CASSPPRGGETQYF	TRBV6-6	TRBD2	TRBJ2-5	10	20	25	27	Blood	Blood_CASSPPRGGETQYF
27	0.00297193	TGTGCCAGCAGTTTCCCCAACTCCTACGAGCAGTACTTC	CASSFPNSYEQYF	TRBV12-4	.	TRBJ2-7	13	-1	-1	20	Blood	Blood_CASSFPNSYEQYF
27	0.00297193	TGTGCCAGCAGCCAAGAGCGGGGGTTTGAGCAGTTCTTC	CASSQERGFEQFF	TRBV4-2	TRBD1	TRBJ2-1	16	19	23	26	Blood	Blood_CASSQERGFEQFF
26	0.00286186	TGTGCCAGCAGCCAAGAAGCCTTGGACAGCCCACAGGGAGAGACCCAGTACTTC	CASSQEALDSPQGETQYF	TRBV3-1	TRBD1	TRBJ2-5	16	23	28	38	Blood	Blood_CASSQEALDSPQGETQYF
26	0.00286186	TGCGCCAGCAGCGCCGCTCCCGGGACAGGGGGTCCCGAGCAGTACTTC	CASSAAPGTGGPEQYF	TRBV5-1	TRBD1	TRBJ2-7	11	17	31	35	Blood	Blood_CASSAAPGTGGPEQYF
26	0.00286186	TGTGCCAGCAGCTTAGGCGGGACGGAACACTATGGCTACACCTTC	CASSLGGTEHYGYTF	TRBV7-9	TRBD1	TRBJ1-2	15	17	22	28	Blood	Blood_CASSLGGTEHYGYTF
26	0.00286186	TGTGCCAGCAGCCCCGGGACAGGGCCAGATACGCAGTATTTT	CASSPGTGPDTQYF	TRBV4-2	TRBD1	TRBJ2-3	12	13	23	25	Blood	Blood_CASSPGTGPDTQYF
25	0.00275179	TGTGTTGTGAGTGATCTGGATGGGGCAAACAACCTCTTCTTT	CVVSDLDGANNLFF	TRAV8-2	.	TRAJ36	15	-1	-1	20	Blood	Blood_CVVSDLDGANNLFF
25	0.00275179	TGCGCCAGCAGCTTGACAGGGCCCTACAATGAGCAGTTCTTC	CASSLTGPYNEQFF	TRBV5-1	TRBD1	TRBJ2-1	14	15	20	22	Blood	Blood_CASSLTGPYNEQFF
25	0.00275179	TGCGCTGTGTCGCACGACTACAAGCTCAGCTTT	CAVSHDYKLSF	TRAV1-1	.	TRAJ20	8	-1	-1	13	Blood	Blood_CAVSHDYKLSF
24	0.00264172	TGTGCCACCTGGGACGCCCGAATTTGAATTATTATAAGAAACTCTTT	CATWDARI_NYYKKLF	TRGV2	.	TRGJ1	15	-1	-1	20	Blood	Blood_CATWDARI_NYYKKLF
24	0.00264172	TGTGCCAGCAGCGTATTTATCGGGGGGGCTAATGAGCAGTTCTTC	CASSVFIGGANEQFF	TRBV9	TRBD1	TRBJ2-1	14	23	28	30	Blood	Blood_CASSVFIGGANEQFF
24	0.00264172	TGTGCAGCAAGCCGGTACAATAACAATGACATGCGCTTT	CAASRYNNNDMRF	TRAV29DV5	.	TRAJ43	11	-1	-1	14	Blood	Blood_CAASRYNNNDMRF
24	0.00264172	TGTGTGGCCACCTCAGGAACCTACAAATACATCTTT	CVATSGTYKYIF	TRAV10	.	TRAJ40	6	-1	-1	9	Blood	Blood_CVATSGTYKYIF
23	0.00253165	TGTGCCAGCAGTGGGACCGGGTCTTTTTTACAAGCGAAAGAGCAGTACTTC	CASSGTGSFLQAKEQYF	TRBV27	TRBD1	TRBJ2-7	11	12	20	39	Blood	Blood_CASSGTGSFLQAKEQYF
23	0.00253165	TGTGCAGGATTAGGGTTGGATCCTACCTCAGGAACCTACAAATACATCTTT	CAGLGLDPTSGTYKYIF	TRAV25	.	TRAJ40	7	-1	-1	22	Blood	Blood_CAGLGLDPTSGTYKYIF
23	0.00253165	TGTGCTTTCACGCCGAACACCGGTAACCAGTTCTATTTT	CAFTPNTGNQFYF	TRAV38-1	.	TRAJ49	9	-1	-1	13	Blood	Blood_CAFTPNTGNQFYF
22	0.00242157	TGCAGTGCTAGAGATTTACCTTTAGCGGACTCCTCCTCCTACAATGAGCAGTTCTTC	CSARDLPLADSSSYNEQFF	TRBV20-1	TRBD2	TRBJ2-1	14	22	27	35	Blood	Blood_CSARDLPLADSSSYNEQFF
22	0.00242157	TGTGCCAGCAGCTTAGCGGTAGGGGGCAGCCTGTCCTACAATGAGCAGTTCTTC	CASSLAVGGSLSYNEQFF	TRBV7-9	TRBD1	TRBJ2-1	17	20	26	33	Blood	Blood_CASSLAVGGSLSYNEQFF
22	0.00242157	TGTGCTCTTGGGGAACTAGCTGGGGGACGTTCACGGCGTAAACTCATCTTT	CALGELAGGRSRRKLIF	TRDV1	TRDD3	TRDJ1	18	19	26	38	Blood	Blood_CALGELAGGRSRRKLIF
22	0.00242157	TGTGCCAGCAGTGAAGATAGAAGTTATAGCAATCAGCCCCAGCATTTT	CASSEDRSYSNQPQHF	TRBV6-1	.	TRBJ1-5	15	-1	-1	24	Blood	Blood_CASSEDRSYSNQPQHF
22	0.00242157	TGCAGCGTTGAAGATCCCTGGGGGCGACTAAAAGAGACCCAGTACTTC	CSVEDPWGRLKETQYF	TRBV29-1	TRBD1	TRBJ2-5	15	19	25	31	Blood	Blood_CSVEDPWGRLKETQYF
22	0.00242157	TGTGCCAGCAGCTTCCGCGGGGTGAAGGAGACCCAGTACTTC	CASSFRGVKETQYF	TRBV5-4	TRBD2	TRBJ2-5	13	16	20	27	Blood	Blood_CASSFRGVKETQYF
22	0.00242157	TGTGCAGAGAGTTCTTCTTATAGCAACTATCAGTTAATCTGG	CAESSSYSNYQLIW	TRAV5	.	TRAJ33	11	-1	-1	19	Blood	Blood_CAESSSYSNYQLIW
22	0.00242157	TGTGCACACAGAAATCGAGGAAACACACCTCTTGTCTTT	CAHRNRGNTPLVF	TRAV5	.	TRAJ29	5	-1	-1	17	Blood	Blood_CAHRNRGNTPLVF
21	0.0023115	TGTGCCAGCAGCAGCGGGGGGAACACCGGGGAGCTGTTTTTTT	CASSSGG_TPGSCFF	TRBV6-5	TRBD2	TRBJ2-2	10	12	17	20	Blood	Blood_CASSSGG_TPGSCFF
21	0.0023115	TGTGCCGTGATGCCTTCTGGGGGTTACCAGAAAGTTACCTTT	CAVMPSGGYQKVTF	TRAV8-1	.	TRAJ13	9	-1	-1	14	Blood	Blood_CAVMPSGGYQKVTF
20	0.00220143	TGTGCAGAGAGTATAGAGTTAGGGGGCTCTAGCAACACAGGCAAACTAATCTTT	CAESIELGGSSNTGKLIF	TRAV5	.	TRAJ37	14	-1	-1	24	Blood	Blood_CAESIELGGSSNTGKLIF
20	0.00220143	TGTGCCAGCAGCCTCATTTCCGGGACAGATAATTTCTACGAGCAGTACTTC	CASSLISGTDNFYEQYF	TRBV7-9	TRBD1	TRBJ2-7	11	19	27	35	Blood	Blood_CASSLISGTDNFYEQYF
20	0.00220143	TGCGCCAGCAGCCAAGAGCGGACCACCCAAGCCTATGGCTACACCTTC	CASSQERTTQAYGYTF	TRBV4-3	.	TRBJ1-2	16	-1	-1	32	Blood	Blood_CASSQERTTQAYGYTF
20	0.00220143	TGTGCTGTTATTAATTCAGGAGGAGGTGCTGACGGACTCACCTTT	CAVINSGGGADGLTF	TRAV21	.	TRAJ45	7	-1	-1	13	Blood	Blood_CAVINSGGGADGLTF
20	0.00220143	TGTGCCACCAGTAAAGGGGTGCAGGTTGCCTACGAGCAGTACTTC	CATSKGVQVAYEQYF	TRBV7-2	TRBD1	TRBJ2-7	10	14	18	28	Blood	Blood_CATSKGVQVAYEQYF
20	0.00220143	TGTGCCAGCAGCTTCGGGGGGGAGGGGATAAATGAGCAGTTCTTC	CASSFGGEGINEQFF	TRBV11-2	TRBD2	TRBJ2-1	13	19	25	30	Blood	Blood_CASSFGGEGINEQFF
20	0.00220143	TGTGCCAGCAGCCCCGGGACTGGAGACAATGAGCAGTTCTTC	CASSPGTGDNEQFF	TRBV6-5	TRBD2	TRBJ2-1	10	12	20	25	Blood	Blood_CASSPGTGDNEQFF
20	0.00220143	TGCGCCAGCAGCTTTGGACAGGGTAGGGATGAGCAGTTCTTC	CASSFGQGRDEQFF	TRBV5-1	TRBD1	TRBJ2-1	13	15	22	28	Blood	Blood_CASSFGQGRDEQFF
20	0.00220143	TGCGCCAGCAGCAGGACAGCGAACACCGGGGAGCTGTTTTTT	CASSRTANTGELFF	TRBV5-1	TRBD1	TRBJ2-2	11	13	17	18	Blood	Blood_CASSRTANTGELFF
19	0.00209136	TGTGCCAGCAGTTTATCCCGGGGTTTGAGGCTAGAAGCTTTCTTT	CASSLSRGLRLEAFF	TRBV27	TRBD1	TRBJ1-1	16	17	21	33	Blood	Blood_CASSLSRGLRLEAFF
19	0.00209136	TGTGCTGTGAGTGAGCGAACTGGAGGCTTCAAAACTATCTTT	CAVSERTGGFKTIF	TRAV8-4	.	TRAJ9	13	-1	-1	18	Blood	Blood_CAVSERTGGFKTIF
19	0.00209136	TGTGTGGTGACAGGAGGAGGTGCTGACGGACTCACCTTT	CVVTGGGADGLTF	TRAV12-1	.	TRAJ45	9	-1	-1	10	Blood	Blood_CVVTGGGADGLTF
19	0.00209136	TGTGCCAGCAGTTTCGGGAGCACAGATACGCAGTATTTT	CASSFGSTDTQYF	TRBV12-3	.	TRBJ2-3	13	-1	-1	18	Blood	Blood_CASSFGSTDTQYF
19	0.00209136	TGTGCCAGCAGCTTTGATCTGGGTAGCGAGCAGTACTTC	CASSFDLGSEQYF	TRBV5-4	.	TRBJ2-7	13	-1	-1	26	Blood	Blood_CASSFDLGSEQYF
19	0.00209136	TGTGCCAGCAGCTTATGGGGAGGACAGCCCCAGCATTTT	CASSLWGGQPQHF	TRBV7-3	TRBD2	TRBJ1-5	14	17	22	24	Blood	Blood_CASSLWGGQPQHF
19	0.00209136	TGCATCGTTCCGGGTATGCACTCAACTTC	CIVPG_ALNF	TRAV26-1	.	TRAJ41	7	-1	-1	7	Blood	Blood_CIVPG_ALNF
18	0.00198129	TGTGCTGTGAGAGCAATCACGGGAGGAGGAAACAAACTCACCTTT	CAVRAITGGGNKLTF	TRAV1-2	.	TRAJ10	12	-1	-1	16	Blood	Blood_CAVRAITGGGNKLTF
18	0.00198129	TGTGCCAGCAGCCGCCGGGACATCTGGGGTACTGAAGCTTTCTTT	CASSRRDIWGTEAFF	TRBV11-1	TRBD1	TRBJ1-1	11	14	21	30	Blood	Blood_CASSRRDIWGTEAFF
18	0.00198129	TGTGCTGTGGACTCACGGACTGGGGCAAACAACCTCTTCTTT	CAVDSRTGANNLFF	TRAV8-3	.	TRAJ36	9	-1	-1	18	Blood	Blood_CAVDSRTGANNLFF
18	0.00198129	TGTGCCAGCAGGGAACAGGGCCGCGGCTACGAGCAGTACTTC	CASREQGRGYEQYF	TRBV27	TRBD1	TRBJ2-7	10	14	19	26	Blood	Blood_CASREQGRGYEQYF
18	0.00198129	TGCAGCGTTGATCTCACTAGCGGGATAAATGAGCAGTTCTTC	CSVDLTSGINEQFF	TRBV29-1	TRBD2	TRBJ2-1	10	15	24	27	Blood	Blood_CSVDLTSGINEQFF
18	0.00198129	TGTGCTGTGGCCTCAGGAACCTACAAATACATCTTT	CAVASGTYKYIF	TRAV21	.	TRAJ40	8	-1	-1	10	Blood	Blood_CAVASGTYKYIF
18	0.00198129	TGCGCTGTGAGAGGCGGAGGAAAGCTTATCTTC	CAVRGGGKLIF	TRAV1-1	.	TRAJ23	12	-1	-1	15	Blood	Blood_CAVRGGGKLIF
18	0.00198129	TGCATCCCGCGAAACAAACTGGTCTTT	CIPRNKLVF	TRAV26-2	.	TRAJ47	6	-1	-1	10	Blood	Blood_CIPRNKLVF
17	0.00187122	TGTGCTCTTGGGACACTTCCTAGGGTTCGTACCGATAAACTCATCTTT	CALGTLPRVRTDKLIF	TRDV1	TRDD2	TRDJ1	11	15	21	30	Blood	Blood_CALGTLPRVRTDKLIF
17	0.00187122	TGCGCCAGCAGCCAATCTACTGGAGTAGCAGAGACCCAGTACTTC	CASSQSTGVAETQYF	TRBV4-1	.	TRBJ2-5	14	-1	-1	29	Blood	Blood_CASSQSTGVAETQYF
17	0.00187122	TGTGCCAGTAGAACGGGACAGGGTATCAATGAGCAGTTCTTC	CASRTGQGINEQFF	TRBV19	TRBD1	TRBJ2-1	10	13	22	26	Blood	Blood_CASRTGQGINEQFF
17	0.00187122	TGTGCCAGCAGCTTAGTACTGGGATACAATGAGCAGTTCTTC	CASSLVLGYNEQFF	TRBV11-2	.	TRBJ2-1	15	-1	-1	24	Blood	Blood_CASSLVLGYNEQFF
17	0.00187122	TGTGCCAGCAGCGGACAGGGGGTGTGGAATGAGCAGTTCTTC	CASSGQGVWNEQFF	TRBV6-1	TRBD1	TRBJ2-1	10	12	21	27	Blood	Blood_CASSGQGVWNEQFF
17	0.00187122	TGTGCAGGGCGCCCAGCGGGGACCGGTAACCAGTTCTATTTT	CAGRPAGTGNQFYF	TRAV27	.	TRAJ49	7	-1	-1	21	Blood	Blood_CAGRPAGTGNQFYF
17	0.00187122	TGTGCCACCATATGAGCAGGGTTGGACTGAAGCTTTCTTT	CATI*AG_WTEAFF	TRBV28	TRBD1	TRBJ1-1	6	16	20	25	Blood	Blood_CATI*AG_WTEAFF
17	0.00187122	TGTGCTTTCATGATTGGTAGCAACTATCAGTTAATCTGG	CAFMIGSNYQLIW	TRAV38-1	.	TRAJ33	12	-1	-1	17	Blood	Blood_CAFMIGSNYQLIW
17	0.00187122	TGTGCCAGCAGTCCCCTTACGGGTGAAGCTTTCTTT	CASSPLTGEAFF	TRBV27	TRBD1	TRBJ1-1	11	12	16	23	Blood	Blood_CASSPLTGEAFF
16	0.00176114	TGTGCTTATAGGAGGTAGAAACCTCCTAGGGGGGATACGCAGGGGTGAGTACCGATAAACTCATCTTT	CAYRR*KPPRG_YAGVSTDKLIF	TRAV38-2DV8	TRDD3	TRDJ1	13	29	39	50	Blood	Blood_CAYRR*KPPRG_YAGVSTDKLIF
16	0.00176114	TGCGCCAGCAGTCAATCCCCGGGGGGCGCGTGTGTGAAAAACTGTTTTTT	CASSQSPG_RVCEKLFF	TRBV23-1	TRBD1	TRBJ1-4	16	21	28	34	Blood	Blood_CASSQSPG_RVCEKLFF
16	0.00176114	TGTGCCAGCAGTCCGGGGGACAGGGCGGCCGGGGAGCTGTTTTTT	CASSPGDRAAGELFF	TRBV6-1	TRBD1	TRBJ2-2	11	16	24	28	Blood	Blood_CASSPGDRAAGELFF
16	0.00176114	TGTGTGGTGTCGGAATCTGGGGGTTACCAGAAAGTTACCTTT	CVVSESGGYQKVTF	TRAV12-1	.	TRAJ13	8	-1	-1	15	Blood	Blood_CVVSESGGYQKVTF
16	0.00176114	TGTGCTGCCCACGCCAACCAGGCAGGAACTGCTCTGATCTTT	CAAHANQAGTALIF	TRAV21	.	TRAJ15	6	-1	-1	12	Blood	Blood_CAAHANQAGTALIF
16	0.00176114	TGTGCTACGGACGCGTCTTCTCGGGGAGGAAAGCTTATCTTC	CATDASSRGGKLIF	TRAV17	.	TRAJ23	16	-1	-1	23	Blood	Blood_CATDASSRGGKLIF
16	0.00176114	TGTGCCAGCAGCTTAGCTCCAGGACAATACGAGCAGTACTTC	CASSLAPGQYEQYF	TRBV7-2	TRBD1	TRBJ2-7	16	21	25	27	Blood	Blood_CASSLAPGQYEQYF
16	0.00176114	TGTGCCAGCAGCGATCCCGGGACGGAAGAGACCCAGTACTTC	CASSDPGTEETQYF	TRBV5-6	TRBD1	TRBJ2-5	11	14	22	25	Blood	Blood_CASSDPGTEETQYF
16	0.00176114	TGCGCTGTGTCCATGAACACAGGCTTTCAGAAACTTGTATTT	CAVSMNTGFQKLVF	TRAV1-1	.	TRAJ8	8	-1	-1	4	Blood	Blood_CAVSMNTGFQKLVF
16	0.00176114	TGCGCCAGGGACCCGGGACCCCAGGGCGATGAGCAGTTCTTC	CARDPGPQGDEQFF	TRBV10-2	TRBD1	TRBJ2-1	7	11	18	28	Blood	Blood_CARDPGPQGDEQFF
16	0.00176114	TGTGCTGTGAGAGATGACAGCTGGGGGAAATTGCAGTTT	CAVRDDSWGKLQF	TRAV1-2	.	TRAJ24	14	-1	-1	14	Blood	Blood_CAVRDDSWGKLQF
16	0.00176114	TGTGCCAGCAGTCAGTCAGCAGATACGCAGTATTTT	CASSQSADTQYF	TRBV12-4	.	TRBJ2-3	11	-1	-1	19	Blood	Blood_CASSQSADTQYF
15	0.00165107	TGTGCCAGCAGCGTATCTCTCACGGGAGCCGACCACACAGATACGCAGTATTTT	CASSVSLTGADHTDTQYF	TRBV9	TRBD2	TRBJ2-3	14	22	27	35	Blood	Blood_CASSVSLTGADHTDTQYF
15	0.00165107	TGTGCCAGCAGCGGACGTGGTAAAGGGGGGACCGGGGAGCTGTTTTTT	CASSGRGKGGTGELFF	TRBV11-3	TRBD1	TRBJ2-2	11	23	28	30	Blood	Blood_CASSGRGKGGTGELFF
15	0.00165107	TGTGCAGGGAGCCACCTCAAAGCCTACAATAACAATGACATGCGCTTT	CAGSHLKAYNNNDMRF	TRAV13-2	.	TRAJ43	6	-1	-1	24	Blood	Blood_CAGSHLKAYNNNDMRF
15	0.00165107	TGTGCCACCTGGGACGGGCCTCTGAATCTGGTTGGTTCAAGATATTT	CATWDGPL_SGWFKIF	TRGV2	.	TRGJP1	19	-1	-1	27	Blood	Blood_CATWDGPL_SGWFKIF
15	0.00165107	TGTGCCAGCAGTGAACGACAGGGAACAAAAGAGACCCAGTACTTC	CASSERQGTKETQYF	TRBV25-1	TRBD1	TRBJ2-5	14	16	22	28	Blood	Blood_CASSERQGTKETQYF
15	0.00165107	TGTGCCAGCAGGGCCGGGACAGGGATTACCGGGGAGCTGTTTTTT	CASRAGTGITGELFF	TRBV12-4	TRBD1	TRBJ2-2	10	13	23	27	Blood	Blood_CASRAGTGITGELFF
15	0.00165107	TGTGCCAGCAGTTACTCAGGGAACACCGGGGAGCTGTTTTTT	CASSYSGNTGELFF	TRBV6-5	.	TRBJ2-2	16	-1	-1	20	Blood	Blood_CASSYSGNTGELFF
15	0.00165107	TGCAGTGCTAGAGACGCAAGGGACTCCTACGAGCAGTACTTC	CSARDARDSYEQYF	TRBV20-1	.	TRBJ2-7	13	-1	-1	23	Blood	Blood_CSARDARDSYEQYF
15	0.00165107	TGTGCTGCTCTCAACCAGGCAGGAACTGCTCTGATCTTT	CAALNQAGTALIF	TRAV36DV7	.	TRAJ15	6	-1	-1	11	Blood	Blood_CAALNQAGTALIF
15	0.00165107	TGTGCCACCTGGGACGGGGAAGGGTATAAGAAACTCTTT	CATWDGEGYKKLF	TRGV2	.	TRGJ1	17	-1	-1	24	Blood	Blood_CATWDGEGYKKLF
15	0.00165107	TGTGCCGGGGAGGGAGGAGGAAACAAACTCACCTTT	CAGEGGGNKLTF	TRAV12-2	.	TRAJ10	6	-1	-1	11	Blood	Blood_CAGEGGGNKLTF
15	0.00165107	TGCAGCGTTCGGGGACAAGGGGATGAGCAGTTCTTC	CSVRGQGDEQFF	TRBV29-1	TRBD1	TRBJ2-1	8	11	21	22	Blood	Blood_CSVRGQGDEQFF
14	0.001541	TGTGCTGTCAGATGGGCCACTACCTCAGGAACCTACAAATACATCTTT	CAVRWATTSGTYKYIF	TRAV41	.	TRAJ40	12	-1	-1	18	Blood	Blood_CAVRWATTSGTYKYIF
14	0.001541	TGCAGTGCTAGGGCACCCACCCGGGACTTCTCCTACGAGCAGTACTTC	CSARAPTRDFSYEQYF	TRBV20-1	TRBD2	TRBJ2-7	10	19	27	29	Blood	Blood_CSARAPTRDFSYEQYF
14	0.001541	TGTGCCACCTGGGACAGGCGGTAAGAATTATTATAAGAAACTCTTT	CATWDRR*_NYYKKLF	TRGV3	.	TRGJ1	18	-1	-1	24	Blood	Blood_CATWDRR*_NYYKKLF
14	0.001541	TGTGCCACCAGTCCGAGCGGGAGGGAAGGGGAGACCCAGTACTTC	CATSPSGREGETQYF	TRBV24-1	TRBD2	TRBJ2-5	11	15	24	30	Blood	Blood_CATSPSGREGETQYF
14	0.001541	TGTGCCACCAGCAGAGAGTTATCGTCTGGAAACACCATATATTTT	CATSRELSSGNTIYF	TRBV15	.	TRBJ1-3	16	-1	-1	24	Blood	Blood_CATSRELSSGNTIYF
14	0.001541	TGCATCCTGAGATTATCTAACTTTGGAAATGAGAAATTAACCTTT	CILRLSNFGNEKLTF	TRAV26-2	.	TRAJ48	11	-1	-1	13	Blood	Blood_CILRLSNFGNEKLTF
14	0.001541	TGTGTGGTGAACGGTAAGGATAGCAGCTATAAATTGATCTTC	CVVNGKDSSYKLIF	TRAV12-1	.	TRAJ12	11	-1	-1	17	Blood	Blood_CVVNGKDSSYKLIF
14	0.001541	TGTGCCAGCAGTGAAGGGGCAGGGGCCAACGTCCTGACTTTC	CASSEGAGANVLTF	TRBV25-1	TRBD1	TRBJ2-6	14	15	19	21	Blood	Blood_CASSEGAGANVLTF
14	0.001541	TGTGCCAGCAGTTTTTCACAGGGGATTGGCTACACCTTC	CASSFSQGIGYTF	TRBV12-4	TRBD1	TRBJ1-2	13	17	23	26	Blood	Blood_CASSFSQGIGYTF
14	0.001541	TGCATCCTGAGAGAGAACACCGGTAACCAGTTCTATTTT	CILRENTGNQFYF	TRAV26-2	.	TRAJ49	13	-1	-1	14	Blood	Blood_CILRENTGNQFYF
14	0.001541	TGTGCAAGCCCCGGGGAACTATGGCTACACCTTC	CASPGE_YGYTF	TRBV12-2	TRBD1	TRBJ1-2	7	9	14	16	Blood	Blood_CASPGE_YGYTF
13	0.00143093	TGTGCCACCTGGGACGGGCGAGTGGTTGGTTGGGTCTTAGTAGTGATTGGATCAAGACGTTT	CATWDGRVVG_GLSSDWIKTF	TRGV2	.	TRGJP2	18	-1	-1	37	Blood	Blood_CATWDGRVVG_GLSSDWIKTF
13	0.00143093	TGTGTGGTGAACATAGGAAAGGAGGGGAACACAGGCTTTCAGAAACTTGTATTT	CVVNIGKEGNTGFQKLVF	TRAV12-1	.	TRAJ8	13	-1	-1	26	Blood	Blood_CVVNIGKEGNTGFQKLVF
13	0.00143093	TGCCTCGTGGTCCCCCGGGGTATATCTAACTTTGGAAATGAGAAATTAACCTTT	CLVVPRGISNFGNEKLTF	TRAV4	.	TRAJ48	9	-1	-1	20	Blood	Blood_CLVVPRGISNFGNEKLTF
13	0.00143093	TGTGCTGGTCCCTTCTTCGGCCGGGGAACCTCCTACGACAAGGTGATATTT	CAGPFFGRGTSYDKVIF	TRAV35	.	TRAJ50	7	-1	-1	26	Blood	Blood_CAGPFFGRGTSYDKVIF
13	0.00143093	TGCGCCAGCAGCCCTGGGACTAGCGGGTTGAGAGATACGCAGTATTTT	CASSPGTSGLRDTQYF	TRBV4-1	TRBD2	TRBJ2-3	12	15	26	32	Blood	Blood_CASSPGTSGLRDTQYF
13	0.00143093	TGTGCTTCCCCTTTACGCAATAATGCAGGCAACATGCTCACCTTT	CASPLRNNAGNMLTF	TRAV38-1	.	TRAJ39	6	-1	-1	18	Blood	Blood_CASPLRNNAGNMLTF
13	0.00143093	TGTGCCAGCAGCCAACTAGGCGATAGCAATCAGCCCCAGCATTTT	CASSQLGDSNQPQHF	TRBV9	TRBD2	TRBJ1-5	11	14	18	22	Blood	Blood_CASSQLGDSNQPQHF
13	0.00143093	TGCGCCAGCAGCTTGGACGCAAATTTCTACGAGCAGTACTTC	CASSLDANFYEQYF	TRBV5-1	.	TRBJ2-7	15	-1	-1	26	Blood	Blood_CASSLDANFYEQYF
13	0.00143093	TGCAGCGTTGCCGGGACAGGGGAAGGTGGCGAGCAGTACTTC	CSVAGTGEGGEQYF	TRBV29-1	TRBD1	TRBJ2-7	9	10	21	29	Blood	Blood_CSVAGTGEGGEQYF
13	0.00143093	TGTGCCAGCAGCTCCGTAGGGTCAGATACGCAGTATTTT	CASSSVGSDTQYF	TRBV12-3	.	TRBJ2-3	10	-1	-1	22	Blood	Blood_CASSSVGSDTQYF
13	0.00143093	TGCGCCAGCGCGGGCCCGGTCGTACACGAGCAGTACTTC	CASAGPVVHEQYF	TRBV5-1	TRBD2	TRBJ2-7	8	11	16	25	Blood	Blood_CASAGPVVHEQYF
13	0.00143093	TGTGCAATGAGGGATAGCAACTATCAGTTAATCTGG	CAMRDSNYQLIW	TRAV12-3	.	TRAJ33	10	-1	-1	11	Blood	Blood_CAMRDSNYQLIW
13	0.00143093	TGTGCAGAAGATAACAATGCCAGACTCATGTTT	CAEDNNARLMF	TRAV5	.	TRAJ31	7	-1	-1	10	Blood	Blood_CAEDNNARLMF
13	0.00143093	TGTGCTGTGACGAACAATGACATGCGCTTT	CAVTNNDMRF	TRAV21	.	TRAJ43	9	-1	-1	12	Blood	Blood_CAVTNNDMRF
12	0.00132086	TGTGCCAGCAGCGTAGCTACCGTAGTAATTATGGCGGGGTTTAACCACGAGCAGTACTTC	CASSVATVVIMAGFNHEQYF	TRBV9	TRBD2	TRBJ2-7	19	33	37	46	Blood	Blood_CASSVATVVIMAGFNHEQYF
12	0.00132086	TGTGCTGTGAGAGACCCTTTGAATTATGGAGGAAGCCAAGGAAATCTCATCTTT	CAVRDPLNYGGSQGNLIF	TRAV3	.	TRAJ42	14	-1	-1	19	Blood	Blood_CAVRDPLNYGGSQGNLIF
12	0.00132086	TGCGCTGTGAGAGATGGATACTCTGGGGCTGGGAGTTACCAACTCACTTTC	CAVRDGYSGAGSYQLTF	TRAV1-1	.	TRAJ28	14	-1	-1	13	Blood	Blood_CAVRDGYSGAGSYQLTF
12	0.00132086	TGTGTTGTGAGTGATTTAGGCGATAATGCAGGCAACATGCTCACCTTT	CVVSDLGDNAGNMLTF	TRAV8-2	.	TRAJ39	14	-1	-1	22	Blood	Blood_CVVSDLGDNAGNMLTF
12	0.00132086	TGTGCCAGCAGTTTATCTAGCGGATCTACCACAGATACGCAGTATTTT	CASSLSSGSTTDTQYF	TRBV12-3	TRBD2	TRBJ2-3	14	16	22	25	Blood	Blood_CASSLSSGSTTDTQYF
12	0.00132086	TGTGCCAGCAGCGCTAGAAAAGACAGGGTTGAATCACCCCTCCACTTT	CASSARKDRVESPLHF	TRBV9	TRBD1	TRBJ1-6	12	21	27	33	Blood	Blood_CASSARKDRVESPLHF
12	0.00132086	TGTGCCGTGGTTCCGAATAATAATGCAGGCAACATGCTCACCTTT	CAVVPNNNAGNMLTF	TRAV39	.	TRAJ39	9	-1	-1	14	Blood	Blood_CAVVPNNNAGNMLTF
12	0.00132086	TGTGCCACCGGGTGGGTCAGCAAGGGTGATTGGATCAAGACGTTT	CATGWVSKGDWIKTF	TRGV2	.	TRGJP2	8	-1	-1	25	Blood	Blood_CATGWVSKGDWIKTF
12	0.00132086	TGTGCCAGCAGCTTAGTGGGTTTTGGCACAGATACGCAGTATTTT	CASSLVGFGTDTQYF	TRBV7-9	.	TRBJ2-3	15	-1	-1	25	Blood	Blood_CASSLVGFGTDTQYF
12	0.00132086	TGTGCCAGCAGCGTAACAGGGAACTCCAATCAGCCCCAGCATTTT	CASSVTGNSNQPQHF	TRBV9	TRBD1	TRBJ1-5	14	15	20	26	Blood	Blood_CASSVTGNSNQPQHF
12	0.00132086	TGTGCTCTGAGATGTACTGGAGCCAATAGTAAGCTGACATTT	CALRCTGANSKLTF	TRAV9-2	.	TRAJ56	10	-1	-1	14	Blood	Blood_CALRCTGANSKLTF
12	0.00132086	TGTGCTGTGAGAGACATGGATAGCAGCTATAAATTGATCTTC	CAVRDMDSSYKLIF	TRAV3	.	TRAJ12	17	-1	-1	15	Blood	Blood_CAVRDMDSSYKLIF
12	0.00132086	TGTGCCAGCAGCGAGACTAGCGGGAAGGATGAGCAGTTCTTC	CASSETSGKDEQFF	TRBV7-3	TRBD2	TRBJ2-1	11	14	24	28	Blood	Blood_CASSETSGKDEQFF
12	0.00132086	TGTGCCAGCAGCACCGACAGGGGGCTCTACGAGCAGTACTTC	CASSTDRGLYEQYF	TRBV28	TRBD1	TRBJ2-7	10	15	24	26	Blood	Blood_CASSTDRGLYEQYF
12	0.00132086	TGCAGCGTTGTTGGACAGGGGTACACCGGGGAGCTGTTTTTT	CSVVGQGYTGELFF	TRBV29-1	TRBD1	TRBJ2-2	9	12	20	22	Blood	Blood_CSVVGQGYTGELFF
12	0.00132086	TGCAGCGTACTAGAAGTTAATGAAAAACTGTTTTTTT	CSVLEV_MKNCFF	TRBV29-1	TRBD2	TRBJ1-4	7	8	12	17	Blood	Blood_CSVLEV_MKNCFF
12	0.00132086	TGTGCCACCTGGGAATGGATAAGAAACTCTTT	CATWE_DKKLF	TRGV2	.	TRGJ1	13	-1	-1	18	Blood	Blood_CATWE_DKKLF
11	0.00121079	TGTGCCAGCAGCTTAAGACTAGCGGGGGGCCCCCACAATGAGCAGTTCTTC	CASSLRLAGGPHNEQFF	TRBV7-9	TRBD2	TRBJ2-1	14	16	31	34	Blood	Blood_CASSLRLAGGPHNEQFF
11	0.00121079	TGTGCTGTGAGAGACATGGGCCCCCCGGGCAGGAGAGCACTTACTTTT	CAVRDMGPPGRRALTF	TRAV3	.	TRAJ5	17	-1	-1	25	Blood	Blood_CAVRDMGPPGRRALTF
11	0.00121079	TGTGCCAGCTCCCCCAGTCCGAGGACAGGGTCCTACGAGCAGTACTTC	CASSPSPRTGSYEQYF	TRBV18	TRBD1	TRBJ2-7	10	11	29	30	Blood	Blood_CASSPSPRTGSYEQYF
11	0.00121079	TGTGCCAGCTCACCCCCGGGGGGGGCTAGCTACGAGCAGTACTTC	CASSPPGGASYEQYF	TRBV18	TRBD1	TRBJ2-7	18	20	25	29	Blood	Blood_CASSPPGGASYEQYF
11	0.00121079	TGTGCCAGCAGCTTTCCGGGGGCGGTTGGAGAGACCCAGTACTTC	CASSFPGAVGETQYF	TRBV5-4	TRBD1	TRBJ2-5	13	17	23	29	Blood	Blood_CASSFPGAVGETQYF
11	0.00121079	TGCGCCAGCAGCTTGGTTGGGGATTTCACAGATACGCAGTATTTT	CASSLVGDFTDTQYF	TRBV5-1	.	TRBJ2-3	15	-1	-1	26	Blood	Blood_CASSLVGDFTDTQYF
11	0.00121079	TGTGCTGTGCTGTTTACCGGCACTGCCAGTAAACTCACCTTT	CAVLFTGTASKLTF	TRAV20	.	TRAJ44	9	-1	-1	14	Blood	Blood_CAVLFTGTASKLTF
11	0.00121079	TGTGCCACCAGCGAGGGGGCGGACCTTTACGAGCAGTACTTC	CATSEGADLYEQYF	TRBV15	TRBD1	TRBJ2-7	11	13	20	27	Blood	Blood_CATSEGADLYEQYF
11	0.00121079	TGTGCAATGAGCGAGGCCTCAGGATACAGCACCCTCACCTTT	CAMSEASGYSTLTF	TRAV12-3	.	TRAJ11	12	-1	-1	18	Blood	Blood_CAMSEASGYSTLTF
11	0.00121079	TGTGCTGCGTGGGATCCTGGACTGGTTGGTTCAAGATATTT	CAAWDPG_GWFKIF	TRGV10	.	TRGJP1	14	-1	-1	20	Blood	Blood_CAAWDPG_GWFKIF
11	0.00121079	TGTGCTGCGTGGGATTAGGAGGATTATAAGAAACTCTTT	CAAWD*EDYKKLF	TRGV10	.	TRGJ1	16	-1	-1	22	Blood	Blood_CAAWD*EDYKKLF
11	0.00121079	TGTGCCAGCAGTTACGGTCAGGGGGCTTTGGCTTTCTTT	CASSYGQGALAFF	TRBV6-5	TRBD1	TRBJ1-1	14	18	25	30	Blood	Blood_CASSYGQGALAFF
11	0.00121079	TGTGCCACCTGGGACGTCATGATCCAGAAACTCTTT	CATWDVMIQKLF	TRGV8	.	TRGJ1	13	-1	-1	25	Blood	Blood_CATWDVMIQKLF
10	0.00110072	TGTGCCCGATCCGGCGAAAGTGGAGGTAGCAACTATAAACTGACATTT	CARSGESGGSNYKLTF	TRAV14DV4	.	TRAJ53	4	-1	-1	18	Blood	Blood_CARSGESGGSNYKLTF
10	0.00110072	TGTGCCAGCAGCTTACGACTAGCGTCGAACACCGGGGAGCTGTTTTTT	CASSLRLASNTGELFF	TRBV7-9	TRBD2	TRBJ2-2	14	16	23	25	Blood	Blood_CASSLRLASNTGELFF
10	0.00110072	TGTGCTAGTGGTCTCAGAGGTGGGGAGACGAGAGACCCAGTACTTC	CASGLRGG_RRETQYF	TRBV12-5	TRBD2	TRBJ2-5	11	22	26	30	Blood	Blood_CASGLRGG_RRETQYF
10	0.00110072	TGTGCCAGCAGCGATTTCGGGACTTCTGGAAACACCATATATTTT	CASSDFGTSGNTIYF	TRBV2	TRBD2	TRBJ1-3	10	17	23	24	Blood	Blood_CASSDFGTSGNTIYF
10	0.00110072	TGTGTTGTGAGTGATGGGGAGGACTACAAGCTCAGCTTT	CVVSDGEDYKLSF	TRAV8-2	.	TRAJ20	14	-1	-1	21	Blood	Blood_CVVSDGEDYKLSF
10	0.00110072	TGTGCCAGTAGTTGGGACACCACCTACGAGCAGTACTTC	CASSWDTTYEQYF	TRBV19	TRBD1	TRBJ2-7	11	13	18	22	Blood	Blood_CASSWDTTYEQYF
10	0.00110072	TGTGCAGAGACGGGAGCTGCAGGCAACAAGCTAACTTTT	CAETGAAGNKLTF	TRAV5	.	TRAJ17	9	-1	-1	14	Blood	Blood_CAETGAAGNKLTF
10	0.00110072	TGTGCTCTACAGGGGATGACAAGATCATCTTT	CALQG_DKIIF	TRAV6	.	TRAJ30	8	-1	-1	14	Blood	Blood_CALQG_DKIIF
9	0.000990644	TGTGCCAGCAGCGATAATAGCGGGAGGGGGAACTACAATGAGCAGTTCTTC	CASSDNSGRGNYNEQFF	TRBV11-2	TRBD2	TRBJ2-1	11	17	27	32	Blood	Blood_CASSDNSGRGNYNEQFF
9	0.000990644	TGTGCTGTGAGAGACATCAGAACCTCAGGAACCTACAAATACATCTTT	CAVRDIRTSGTYKYIF	TRAV3	.	TRAJ40	16	-1	-1	21	Blood	Blood_CAVRDIRTSGTYKYIF
9	0.000990644	TGTGCCAGCAGCGTGGGGGGAGGGAGTCCCTACGAGCAGTACTTC	CASSVGGGSPYEQYF	TRBV9	TRBD2	TRBJ2-7	13	17	23	28	Blood	Blood_CASSVGGGSPYEQYF
9	0.000990644	TGTGCCGTGAACGAGAATAATGCAGGCAACATGCTCACCTTT	CAVNENNAGNMLTF	TRAV12-2	.	TRAJ39	11	-1	-1	15	Blood	Blood_CAVNENNAGNMLTF
9	0.000990644	TGTGCCACCTGGGACAGGCCCTTTCTGGGGGGGAAACTCTTT	CATWDRPFLGGKLF	TRGV7	.	TRGJ1	19	-1	-1	32	Blood	Blood_CATWDRPFLGGKLF
9	0.000990644	TGTGCCAGCAGTCCGGGACAGGGGGCCTACGAGCAGTACTTC	CASSPGQGAYEQYF	TRBV12-3	TRBD1	TRBJ2-7	11	12	24	25	Blood	Blood_CASSPGQGAYEQYF
9	0.000990644	TGTGCAGAGAAGGGGGATAACCAGGGAGGAAAGCTTATCTTC	CAEKGDNQGGKLIF	TRAV13-2	.	TRAJ23	10	-1	-1	16	Blood	Blood_CAEKGDNQGGKLIF
9	0.000990644	TGTGCCTTTGAAGTGGAGGTAGCAACTATAAACTGACATTT	CAFEVEV_NYKLTF	TRAV24	.	TRAJ53	8	-1	-1	11	Blood	Blood_CAFEVEV_NYKLTF
9	0.000990644	TGTGCTGCGTGGGCAGAATGGGGATTATAAGAAACTCTTT	CAAWAEW_DYKKLF	TRGV10	.	TRGJ1	12	-1	-1	23	Blood	Blood_CAAWAEW_DYKKLF
9	0.000990644	TGTGCCACCTGGGACGTCTCCGGGTTATAAGAAACTCTTT	CATWDVS_GYKKLF	TRGV7	.	TRGJ1	14	-1	-1	24	Blood	Blood_CATWDVS_GYKKLF
9	0.000990644	TGCAGCGTTGAGCGTGGGACAGATTACGAGCAGTACTTC	CSVERGTDYEQYF	TRBV29-1	TRBD1	TRBJ2-7	10	15	21	24	Blood	Blood_CSVERGTDYEQYF
9	0.000990644	TGTGCCACTTATAGTAGTGATTGGATCAAGACGTTT	CATYSSDWIKTF	TRGV2	.	TRGJP2	7	-1	-1	9	Blood	Blood_CATYSSDWIKTF
9	0.000990644	TGTGCAGAGAAGAGGAATAACAATGACATGCGCTTT	CAEKRNNNDMRF	TRAV5	.	TRAJ43	9	-1	-1	15	Blood	Blood_CAEKRNNNDMRF
9	0.000990644	TGTGCGCTGGCAGGAAACACACCTCTTGTCTTT	CALAGNTPLVF	TRAV13-1	.	TRAJ29	4	-1	-1	10	Blood	Blood_CALAGNTPLVF
8	0.000880572	TGTGCCAGCAGTAAGCCGGGACCCACGTCGTTGGACACTGAAGCTTTCTTT	CASSKPGPTSLDTEAFF	TRBV27	TRBD1	TRBJ1-1	11	15	21	34	Blood	Blood_CASSKPGPTSLDTEAFF
8	0.000880572	TGTGCCAGCAGTTTCCTCGACAGGGCGCAAAACAATGAGCAGTTCTTC	CASSFLDRAQNNEQFF	TRBV28	TRBD1	TRBJ2-1	13	18	24	31	Blood	Blood_CASSFLDRAQNNEQFF
8	0.000880572	TGTGCCAGCAGCAAGGCGGACAGGGGATACACAGATACGCAGTATTTT	CASSKADRGYTDTQYF	TRBV14	TRBD1	TRBJ2-3	11	17	25	29	Blood	Blood_CASSKADRGYTDTQYF
8	0.000880572	TGTGCTCTGAGTGAGGCCTCCTTAGCAGGCAACAAGCTAACTTTT	CALSEASLAGNKLTF	TRAV19	.	TRAJ17	16	-1	-1	24	Blood	Blood_CALSEASLAGNKLTF
8	0.000880572	TGTGCCAGTAGTATAGGGGACATCTCCTACGAGCAGTACTTC	CASSIGDISYEQYF	TRBV19	TRBD1	TRBJ2-7	15	16	21	23	Blood	Blood_CASSIGDISYEQYF
8	0.000880572	TGCGCCAGCAGCTACTAGCGGGAGAGGTACGAGCAGTACTTC	CASSY*RERYEQYF	TRBV23-1	TRBD2	TRBJ2-7	10	13	23	27	Blood	Blood_CASSY*RERYEQYF
8	0.000880572	TGTGCCAGCAGCCAGTCGCCAGGGGGGACCCAGTACTTC	CASSQSPGGTQYF	TRBV14	TRBD1	TRBJ2-5	13	19	25	26	Blood	Blood_CASSQSPGGTQYF
8	0.000880572	TGTGCCTTGTGGGCCGAATTATTATAAGAAACTCTTT	CALWAE_YYKKLF	TRGV9	.	TRGJ1	12	-1	-1	14	Blood	Blood_CALWAE_YYKKLF
8	0.000880572	TGTGCAGCAAGCGGAAATGACAAGATCATCTTT	CAASGNDKIIF	TRAV29DV5	.	TRAJ30	12	-1	-1	16	Blood	Blood_CAASGNDKIIF
8	0.000880572	TGTGCAGAGAAGGGAGGAACTGCTCTGATCTTT	CAEKGGTALIF	TRAV5	.	TRAJ15	9	-1	-1	10	Blood	Blood_CAEKGGTALIF
8	0.000880572	TGTGCCACCTGGGACTTATTATTT	CATWDLLF	TRGV2	.	TRGJ1	14	-1	-1	21	Blood	Blood_CATWDLLF
7	0.000770501	TGTGCCAGCAGCTGGGACCAACCTAACACCGGGGAGCTGTTTTTT	CASSWDQPNTGELFF	TRBV11-3	TRBD1	TRBJ2-2	12	13	17	24	Blood	Blood_CASSWDQPNTGELFF
7	0.000770501	TGTGCCAGCAGCTTAGAGGGGAGCAGCTACGAGCAGTACTTC	CASSLEGSSYEQYF	TRBV13	.	TRBJ2-7	15	-1	-1	19	Blood	Blood_CASSLEGSSYEQYF
7	0.000770501	TGTGCTGTGAGAGACGGCTACTTCAACAAATTTTACTTT	CAVRDGYFNKFYF	TRAV3	.	TRAJ21	14	-1	-1	19	Blood	Blood_CAVRDGYFNKFYF
7	0.000770501	TGTGCTGGGATCGCGAACACCGGTAACCAGTTCTATTTT	CAGIANTGNQFYF	TRAV35	.	TRAJ49	8	-1	-1	13	Blood	Blood_CAGIANTGNQFYF
7	0.000770501	TGCAGTGCTAGAGACCCTGGGTCCTACGAGCAGTACTTC	CSARDPGSYEQYF	TRBV20-1	TRBD1	TRBJ2-7	13	14	18	21	Blood	Blood_CSARDPGSYEQYF
6	0.000660429	TGCAGTGCTAGAGACACCTACGGACAGGGGCTATCTACTAACTATGGCTACACCTTC	CSARDTYGQGLSTNYGYTF	TRBV20-1	TRBD1	TRBJ1-2	13	21	29	37	Blood	Blood_CSARDTYGQGLSTNYGYTF
6	0.000660429	TGCGCCAGCAGCCAGAATTCGGGGGGGGGGGCCCCCTACGAGCAGTACTTC	CASSQNSGGGAPYEQYF	TRBV4-1	TRBD1	TRBJ2-7	13	24	33	34	Blood	Blood_CASSQNSGGGAPYEQYF
6	0.000660429	TGTGCTACGGACGCGGGAAGAGATTCCGGGTATGCACTCAACTTC	CATDAGRDSGYALNF	TRAV17	.	TRAJ41	14	-1	-1	22	Blood	Blood_CATDAGRDSGYALNF
6	0.000660429	TGTGCCAGCAGCTTAACCCCGACCCTCGCAGATACGCAGTATTTT	CASSLTPTLADTQYF	TRBV7-6	TRBD2	TRBJ2-3	14	22	26	28	Blood	Blood_CASSLTPTLADTQYF
6	0.000660429	TGTGCCAGCAGCCTTGTAGGGGGCGTTAACACTGAAGCTTTCTTT	CASSLVGGVNTEAFF	TRBV6-5	TRBD1	TRBJ1-1	10	17	24	27	Blood	Blood_CASSLVGGVNTEAFF
6	0.000660429	TGTGCCAGCAACCCCGCCCAGGAACCCCAAGAGACCCAGTACTTC	CASNPAQEPQETQYF	TRBV11-2	TRBD1	TRBJ2-5	9	14	18	26	Blood	Blood_CASNPAQEPQETQYF
6	0.000660429	TGTGCCACCCAGGACCACTGGTTGGTTCAAGATATTT	CATQDH_GWFKIF	TRGV3	.	TRGJP1	8	-1	-1	13	Blood	Blood_CATQDH_GWFKIF
6	0.000660429	TGTGCCAGCAGCCTAGGGGGTCTCGAGTTCTTC	CASSLGGLEFF	TRBV6-5	TRBD1	TRBJ2-1	10	14	19	25	Blood	Blood_CASSLGGLEFF
6	0.000660429	TGCCTCTAAATAACAATGCCAGACTCATGTTT	CL*IT_ARLMF	TRAV4	.	TRAJ31	5	-1	-1	8	Blood	Blood_CL*IT_ARLMF
5	0.000550358	TGTGCCAGCATCCCTTATTCAGGGGTGGGTGCCGGGGAGCTGTTTTTT	CASIPYSGVGAGELFF	TRBV27	TRBD1	TRBJ2-2	9	19	24	31	Blood	Blood_CASIPYSGVGAGELFF
5	0.000550358	TGTGCAGCAAGTACGGCTCACGGGAGGAGGAAACAAACTCACCTTT	CAASTAHG_GGNKLTF	TRAV13-1	.	TRAJ10	12	-1	-1	16	Blood	Blood_CAASTAHG_GGNKLTF
5	0.000550358	TGTGCCAGCAGTTCGGGCGGGTCCAGCACAGATACGCAGTATTTT	CASSSGGSSTDTQYF	TRBV6-5	TRBD1	TRBJ2-3	12	14	18	24	Blood	Blood_CASSSGGSSTDTQYF
5	0.000550358	TGTGCCAGCAGTCCCCAGGACGTATCCCCGGCCGAGCAGTACTTC	CASSPQDVSPAEQYF	TRBV2	TRBD1	TRBJ2-7	11	26	30	32	Blood	Blood_CASSPQDVSPAEQYF
5	0.000550358	TGTGCCAGCAGCTGGAGCGGGAGCTCCTACAATGAGCAGTTCTTC	CASSWSGSSYNEQFF	TRBV6-2	.	TRBJ2-1	10	-1	-1	19	Blood	Blood_CASSWSGSSYNEQFF
5	0.000550358	TGCCTCGTGGGTCATTTTTCTGGTGGCTACAATAAGCTGATTTTT	CLVGHFSGGYNKLIF	TRAV4	.	TRAJ4	11	-1	-1	15	Blood	Blood_CLVGHFSGGYNKLIF
5	0.000550358	TGTGCTCTGAGTGTGGATAACCAGGGAGGAAAGCTTATCTTC	CALSVDNQGGKLIF	TRAV19	.	TRAJ23	12	-1	-1	16	Blood	Blood_CALSVDNQGGKLIF
5	0.000550358	TGTGCCAGTAGCCAGGGAGGCGGAAAAGAGACCCAGTACTTC	CASSQGGGKETQYF	TRBV19	TRBD2	TRBJ2-5	10	14	19	25	Blood	Blood_CASSQGGGKETQYF
4	0.000440286	TGTGCCAGCAGCCTAGGACAGGGCCCTTCCTGGGCCAACGTCCTGACTTTC	CASSLGQGPSWANVLTF	TRBV5-6	TRBD1	TRBJ2-6	11	15	22	31	Blood	Blood_CASSLGQGPSWANVLTF
4	0.000440286	TGCGCCAGCAGCCAGAATTCGGGGGGGGGGACCCCCTACGAGCAGTACTTC	CASSQNSGGGTPYEQYF	TRBV4-1	TRBD1	TRBJ2-7	13	27	31	34	Blood	Blood_CASSQNSGGGTPYEQYF
4	0.000440286	TGCGCCAGCAGCCGGACTAGCGGGAGTTACAATGAGCAGTTCTTC	CASSRTSGSYNEQFF	TRBV5-1	TRBD2	TRBJ2-1	11	13	25	27	Blood	Blood_CASSRTSGSYNEQFF
4	0.000440286	TGTGCTGCGTGGGATTTTGAATTATTATAAGAAACTCTTT	CAAWDFE_YYKKLF	TRGV10	.	TRGJ1	15	-1	-1	18	Blood	Blood_CAAWDFE_YYKKLF
4	0.000440286	TGTGCTGTGAGAGATCTGGGCAAGCTCATCTTT	CAVRDLGKLIF	TRAV1-2	.	TRAJ34	16	-1	-1	20	Blood	Blood_CAVRDLGKLIF
3	0.000330215	TGTGCCGGCAGCTTAGTTTTCGGAACAGGGGGATCCTACAATGAGCAGTTCTTC	CAGSLVFGTGGSYNEQFF	TRBV11-2	TRBD1	TRBJ2-1	15	20	31	33	Blood	Blood_CAGSLVFGTGGSYNEQFF
3	0.000330215	TGTGCCAGCAGCTTGGGGGACAGGGGGCGCATCTATGGCTACACCTTC	CASSLGDRGRIYGYTF	TRBV5-6	TRBD1	TRBJ1-2	15	16	29	32	Blood	Blood_CASSLGDRGRIYGYTF
3	0.000330215	TGCGCCAGCAGCCAAGATCTTGACAGGGGGCTTCAGCCCCAGCATTTT	CASSQDLDRGLQPQHF	TRBV4-1	TRBD1	TRBJ1-5	21	22	30	32	Blood	Blood_CASSQDLDRGLQPQHF
3	0.000330215	TGTGCCGTTAATACTGGAGGATTCAAAACTATCTTT	CAVNTGGFKTIF	TRAV12-2	.	TRAJ9	7	-1	-1	9	Blood	Blood_CAVNTGGFKTIF
3	0.000330215	TGTGCCAGTAGTATGACCTACAATGAGCAGTTCTTC	CASSMTYNEQFF	TRBV19	.	TRBJ2-1	13	-1	-1	16	Blood	Blood_CASSMTYNEQFF
2	0.000220143	TGTGCTTATAGGAGGTAGAAACCTCCTAGGGGGAATACGCAGGGGTGAGTACCGATAAACTCATCTTT	CAYRR*KPPRG_YAGVSTDKLIF	TRAV38-2DV8	TRDD3	TRDJ1	13	29	39	50	Blood	Blood_CAYRR*KPPRG_YAGVSTDKLIF
2	0.000220143	TGCGCCAGCAGCTTCTGGACTAGCGGGAGGATGGCCCGTATGGGGGAGCAATACTTC	CASSFWTSGRMARMGEQYF	TRBV5-1	TRBD2	TRBJ2-7	13	16	29	45	Blood	Blood_CASSFWTSGRMARMGEQYF
2	0.000220143	TGCGCCAGCAGCTTCTGGACTAACGGGAGGATGGCCCGTATGGGGGAGCAGTACTTC	CASSFWTNGRMARMGEQYF	TRBV5-1	TRBD2	TRBJ2-7	13	16	29	45	Blood	Blood_CASSFWTNGRMARMGEQYF
2	0.000220143	TGTGCAGAGAGTATAGAGTTAGGGGGCTATAGCAACACAGGCAAACTAATCTTT	CAESIELGGYSNTGKLIF	TRAV5	.	TRAJ37	14	-1	-1	24	Blood	Blood_CAESIELGGYSNTGKLIF
2	0.000220143	TGTGCTGGTCCCTTCTTCGGTCGGGGAACCTCCTACGACAAGGTGATATTT	CAGPFFGRGTSYDKVIF	TRAV35	.	TRAJ50	7	-1	-1	26	Blood	Blood_CAGPFFGRGTSYDKVIF
2	0.000220143	TGTGCTGTGAGAGGCATGGGCCCCCCGGGCAGGAGAGCACTTACTTTT	CAVRGMGPPGRRALTF	TRAV3	.	TRAJ5	17	-1	-1	25	Blood	Blood_CAVRGMGPPGRRALTF
2	0.000220143	TGTGCTGCCCACGCCAACCAGGCAGGAACTGCTCTGATCTTTG	CAAHANQ_QELL*SL	TRAV21	.	TRAJ15	6	-1	-1	12	Blood	Blood_CAAHANQ_QELL*SL
2	0.000220143	TGTGCCAGCAGTGAAGGGGCAGGGGCCCAACGTCCTGACTTTC	CASSEGA_GPNVLTF	TRBV25-1	TRBD1	TRBJ2-6	14	15	19	22	Blood	Blood_CASSEGA_GPNVLTF
2	0.000220143	TGTGCCAGTGGGACCGGGACAGGGTATGGCTACACCTTC	CASGTGTGYGYTF	TRBV27	TRBD1	TRBJ1-2	7	13	23	24	Blood	Blood_CASGTGTGYGYTF
2	0.000220143	TGTGCCAGCAGTTCGTTTAGGAGGGAGACCCAGTACTTC	CASSSFRRETQYF	TRBV13	TRBD2	TRBJ2-5	10	19	23	24	Blood	Blood_CASSSFRRETQYF
2	0.000220143	TGTGCCAGCAGCGTAGAGGGGGGGTATGAGCAGTTCTTC	CASSVEGGYEQFF	TRBV9	TRBD1	TRBJ2-1	15	16	21	25	Blood	Blood_CASSVEGGYEQFF
2	0.000220143	TGTGCCAACAGCCAAGAGCGGGGGTTTGAGCAGTTCTTC	CANSQERGFEQFF	TRBV4-2	TRBD1	TRBJ2-1	16	19	23	26	Blood	Blood_CANSQERGFEQFF
2	0.000220143	TGTGCCAGTCAGCAGGGGGAAGAGACCCAGTACTTC	CASQQGEETQYF	TRBV6-6	TRBD1	TRBJ2-5	7	12	18	19	Blood	Blood_CASQQGEETQYF
2	0.000220143	TGTGCAATGAGAGTCCCGGCGGGAGACATGCGCTTT	CAMRVPAGDMRF	TRAV14DV4	.	TRAJ43	12	-1	-1	24	Blood	Blood_CAMRVPAGDMRF
1	0.000110072	TGTGCCAGCAGCGCACGCGGATCCGGGAGGGCCTCCACCGGGGAGCTGTTTTTT	CASSARGSGRASTGELFF	TRBV9	TRBD2	TRBJ2-2	12	23	32	35	Blood	Blood_CASSARGSGRASTGELFF
1	0.000110072	TGTGCCAGCAGTTTATCTAGCGGATCTATCACAGATACGCAGTATTTT	CASSLSSGSITDTQYF	TRBV12-3	TRBD2	TRBJ2-3	14	16	22	25	Blood	Blood_CASSLSSGSITDTQYF
1	0.000110072	TGTGCCAGCAGCATACTAGCGACAGGCTCCTACAATGAGCAGTTCTTC	CASSILATGSYNEQFF	TRBV28	TRBD2	TRBJ2-1	10	14	20	25	Blood	Blood_CASSILATGSYNEQFF
1	0.000110072	TGTGCCAGCAGCGGACGTGGTAAAGGGGGGACCGGGGAGCTGTTTTT	CASSGRGK_GDRGAVF	TRBV11-3	TRBD1	TRBJ2-2	11	23	28	30	Blood	Blood_CASSGRGK_GDRGAVF
1	0.000110072	TGTGCCAGCTCACCCCCGGGGGGGGGCTAGCTACGAGCAGTACTTC	CASSPPGG_ASYEQYF	TRBV18	TRBD1	TRBJ2-7	18	21	26	30	Blood	Blood_CASSPPGG_ASYEQYF
1	0.000110072	TGTGCTGTGAGAGACGGGAAGAACAGAGATGACAAGATCATCTTT	CAVRDGKNRDDKIIF	TRAV3	.	TRAJ30	14	-1	-1	20	Blood	Blood_CAVRDGKNRDDKIIF
1	0.000110072	TGTGCCAGCAGTTACAGTGCACAGGGATCCGGGGAGCTGTTTTTT	CASSYSAQGSGELFF	TRBV6-6	TRBD1	TRBJ2-2	14	20	25	28	Blood	Blood_CASSYSAQGSGELFF
1	0.000110072	TGTGCCAGCAGGCTTGTAGGGGGCGTTAACACTGAAGCTTTCTTT	CASRLVGGVNTEAFF	TRBV6-1	TRBD1	TRBJ1-1	10	17	24	27	Blood	Blood_CASRLVGGVNTEAFF
1	0.000110072	TGTGCAGAGAGAACCCCCCAGGGCAGTGCTTCCAAGATAATCTTT	CAERTPQGSASKIIF	TRAV5	.	TRAJ3	10	-1	-1	22	Blood	Blood_CAERTPQGSASKIIF
1	0.000110072	TGTGTCAGCAGCTTAGCTCCAGGACAATACGAGCAGTACTTC	CVSSLAPGQYEQYF	TRBV7-2	TRBD1	TRBJ2-7	16	21	25	27	Blood	Blood_CVSSLAPGQYEQYF
1	0.000110072	TGTGCTGTGTATTCAGGAGGAGGTGCTGACGGACTCACCTTT	CAVYSGGGADGLTF	TRAV21	.	TRAJ45	8	-1	-1	7	Blood	Blood_CAVYSGGGADGLTF
1	0.000110072	TGTGCTGTGACCCGCGGAGGAAGCCAAGGAAATCTCATCTTT	CAVTRGGSQGNLIF	TRAV8-4	.	TRAJ42	9	-1	-1	15	Blood	Blood_CAVTRGGSQGNLIF
1	0.000110072	TGTGCTGTGAACGAGAATAATGCAGGCAACATGCTCACCTTT	CAVNENNAGNMLTF	TRAV12-2	.	TRAJ39	11	-1	-1	15	Blood	Blood_CAVNENNAGNMLTF
1	0.000110072	TGTGCTACGAACGCGTCTTCTCGGGGAGGAAAGCTTATCTTC	CATNASSRGGKLIF	TRAV17	.	TRAJ23	16	-1	-1	23	Blood	Blood_CATNASSRGGKLIF
1	0.000110072	TGTGCCACCAGCGAGGGGGCGGACCTTTATGAGCAGTACTTC	CATSEGADLYEQYF	TRBV15	TRBD1	TRBJ2-7	11	13	20	30	Blood	Blood_CATSEGADLYEQYF
1	0.000110072	TGTGCCAGGGACCCGGGACCCCAGGGCGATGAGCAGTTCTTC	CARDPGPQGDEQFF	TRBV10-2	TRBD1	TRBJ2-1	7	11	18	28	Blood	Blood_CARDPGPQGDEQFF
1	0.000110072	TGTGCAGGGCGTCCAGCGGGGACCGGTAACCAGTTCTATTTT	CAGRPAGTGNQFYF	TRAV27	.	TRAJ49	7	-1	-1	21	Blood	Blood_CAGRPAGTGNQFYF
1	0.000110072	TGTATGGTGTCGGAATCTGGGGGTTACCAGAAAGTTACCTTT	CMVSESGGYQKVTF	TRAV12-1	.	TRAJ13	8	-1	-1	15	Blood	Blood_CMVSESGGYQKVTF
1	0.000110072	TGTGCTGGGATCGCAAACACCGGTAACCAGTTCTATTTT	CAGIANTGNQFYF	TRAV35	.	TRAJ49	8	-1	-1	15	Blood	Blood_CAGIANTGNQFYF
1	0.000110072	TGTGCCAGCCGGAGACAGGGCATCAATGAGCAGTTCTTC	CASRRQGINEQFF	TRBV6-1	TRBD1	TRBJ2-1	8	13	19	23	Blood	Blood_CASRRQGINEQFF
1	0.000110072	TGTGCACACAGAAATCGATGAAACACACCTCTTGTCTTT	CAHRNR*NTPLVF	TRAV5	.	TRAJ29	5	-1	-1	19	Blood	Blood_CAHRNR*NTPLVF
1	0.000110072	TGCGCCAGCGCAGGCCCGGTCGTACACGAGCAGTACTTC	CASAGPVVHEQYF	TRBV5-1	TRBD1	TRBJ2-7	8	14	18	25	Blood	Blood_CASAGPVVHEQYF
1	0.000110072	AGCATCCTGAGAGAGAACACCGGTAACCAGTTCTATTTT	SILRENTGNQFYF	TRAV26-2	.	TRAJ49	13	-1	-1	14	Blood	Blood_SILRENTGNQFYF
1	0.000110072	TGTGCCACCTGGGACGGATTATTATAAGAAACTCTTT	CATWDG_YYKKLF	TRGV7	.	TRGJ1	14	-1	-1	17	Blood	Blood_CATWDG_YYKKLF
1	0.000110072	TGTGCCAGACAAGATCGAACCTCGTTTGCCTACTGG	CARQDRTSFAYW	IGHV1-3	IGHD3-10	IGHJ4	8	15	20	24	Blood	Blood_CARQDRTSFAYW
1	0.000110072	TGTGCGAGCATGGAATATGGAAACAAACTGGTCTTT	CASMEYGNKLVF	TRAV13-1	.	TRAJ47	4	-1	-1	8	Blood	Blood_CASMEYGNKLVF
1	0.000110072	TGTGCAGAGACACCTAACACCGACAAGCTCATCTTT	CAETPNTDKLIF	TRAV13-2	.	TRAJ34	9	-1	-1	14	Blood	Blood_CAETPNTDKLIF
1	0.000110072	TGTGCAGAGAAGAGGAATAATAATGACATGCGCTTT	CAEKRNNNDMRF	TRAV5	.	TRAJ43	9	-1	-1	15	Blood	Blood_CAEKRNNNDMRF
1	0.000110072	CGTGCCAGCAGTCCCCTTACGGGTGAAGCTTTCTTT	RASSPLTGEAFF	TRBV27	TRBD1	TRBJ1-1	11	12	16	23	Blood	Blood_RASSPLTGEAFF
1	0.000110072	CGTGCCAGCAGTCAGTCAGCAGATACGCAGTATTTT	RASSQSADTQYF	TRBV12-3	.	TRBJ2-3	11	-1	-1	19	Blood	Blood_RASSQSADTQYF
1	0.000110072	TGTGCTGCGTGGGTCCTATTATAAGAAACTCTTT	CAAWVL_YKKLF	TRGV10	.	TRGJ1	12	-1	-1	16	Blood	Blood_CAAWVL_YKKLF
1285	0.148555	TGTGCCAGCAGCTTTGGGTTTGGAGATACGCAGTATTTT	CASSFGFGDTQYF	TRBV7-8	.	TRBJ2-3	13	-1	-1	23	Tumor	Tumor_CASSFGFGDTQYF
1236	0.14289	TGCAGTGCCATAGCAACTAGCGGGAGTGATGAGCAGTTCTTC	CSAIATSGSDEQFF	TRBV20-1	TRBD2	TRBJ2-1	7	15	25	28	Tumor	Tumor_CSAIATSGSDEQFF
515	0.0595376	TGTGCCAGCGGGGGTACAGGGTCGGCAATAGCCCATCAGCCCCAGCATTTT	CASGGTGSAIAHQPQHF	TRBV27	TRBD1	TRBJ1-5	8	15	20	34	Tumor	Tumor_CASGGTGSAIAHQPQHF
452	0.0522543	TGTGCTCTGACCGTCGATACTGGAGGCTTCAAAACTATCTTT	CALTVDTGGFKTIF	TRAV9-2	.	TRAJ9	9	-1	-1	16	Tumor	Tumor_CALTVDTGGFKTIF
348	0.0402312	TGTGCCAGCAGCTTGGCCCGGCGGGACGGGCTGGATACGCAGTATTTT	CASSLARRDGLDTQYF	TRBV5-8	TRBD1	TRBJ2-3	17	21	26	33	Tumor	Tumor_CASSLARRDGLDTQYF
332	0.0383815	TGTGCAATGAGAGAGGGCTTGGAGGGTTACCAGAAAGTTACCTTT	CAMREGLEGYQKVTF	TRAV14DV4	.	TRAJ13	17	-1	-1	23	Tumor	Tumor_CAMREGLEGYQKVTF
312	0.0360694	TGTGTGGTGAGGACGGATTATGGAGGAAGCCAAGGAAATCTCATCTTT	CVVRTDYGGSQGNLIF	TRAV12-1	.	TRAJ42	9	-1	-1	16	Tumor	Tumor_CVVRTDYGGSQGNLIF
236	0.0272832	TGTGCCAGCAGCTTGTTTGAGACTAGCGGAAGCCCCCGGTGGAACGAGCAGTACTTC	CASSLFETSGSPRWNEQYF	TRBV5-6	TRBD2	TRBJ2-7	14	20	28	43	Tumor	Tumor_CASSLFETSGSPRWNEQYF
216	0.0249711	TGTGCAGAGACCCTCCCAGAACACAGGCTTTCAGAAACTTGTATTT	CAETLPEH_GFQKLVF	TRAV13-2	.	TRAJ8	9	-1	-1	18	Tumor	Tumor_CAETLPEH_GFQKLVF
166	0.0191908	TGTGCCAGCAGCTTAGTTTTCGGAACAGGGGGATCCTACAATGAGCAGTTCTTC	CASSLVFGTGGSYNEQFF	TRBV11-2	TRBD1	TRBJ2-1	15	20	31	33	Tumor	Tumor_CASSLVFGTGGSYNEQFF
136	0.0157225	TGTGCTGTGCAGGCGGGCGACAGCTGGGGGAAATTGCAGTTT	CAVQAGDSWGKLQF	TRAV20	.	TRAJ24	13	-1	-1	18	Tumor	Tumor_CAVQAGDSWGKLQF
129	0.0149133	TGTGCCAGTAGCTCAGGGTCGGAGCTCTACGAGCAGTACTTC	CASSSGSELYEQYF	TRBV19	TRBD1	TRBJ2-7	10	13	17	20	Tumor	Tumor_CASSSGSELYEQYF
118	0.0136416	TGTGCAGGGGGGACGGATGGCCAGAAGCTGCTCTTT	CAGGTDGQKLLF	TRAV25	.	TRAJ16	8	-1	-1	15	Tumor	Tumor_CAGGTDGQKLLF
114	0.0131792	TGTGCAGAGTTCACGGGAGGAGGAAACAAACTCACCTTT	CAEFTGGGNKLTF	TRAV5	.	TRAJ10	8	-1	-1	10	Tumor	Tumor_CAEFTGGGNKLTF
113	0.0130636	TGTGCTGTCTTTCCCTACAATAACAATGACATGCGCTTT	CAVFPYNNNDMRF	TRAV41	.	TRAJ43	8	-1	-1	15	Tumor	Tumor_CAVFPYNNNDMRF
102	0.0117919	TGTGCAGCAAGCGTCGTGGATAGCAACTATCAGTTAATCTGG	CAASVVDSNYQLIW	TRAV29DV5	.	TRAJ33	12	-1	-1	16	Tumor	Tumor_CAASVVDSNYQLIW
90	0.0104046	TGTGCCAGCAGCTTCGTGGGGGGCTTTTACAATGAGCAGTTCTTC	CASSFVGGFYNEQFF	TRBV5-6	TRBD1	TRBJ2-1	13	18	23	27	Tumor	Tumor_CASSFVGGFYNEQFF
90	0.0104046	TGCATCCTCGAGCTGAGAGATGACAAGATCATCTTT	CILELRDDKIIF	TRAV26-2	.	TRAJ30	7	-1	-1	15	Tumor	Tumor_CILELRDDKIIF
85	0.00982659	TGTGCCAGCGCTTCGACTAGCGGTGACTACGAGCAGTACTTC	CASASTSGDYEQYF	TRBV18	TRBD2	TRBJ2-7	8	14	22	26	Tumor	Tumor_CASASTSGDYEQYF
80	0.00924855	TGTGCCTTGTGGTGTTATAAGAAACTCTTT	CALWCYKKLF	TRGV9	.	TRGJ1	11	-1	-1	14	Tumor	Tumor_CALWCYKKLF
77	0.00890173	TGTGCCAGCAGCTTAGAGACTAATCAAGATACGCAGTATTTT	CASSLETNQDTQYF	TRBV7-3	TRBD2	TRBJ2-3	14	17	21	26	Tumor	Tumor_CASSLETNQDTQYF
75	0.00867052	TGTGCCACCTGGGAAAGGTGATTGGATCAAGACGTTT	CATWER_DWIKTF	TRGV8	.	TRGJP2	17	-1	-1	17	Tumor	Tumor_CATWER_DWIKTF
71	0.00820809	TGCAGCGTTGAGGACTCGGGGCGGCTATCCTACAATGAGCAGTTCTTC	CSVEDSGRLSYNEQFF	TRBV29-1	TRBD1	TRBJ2-1	10	17	22	27	Tumor	Tumor_CSVEDSGRLSYNEQFF
69	0.00797688	TGTGCCACCTGGGATAGATTATTATAAGAAACTCTTT	CATWDR_YYKKLF	TRGV8	.	TRGJ1	16	-1	-1	17	Tumor	Tumor_CATWDR_YYKKLF
66	0.00763006	TGTGCCAGCAGCAGCGGGGGGAACACCGGGGAGCTGTTTTTT	CASSSGGNTGELFF	TRBV6-5	TRBD2	TRBJ2-2	10	12	17	20	Tumor	Tumor_CASSSGGNTGELFF
66	0.00763006	TGTGCTGCGTGGGAACAATTATTATAAGAAACTCTTT	CAAWEQ_YYKKLF	TRGV10	.	TRGJ1	13	-1	-1	16	Tumor	Tumor_CAAWEQ_YYKKLF
64	0.00739884	TGTGCCAGCAGTTTACAGGGGTCCTACGAGCAGTACTTC	CASSLQGSYEQYF	TRBV28	TRBD1	TRBJ2-7	14	15	20	21	Tumor	Tumor_CASSLQGSYEQYF
62	0.00716763	TGTGCCAGCAGCTCGGCAGGTGGCACAGATACGCAGTATTTT	CASSSAGGTDTQYF	TRBV5-4	.	TRBJ2-3	16	-1	-1	22	Tumor	Tumor_CASSSAGGTDTQYF
61	0.00705202	TGCCTCGTGGGTGATAGCAACTATCAGTTAATCTGG	CLVGDSNYQLIW	TRAV4	.	TRAJ33	13	-1	-1	12	Tumor	Tumor_CLVGDSNYQLIW
59	0.00682081	TGTGCAATGAGTTATACTGGAGGCTTCAAAACTATCTTT	CAMSYTGGFKTIF	TRAV14DV4	.	TRAJ9	10	-1	-1	13	Tumor	Tumor_CAMSYTGGFKTIF
59	0.00682081	TGTGCTGTGACCTCCGGTAACCAGTTCTATTTT	CAVTSGNQFYF	TRAV21	.	TRAJ49	9	-1	-1	13	Tumor	Tumor_CAVTSGNQFYF
58	0.0067052	TGTGCCACCAGCAGAGATCGAAGGCTTGAAAACATTCAGTACTTC	CATSRDRRLENIQYF	TRBV15	.	TRBJ2-4	18	-1	-1	28	Tumor	Tumor_CATSRDRRLENIQYF
55	0.00635838	TGTGCCAGCAGCCTCATTTCCGGGACAGATAATTTCTACGAGCAGTACTTC	CASSLISGTDNFYEQYF	TRBV7-9	TRBD1	TRBJ2-7	11	19	27	35	Tumor	Tumor_CASSLISGTDNFYEQYF
54	0.00624277	TGTGCTGCGTGGGAGTATTATAAGAAACTCTTT	CAAWEYYKKLF	TRGV10	.	TRGJ1	13	-1	-1	15	Tumor	Tumor_CAAWEYYKKLF
53	0.00612717	TGTGCCAGCAGTGACTCAGCCGGGGAGCTGTTTTTT	CASSDSAGELFF	TRBV6-4	.	TRBJ2-2	16	-1	-1	19	Tumor	Tumor_CASSDSAGELFF
50	0.00578035	TGTGCCAGCAGCTTAGGAAGGGACCAAAACCGCGCCGGGGAGCTGTTTTTT	CASSLGRDQNRAGELFF	TRBV7-8	TRBD1	TRBJ2-2	15	19	23	34	Tumor	Tumor_CASSLGRDQNRAGELFF
46	0.00531792	TGTGCCACCTGGGATAGGCCTGAAATGGATTATTATAAGAAACTCTTT	CATWDRPEMDYYKKLF	TRGV8	.	TRGJ1	20	-1	-1	28	Tumor	Tumor_CATWDRPEMDYYKKLF
46	0.00531792	TGCGCCAGCAGCCAAGATGGGGGAATTCGACCCCTCCACTTT	CASSQDGGIRPLHF	TRBV4-3	TRBD1	TRBJ1-6	17	18	22	23	Tumor	Tumor_CASSQDGGIRPLHF
46	0.00531792	TGTGCTACGGGGATGGATAGCAGCTATAAATTGATCTTC	CATGMDSSYKLIF	TRAV17	.	TRAJ12	9	-1	-1	10	Tumor	Tumor_CATGMDSSYKLIF
45	0.00520231	TGTGCCATCAGTGAGGAGGGATTGCAGAATCAGCCCCAGCATTTT	CAISEEGLQNQPQHF	TRBV10-3	TRBD2	TRBJ1-5	14	15	19	27	Tumor	Tumor_CAISEEGLQNQPQHF
44	0.00508671	TGTGCCAGCAGTTCGGACAGGGGGGTTGCTTTCTTT	CASSSDRGVAFF	TRBV27	TRBD1	TRBJ1-1	12	14	23	27	Tumor	Tumor_CASSSDRGVAFF
43	0.0049711	TGTGCCACCCCCCGAAGGTCAGGAAAAGAAATGAGCTCCTACAATGAGCAGTTCTTC	CATPRRSGKEMSSYNEQFF	TRBV24-1	.	TRBJ2-1	8	-1	-1	32	Tumor	Tumor_CATPRRSGKEMSSYNEQFF
43	0.0049711	TGTGCCAGCAGCCAGGACTCCTACGAGCAGTACTTC	CASSQDSYEQYF	TRBV4-2	.	TRBJ2-7	13	-1	-1	17	Tumor	Tumor_CASSQDSYEQYF
40	0.00462428	TGTGCTTTCATGAAGACTAACTTTGGAAATGAGAAATTAACCTTT	CAFMKTNFGNEKLTF	TRAV38-1	.	TRAJ48	14	-1	-1	16	Tumor	Tumor_CAFMKTNFGNEKLTF
40	0.00462428	TGTGCCATCAACGGCGGTAGCTTGGCCACAGATACGCAGTATTTT	CAINGGSLATDTQYF	TRBV10-3	.	TRBJ2-3	9	-1	-1	26	Tumor	Tumor_CAINGGSLATDTQYF
40	0.00462428	TGTGCCACCCAATACTACTCCGGGACTTCAGATACGCAGTATTTT	CATQYYSGTSDTQYF	TRBV19	TRBD2	TRBJ2-3	6	19	26	28	Tumor	Tumor_CATQYYSGTSDTQYF
39	0.00450867	TGTGCCAGCAGTGAAGATTCGCGGGGGAGTAACTACGAGCAGTACTTC	CASSEDSRGSNYEQYF	TRBV6-1	TRBD1	TRBJ2-7	15	22	26	32	Tumor	Tumor_CASSEDSRGSNYEQYF
38	0.00439306	TGTGCCATCAGTGAGACCAGAGGACAGAACTATGGCTACACCTTC	CAISETRGQNYGYTF	TRBV10-3	TRBD1	TRBJ1-2	14	21	26	27	Tumor	Tumor_CAISETRGQNYGYTF
38	0.00439306	TGTGCCAGCAGCTCCACAGGTCCTTTCACTGAAGCTTTCTTT	CASSSTGPFTEAFF	TRBV7-3	TRBD1	TRBJ1-1	12	15	19	26	Tumor	Tumor_CASSSTGPFTEAFF
38	0.00439306	TGTGCAGAGAACGGCTACAAGCTCAGCTTT	CAENGYKLSF	TRAV5	.	TRAJ20	9	-1	-1	9	Tumor	Tumor_CAENGYKLSF
35	0.00404624	TGTGCCAGCAGCCAACTAGGCGATAGCAATCAGCCCCAGCATTTT	CASSQLGDSNQPQHF	TRBV9	TRBD2	TRBJ1-5	11	14	18	22	Tumor	Tumor_CASSQLGDSNQPQHF
34	0.00393064	TGTGCTGGGTATCCATCTTATACTGGAGCCAATAGTAAGCTGACATTT	CAGYPSYTGANSKLTF	TRAV35	.	TRAJ56	8	-1	-1	17	Tumor	Tumor_CAGYPSYTGANSKLTF
33	0.00381503	TGTGCCAGCAGCTTCCGCGGGGTGAAGGAGACCCAGTACTTC	CASSFRGVKETQYF	TRBV5-4	TRBD2	TRBJ2-5	13	16	20	27	Tumor	Tumor_CASSFRGVKETQYF
32	0.00369942	TGCCTCGTGGGTGACGAAAATACTGGAGGCTTCAAAACTATCTTT	CLVGDENTGGFKTIF	TRAV4	.	TRAJ9	14	-1	-1	17	Tumor	Tumor_CLVGDENTGGFKTIF
32	0.00369942	TGTGCCACCTGGGACAGGCCCTTTCTGGGGGGGAAACTCTTT	CATWDRPFLGGKLF	TRGV7	.	TRGJ1	19	-1	-1	32	Tumor	Tumor_CATWDRPFLGGKLF
32	0.00369942	TGTGCCGTGACCAATTCAGGAAACACACCTCTTGTCTTT	CAVTNSGNTPLVF	TRAV12-2	.	TRAJ29	9	-1	-1	12	Tumor	Tumor_CAVTNSGNTPLVF
31	0.00358382	TGTGCCTTGTGGGAGTTGCCCTGGAATTATTATAAGAAACTCTTT	CALWELPWNYYKKLF	TRGV9	.	TRGJ1	18	-1	-1	23	Tumor	Tumor_CALWELPWNYYKKLF
31	0.00358382	TGTGCAATGAGCGCATACAACTTCAACAAATTTTACTTT	CAMSAYNFNKFYF	TRAV12-3	.	TRAJ21	13	-1	-1	14	Tumor	Tumor_CAMSAYNFNKFYF
30	0.00346821	TGCGCCAGCAGCCAAGAGGGGACAGGGCTCCCTACTAATGAAAAACTGTTTTTT	CASSQEGTGLPTNEKLFF	TRBV4-1	TRBD1	TRBJ1-4	16	18	26	33	Tumor	Tumor_CASSQEGTGLPTNEKLFF
30	0.00346821	TGTGCCAGCAGCCAAGATAGCGGGAGGGTATCCTACAATGAGCAGTTCTTC	CASSQDSGRVSYNEQFF	TRBV3-1	TRBD2	TRBJ2-1	17	18	27	30	Tumor	Tumor_CASSQDSGRVSYNEQFF
30	0.00346821	TGCAGTGCTAGCGGGACAGGGGGTTTAACTGGAAACACCATATATTTT	CSASGTGGLTGNTIYF	TRBV20-1	TRBD1	TRBJ1-3	10	11	22	28	Tumor	Tumor_CSASGTGGLTGNTIYF
30	0.00346821	TGCAGTGCTAGAGACGCAAGGGACTCCTACGAGCAGTACTTC	CSARDARDSYEQYF	TRBV20-1	.	TRBJ2-7	13	-1	-1	23	Tumor	Tumor_CSARDARDSYEQYF
29	0.0033526	TGTGCCTTGTGGGAAATATGCTATAAGAAACTCTTT	CALWEICYKKLF	TRGV9	.	TRGJ1	13	-1	-1	21	Tumor	Tumor_CALWEICYKKLF
28	0.00323699	TGCGCCAGCAGCCTTCGGGCGGACGGGAATGAAAAACTGTTTTTT	CASSLRADGNEKLFF	TRBV4-1	TRBD1	TRBJ1-4	12	16	20	27	Tumor	Tumor_CASSLRADGNEKLFF
28	0.00323699	TGCATCGTCAGAGTCCCTCAGGGCGGATCTGAAAAGCTGGTCTTT	CIVRVPQGGSEKLVF	TRAV26-1	.	TRAJ57	14	-1	-1	16	Tumor	Tumor_CIVRVPQGGSEKLVF
28	0.00323699	TGTGCCACCTGGGACGGGCCTGGGGTGAGAAGAAACTCTTT	CATWDGP_GEKKLF	TRGV2	.	TRGJ1	19	-1	-1	29	Tumor	Tumor_CATWDGP_GEKKLF
26	0.00300578	TGTGCTTTCATGAAGCATCAATAGTGGAGGTAGCAACTATAAACTGACATTT	CAFMKHQ*W_GSNYKLTF	TRAV38-1	.	TRAJ53	17	-1	-1	19	Tumor	Tumor_CAFMKHQ*W_GSNYKLTF
26	0.00300578	TGTGCCACCTGGGACGGGCCTCTGAATCTGGTTGGTTCAAGATATTT	CATWDGPL_SGWFKIF	TRGV2	.	TRGJP1	19	-1	-1	27	Tumor	Tumor_CATWDGPL_SGWFKIF
26	0.00300578	TGTGCCAGCAGTGGAGGACAGGTCGTTCCCGGCGAGCAGTACTTC	CASSGGQVVPGEQYF	TRBV2	TRBD1	TRBJ2-7	12	15	21	32	Tumor	Tumor_CASSGGQVVPGEQYF
25	0.00289017	TGTGTTGTGAGAATGGTTGACAAGATCATCTTT	CVVRMVDKIIF	TRAV8-2	.	TRAJ30	10	-1	-1	17	Tumor	Tumor_CVVRMVDKIIF
24	0.00277457	TGCAGCGTTGCCGGGACAGGGGAAGGTGGCGAGCAGTACTTC	CSVAGTGEGGEQYF	TRBV29-1	TRBD1	TRBJ2-7	9	10	21	29	Tumor	Tumor_CSVAGTGEGGEQYF
24	0.00277457	TGTGCTACCCACGGGAGGAGGAAACAAACTCACCTTT	CATHGR_GNKLTF	TRAV17	.	TRAJ10	7	-1	-1	5	Tumor	Tumor_CATHGR_GNKLTF
23	0.00265896	TGTGCCAGCAGCTGGCGGGGGCCCCAAGAGACCCAGTACTTC	CASSWRGPQETQYF	TRBV5-4	TRBD1	TRBJ2-5	12	16	21	23	Tumor	Tumor_CASSWRGPQETQYF
22	0.00254335	TGTGCCAGCAGCTCGTCCGGGACTAGCGGGTTCCTCGAGGGAGATACGCAGTATTTT	CASSSSGTSGFLEGDTQYF	TRBV5-5	TRBD2	TRBJ2-3	12	16	29	41	Tumor	Tumor_CASSSSGTSGFLEGDTQYF
22	0.00254335	TGTGCAGGATTAGGGTTGGATCCTACCTCAGGAACCTACAAATACATCTTT	CAGLGLDPTSGTYKYIF	TRAV25	.	TRAJ40	7	-1	-1	22	Tumor	Tumor_CAGLGLDPTSGTYKYIF
22	0.00254335	TGTACTCTGACCGTCGATACTGGAGGCTTCAAAACTATCTTT	CTLTVDTGGFKTIF	TRAV9-2	.	TRAJ9	9	-1	-1	16	Tumor	Tumor_CTLTVDTGGFKTIF
21	0.00242775	TGTGCTGTGAGAGACTGGTTTTCAGATGGCCAGAAGCTGCTCTTT	CAVRDWFSDGQKLLF	TRAV3	.	TRAJ16	14	-1	-1	16	Tumor	Tumor_CAVRDWFSDGQKLLF
19	0.00219653	TGTGCCAGCCGAGGGAGAGGGGATGGTTCACCCCTCCACTTT	CASRGRGDGSPLHF	TRBV14	TRBD1	TRBJ1-6	8	12	21	26	Tumor	Tumor_CASRGRGDGSPLHF
16	0.00184971	TGTGCCAGCAGCCCATCTGGACAGGCGTCCCCCACAGATACGCAGTATTTT	CASSPSGQASPTDTQYF	TRBV7-8	TRBD1	TRBJ2-3	11	18	24	32	Tumor	Tumor_CASSPSGQASPTDTQYF
15	0.0017341	TGTGCCACCTGGGACGCCCGAATTTGAATTATTATAAGAAACTCTTT	CATWDARI_NYYKKLF	TRGV2	.	TRGJ1	15	-1	-1	20	Tumor	Tumor_CATWDARI_NYYKKLF
14	0.0016185	TGTGCCACCTGGGACAGGCGGTAAGAATTATTATAAGAAACTCTTT	CATWDRR*_NYYKKLF	TRGV3	.	TRGJ1	18	-1	-1	24	Tumor	Tumor_CATWDRR*_NYYKKLF
14	0.0016185	TGTGCCAGCAGCGCTACTAGCGGGGTTCAAGAGACCCAGTACTTC	CASSATSGVQETQYF	TRBV7-3	TRBD2	TRBJ2-5	11	15	23	27	Tumor	Tumor_CASSATSGVQETQYF
13	0.00150289	TGTGCCAGCAGTTACCCGTACACCGGGGAGCTGTTTTTT	CASSYPYTGELFF	TRBV6-6	.	TRBJ2-2	14	-1	-1	19	Tumor	Tumor_CASSYPYTGELFF
11	0.00127168	TGTGCCAGTAGCCTCATTTCCGGGACAGATAATTTCTACGAGCAGTACTTC	CASSLISGTDNFYEQYF	TRBV7-9	TRBD1	TRBJ2-7	11	19	27	35	Tumor	Tumor_CASSLISGTDNFYEQYF
11	0.00127168	TGTGCCAGCAGCGTAAAATTCGGCGGCACATCAGGAGAGACCCAGTACTTC	CASSVKFGGTSGETQYF	TRBV2	.	TRBJ2-5	10	-1	-1	35	Tumor	Tumor_CASSVKFGGTSGETQYF
10	0.00115607	TGTGCCAGCCGAGGGAGAGGGGATGGTTCACCCCCCCACTTT	CASRGRGDGSPPHF	TRBV14	TRBD1	TRBJ1-6	8	12	21	26	Tumor	Tumor_CASRGRGDGSPPHF
9	0.00104046	TGCGCCAGCAGCTTGTCTGGGTCTAGCGGGGGGGCCGCGGATACGCAGTATTTT	CASSLSGSSGGAADTQYF	TRBV5-1	TRBD2	TRBJ2-3	14	18	35	39	Tumor	Tumor_CASSLSGSSGGAADTQYF
9	0.00104046	TGTGCCAGCAGCTGGCGGGGCCCCAAGAGACCCAGTACTTC	CASSWRG_QETQYF	TRBV5-4	TRBD1	TRBJ2-5	12	16	20	22	Tumor	Tumor_CASSWRG_QETQYF
2	0.000231214	TGTGCTGGGTATCCATCTTATACTGGAGTCAATAGTAAGCTGACATTT	CAGYPSYTGVNSKLTF	TRAV35	.	TRAJ56	8	-1	-1	17	Tumor	Tumor_CAGYPSYTGVNSKLTF
2	0.000231214	TGCAGTGCTAGCGGGACAGGGGTTTAACTGGAAACACCATATATTTT	CSASGTGV_TGNTIYF	TRBV20-1	TRBD1	TRBJ1-3	10	11	21	27	Tumor	Tumor_CSASGTGV_TGNTIYF
2	0.000231214	TGTGCCACCCAATACTACTCCGGGACTTCAGATACGCAGTATGTT	CATQYYSGTSDTQYV	TRBV19	TRBD2	TRBJ2-3	6	19	26	28	Tumor	Tumor_CATQYYSGTSDTQYV
2	0.000231214	TGTGCCAGCAGTGACTCAGCCGGGGGGCTGTTTTTT	CASSDSAGGLFF	TRBV6-4	.	TRBJ2-2	16	-1	-1	19	Tumor	Tumor_CASSDSAGGLFF
1	0.000115607	TGCACCAGCAGTTTCGTAAACGCGGGGGCCCAGGAGAAGCTCCTATAATTCACCCCTCCACTTT	CTSSFVNAGAQ_RSSYNSPLHF	TRBV27	TRBD1	TRBJ1-6	13	23	28	37	Tumor	Tumor_CTSSFVNAGAQ_RSSYNSPLHF
1	0.000115607	TGCGCCAGCAGCTTGTCTGGGTCTAGCGGGGGGACCGCGGATACGCAGTATTTT	CASSLSGSSGGTADTQYF	TRBV5-1	TRBD2	TRBJ2-3	14	18	29	39	Tumor	Tumor_CASSLSGSSGGTADTQYF
1	0.000115607	TGTGCGAGAGCCAGGAGAAATTACGATGTTTTGAGGCTCGACCCCTGG	CARARRNYDVLRLDPW	IGHV4-59	IGHD3-9	IGHJ5	9	19	33	37	Tumor	Tumor_CARARRNYDVLRLDPW
1	0.000115607	TGTGTAATGAGAGAGGGCTTGGAGGGTTACCAGACAGTTACCTTT	CVMREGLEGYQTVTF	TRAV14DV4	.	TRAJ13	17	-1	-1	23	Tumor	Tumor_CVMREGLEGYQTVTF
1	0.000115607	TGTGCTACGGGGATGGATAGCAGCTAAATTGATCTTC	CATGMD_AAKLIF	TRAV17	.	TRAJ12	9	-1	-1	10	Tumor	Tumor_CATGMD_AAKLIF
1	0.000115607	TGCAGTGCTAGAGAAGAGACCTCTGAAGCTTTCTTT	CSAREETSEAFF	TRBV20-1	.	TRBJ1-1	13	-1	-1	22	Tumor	Tumor_CSAREETSEAFF
1	0.000115607	TTACTTAACTTTGGAAATGAGAAATTAACCTTT	LLNFGNEKLTF	TRAV21	.	TRAJ48	0	-1	-1	5	Tumor	Tumor_LLNFGNEKLTF

## Sheet: Figure 3g-pTRTlow
Figure 3G - pTRT Low
count	freq	cdr3nt	cdr3aa	v	d	j	VEnd	DStart	DEnd	JStart	ID	SeqID
591	0.056334	TGCAGTGCTTTACCAGCAGCGGGAGCCGGGGATGAGCAGTTCTTC	CSALPAAGAGDEQFF	TRBV20-1	TRBD2	TRBJ2-1	8	17	24	31	Blood	Blood_CSALPAAGAGDEQFF
342	0.0325994	TGTGCCAGCAGTTACTCGGGGACCACCTACGAGCAGTACTTC	CASSYSGTTYEQYF	TRBV6-6	TRBD1	TRBJ2-7	17	18	22	25	Blood	Blood_CASSYSGTTYEQYF
306	0.0291679	TGTGCCAGCAGTTCGGGACAGCCATACTACAATGAGCAGTTCTTC	CASSSGQPYYNEQFF	TRBV27	TRBD1	TRBJ2-1	12	13	20	26	Blood	Blood_CASSSGQPYYNEQFF
274	0.0261176	TGTGCCTTGTGTCCTAAGAAACTCTTT	CALCPKKLF	TRGV9	.	TRGJ2	10	-1	-1	14	Blood	Blood_CALCPKKLF
251	0.0239253	TGCGCCAGCAGTGAGTTGATGGCGAGAGGGGAGCTGTTTTTT	CASSELMARGELFF	TRBV10-1	.	TRBJ2-2	15	-1	-1	27	Blood	Blood_CASSELMARGELFF
239	0.0227814	TGTGCCAGCAGCGTAGGCGGACAGGGGGAAGCTAACTATGGCTACACCTTC	CASSVGGQGEANYGYTF	TRBV9	TRBD1	TRBJ1-2	15	18	27	29	Blood	Blood_CASSVGGQGEANYGYTF
236	0.0224955	TGTGCCAGCAGCTTAGCAAACGGTGGAAACACCATATATTTT	CASSLANGGNTIYF	TRBV13	.	TRBJ1-3	15	-1	-1	23	Blood	Blood_CASSLANGGNTIYF
223	0.0212563	TGTGCCGTGAACCTCTGGAGCTTTGGAAATGAGAAATTAACCTTT	CAVNLWSFGNEKLTF	TRAV12-2	.	TRAJ48	11	-1	-1	20	Blood	Blood_CAVNLWSFGNEKLTF
219	0.020875	TGTGCAATGAGAGAGGGCTTAGAGGGTTACCAGAAAGTTACCTTT	CAMREGLEGYQKVTF	TRAV14DV4	.	TRAJ13	17	-1	-1	23	Blood	Blood_CAMREGLEGYQKVTF
198	0.0188733	TGTGCCATCAGTGAATGGGTGAACACCGGGGAGCTGTTTTTT	CAISEWVNTGELFF	TRBV10-3	.	TRBJ2-2	13	-1	-1	20	Blood	Blood_CAISEWVNTGELFF
198	0.0188733	TGTGCTTATAGGAGCTTCGATGACAAGATCATCTTT	CAYRSFDDKIIF	TRAV38-2DV8	.	TRAJ30	14	-1	-1	18	Blood	Blood_CAYRSFDDKIIF
188	0.0179201	TGTGCCTTGTGGGAGGCCCGGGCGAAACTCTTT	CALWEARAKLF	TRGV9	.	TRGJ2	15	-1	-1	23	Blood	Blood_CALWEARAKLF
184	0.0175388	TGTGCCAGCAGGCCGGACAGGGGCTCCTCACCCCTCCACTTT	CASRPDRGSSPLHF	TRBV28	TRBD1	TRBJ1-6	10	14	22	27	Blood	Blood_CASRPDRGSSPLHF
171	0.0162997	TGTGCCAGCAGTTTATGGCTCCGGGGACATGGCTACACCTTC	CASSLWLRGHGYTF	TRBV28	TRBD1	TRBJ1-2	16	19	27	28	Blood	Blood_CASSLWLRGHGYTF
170	0.0162044	TGTGCCAGCAGCTTATGGAGCGCGAGGGGGGATACGCAGTATTTT	CASSLWSARGDTQYF	TRBV7-8	TRBD2	TRBJ2-3	14	18	27	30	Blood	Blood_CASSLWSARGDTQYF
156	0.0148699	TGTGCCGCGGATAACAATGCCAGACTCATGTTT	CAADNNARLMF	TRAV12-2	.	TRAJ31	6	-1	-1	10	Blood	Blood_CAADNNARLMF
146	0.0139167	TGCGCCAGCAGTGACTTAAGCGGGACCGGGGAGCTGTTTTTT	CASSDLSGTGELFF	TRBV10-1	TRBD2	TRBJ2-2	13	18	23	24	Blood	Blood_CASSDLSGTGELFF
145	0.0138214	TGCGCCAGCAGCTTGGGATTCGGGGTTAACGGTGAGCAGTTCTTC	CASSLGFGVNGEQFF	TRBV5-1	.	TRBJ2-1	15	-1	-1	32	Blood	Blood_CASSLGFGVNGEQFF
137	0.0130588	TGCATCCTGCCCCGGGATAACTATGGTCAGAATTTTGTCTTT	CILPRDNYGQNFVF	TRAV26-2	.	TRAJ26	8	-1	-1	10	Blood	Blood_CILPRDNYGQNFVF
129	0.0122963	TGTGCCAGCAGCATCCGGGACTGGGGAGGTCTTGAGCAGTTCTTC	CASSIRDWGGLEQFF	TRBV7-9	TRBD1	TRBJ2-1	11	14	25	32	Blood	Blood_CASSIRDWGGLEQFF
128	0.0122009	TGTGCTGTGCAGGCGGTCGGCAGCTGGGGGAAATTGCAGTTT	CAVQAVGSWGKLQF	TRAV20	.	TRAJ24	13	-1	-1	20	Blood	Blood_CAVQAVGSWGKLQF
122	0.011629	TGTGCTGTGAGTGCCAGGTATTCAGGAGGAGGTGCTGACGGACTCACCTTT	CAVSARYSGGGADGLTF	TRAV8-4	.	TRAJ45	12	-1	-1	17	Blood	Blood_CAVSARYSGGGADGLTF
122	0.011629	TGTGCCACCTGGGATGGGCAGGGTTGGTTCAAGATATTT	CATWDGQGWFKIF	TRGV4	.	TRGJP1	18	-1	-1	21	Blood	Blood_CATWDGQGWFKIF
122	0.011629	TGTGCCAGTATCCGCTGGGGACAGCCCCAGCATTTT	CASIRWGQPQHF	TRBV19	TRBD2	TRBJ1-5	9	11	15	21	Blood	Blood_CASIRWGQPQHF
111	0.0105805	TGTGCCAGCAGCTCCAGAGACCCGGGACTTTGGGATGGAAACACCATATATTTT	CASSSRDPGLWDGNTIYF	TRBV7-6	TRBD2	TRBJ1-3	12	20	28	35	Blood	Blood_CASSSRDPGLWDGNTIYF
111	0.0105805	TGTGCCACCAGCAGAGATTCTGGCAGCACCTACGAGCAGTACTTC	CATSRDSGSTYEQYF	TRBV15	.	TRBJ2-7	17	-1	-1	24	Blood	Blood_CATSRDSGSTYEQYF
107	0.0101992	TGTGCCAGCAGTTACACTAGCGGGGCCTACGAGCAGTACTTC	CASSYTSGAYEQYF	TRBV6-3	TRBD2	TRBJ2-7	14	15	23	25	Blood	Blood_CASSYTSGAYEQYF
100	0.00953198	TGTGCAGCAAGTCCCAATGCAGGCAAATCAACCTTT	CAASPNAGKSTF	TRAV13-1	.	TRAJ27	11	-1	-1	13	Blood	Blood_CAASPNAGKSTF
89	0.00848346	TGTGCCAGCCTCGTGACAGGACACCGGAACACTGAAGCTTTCTTT	CASLVTGHRNTEAFF	TRBV7-9	TRBD1	TRBJ1-1	8	14	19	26	Blood	Blood_CASLVTGHRNTEAFF
89	0.00848346	TGTGCTGCGTGGGATGATTATAAGAAACTCTTT	CAAWDDYKKLF	TRGV10	.	TRGJ2	14	-1	-1	16	Blood	Blood_CAAWDDYKKLF
83	0.00791154	TGTGCCAAAGAGGGGCGACTGCTACCCGCGTTCTTC	CAKEGRLLPAFF	TRBV19	TRBD1	TRBJ2-1	6	11	16	29	Blood	Blood_CAKEGRLLPAFF
81	0.0077209	TGTGCCAGCAGCTTACAGGGGCTAACTAACTATGGCTACACCTTC	CASSLQGLTNYGYTF	TRBV13	TRBD1	TRBJ1-2	14	15	20	25	Blood	Blood_CASSLQGLTNYGYTF
81	0.0077209	TGTGCCAGCAGTTCCTCGACAGGGTATGAGACCCAGTACTTC	CASSSSTGYETQYF	TRBV27	TRBD1	TRBJ2-5	12	17	23	27	Blood	Blood_CASSSSTGYETQYF
75	0.00714898	TGTGCCAGCAGTGCCGGGACTCCGGCGGACATTCAGTACTTC	CASSAGTPADIQYF	TRBV6-5	TRBD2	TRBJ2-4	11	13	20	28	Blood	Blood_CASSAGTPADIQYF
71	0.00676771	TGTGCCACCTGGGATCCCAATTATTATAAGAAACTCTTT	CATWDPNYYKKLF	TRGV8	.	TRGJ2	14	-1	-1	18	Blood	Blood_CATWDPNYYKKLF
70	0.00667239	TGCAGTGCTAGAGTAGGCTCAGGCCCAACCTACGAGCAGTACTTC	CSARVGSGPTYEQYF	TRBV20-1	TRBD2	TRBJ2-7	12	21	25	28	Blood	Blood_CSARVGSGPTYEQYF
68	0.00648175	TGCAGTGCTTCCACGGGACTAGGGATCCAGTTGGGCCAAGAGACCCAGTACTTC	CSASTGLGIQLGQETQYF	TRBV20-1	TRBD2	TRBJ2-5	8	13	21	35	Blood	Blood_CSASTGLGIQLGQETQYF
63	0.00600515	TGTGCCACCTGGGAGCGCGGCGAGTAAGAAACTCTTT	CATWER_ASKKLF	TRGV2	.	TRGJ1	13	-1	-1	24	Blood	Blood_CATWER_ASKKLF
61	0.00581451	TGTGCCACCTGGGATCGTCGATATTAAGAAACTCTTT	CATWDR_DIKKLF	TRGV2	.	TRGJ2	13	-1	-1	24	Blood	Blood_CATWDR_DIKKLF
60	0.00571919	TGTGCCAGCAGCGGACAGGCGAGGTACGAGCAGTACTTC	CASSGQARYEQYF	TRBV28	TRBD1	TRBJ2-7	10	12	18	24	Blood	Blood_CASSGQARYEQYF
56	0.00533791	TGTGCCAGCAGCCCAGCGGGAGAATTCAATGAGCAGTTCTTC	CASSPAGEFNEQFF	TRBV7-3	TRBD2	TRBJ2-1	11	14	21	26	Blood	Blood_CASSPAGEFNEQFF
56	0.00533791	TGTGCAGCAAGTATTGTAAATTCCGGGTATGCACTCAACTTC	CAASIVNSGYALNF	TRAV29DV5	.	TRAJ41	10	-1	-1	17	Blood	Blood_CAASIVNSGYALNF
55	0.00524259	TGTGCCAGTAGTCTCGGACTTGAAGCTTTCTTT	CASSLGLEAFF	TRBV19	TRBD2	TRBJ1-1	11	15	19	20	Blood	Blood_CASSLGLEAFF
54	0.00514727	TGTGCCTTGTGGGAGGTGGAGGAGTGTTTTTATTATAAGAAACTCTTT	CALWEVEECFYYKKLF	TRGV9	.	TRGJ2	17	-1	-1	29	Blood	Blood_CALWEVEECFYYKKLF
54	0.00514727	TGTGCCAGCAGCTGGGACGGCTACGAGCAGTACGTC	CASSWDGYEQYV	TRBV5-6	TRBD1	TRBJ2-7	12	13	17	20	Blood	Blood_CASSWDGYEQYV
52	0.00495663	TGTGCCAGCAGCCACCTGGGGCAGGGGTACAATGAGCAGTTCTTC	CASSHLGQGYNEQFF	TRBV3-1	TRBD1	TRBJ2-1	13	17	26	27	Blood	Blood_CASSHLGQGYNEQFF
52	0.00495663	TGTGCCAGCAGCGCAGCGGGAGGTACAGAGACCCAGTACTTC	CASSAAGGTETQYF	TRBV28	TRBD2	TRBJ2-5	10	14	22	26	Blood	Blood_CASSAAGGTETQYF
51	0.00486131	TGTGCCACCTGGGACGGGAATTATAAGAAACTCTTT	CATWDGNYKKLF	TRGV5	.	TRGJ1	14	-1	-1	19	Blood	Blood_CATWDGNYKKLF
50	0.00476599	TGTGCTACGGATAAGGGCGGATCTGAAAAGCTGGTCTTT	CATDKGGSEKLVF	TRAV17	.	TRAJ57	10	-1	-1	13	Blood	Blood_CATDKGGSEKLVF
48	0.00457535	TGTGCCAGCATCTACTCCCGGACAGTGAACACCGGGGAGCTGTTTTTT	CASIYSRTVNTGELFF	TRBV11-2	TRBD2	TRBJ2-2	9	11	20	26	Blood	Blood_CASIYSRTVNTGELFF
46	0.00438471	TGTGCCGCCTTGAACGACTACAAGCTCAGCTTT	CAALNDYKLSF	TRAV12-2	.	TRAJ20	6	-1	-1	12	Blood	Blood_CAALNDYKLSF
44	0.00419407	TGTGCTCTTGGGGAACTCTGGGGGAACTTTGGAAATGAGAAATTAACCTTT	CALGELWGNFGNEKLTF	TRDV1	.	TRAJ48	16	-1	-1	24	Blood	Blood_CALGELWGNFGNEKLTF
44	0.00419407	TGTGCCAGCAGTTTGGGGTCTGGGGAGACCCAGTACTTC	CASSLGSGETQYF	TRBV27	.	TRBJ2-5	13	-1	-1	24	Blood	Blood_CASSLGSGETQYF
44	0.00419407	TGTGCTTCCATGGAATATGGAAACAAACTGGTCTTT	CASMEYGNKLVF	TRAV17	.	TRAJ47	5	-1	-1	5	Blood	Blood_CASMEYGNKLVF
41	0.00390811	TGTGTGGTGAGGTACCCGGATAGCAACTATCAGTTAATCTGG	CVVRYPDSNYQLIW	TRAV10	.	TRAJ33	10	-1	-1	17	Blood	Blood_CVVRYPDSNYQLIW
41	0.00390811	TGTGCCGTGAGCTTCTACTTTGGAAATGAGAAATTAACCTTT	CAVSFYFGNEKLTF	TRAV8-1	.	TRAJ48	9	-1	-1	16	Blood	Blood_CAVSFYFGNEKLTF
40	0.00381279	TGTGCCAGCAGCGTAGGGTCCAGTCGGCAGCCCCAGCATTTT	CASSVGSSRQPQHF	TRBV9	.	TRBJ1-5	15	-1	-1	27	Blood	Blood_CASSVGSSRQPQHF
39	0.00371747	TGTGCTTTCAGGGATGGAGGAAGCCAAGGAAATCTCATCTTT	CAFRDGGSQGNLIF	TRAV38-1	.	TRAJ42	9	-1	-1	13	Blood	Blood_CAFRDGGSQGNLIF
38	0.00362215	TGTGCCAGTAGTCCGGGACTGGAAGCTTTCTTT	CASSPGLEAFF	TRBV19	TRBD2	TRBJ1-1	11	12	19	21	Blood	Blood_CASSPGLEAFF
37	0.00352683	TGTGCCGTGAACATATTGATGGACATGCGCTTT	CAVNILMDMRF	TRAV12-2	.	TRAJ43	13	-1	-1	21	Blood	Blood_CAVNILMDMRF
36	0.00343151	TGTGCCAGCAGTGGTATCGGGCCCGTGTGGGGGGAAGAGACCCAGTACTTC	CASSGIGPVWGEETQYF	TRBV6-5	TRBD2	TRBJ2-5	11	18	23	34	Blood	Blood_CASSGIGPVWGEETQYF
36	0.00343151	TGTGCCACCTGGGACGGGCAAGGTATTATAAGAAACTCTTT	CATWDGQ_YYKKLF	TRGV2	.	TRGJ1	18	-1	-1	23	Blood	Blood_CATWDGQ_YYKKLF
36	0.00343151	TGTGCCACCTGGGACCCTTTTATTATAAGAAACTCTTT	CATWDP_YYKKLF	TRGV4	.	TRGJ2	13	-1	-1	19	Blood	Blood_CATWDP_YYKKLF
35	0.00333619	TGTGCCAGCAGTGCAGGGAAAGATGAGCAGTTCTTC	CASSAGKDEQFF	TRBV25-1	TRBD1	TRBJ2-1	12	13	17	22	Blood	Blood_CASSAGKDEQFF
34	0.00324087	TGCATCGTCCCCGGCGCCGGTACTAGCTATGGAAAGCTGACATTT	CIVPGAGTSYGKLTF	TRAV26-1	.	TRAJ52	8	-1	-1	18	Blood	Blood_CIVPGAGTSYGKLTF
31	0.00295491	TGTGCCAGCGCGACCCGAGGCCCCCTAGAGACCCAGTACTTC	CASATRGPLETQYF	TRBV7-8	TRBD1	TRBJ2-5	8	19	25	26	Blood	Blood_CASATRGPLETQYF
30	0.00285959	TGTGCCTGTGACACCGTCTCAACTGGGGGATACGTGAGGACCGATAAACTCATCTTT	CACDTVSTGGYVRTDKLIF	TRDV2	TRDD3	TRDJ1	15	21	33	39	Blood	Blood_CACDTVSTGGYVRTDKLIF
30	0.00285959	TGCATCCTGAGAGACGGGGCGTATTCAGGAGGAGGTGCTGACGGACTCACCTTT	CILRDGAYSGGGADGLTF	TRAV26-2	.	TRAJ45	15	-1	-1	20	Blood	Blood_CILRDGAYSGGGADGLTF
30	0.00285959	TGTGCTCTGGGTAGGCAAATCAACCTTT	CALGR_KSTF	TRAV19	.	TRAJ27	8	-1	-1	12	Blood	Blood_CALGR_KSTF
29	0.00276427	TGTGCCAGCAGCCAGAGGGCGGGAGACGGGTACAATGAGCAGTTCTTC	CASSQRAGDGYNEQFF	TRBV12-3	TRBD2	TRBJ2-1	10	18	24	30	Blood	Blood_CASSQRAGDGYNEQFF
28	0.00266895	TGTGCTACGGAGGGATGGATGGATAGCAGCTATAAATTGATCTTC	CATEGWMDSSYKLIF	TRAV17	.	TRAJ12	10	-1	-1	16	Blood	Blood_CATEGWMDSSYKLIF
28	0.00266895	TGTGCCAGCAGTGACGGGGACAAGAACTATGGCTACACCTTC	CASSDGDKNYGYTF	TRBV25-1	TRBD1	TRBJ1-2	13	16	21	24	Blood	Blood_CASSDGDKNYGYTF
27	0.00257363	TGTGCTGTCGAGAAACCAGTGGCTCTAGGTTGACCTTT	CAVEKP_GSRLTF	TRAV41	.	TRAJ58	8	-1	-1	10	Blood	Blood_CAVEKP_GSRLTF
26	0.00247831	TGCATCGTCAGAGTCGCCGGGGGGGAGGAGGTGCTGACGGACTCACCTTT	CIVRVAGG_GGADGLTF	TRAV26-1	.	TRAJ45	16	-1	-1	23	Blood	Blood_CIVRVAGG_GGADGLTF
25	0.00238299	TGTGCCACCAGCCTCCGGGACAGGGGGCCGACAGATACGCAGTATTTT	CATSLRDRGPTDTQYF	TRBV15	TRBD1	TRBJ2-3	11	14	27	30	Blood	Blood_CATSLRDRGPTDTQYF
25	0.00238299	TGTGCCACCTGGGATGGGCCCGGATTATTATAAGAAACTCTTT	CATWDGP_DYYKKLF	TRGV4	.	TRGJ1	20	-1	-1	23	Blood	Blood_CATWDGP_DYYKKLF
25	0.00238299	TGTGCAGAGAATATAGGCTTTGGAAATGAGAAATTAACCTTT	CAENIGFGNEKLTF	TRAV13-2	.	TRAJ48	14	-1	-1	17	Blood	Blood_CAENIGFGNEKLTF
23	0.00219236	TGTGCTGTGGTGCCCATGAACACAGGCTTTCAGAAACTTGTATTT	CAVVPMNTGFQKLVF	TRAV2	.	TRAJ8	9	-1	-1	14	Blood	Blood_CAVVPMNTGFQKLVF
23	0.00219236	TGTGCTGCGTGGGATTAGGAGGGAAACTCTTT	CAAWD_GGKLF	TRGV10	.	TRGJ2	16	-1	-1	22	Blood	Blood_CAAWD_GGKLF
22	0.00209704	TGTGCTGCGTGGGATTATTTAATTAGGTATAAGAAACTCTTT	CAAWDYLIRYKKLF	TRGV10	.	TRGJ1	16	-1	-1	27	Blood	Blood_CAAWDYLIRYKKLF
22	0.00209704	TGTGCCAGCAGCTTGAGGGACCCCTCCTACGAGCAGTACTTC	CASSLRDPSYEQYF	TRBV7-9	TRBD1	TRBJ2-7	13	16	20	23	Blood	Blood_CASSLRDPSYEQYF
21	0.00200172	TGTGCTCCGGAACGCACCGGTAACCAGTTCTATTTT	CAPERTGNQFYF	TRAV19	.	TRAJ49	6	-1	-1	14	Blood	Blood_CAPERTGNQFYF
20	0.0019064	TGCGCCAGCAGCCAGGGGTTTGGGGCCAACGTCCTGACTTTC	CASSQGFGANVLTF	TRBV4-1	.	TRBJ2-6	13	-1	-1	20	Blood	Blood_CASSQGFGANVLTF
20	0.0019064	TGTGCTCTGTCAGGAGGAAGCTACATACCTACATTT	CALSGGSYIPTF	TRAV9-2	.	TRAJ6	8	-1	-1	9	Blood	Blood_CALSGGSYIPTF
20	0.0019064	TGTGCCAGCAGCGAATACTACGAGCAGTACTTC	CASSEYYEQYF	TRBV7-9	.	TRBJ2-7	11	-1	-1	17	Blood	Blood_CASSEYYEQYF
20	0.0019064	TGTGCCACCTGGGCCCTAAGAAACTCTTT	CATWA_KKLF	TRGV2	.	TRGJ2	12	-1	-1	16	Blood	Blood_CATWA_KKLF
19	0.00181108	TGTGCCAGCAGCCTTCGGACAGGGAATGGCTACACCTTC	CASSLRTGNGYTF	TRBV12-4	TRBD1	TRBJ1-2	10	16	23	25	Blood	Blood_CASSLRTGNGYTF
18	0.00171576	TGTGCTGTGATCATGACAACTGACAGCTGGGGGAAATTGCAGTTT	CAVIMTTDSWGKLQF	TRAV21	.	TRAJ24	9	-1	-1	10	Blood	Blood_CAVIMTTDSWGKLQF
18	0.00171576	TGTGCCTTGTGGGAGGTGCAGAGGAATTATTATAAGAAACTCTTT	CALWEVQRNYYKKLF	TRGV9	.	TRGJ1	19	-1	-1	23	Blood	Blood_CALWEVQRNYYKKLF
18	0.00171576	TGTGCCATTGGGAAGAGGAGTGGGGCCAAAAACATTCAGTACTTC	CAIGKRSGAKNIQYF	TRBV28	.	TRBJ2-4	6	-1	-1	24	Blood	Blood_CAIGKRSGAKNIQYF
18	0.00171576	TGTGCCACCAGCAGCGGCATGGGGGATCAGCCCCAGCATTTT	CATSSGMGDQPQHF	TRBV15	TRBD1	TRBJ1-5	13	20	24	25	Blood	Blood_CATSSGMGDQPQHF
18	0.00171576	TGCGCCAGCACCGGGACTAGCGGCTCCAATGAGCAGTTCTTC	CASTGTSGSNEQFF	TRBV5-1	TRBD2	TRBJ2-1	9	10	22	26	Blood	Blood_CASTGTSGSNEQFF
18	0.00171576	TGTGCCAGCAGTCTTGTAAAGGGGGAGCTGTTTTTT	CASSLVKGELFF	TRBV25-1	.	TRBJ2-2	11	-1	-1	21	Blood	Blood_CASSLVKGELFF
17	0.00162044	TGTGCCAGCAGCCAAGATATTCTGACCGGGACTAGCTTTTTATACAATGAGCAGTTCTTC	CASSQDILTGTSFLYNEQFF	TRBV3-1	TRBD2	TRBJ2-1	17	25	35	42	Blood	Blood_CASSQDILTGTSFLYNEQFF
17	0.00162044	TGTGCCGTGATCCCTTCGTCGGGGACAACTGACAGCTGGGGGAAATTGCAGTTT	CAVIPSSGTTDSWGKLQF	TRAV12-2	.	TRAJ24	9	-1	-1	23	Blood	Blood_CAVIPSSGTTDSWGKLQF
17	0.00162044	TGTGCCGTGAGATCGGGGGCTGGGAGTTACCAACTCACTTTC	CAVRSGAGSYQLTF	TRAV8-1	.	TRAJ28	9	-1	-1	15	Blood	Blood_CAVRSGAGSYQLTF
17	0.00162044	TGTGCCACCTGGGAATTATTGGATTATTATAAGAAACTCTTT	CATWELLDYYKKLF	TRGV5	.	TRGJ2	13	-1	-1	22	Blood	Blood_CATWELLDYYKKLF
17	0.00162044	TGTGCTTTCACAGATAACTATCAGTTAATCTGG	CAFTDNYQLIW	TRAV38-1	.	TRAJ33	9	-1	-1	15	Blood	Blood_CAFTDNYQLIW
17	0.00162044	TGTGCTGTTGACACCGGTAACCAGTTCTATTTT	CAVDTGNQFYF	TRAV21	.	TRAJ49	7	-1	-1	10	Blood	Blood_CAVDTGNQFYF
16	0.00152512	TGTGCCACCTGGGACAGGCCCTTAGTGATTGGATCAAGACGTTT	CATWDRP_SDWIKTF	TRGV5	.	TRGJP2	19	-1	-1	22	Blood	Blood_CATWDRP_SDWIKTF
16	0.00152512	TGTGCCAGCAATGAAGGGGGAGAGACCCAGTACTTC	CASNEGGETQYF	TRBV28	TRBD1	TRBJ2-5	9	14	19	20	Blood	Blood_CASNEGGETQYF
16	0.00152512	TGTGCTGGTGACGTCGGTAACCAGTTCTATTTT	CAGDVGNQFYF	TRAV21	.	TRAJ49	6	-1	-1	14	Blood	Blood_CAGDVGNQFYF
16	0.00152512	TGTGCCTTTGACAACACCGACAAGCTCATCTTT	CAFDNTDKLIF	TRAV24	.	TRAJ34	8	-1	-1	12	Blood	Blood_CAFDNTDKLIF
16	0.00152512	TGTGCTGCCCAGGGTAACTCTTT	CAAQ_*LF	TRGV10	.	TRGJ1	7	-1	-1	15	Blood	Blood_CAAQ_*LF
15	0.0014298	TGTGCCAGCAGCTTAGCCGGGGAATACAATGAGCAGTTCTTC	CASSLAGEYNEQFF	TRBV7-3	TRBD1	TRBJ2-1	14	16	20	24	Blood	Blood_CASSLAGEYNEQFF
15	0.0014298	TGTGCCAGCACAGGGTTTCGGAATGAGCAGTTCTTC	CASTGFRNEQFF	TRBV27	TRBD1	TRBJ2-1	9	10	14	21	Blood	Blood_CASTGFRNEQFF
14	0.00133448	TGTGCCACCTGGGATCCTGAAGGGCGATGTATTATAAGAAACTCTTT	CATWDPEG_MYYKKLF	TRGV4	.	TRGJ2	14	-1	-1	29	Blood	Blood_CATWDPEG_MYYKKLF
14	0.00133448	TGTGCCAGCAGCCCCAACCTAGGGGGCACAGATACGCAGTATTTT	CASSPNLGGTDTQYF	TRBV11-2	TRBD1	TRBJ2-3	11	20	24	25	Blood	Blood_CASSPNLGGTDTQYF
14	0.00133448	TGCGCCAGCAACCCAAAGACAATCAGCCCCAGCATTTT	CASNPK_NQPQHF	TRBV23-1	.	TRBJ1-5	9	-1	-1	19	Blood	Blood_CASNPK_NQPQHF
14	0.00133448	TGTGCCACCTGGACGGGGGGATTATAAGAAACTCTTT	CATWTG_DYKKLF	TRGV5	.	TRGJ1	11	-1	-1	20	Blood	Blood_CATWTG_DYKKLF
14	0.00133448	TGTGCAACTCTCTAACAAACTGGTCTTT	CATL*_KLVF	TRAV12-3	.	TRAJ47	6	-1	-1	13	Blood	Blood_CATL*_KLVF
13	0.00123916	TGTGCTACGGACGTCTTCGGAGGAGGTGCTGACGGACTCACCTTT	CATDVFGGGADGLTF	TRAV17	.	TRAJ45	12	-1	-1	18	Blood	Blood_CATDVFGGGADGLTF
13	0.00123916	TGCACCCTAGGAGGGCAGTACAATGAGCAGTTCTTC	CTLGGQYNEQFF	TRBV20-1	TRBD2	TRBJ2-1	3	9	15	18	Blood	Blood_CTLGGQYNEQFF
13	0.00123916	TGTGCTGTCGTTTATGGTCAGAATTTTGTCTTT	CAVVYGQNFVF	TRAV1-2	.	TRAJ26	7	-1	-1	12	Blood	Blood_CAVVYGQNFVF
13	0.00123916	TGTGCCTTCGACAACACCGACAAGCTCATCTTT	CAFDNTDKLIF	TRAV24	.	TRAJ34	7	-1	-1	12	Blood	Blood_CAFDNTDKLIF
13	0.00123916	TGTGCCAGCAGTTTGGGGCTAGAGCAGTTCTTC	CASSLGLEQFF	TRBV28	TRBD1	TRBJ2-1	13	14	18	21	Blood	Blood_CASSLGLEQFF
12	0.00114384	TGTGCCTTGTGGGAGGCGTTAAAGCAAGAGTTGGGCAAAAAAATCAAGGTATTT	CALWEALKQELGKKIKVF	TRGV9	.	TRGJP	15	-1	-1	23	Blood	Blood_CALWEALKQELGKKIKVF
12	0.00114384	TGCAGTGCTAGAGACTCCCCCGTGGGTAGCGGGAGAAACAATGAGCAGTTCTTC	CSARDSPVGSGRNNEQFF	TRBV20-1	TRBD2	TRBJ2-1	13	26	34	37	Blood	Blood_CSARDSPVGSGRNNEQFF
12	0.00114384	TGTGCCACCAGCAGAGAAGGTATGGCTAGCTCCTACAATGAGCAGTTCTTC	CATSREGMASSYNEQFF	TRBV15	.	TRBJ2-1	16	-1	-1	27	Blood	Blood_CATSREGMASSYNEQFF
12	0.00114384	TGTGCCAGCAGCTCCAATAGCGGGAGAGTTCGGAATGAGCAGTTCTTC	CASSSNSGRVRNEQFF	TRBV11-2	TRBD2	TRBJ2-1	12	17	25	33	Blood	Blood_CASSSNSGRVRNEQFF
12	0.00114384	TGTGCCACCAGCAGAGACCCCCCCGACCCGGGGCAGTTCTTC	CATSRDPPDPGQFF	TRBV15	TRBD1	TRBJ2-1	16	18	31	32	Blood	Blood_CATSRDPPDPGQFF
12	0.00114384	TGCGCCAGCAGCTTCCAAGAGACCCAGTACTTC	CASSFQETQYF	TRBV5-1	.	TRBJ2-5	13	-1	-1	14	Blood	Blood_CASSFQETQYF
12	0.00114384	TGTGCCACCTGGGACAGATTAAGAAACTCTTT	CATWD_IKKLF	TRGV7	.	TRGJ1	16	-1	-1	19	Blood	Blood_CATWD_IKKLF
11	0.00104852	TGTGCCACCTGGGACAGGCTCACCGGTACCACTGGTTGGTTCAAGATATTT	CATWDRLTGTTGWFKIF	TRGV3	.	TRGJP1	18	-1	-1	26	Blood	Blood_CATWDRLTGTTGWFKIF
11	0.00104852	TGCGCCAGCAGCTCTGACCCGGACAGGGGGCATCAAGAGACCCAGTACTTC	CASSSDPDRGHQETQYF	TRBV5-1	TRBD1	TRBJ2-5	12	20	30	33	Blood	Blood_CASSSDPDRGHQETQYF
11	0.00104852	TGCATTCTCCGGGCCCAAGGGCGAAATCGGTAGTGTGGGGACCAGTACTTC	CILRAQGRNR*CGDQYF	TRBV20-1	TRBD2	TRBJ2-5	3	10	15	41	Blood	Blood_CILRAQGRNR*CGDQYF
11	0.00104852	TGTGCCTGTGACACCTTGGGGGAATACACCGATAAACTCATCTTT	CACDTLGEYTDKLIF	TRDV2	TRDD3	TRDJ1	14	16	22	24	Blood	Blood_CACDTLGEYTDKLIF
11	0.00104852	TGTGCCACCAGCAGAGATCCCCCCGCGGAGGGTGAGCAGTTCTTC	CATSRDPPAEGEQFF	TRBV15	TRBD2	TRBJ2-1	18	26	31	32	Blood	Blood_CATSRDPPAEGEQFF
11	0.00104852	TGTGCCACCTGGGACTGGGGCCGAGAAACTCTTT	CATWDW_AEKLF	TRGV7	.	TRGJ1	14	-1	-1	23	Blood	Blood_CATWDW_AEKLF
11	0.00104852	TGTGCCAGCACCCCGGGGGACGAGCAGTACTTC	CASTPGDEQYF	TRBV25-1	TRBD1	TRBJ2-7	9	11	16	19	Blood	Blood_CASTPGDEQYF
11	0.00104852	TGTGCCACCTTTGGCGGGAAGAAACTCTTT	CATFGGKKLF	TRGV4	.	TRGJ2	9	-1	-1	18	Blood	Blood_CATFGGKKLF
10	0.000953198	TGCAGCGCCCCGCTCAAGGTCGAGGCTAGCGGGAGGTATAAGAGTACCGGGGAGCTGTTTTTT	CSAPLKVEASGRYKSTGELFF	TRBV29-1	TRBD2	TRBJ2-2	6	25	35	45	Blood	Blood_CSAPLKVEASGRYKSTGELFF
10	0.000953198	TGTGCCACCTGGGACAGTCCCCCAGTACTAATCGAATTATTATAAGAAACTCTTT	CATWDSPPV_*SNYYKKLF	TRGV3	.	TRGJ1	16	-1	-1	31	Blood	Blood_CATWDSPPV_*SNYYKKLF
10	0.000953198	TGCGCCAGCAGCTTGGCCCGGGACAGGGGACCATCAGCCCCAGCATTTT	CASSLARD_GDHQPQHF	TRBV5-1	TRBD1	TRBJ1-5	17	18	28	32	Blood	Blood_CASSLARD_GDHQPQHF
10	0.000953198	TGTGCAGGCGGAATATATCTAACTTTGGAAATGAGAAATTAACCTTT	CAGGIYLT_GNEKLTF	TRAV25	.	TRAJ48	7	-1	-1	12	Blood	Blood_CAGGIYLT_GNEKLTF
10	0.000953198	TGTGCTCTGAGTGATGTGGGAACCTCCTACGACAAGGTGATATTT	CALSDVGTSYDKVIF	TRAV9-2	.	TRAJ50	14	-1	-1	20	Blood	Blood_CALSDVGTSYDKVIF
10	0.000953198	TGTGCCACCTGGGATTGGAGTGAGGGGGGAACAATCAAGACGTTT	CATWDWSEGGTIKTF	TRGV8	.	TRGJP2	14	-1	-1	33	Blood	Blood_CATWDWSEGGTIKTF
10	0.000953198	TGTGCCACCTGGGACGGGTGCCCCCTATTATAAGAAACTCTTT	CATWDGC_PYYKKLF	TRGV2	.	TRGJ1	17	-1	-1	25	Blood	Blood_CATWDGC_PYYKKLF
10	0.000953198	TGTGCCAGCAGCTCGGCAGAGGTCAATCAGCCCCAGCATTTT	CASSSAEVNQPQHF	TRBV7-9	.	TRBJ1-5	12	-1	-1	23	Blood	Blood_CASSSAEVNQPQHF
10	0.000953198	TGCAGTGCTAGACCGACTAGGGAGAATTTGAGGCAGTACTTC	CSARPTRENLRQYF	TRBV20-1	TRBD2	TRBJ2-7	11	14	19	32	Blood	Blood_CSARPTRENLRQYF
10	0.000953198	TGTGCCACCTGGGACGGGCAATGAATTATAAGAAACTCTTT	CATWDGQ_NYKKLF	TRGV2	.	TRGJ2	18	-1	-1	24	Blood	Blood_CATWDGQ_NYKKLF
10	0.000953198	TGTGCCACCTGGGACGGGCTGTTATTATAAGAAACTCTTT	CATWDGL_YYKKLF	TRGV4	.	TRGJ1	18	-1	-1	21	Blood	Blood_CATWDGL_YYKKLF
10	0.000953198	TGTGCAATGAGAGAGGACCCTAGATGGAATTTTGTCTTT	CAMREDPRWNFVF	TRAV14DV4	.	TRAJ26	20	-1	-1	26	Blood	Blood_CAMREDPRWNFVF
10	0.000953198	TGTGCAGCTCCAGGAGCCTACAAATACATCTTT	CAAPGAYKYIF	TRAV13-1	.	TRAJ40	7	-1	-1	10	Blood	Blood_CAAPGAYKYIF
9	0.000857878	TGTGCCACCAGTGATTTAGGAGCGGGGCAGGGCAATGAGCAGTTCTTC	CATSDLGAGQGNEQFF	TRBV24-1	TRBD1	TRBJ2-1	16	22	31	32	Blood	Blood_CATSDLGAGQGNEQFF
9	0.000857878	TGTGCCAGCAGCAACTACGAGACTAGCGGGAAAGAGACCCAGTACTTC	CASSNYETSGKETQYF	TRBV7-9	TRBD2	TRBJ2-5	11	20	30	31	Blood	Blood_CASSNYETSGKETQYF
9	0.000857878	TGCGCCAGCAGCGATGACCCGACAGGTCCGCAAGAGACCCAGTACTTC	CASSDDPTGPQETQYF	TRBV5-1	TRBD1	TRBJ2-5	11	20	25	30	Blood	Blood_CASSDDPTGPQETQYF
9	0.000857878	TGTGCCGTGACGGACGATAAAGGGGGAAATGAGAAATTAACCTTT	CAVTDDKGGNEKLTF	TRAV12-2	.	TRAJ48	9	-1	-1	24	Blood	Blood_CAVTDDKGGNEKLTF
9	0.000857878	TGTGCCAGCCAGGCTAGCGAGATTGGCTCCTACGAGCAGTACTTC	CASQASEIGSYEQYF	TRBV27	TRBD2	TRBJ2-7	8	13	18	25	Blood	Blood_CASQASEIGSYEQYF
9	0.000857878	TGTGCCAGCAGCGTAGTTGGGGCGACCGGAGAGACCCAGTACTTC	CASSVVGATGETQYF	TRBV9	TRBD1	TRBJ2-5	15	18	23	29	Blood	Blood_CASSVVGATGETQYF
9	0.000857878	TGCGCCAGCAGCTTCGATCCAGGGAGCACAGATACGCAGTATTTT	CASSFDPGSTDTQYF	TRBV5-1	TRBD1	TRBJ2-3	13	19	23	24	Blood	Blood_CASSFDPGSTDTQYF
9	0.000857878	TGTGCCACCTGGCTTGATAGTAGTGATTGGATCAAGACGTTT	CATWLDSSDWIKTF	TRGV2	.	TRGJP2	11	-1	-1	16	Blood	Blood_CATWLDSSDWIKTF
9	0.000857878	TGTGCCAGCATTCTTGGACAGGGAGGAGATACGCAGTATTTT	CASILGQGGDTQYF	TRBV28	TRBD1	TRBJ2-3	9	15	22	26	Blood	Blood_CASILGQGGDTQYF
9	0.000857878	TGTGCTGCGTGGGACCTAAGTCGGGGATAAGAAACTCTTT	CAAWDLS_GDKKLF	TRGV10	.	TRGJ1	13	-1	-1	26	Blood	Blood_CAAWDLS_GDKKLF
9	0.000857878	TGTGCCAGCAGCTTTAGCGGGACCAATGAGCAGTTCTTC	CASSFSGTNEQFF	TRBV11-2	TRBD2	TRBJ2-1	13	14	21	23	Blood	Blood_CASSFSGTNEQFF
9	0.000857878	TGTGCCACCTGGGACACCACCTAAGAAACTCTTT	CATWDT_PKKLF	TRGV3	.	TRGJ1	15	-1	-1	21	Blood	Blood_CATWDT_PKKLF
9	0.000857878	TGTGCCACCCCTTTGGATATAAGAAACTCTTT	CATPL_YKKLF	TRGV7	.	TRGJ1	8	-1	-1	17	Blood	Blood_CATPL_YKKLF
8	0.000762558	TGTGTTGTGAGTGAATAAAATAAAAGGCTTTGGGAATGTGCTGCATTGC	CVVSE*NK_GFGNVLHC	TRAV8-2	.	TRAJ35	13	-1	-1	24	Blood	Blood_CVVSE*NK_GFGNVLHC
8	0.000762558	TGTGCCTTGTGGGAGGCACTTGAGTTGGGCAAAAAAATCAAGGTATTT	CALWEALELGKKIKVF	TRGV9	.	TRGJP	15	-1	-1	21	Blood	Blood_CALWEALELGKKIKVF
8	0.000762558	TGCGCCAGCAGTCACCAGCGGGAGTGGCACCGGGGAGCTGTTTTTT	CASSHQRE_GTGELFF	TRBV23-1	TRBD2	TRBJ2-2	13	16	23	27	Blood	Blood_CASSHQRE_GTGELFF
8	0.000762558	TGTGTGGTGAGCGCGGGAGCAGGAGGAAGCTACATACCTACATTT	CVVSAGAGGSYIPTF	TRAV10	.	TRAJ6	14	-1	-1	19	Blood	Blood_CVVSAGAGGSYIPTF
8	0.000762558	TGTGCCAGCAGTTACTCGACTAGCGGGAGGGGTGAGCAGTTCTTC	CASSYSTSGRGEQFF	TRBV6-5	TRBD2	TRBJ2-1	18	19	30	32	Blood	Blood_CASSYSTSGRGEQFF
8	0.000762558	TGCGCCAGCAGCTATGGGACAGGGGTCACCGGGGAGCTGTTTTTT	CASSYGTGVTGELFF	TRBV4-1	TRBD1	TRBJ2-2	11	15	24	26	Blood	Blood_CASSYGTGVTGELFF
8	0.000762558	TGTGCCGTGAACCGTCCTGACAGCTGGGGGAAATTGCAGTTT	CAVNRPDSWGKLQF	TRAV12-2	.	TRAJ24	11	-1	-1	16	Blood	Blood_CAVNRPDSWGKLQF
8	0.000762558	TGTGCCACCTGGGATGGGCCAACGTATTATAAGAAACTCTTT	CATWDGPTYYKKLF	TRGV4	.	TRGJ1	19	-1	-1	24	Blood	Blood_CATWDGPTYYKKLF
8	0.000762558	TGTGCCACCAGTGGGCCGACAGGGGCAGATACGCAGTATTTT	CATSGPTGADTQYF	TRBV24-1	TRBD1	TRBJ2-3	12	17	24	25	Blood	Blood_CATSGPTGADTQYF
8	0.000762558	TGCCTCGTGGGCCCCATGGATAGCAACTATCAGTTAATCTGG	CLVGPMDSNYQLIW	TRAV4	.	TRAJ33	10	-1	-1	13	Blood	Blood_CLVGPMDSNYQLIW
8	0.000762558	TGCGCCAGCGGAGATGGAACGATTGACACTGAAGCTTTCTTT	CASGDGTIDTEAFF	TRBV10-2	.	TRBJ1-1	8	-1	-1	25	Blood	Blood_CASGDGTIDTEAFF
8	0.000762558	TGTGCCATCAAGGGAACAAGGAAGGAAAAACTGTTTTTT	CAIKGTRKEKLFF	TRBV10-3	.	TRBJ1-4	9	-1	-1	24	Blood	Blood_CAIKGTRKEKLFF
8	0.000762558	TGTGCCAGCAGCTTTGGCGGGGACACTGAAGCTTTCTTT	CASSFGGDTEAFF	TRBV5-4	TRBD2	TRBJ1-1	13	16	20	22	Blood	Blood_CASSFGGDTEAFF
8	0.000762558	TGCGCCAGCAGCCCCGATTGGCGGGATGAGCAGTTCTTC	CASSPDWRDEQFF	TRBV5-1	TRBD2	TRBJ2-1	11	20	24	25	Blood	Blood_CASSPDWRDEQFF
8	0.000762558	TGCGCCAGCATCGGGAAAGGGACACTGAAGCTTTCTTT	CASIGK_DTEAFF	TRBV23-1	TRBD1	TRBJ1-1	9	11	20	21	Blood	Blood_CASIGK_DTEAFF
8	0.000762558	TGTGCCGTGAACATGGGAGGCCAGAAGCTGCTCTTT	CAVNMGGQKLLF	TRAV12-2	.	TRAJ16	14	-1	-1	18	Blood	Blood_CAVNMGGQKLLF
8	0.000762558	TGTGCCAGCAGCTTAGAAAAGGAAAAACTGTTTTTT	CASSLEKEKLFF	TRBV7-9	.	TRBJ1-4	15	-1	-1	21	Blood	Blood_CASSLEKEKLFF
8	0.000762558	TGTGCAATGGAAACCTCCTACGACAAGGTGATATTT	CAMETSYDKVIF	TRAV14DV4	.	TRAJ50	8	-1	-1	6	Blood	Blood_CAMETSYDKVIF
8	0.000762558	TGTGCCGTGAAACACCGGTAACCAGTTCTATTTT	CAVKHR_NQFYF	TRAV12-2	.	TRAJ49	10	-1	-1	10	Blood	Blood_CAVKHR_NQFYF
8	0.000762558	TGTGCCGCAGATAACACCGACAAGCTCATCTTT	CAADNTDKLIF	TRAV24	.	TRAJ34	5	-1	-1	10	Blood	Blood_CAADNTDKLIF
8	0.000762558	TGTGCCAGCAGTTTTCAGGGTGAGCAGTTCTTC	CASSFQGEQFF	TRBV12-3	TRBD1	TRBJ2-1	13	15	19	20	Blood	Blood_CASSFQGEQFF
7	0.000667239	TGTGCCAGCAGTTTTCGCCCCGACAGGGGCTATACATTTCGACGGCATCAGCCCCAGCATTTT	CASSFRPDRGYTFRRHQPQHF	TRBV28	TRBD1	TRBJ1-5	13	21	28	46	Blood	Blood_CASSFRPDRGYTFRRHQPQHF
7	0.000667239	TGTGCCAGCACCCGGGGACTAGCGGGAGGGTTAATGGATGAGCAGTTCTTC	CASTRGLAGGLMDEQFF	TRBV7-9	TRBD2	TRBJ2-1	9	14	29	37	Blood	Blood_CASTRGLAGGLMDEQFF
7	0.000667239	TGTGCCAGCAGCCTCCGACTAGCATACGCTCCTACAATGAGCAGTTCTTC	CASSLRLA_RSYNEQFF	TRBV7-2	TRBD2	TRBJ2-1	11	16	22	27	Blood	Blood_CASSLRLA_RSYNEQFF
7	0.000667239	TGTGCCAGCACCTACGGGACCTGGGGGGACACAGATACGCAGTATTTT	CASTYGTWGDTDTQYF	TRBV12-3	TRBD1	TRBJ2-3	9	14	19	29	Blood	Blood_CASTYGTWGDTDTQYF
7	0.000667239	TGCATCGTCAGAGTCGCGACGAACCAGGCAGGAACTGCTCTGATCTTT	CIVRVATNQAGTALIF	TRAV26-1	.	TRAJ15	19	-1	-1	21	Blood	Blood_CIVRVATNQAGTALIF
7	0.000667239	TGTGCCTTGTGGGAGCCCCGTTTGTGGAGATATAAGAAACTCTTT	CALWEPRLWRYKKLF	TRGV9	.	TRGJ1	14	-1	-1	30	Blood	Blood_CALWEPRLWRYKKLF
7	0.000667239	TGTGCCACCTGGGACGGGCCTTTTCGGAATTGGATCAAGACGTTT	CATWDGPFRNWIKTF	TRGV2	.	TRGJP2	19	-1	-1	28	Blood	Blood_CATWDGPFRNWIKTF
7	0.000667239	TGTGCCACCAGCAGAGATGGGGGACCTAGGGACGAGCAGTACTTC	CATSRDGGPRDEQYF	TRBV15	TRBD1	TRBJ2-7	17	20	24	31	Blood	Blood_CATSRDGGPRDEQYF
7	0.000667239	TGCGCCAGCACCTTAGCCCGGACGGCTCTATGGCTACACCTTC	CASTLAR_RLYGYTF	TRBV23-1	TRBD1	TRBJ1-2	9	16	20	27	Blood	Blood_CASTLAR_RLYGYTF
7	0.000667239	TGTGTGGTGAAAGGGGGCACGGGCAGGAGAGCACTTACTTTT	CVVKGGTGRRALTF	TRAV12-1	.	TRAJ5	10	-1	-1	17	Blood	Blood_CVVKGGTGRRALTF
7	0.000667239	TGTGCTTATAGGCTTATTTCAGGAAACACACCTCTTGTCTTT	CAYRLISGNTPLVF	TRAV38-2DV8	.	TRAJ29	11	-1	-1	17	Blood	Blood_CAYRLISGNTPLVF
7	0.000667239	TGTGCTGTGGGTGCACCGGACAACTTCAACAAATTTTACTTT	CAVGAPDNFNKFYF	TRAV8-3	.	TRAJ21	13	-1	-1	19	Blood	Blood_CAVGAPDNFNKFYF
7	0.000667239	TGTGCCAGCAGTTTGTCAGGGAATAGCTATGGCTACACCTTC	CASSLSGNSYGYTF	TRBV12-4	TRBD1	TRBJ1-2	13	16	20	26	Blood	Blood_CASSLSGNSYGYTF
7	0.000667239	TGTGCCAGCAGCCTTACCATATCTAACTATGGCTACACCTTC	CASSLTISNYGYTF	TRBV12-3	.	TRBJ1-2	10	-1	-1	22	Blood	Blood_CASSLTISNYGYTF
7	0.000667239	TGTGCCAGCAGCGACCGGGACAGACCCTACGAGCAGTACTTC	CASSDRDRPYEQYF	TRBV7-9	TRBD1	TRBJ2-7	11	14	22	25	Blood	Blood_CASSDRDRPYEQYF
7	0.000667239	TGCAGTGCTAGAGATGGGCAGGGTACCACTGAAGCTTTCTTT	CSARDGQGTTEAFF	TRBV20-1	TRBD1	TRBJ1-1	14	18	22	26	Blood	Blood_CSARDGQGTTEAFF
7	0.000667239	TGTGCCAGCAGTTTTTGGAGCGGCTACGAGCAGTACTTC	CASSFWSGYEQYF	TRBV28	.	TRBJ2-7	13	-1	-1	16	Blood	Blood_CASSFWSGYEQYF
7	0.000667239	TGTGCCAGCAGTTCCAACCCGGTCTATGGCTACACCTTC	CASSSNPVYGYTF	TRBV12-4	TRBD1	TRBJ1-2	12	17	21	23	Blood	Blood_CASSSNPVYGYTF
7	0.000667239	TGTGCCAGCAGTTACTCCAAGGCGGTCCCCCAGCATTTT	CASSYSKAVPQHF	TRBV6-5	.	TRBJ1-5	16	-1	-1	27	Blood	Blood_CASSYSKAVPQHF
7	0.000667239	TGTGCCAGCAGCGCTGGCGGGGGGTACGAGCAGTACTTC	CASSAGGGYEQYF	TRBV9	TRBD1	TRBJ2-7	12	18	22	24	Blood	Blood_CASSAGGGYEQYF
7	0.000667239	TGTGCCAGCAGCCAAGTAGTCAATGAGCAGTTCTTC	CASSQVVNEQFF	TRBV14	.	TRBJ2-1	15	-1	-1	20	Blood	Blood_CASSQVVNEQFF
7	0.000667239	TGCAGTGAGGGAGAGTGGAACAATGAGCAGTTCTTC	CSEGEWNNEQFF	TRBV20-1	TRBD2	TRBJ2-1	6	8	12	19	Blood	Blood_CSEGEWNNEQFF
7	0.000667239	TGTTCTCAAAGTCAGGGCCTCGAGCAGTACTTC	CSQSQGLEQYF	TRBV6-5	TRBD2	TRBJ2-7	2	13	18	20	Blood	Blood_CSQSQGLEQYF
6	0.000571919	TGTGCAATGAGCCCTTTCTTATTTATACTCACGGGAGGAGGAAACAAACTCACCTTT	CAMSPFLFILTGGGNKLTF	TRAV12-3	.	TRAJ10	11	-1	-1	23	Blood	Blood_CAMSPFLFILTGGGNKLTF
6	0.000571919	TGTGCTTTCATGAAGCTGATGGGAAAAGCTGCAGGCAACAAGCTAACTTTT	CAFMKLMGKAAGNKLTF	TRAV38-1	.	TRAJ17	15	-1	-1	24	Blood	Blood_CAFMKLMGKAAGNKLTF
6	0.000571919	TGTGCCAGCAGTCCCTTCCGGGAGAGGGGGGCACGGGAGACCCAGTACTTC	CASSPFRERGARETQYF	TRBV27	TRBD1	TRBJ2-5	11	17	29	36	Blood	Blood_CASSPFRERGARETQYF
6	0.000571919	TGTGCCACCTGGGACGGGCACAAGAGTTGGGCAAAAAAATCAAGGTATTT	CATWDGHK_LGKKIKVF	TRGV2	.	TRGJP	18	-1	-1	20	Blood	Blood_CATWDGHK_LGKKIKVF
6	0.000571919	TGTGCCAGCAGTGACCATCCCGGGACAGGGGCTCAGCCCCAGCATTTT	CASSDHPGTGAQPQHF	TRBV2	TRBD1	TRBJ1-5	13	17	30	32	Blood	Blood_CASSDHPGTGAQPQHF
6	0.000571919	TGTGCCAGCAGCTTACCCCGGACAGTGTCTAACTATGGCTACACCTTC	CASSLPRTVSNYGYTF	TRBV13	TRBD1	TRBJ1-2	14	15	24	28	Blood	Blood_CASSLPRTVSNYGYTF
6	0.000571919	TGTGCAATGAGAGTTCATTCAGGAGGAGGTGCTGACGGACTCACCTTT	CAMRVHSGGGADGLTF	TRAV14DV4	.	TRAJ45	12	-1	-1	16	Blood	Blood_CAMRVHSGGGADGLTF
6	0.000571919	TGTGCCACCTGGGACAGGCCCCGGGGGGTATTATAAGAAACTCTTT	CATWDRPR_GYYKKLF	TRGV5	.	TRGJ1	19	-1	-1	28	Blood	Blood_CATWDRPR_GYYKKLF
6	0.000571919	TGTGCTACGGAGGTCCGGATGGATAGCAGCTATAAATTGATCTTC	CATEVRMDSSYKLIF	TRAV17	.	TRAJ12	10	-1	-1	13	Blood	Blood_CATEVRMDSSYKLIF
6	0.000571919	TGTGCCACCAGTGGTACGACTGAGAGCACAGATACGCAGTATTTT	CATSGTTESTDTQYF	TRBV24-1	.	TRBJ2-3	12	-1	-1	24	Blood	Blood_CATSGTTESTDTQYF
6	0.000571919	TGTGCCAGCACCCTGGGACAGGGGCGGTCGAATGAGCAGTTCTTC	CASTLGQGRSNEQFF	TRBV27	TRBD1	TRBJ2-1	9	14	23	30	Blood	Blood_CASTLGQGRSNEQFF
6	0.000571919	TGTGCCAGCAGTTTTAGACTAGCGGGGCTCTACGAGCAGTACTTC	CASSFRLAGLYEQYF	TRBV28	TRBD2	TRBJ2-7	13	16	25	29	Blood	Blood_CASSFRLAGLYEQYF
6	0.000571919	TGTGCCAGCAGCCTACGGGACAGCAGCAATCAGCCCCAGCATTTT	CASSLRDSSNQPQHF	TRBV13	TRBD1	TRBJ1-5	11	15	22	24	Blood	Blood_CASSLRDSSNQPQHF
6	0.000571919	TGCGCCAGCAGCTTGTTCGTACCGGACGGGGATGAGCAGTTCTTC	CASSLFVPDGDEQFF	TRBV5-1	.	TRBJ2-1	14	-1	-1	31	Blood	Blood_CASSLFVPDGDEQFF
6	0.000571919	TGTGCCCTGGGGGGTGCTGGCAACAACCGTAAGCTGATTTGG	CALGGAGNNRKLIW	TRAV13-1	.	TRAJ38	4	-1	-1	14	Blood	Blood_CALGGAGNNRKLIW
6	0.000571919	TGTGCCAGTACCTCAGGGGAAGGCACAGATACGCAGTATTTT	CASTSGEGTDTQYF	TRBV19	TRBD1	TRBJ2-3	9	13	18	22	Blood	Blood_CASTSGEGTDTQYF
6	0.000571919	TGTGCCAGCAGTGCGGGGGTCCTAATTTAGGAGCAGTTCTTC	CASSAGVLI*EQFF	TRBV6-4	TRBD1	TRBJ2-1	12	14	18	30	Blood	Blood_CASSAGVLI*EQFF
6	0.000571919	TGTGCCAGCAGCCCCGGGACTAGCAGCTACGAGCAGTACTTC	CASSPGTSSYEQYF	TRBV11-2	TRBD2	TRBJ2-7	11	12	23	26	Blood	Blood_CASSPGTSSYEQYF
6	0.000571919	TGTGCCAGCAGCCAACTGGGGCAGATTCATGGCTACACCTTC	CASSQLGQIHGYTF	TRBV11-2	TRBD1	TRBJ1-2	11	17	21	28	Blood	Blood_CASSQLGQIHGYTF
6	0.000571919	TGTGCCAGCAGGTTGGGGCCCGCCAATCCAGAGCAGTTCTTC	CASRLGPANPEQFF	TRBV27	TRBD2	TRBJ2-1	10	15	20	30	Blood	Blood_CASRLGPANPEQFF
6	0.000571919	TGCGCCAGCAGCCAAGTAGAAGCCATAGATGAGCAGTTCTTC	CASSQVEAIDEQFF	TRBV4-1	.	TRBJ2-1	15	-1	-1	28	Blood	Blood_CASSQVEAIDEQFF
6	0.000571919	TGTGCCACCTGGGACGGGTCCTATTATAAGAAACTCTTT	CATWDGSYYKKLF	TRGV2	.	TRGJ2	17	-1	-1	21	Blood	Blood_CATWDGSYYKKLF
6	0.000571919	TGTGCCAGCAGCTTACTCATCGCAGATACGCAGTATTTT	CASSLLIADTQYF	TRBV7-3	.	TRBJ2-3	14	-1	-1	22	Blood	Blood_CASSLLIADTQYF
6	0.000571919	TGTGCAGCAAAAGGGGAATATGGAAACAAACTGGTCTTT	CAAKGEYGNKLVF	TRAV13-1	.	TRAJ47	9	-1	-1	14	Blood	Blood_CAAKGEYGNKLVF
6	0.000571919	TGCAGCGCTACCACTATAAACAGGGCTGAGCAGTACTTC	CSATTINRAEQYF	TRBV29-1	TRBD1	TRBJ2-7	6	19	24	27	Blood	Blood_CSATTINRAEQYF
6	0.000571919	TGTGCCACCGCCGATTCGAACTATGGCTACACCTTC	CATADSNYGYTF	TRBV27	.	TRBJ1-2	6	-1	-1	18	Blood	Blood_CATADSNYGYTF
6	0.000571919	TGTGCAGTCGACACCTACACCGACAAGCTCATCTTT	CAVDTYTDKLIF	TRAV23DV6	.	TRAJ34	6	-1	-1	16	Blood	Blood_CAVDTYTDKLIF
6	0.000571919	TGTGCAGAGGCGACTGGGGCAAACAACCTCTTCTTT	CAEATGANNLFF	TRAV5	.	TRAJ36	8	-1	-1	12	Blood	Blood_CAEATGANNLFF
6	0.000571919	TGTGCAATGAGCGACGGAGCCCAGAAGCTGGTATTT	CAMSDGAQKLVF	TRAV12-3	.	TRAJ54	12	-1	-1	15	Blood	Blood_CAMSDGAQKLVF
6	0.000571919	TGTGCCACCTGGGACGATAGGGGAGGAAACTCTTT	CATWDD_GRKLF	TRGV4	.	TRGJ1	13	-1	-1	25	Blood	Blood_CATWDD_GRKLF
6	0.000571919	TGTGCCGTGAAGTCCGGTAACCAGTTCTATTTT	CAVKSGNQFYF	TRAV12-2	.	TRAJ49	10	-1	-1	13	Blood	Blood_CAVKSGNQFYF
6	0.000571919	TGTGCCACCTGGGACGGGCTAAGAAACTCTTT	CATWD_AKKLF	TRGV2	.	TRGJ1	18	-1	-1	19	Blood	Blood_CATWD_AKKLF
5	0.000476599	TGCAGTGCTAGAGACGCCTACATGATGACTAGCGGGAGAATTGGTGAGCAGTTCTTC	CSARDAYMMTSGRIGEQFF	TRBV20-1	TRBD2	TRBJ2-1	13	26	37	44	Blood	Blood_CSARDAYMMTSGRIGEQFF
5	0.000476599	TGTGCCAGCAGCTTGGAAGGGGTAGCGGGCTACCAAGAGACCCAGTACTTC	CASSLEGVAGYQETQYF	TRBV5-5	TRBD2	TRBJ2-5	15	22	28	30	Blood	Blood_CASSLEGVAGYQETQYF
5	0.000476599	TGTGCAATGAGAGAGGGCCCGAGGGATAACTATGGTCAGAATTTTGTCTTT	CAMREGPRDNYGQNFVF	TRAV14DV4	.	TRAJ26	19	-1	-1	22	Blood	Blood_CAMREGPRDNYGQNFVF
5	0.000476599	TGCAGTGCTAGAGATCTGGTTACTAGCGGGAGGACATGGGAGCAGTTCTTC	CSARDLVTSGRTWEQFF	TRBV20-1	TRBD2	TRBJ2-1	16	21	32	39	Blood	Blood_CSARDLVTSGRTWEQFF
5	0.000476599	TGTGCCTTGTGGGAGGTGCCTTTTGGGCACTGGTTGGTTCAAGATATTT	CALWEVPF_GTGWFKIF	TRGV9	.	TRGJP1	18	-1	-1	27	Blood	Blood_CALWEVPF_GTGWFKIF
5	0.000476599	TGTGCTACGGTCACCGTGTTTTCTGGTGGCTACAATAAGCTGATTTTT	CATVTVFSGGYNKLIF	TRAV17	.	TRAJ4	9	-1	-1	16	Blood	Blood_CATVTVFSGGYNKLIF
5	0.000476599	TGTGCCACCTGGGACGGGCCCCCCCCCAATTATTATAAGAAACTCTTT	CATWDGPPPNYYKKLF	TRGV4	.	TRGJ1	20	-1	-1	27	Blood	Blood_CATWDGPPPNYYKKLF
5	0.000476599	TGTGCCAGTAGTACCCCCAGGATCGCAAGGGGCTATGGCTACACCTTC	CASSTPRIARGYGYTF	TRBV19	TRBD1	TRBJ1-2	12	13	17	32	Blood	Blood_CASSTPRIARGYGYTF
5	0.000476599	TGTGCCAGCAGTGTGCGGGGGGCCCTAGCCAAAAACATTCAGTACTTC	CASSVRGALAKNIQYF	TRBV25-1	TRBD1	TRBJ2-4	12	17	22	24	Blood	Blood_CASSVRGALAKNIQYF
5	0.000476599	TGTGCCAGCAGCTTAAGGCCCCAGGGAGGGCAAGAGACCCAGTACTTC	CASSLRPQGGQETQYF	TRBV7-8	TRBD2	TRBJ2-5	14	23	29	30	Blood	Blood_CASSLRPQGGQETQYF
5	0.000476599	TGTGCCACCTGGGACAGGCTCCGGGGGTTTCCATAAGAAACTCTTT	CATWDRLR_GFHKKLF	TRGV7	.	TRGJ2	18	-1	-1	32	Blood	Blood_CATWDRLR_GFHKKLF
5	0.000476599	TGTGTGGTGAGCGACAGAGGCTCAACCCTGGGGAGGCTATACTTT	CVVSDRGSTLGRLYF	TRAV10	.	TRAJ18	12	-1	-1	11	Blood	Blood_CVVSDRGSTLGRLYF
5	0.000476599	TGTGCCAGCAGTTTAGAGGGGCTACCGAACACTGAAGCTTTCTTT	CASSLEGLPNTEAFF	TRBV28	TRBD1	TRBJ1-1	14	16	20	26	Blood	Blood_CASSLEGLPNTEAFF
5	0.000476599	TGTGCCAGCAGCCCCACCAGCAGTCCCTACAATGAGCAGTTCTTC	CASSPTSSPYNEQFF	TRBV7-2	.	TRBJ2-1	11	-1	-1	25	Blood	Blood_CASSPTSSPYNEQFF
5	0.000476599	TGTGCCAGCAGACGAGGGACTAGCTCCTACAATGAGCAGTTCTTC	CASRRGTSSYNEQFF	TRBV7-8	TRBD2	TRBJ2-1	10	15	20	21	Blood	Blood_CASRRGTSSYNEQFF
5	0.000476599	TGTGCAGAGAAACTTTCCATGGAATATGGAAACAAACTGGTCTTT	CAEKLSMEYGNKLVF	TRAV5	.	TRAJ47	9	-1	-1	14	Blood	Blood_CAEKLSMEYGNKLVF
5	0.000476599	TGCGCCAGCACCCTTCAACAGGAGAACACCGGGGAGCTGTTTTTT	CASTLQQENTGELFF	TRBV4-1	TRBD1	TRBJ2-2	9	17	21	23	Blood	Blood_CASTLQQENTGELFF
5	0.000476599	TGTGCTGCGTGGGATTGAATACCACTGGTTGGTTCAAGATATTT	CAAWD*I_TGWFKIF	TRGV10	.	TRGJP1	15	-1	-1	18	Blood	Blood_CAAWD*I_TGWFKIF
5	0.000476599	TGTGCCACCCAAAGATAAGTGGGAGGAGCTATAAGAAACTCTTT	CATQR*V_RSYKKLF	TRGV8	.	TRGJ1	8	-1	-1	29	Blood	Blood_CATQR*V_RSYKKLF
5	0.000476599	TGTGCTGCGTGGGATTACCGCTATTATTATAAGAAACTCTTT	CAAWDYRYYYKKLF	TRGV10	.	TRGJ1	17	-1	-1	22	Blood	Blood_CAAWDYRYYYKKLF
5	0.000476599	TGTGCCTCGGACCCAATCTCTGGGGCCAACGTCCTGACTTTC	CASDPISGANVLTF	TRBV6-5	.	TRBJ2-6	5	-1	-1	17	Blood	Blood_CASDPISGANVLTF
5	0.000476599	TGTGCCAGCAGCTTGGGAGGGAATCTCTACGAGCAGTACGTC	CASSLGGNLYEQYV	TRBV5-6	TRBD2	TRBJ2-7	15	16	20	26	Blood	Blood_CASSLGGNLYEQYV
5	0.000476599	TGTGCAGAGGCCCGTTCTGGGGGTTACCAGAAAGTTACCTTT	CAEARSGGYQKVTF	TRAV5	.	TRAJ13	8	-1	-1	14	Blood	Blood_CAEARSGGYQKVTF
5	0.000476599	TGTGCAGAGAGGCCCCCCGCTAACGACTACAAGCTCAGCTTT	CAERPPANDYKLSF	TRAV5	.	TRAJ20	10	-1	-1	19	Blood	Blood_CAERPPANDYKLSF
5	0.000476599	TGCAGTGCTAGAGTTGGGCTCGACTACAATGAGCAGTTCTTC	CSARVGLDYNEQFF	TRBV20-1	.	TRBJ2-1	12	-1	-1	23	Blood	Blood_CSARVGLDYNEQFF
5	0.000476599	TGTGCAGTTCTCATACCGGCACTGCCAGTAAACTCACCTTT	CAVLIPA_ASKLTF	TRAV27	.	TRAJ44	6	-1	-1	12	Blood	Blood_CAVLIPA_ASKLTF
5	0.000476599	TGTGCTGTGCAGGCCGACTATGGTCAGAATTTTGTCTTT	CAVQADYGQNFVF	TRAV20	.	TRAJ26	14	-1	-1	16	Blood	Blood_CAVQADYGQNFVF
5	0.000476599	TGTGCTGTGGAGGAATTCAACACAGGCAAACTAATCTTT	CAVEEFNTGKLIF	TRAV2	.	TRAJ37	13	-1	-1	17	Blood	Blood_CAVEEFNTGKLIF
5	0.000476599	TGTGCCACCTGGGCGAGGAACGATTATAAGAAACTCTTT	CATWARNDYKKLF	TRGV8	.	TRGJ1	12	-1	-1	22	Blood	Blood_CATWARNDYKKLF
5	0.000476599	TGTGCCAGCAGTTCTATGGTTCACACTGAAGCTTTCTTT	CASSSMVHTEAFF	TRBV28	.	TRBJ1-1	12	-1	-1	22	Blood	Blood_CASSSMVHTEAFF
5	0.000476599	TGTGCCAGCAGCCCTACTCAGTTCACTGAAGCTTTCTTT	CASSPTQFTEAFF	TRBV11-3	.	TRBJ1-1	11	-1	-1	23	Blood	Blood_CASSPTQFTEAFF
5	0.000476599	TGTGCAGGAGTGACCTCAGGAACCTACAAATACATCTTT	CAGVTSGTYKYIF	TRAV27	.	TRAJ40	9	-1	-1	12	Blood	Blood_CAGVTSGTYKYIF
5	0.000476599	TGTGCCAGCAGCAGAGGAGGCCCGGGGAGCTGTTTTTT	CASSRG_PGELFF	TRBV21-1	TRBD2	TRBJ2-2	12	15	19	21	Blood	Blood_CASSRG_PGELFF
5	0.000476599	TGTGCTGTGGGCGGCAGCTGGGGGAAATTGCAGTTT	CAVGGSWGKLQF	TRAV2	.	TRAJ24	9	-1	-1	14	Blood	Blood_CAVGGSWGKLQF
5	0.000476599	TGTGCCACCTGGGACGGGCTTTATAAGAAACTCTTT	CATWDGLYKKLF	TRGV2	.	TRGJ1	18	-1	-1	20	Blood	Blood_CATWDGLYKKLF
5	0.000476599	TGTGCCAGCAGTTTATCAGGCTACGAGCAGTACTTC	CASSLSGYEQYF	TRBV27	.	TRBJ2-7	16	-1	-1	20	Blood	Blood_CASSLSGYEQYF
5	0.000476599	TGTGCCAGCAGTGCCGGGGTTCATAGGACCCACTTT	CASSAGVHRTHF	TRBV6-4	TRBD1	TRBJ1-6	12	13	17	29	Blood	Blood_CASSAGVHRTHF
5	0.000476599	TGTGCACCTCATTCAGATGGCCAGAAGCTGCTCTTT	CAPHSDGQKLLF	TRAV27	.	TRAJ16	5	-1	-1	11	Blood	Blood_CAPHSDGQKLLF
5	0.000476599	TGTGCAAGTCACCCGGGAGGCACTGAAGCTTTCTTT	CASHPGGTEAFF	TRBV12-2	TRBD1	TRBJ1-1	9	11	17	20	Blood	Blood_CASHPGGTEAFF
5	0.000476599	TGCGCCAGCAGGGGAGGGGGCACTGAAGCTTTCTTT	CASRGGGTEAFF	TRBV5-1	TRBD2	TRBJ1-1	10	11	17	20	Blood	Blood_CASRGGGTEAFF
5	0.000476599	TGTGCAGCAAAATGCAGGCAACATGCTCACCTTT	CAAKCR_NMLTF	TRAV29DV5	.	TRAJ39	9	-1	-1	10	Blood	Blood_CAAKCR_NMLTF
5	0.000476599	TGTGCCAGCAGTGCGACAGGCGAAGCTTTCTTT	CASSATGEAFF	TRBV6-6	TRBD1	TRBJ1-1	11	14	19	21	Blood	Blood_CASSATGEAFF
5	0.000476599	TGTGCCAGCAGCTTTGACTACGAGCAGTACTTC	CASSFDYEQYF	TRBV5-5	.	TRBJ2-7	13	-1	-1	17	Blood	Blood_CASSFDYEQYF
5	0.000476599	TGTGCCAGCAGCTTAGGGCTAGAAGCTTTCTTT	CASSLGLEAFF	TRBV11-3	.	TRBJ1-1	15	-1	-1	21	Blood	Blood_CASSLGLEAFF
5	0.000476599	TGTGCAGGAGCCTTAAATGCCAGACTCATGTTT	CAGALNARLMF	TRAV27	.	TRAJ31	10	-1	-1	15	Blood	Blood_CAGALNARLMF
5	0.000476599	TGCAGCGTTGAGGGGCGCGAGGAGCAGTTCTTC	CSVEGREEQFF	TRBV29-1	TRBD1	TRBJ2-1	10	11	17	21	Blood	Blood_CSVEGREEQFF
5	0.000476599	TGTGCTGTGAGGGCCAGACTCATGTTT	CAVRARLMF	TRAV1-2	.	TRAJ31	10	-1	-1	12	Blood	Blood_CAVRARLMF
4	0.000381279	TGTGCCAGCAGCGTAGGGCGTCGGTGGGAACTAGCGGGCCCTACCTCGGTGGATGAGCAGTTCTTC	CASSVGRRWELAGPTSVDEQFF	TRBV9	TRBD2	TRBJ2-1	15	29	37	52	Blood	Blood_CASSVGRRWELAGPTSVDEQFF
4	0.000381279	TGTGCCTGTGACACCGTTTCACTTCGGTCGGAGAAAGATTACACCGATAAACTCATCTTT	CACDTVSLRSEKDYTDKLIF	TRDV2	.	TRDJ1	15	-1	-1	39	Blood	Blood_CACDTVSLRSEKDYTDKLIF
4	0.000381279	TGTGCCAGTAGTATATGGGGCCACGAATTCGACTCCTACAATGAGCAGTTCTTC	CASSIWGHEFDSYNEQFF	TRBV19	TRBD1	TRBJ2-1	14	16	20	32	Blood	Blood_CASSIWGHEFDSYNEQFF
4	0.000381279	TGCAGTGCGGCGTGGGGGACTAGCGGGAGTGAAGGCACAGATACGCAGTATTTT	CSAAWGTSGSEGTDTQYF	TRBV20-1	TRBD2	TRBJ2-3	7	15	28	34	Blood	Blood_CSAAWGTSGSEGTDTQYF
4	0.000381279	TGTGCTGTGAGAGACCGGGATTATGGAGGAAGCCAAGGAAATCTCATCTTT	CAVRDRDYGGSQGNLIF	TRAV3	.	TRAJ42	14	-1	-1	19	Blood	Blood_CAVRDRDYGGSQGNLIF
4	0.000381279	TGTGCCACCAGTGATCAGTTGACTAGCGGTAACACCGGGGAGCTGTTTTTT	CATSDQLTSGNTGELFF	TRBV24-1	TRBD2	TRBJ2-2	14	20	28	30	Blood	Blood_CATSDQLTSGNTGELFF
4	0.000381279	TGTGCCAGCAGCCCCGAACCGGGACTAGCGGCAAACAATGAGCAGTTCTTC	CASSPEPGLAANNEQFF	TRBV9	TRBD2	TRBJ2-1	11	18	30	34	Blood	Blood_CASSPEPGLAANNEQFF
4	0.000381279	TGTGCCAGCAGCCCCGGACAGGGAGGGGCCGAACACTGAAGCTTTCTTT	CASSPGQG_GPNTEAFF	TRBV7-9	TRBD1	TRBJ1-1	11	15	22	30	Blood	Blood_CASSPGQG_GPNTEAFF
4	0.000381279	TGTGCTGTGAGAGACGCTGATACCGGCACTGCCAGTAAACTCACCTTT	CAVRDADTGTASKLTF	TRAV3	.	TRAJ44	14	-1	-1	19	Blood	Blood_CAVRDADTGTASKLTF
4	0.000381279	TGTGCCTTGTGGGAGCCCCAAGAGTTGGGCAAAAAAATCAAGGTATTT	CALWEPQELGKKIKVF	TRGV9	.	TRGJP	14	-1	-1	18	Blood	Blood_CALWEPQELGKKIKVF
4	0.000381279	TGTGCCAGCACGACAGGAATTACAGTACGGGACTATGGCTACACCTTC	CASTTGITVRDYGYTF	TRBV6-6	TRBD1	TRBJ1-2	9	11	16	31	Blood	Blood_CASTTGITVRDYGYTF
4	0.000381279	TGTGCCAGCAGTTTTTTAGACAGGGACCCCTACAATGAGCAGTTCTTC	CASSFLDRDPYNEQFF	TRBV28	TRBD1	TRBJ2-1	13	18	24	28	Blood	Blood_CASSFLDRDPYNEQFF
4	0.000381279	TGTGCCAGCAGTTTATCCAGGGGTTATGGTGAGGAGACCCAGTACTTC	CASSLSRGYGEETQYF	TRBV27	TRBD1	TRBJ2-5	16	17	22	33	Blood	Blood_CASSLSRGYGEETQYF
4	0.000381279	TGTGCCAGCAGTTCACCCACAGGGGGCCACTACAATGAGCAGTTCTTC	CASSSPTGGHYNEQFF	TRBV12-3	TRBD1	TRBJ2-1	12	18	26	29	Blood	Blood_CASSSPTGGHYNEQFF
4	0.000381279	TGTGCCAGCAGTTACTCCTACGCGGGCCGCACAGATACGCAGTATTTT	CASSYSYAGRTDTQYF	TRBV6-6	TRBD2	TRBJ2-3	16	21	25	28	Blood	Blood_CASSYSYAGRTDTQYF
4	0.000381279	TGTGCCAGCAGTGTCACTAGCGGGAGTGTGTCGGAGACCCAGTACTTC	CASSVTSGSVSETQYF	TRBV27	TRBD2	TRBJ2-5	11	15	25	33	Blood	Blood_CASSVTSGSVSETQYF
4	0.000381279	TGTGCCAGCAGCTTGGGTCAAGGGACCGATATACGGGGCTACACCTTC	CASSLGQGTDIRGYTF	TRBV5-4	TRBD1	TRBJ1-2	15	21	25	36	Blood	Blood_CASSLGQGTDIRGYTF
4	0.000381279	TGCATCCTGAGAGACGGCGGAAGAACCTCCTACGACAAGGTGATATTT	CILRDGGRTSYDKVIF	TRAV26-2	.	TRAJ50	15	-1	-1	23	Blood	Blood_CILRDGGRTSYDKVIF
4	0.000381279	TGTGCTTTCATGATTCCTACCTATAACACCGACAAGCTCATCTTT	CAFMIPTYNTDKLIF	TRAV38-1	.	TRAJ34	12	-1	-1	21	Blood	Blood_CAFMIPTYNTDKLIF
4	0.000381279	TGTGCCGTGGAAAACGGCTCTAGCAACACAGGCAAACTAATCTTT	CAVENGSSNTGKLIF	TRAV12-2	.	TRAJ37	8	-1	-1	15	Blood	Blood_CAVENGSSNTGKLIF
4	0.000381279	TGTGCCAGCACTGAGCGGGGTATGAGCAATCAGCCCCAGCATTTT	CASTERGMSNQPQHF	TRBV6-1	TRBD2	TRBJ1-5	13	14	18	24	Blood	Blood_CASTERGMSNQPQHF
4	0.000381279	TGTGCCAGCACGGATTGGGGGGAGGGCCCTAAAGAGCAGTTCTTC	CASTDWGEGPKEQFF	TRBV6-2	TRBD2	TRBJ2-1	9	19	29	33	Blood	Blood_CASTDWGEGPKEQFF
4	0.000381279	TGTGCCAGCAGTTTTTCGAGACAGACGACCTACGAGCAGTACTTC	CASSFSRQTTYEQYF	TRBV28	TRBD1	TRBJ2-7	13	19	23	28	Blood	Blood_CASSFSRQTTYEQYF
4	0.000381279	TGTGCCAGCAGTTACTCGACTAGCCCTCCCCTCGAGCAGTACTTC	CASSYSTSPPLEQYF	TRBV6-5	TRBD2	TRBJ2-7	18	22	29	32	Blood	Blood_CASSYSTSPPLEQYF
4	0.000381279	TGTGCCAGCAGTGAATGGACAGGGTACAATCAGCCCCAGCATTTT	CASSEWTGYNQPQHF	TRBV2	TRBD1	TRBJ1-5	14	16	23	26	Blood	Blood_CASSEWTGYNQPQHF
4	0.000381279	TGTGCCAGCAGCTTAAATAGTCCTACCTACAATGAGCAGTTCTTC	CASSLNSPTYNEQFF	TRBV7-9	TRBD2	TRBJ2-1	14	17	22	25	Blood	Blood_CASSLNSPTYNEQFF
4	0.000381279	TGTGCCAGCAGCCAATTCGAGGGCCCCCTCTACGAGCAGTACTTC	CASSQFEGPLYEQYF	TRBV11-2	TRBD2	TRBJ2-7	11	18	25	29	Blood	Blood_CASSQFEGPLYEQYF
4	0.000381279	TGCGCTGTGTTTTCGTTTTCTGGTGGCTACAATAAGCTGATTTTT	CAVFSFSGGYNKLIF	TRAV1-1	.	TRAJ4	8	-1	-1	14	Blood	Blood_CAVFSFSGGYNKLIF
4	0.000381279	TGCGCCAGCAGCACCAGGGGGCCCTTGGACACTGAAGCTTTCTTT	CASSTRGPLDTEAFF	TRBV5-1	TRBD1	TRBJ1-1	11	14	21	28	Blood	Blood_CASSTRGPLDTEAFF
4	0.000381279	TGTGCTGCGTGGGCAACCTACAATTTTATTATAAGAAACTCTTT	CAAWATY_FYYKKLF	TRGV10	.	TRGJ1	12	-1	-1	25	Blood	Blood_CAAWATY_FYYKKLF
4	0.000381279	TGTGTTGTGAGTGATCAATCTGGGGCAAACAACCTCTTCTTT	CVVSDQSGANNLFF	TRAV8-2	.	TRAJ36	16	-1	-1	11	Blood	Blood_CVVSDQSGANNLFF
4	0.000381279	TGTGCTGTGACCACGATGGATAGCAGCTATAAATTGATCTTC	CAVTTMDSSYKLIF	TRAV8-6	.	TRAJ12	9	-1	-1	14	Blood	Blood_CAVTTMDSSYKLIF
4	0.000381279	TGTGCTGTGAGAGACAATTCAGGATACAGCACCCTCACCTTT	CAVRDNSGYSTLTF	TRAV3	.	TRAJ11	15	-1	-1	15	Blood	Blood_CAVRDNSGYSTLTF
4	0.000381279	TGTGCCGTATTCGCCTATTCAGGAAACACACCTCTTGTCTTT	CAVFAYSGNTPLVF	TRAV12-2	.	TRAJ29	7	-1	-1	16	Blood	Blood_CAVFAYSGNTPLVF
4	0.000381279	TGTGCCAGCAGTTACGAGGTAGGGGACACTGAAGCTTTCTTT	CASSYEVGDTEAFF	TRBV12-4	TRBD1	TRBJ1-1	12	20	24	25	Blood	Blood_CASSYEVGDTEAFF
4	0.000381279	TGTGCCAGCAGCGCGGAGAGGCGTACCGGGGAGCTGTTTTTT	CASSAERRTGELFF	TRBV9	.	TRBJ2-2	12	-1	-1	24	Blood	Blood_CASSAERRTGELFF
4	0.000381279	TGTGCCACCTGGGACGGGCGAATCTCTCGGGAAACTCTTT	CATWDGR_SLGKLF	TRGV2	.	TRGJ1	18	-1	-1	30	Blood	Blood_CATWDGR_SLGKLF
4	0.000381279	TGTGCTGCGTGGGAGTCCACTGGTTGGTTCAAGATATTT	CAAWESTGWFKIF	TRGV10	.	TRGJP1	13	-1	-1	16	Blood	Blood_CAAWESTGWFKIF
4	0.000381279	TGTGCCACCAGCACAACCGAGGTAGGCGAGCAGTACTTC	CATSTTEVGEQYF	TRBV15	.	TRBJ2-7	12	-1	-1	26	Blood	Blood_CATSTTEVGEQYF
4	0.000381279	TGTGCCAGCAGTTCTGCCAGTTCCCACGAGCAGTACTTC	CASSSASSHEQYF	TRBV27	.	TRBJ2-7	12	-1	-1	21	Blood	Blood_CASSSASSHEQYF
4	0.000381279	TGTGCCAGCAGCTTAACCCACCCGGGGGAGCAGTACTTC	CASSLTHPGEQYF	TRBV7-3	TRBD1	TRBJ2-7	16	20	25	27	Blood	Blood_CASSLTHPGEQYF
4	0.000381279	TGTGCCAGCAGCGTAGGGGGGGAGGATACGCAGTATTTT	CASSVGGEDTQYF	TRBV9	TRBD1	TRBJ2-3	15	16	20	24	Blood	Blood_CASSVGGEDTQYF
4	0.000381279	TGTGCAGCAAGTACTGGTGGCTACAATAAGCTGATTTTT	CAASTGGYNKLIF	TRAV13-1	.	TRAJ4	12	-1	-1	13	Blood	Blood_CAASTGGYNKLIF
4	0.000381279	TGCGCCGGAACTTCCGGAGGGCCGTACGAGCAGTACTTC	CAGTSGGPYEQYF	TRBV23-1	TRBD2	TRBJ2-7	5	15	22	24	Blood	Blood_CAGTSGGPYEQYF
4	0.000381279	TGCGCCAGCAGCTGGGACAAAACCTACGAGCAGTACTTC	CASSWDKTYEQYF	TRBV5-1	.	TRBJ2-7	19	-1	-1	22	Blood	Blood_CASSWDKTYEQYF
4	0.000381279	TGCAGTGCTAACCCGATTGGGGGAACTGAAGCTTTCTTT	CSANPIGGTEAFF	TRBV20-1	TRBD1	TRBJ1-1	9	18	22	24	Blood	Blood_CSANPIGGTEAFF
4	0.000381279	TGCAGCGTTGAAGGCGGGGACAACTATGGCTACACCTTC	CSVEGGDNYGYTF	TRBV29-1	TRBD1	TRBJ1-2	12	16	20	21	Blood	Blood_CSVEGGDNYGYTF
4	0.000381279	TGCAGCGCGACTAGCGAGAACACCGGGGAGCTGTTTTTT	CSATSENTGELFF	TRBV29-1	TRBD2	TRBJ2-2	6	8	15	17	Blood	Blood_CSATSENTGELFF
4	0.000381279	TGCAGGACAGGGAAAAACTATAATTCACCCCTCCACTTT	CRTGKNYNSPLHF	TRBV20-1	TRBD1	TRBJ1-6	4	5	11	17	Blood	Blood_CRTGKNYNSPLHF
4	0.000381279	TGTGCTGCCGTGAACAGAGATGACAAGATCATCTTT	CAAVNRDDKIIF	TRAV41	.	TRAJ30	6	-1	-1	10	Blood	Blood_CAAVNRDDKIIF
4	0.000381279	TGTGCCAGCAGCTCCTGGGCCAATGAGCAGTTCTTC	CASSSWANEQFF	TRBV11-3	.	TRBJ2-1	12	-1	-1	20	Blood	Blood_CASSSWANEQFF
4	0.000381279	TGTGCCAGCAGCTCGGGGAGTTCACCCCTCCACTTT	CASSSGSSPLHF	TRBV7-9	TRBD2	TRBJ1-6	12	15	19	20	Blood	Blood_CASSSGSSPLHF
4	0.000381279	TGTGCAATGAAGGACGTCACCGACAAGCTCATCTTT	CAMKDVTDKLIF	TRAV12-3	.	TRAJ34	9	-1	-1	17	Blood	Blood_CAMKDVTDKLIF
4	0.000381279	TGTGCTGCGTGGGTGGGATCAGTGAGAAACTCTTT	CAAWVG_SEKLF	TRGV10	.	TRGJ1	12	-1	-1	24	Blood	Blood_CAAWVG_SEKLF
4	0.000381279	TGTGCTACGGACGCAGGAACTGCTCTGATCTTT	CATDAGTALIF	TRAV17	.	TRAJ15	13	-1	-1	12	Blood	Blood_CATDAGTALIF
4	0.000381279	TGTGCCACCTGGGACACCTTT	CATWDTF	TRGV3	.	TRGJ1	15	-1	-1	17	Blood	Blood_CATWDTF
3	0.000285959	TGTGCCTGTGACACAGTCTGGGGGTCTCAGCCTATAAACACCGATAAACTCATCTTT	CACDTVWGSQPINTDKLIF	TRDV2	TRDD3	TRDJ1	13	17	23	37	Blood	Blood_CACDTVWGSQPINTDKLIF
3	0.000285959	TGTGCTGCGTGGGATTGGGGGGACACCTTACTTTATTATAAGAAACTCTTT	CAAWDWGDTLLYYKKLF	TRGV10	.	TRGJ1	15	-1	-1	32	Blood	Blood_CAAWDWGDTLLYYKKLF
3	0.000285959	TGTGCCTTGTGGGAGGCGCAACAAGAGTTGGGCAAAAAAATCAAGGTATTT	CALWEAQQELGKKIKVF	TRGV9	.	TRGJP	19	-1	-1	21	Blood	Blood_CALWEAQQELGKKIKVF
3	0.000285959	TGTGCCAGTAGTATAGTCCGGACAGGGTGGATGAACACTGAAGCTTTCTTT	CASSIVRTGWMNTEAFF	TRBV19	TRBD1	TRBJ1-1	15	19	26	30	Blood	Blood_CASSIVRTGWMNTEAFF
3	0.000285959	TGTGCTTATAGGACATAATTATGGAGGAAGCCAAGGAAATCTCATCTTT	CAYRT*LW_GSQGNLIF	TRAV38-2DV8	.	TRAJ42	12	-1	-1	16	Blood	Blood_CAYRT*LW_GSQGNLIF
3	0.000285959	TGTGCCAGCAGCTCAAGTCCCAGGGGCCCTATTCAAGGCTACACCTTC	CASSSSPRGPIQGYTF	TRBV7-6	TRBD2	TRBJ1-2	12	23	29	36	Blood	Blood_CASSSSPRGPIQGYTF
3	0.000285959	TGTGCAGCAAGGGGATCGAGAGGCTCAACCCTGGGGAGGCTATACTTT	CAARGSRGSTLGRLYF	TRAV13-1	.	TRAJ18	10	-1	-1	18	Blood	Blood_CAARGSRGSTLGRLYF
3	0.000285959	TGTGCAGGAGAGGGGGGGGGGAACACAGGCTTTCAGAAACTTGTATTT	CAGEGGGNTGFQKLVF	TRAV27	.	TRAJ8	9	-1	-1	20	Blood	Blood_CAGEGGGNTGFQKLVF
3	0.000285959	TGCGCCAGCACCCCCGCGGTGGGAAATGGGGCCAACGTCCTGACTTTC	CASTPAVGNGANVLTF	TRBV5-1	TRBD1	TRBJ2-6	9	10	14	26	Blood	Blood_CASTPAVGNGANVLTF
3	0.000285959	TGCGGCACAGAGGGTGCTGGTGGTACTAGCTATGGAAAGCTGACATTT	CGTEGAGGTSYGKLTF	TRAV30	.	TRAJ52	11	-1	-1	14	Blood	Blood_CGTEGAGGTSYGKLTF
3	0.000285959	TGTGCCACCTGGGATAAAATAAGGGCAGTGATTGGATCAAGACGTTT	CATWDKIR_SDWIKTF	TRGV8	.	TRGJP2	15	-1	-1	26	Blood	Blood_CATWDKIR_SDWIKTF
3	0.000285959	TGTGCTGCGTGGGATATGGAGGTTAAATTATTATAAGAAACTCTTT	CAAWDMEV_NYYKKLF	TRGV10	.	TRGJ1	14	-1	-1	25	Blood	Blood_CAAWDMEV_NYYKKLF
3	0.000285959	TGTGCCGTGAACGAAGACAGGAGGAGGTGCTGACGGACTCACCTTT	CAVNEDRR_GADGLTF	TRAV12-2	.	TRAJ45	11	-1	-1	17	Blood	Blood_CAVNEDRR_GADGLTF
3	0.000285959	TGTGCCACCTGGGACGGGCAATAGTAGTGATTGGATCAAGACGTTT	CATWDGQ*_SDWIKTF	TRGV2	.	TRGJP2	18	-1	-1	20	Blood	Blood_CATWDGQ*_SDWIKTF
3	0.000285959	TGTGCTGTGCAGGCGGTCGGGAATGCAGGCAACATGCTCACCTTT	CAVQAVGNAGNMLTF	TRAV20	.	TRAJ39	13	-1	-1	21	Blood	Blood_CAVQAVGNAGNMLTF
3	0.000285959	TGTGCCGTGTCCCATTCAGGAGGAGGTGCTGACGGACTCACCTTT	CAVSHSGGGADGLTF	TRAV39	.	TRAJ45	8	-1	-1	13	Blood	Blood_CAVSHSGGGADGLTF
3	0.000285959	TGTGCCACCAGTGATTTACCAGGGAACACCGGGGAGCTGTTTTTT	CATSDLPGNTGELFF	TRBV24-1	.	TRBJ2-2	16	-1	-1	23	Blood	Blood_CATSDLPGNTGELFF
3	0.000285959	TGTGCCAGCAGTTTATTTCCGGGGGGCTCTAAGCCCCAGCATTTT	CASSLFPGGSKPQHF	TRBV28	TRBD1	TRBJ1-5	15	21	26	31	Blood	Blood_CASSLFPGGSKPQHF
3	0.000285959	TGTGCCAGCAGCCTCAAGGGGGGCTTTGCAGATACGCAGTATTTT	CASSLKGGFADTQYF	TRBV7-8	TRBD1	TRBJ2-3	11	16	21	28	Blood	Blood_CASSLKGGFADTQYF
3	0.000285959	TGTGCCAGCAGCCCTACAGGAGCCGGGTACAATGAGCAGTTCTTC	CASSPTGAGYNEQFF	TRBV6-6	TRBD1	TRBJ2-1	10	22	26	27	Blood	Blood_CASSPTGAGYNEQFF
3	0.000285959	TGTGCAGCAACTTACTCTGGGGCTGGGAGTTACCAACTCACTTTC	CAATYSGAGSYQLTF	TRAV13-1	.	TRAJ28	9	-1	-1	12	Blood	Blood_CAATYSGAGSYQLTF
3	0.000285959	TGCCTCGTGGGTGACGGAGCCAGCAGTGCTTCCAAGATAATCTTT	CLVGDGASSASKIIF	TRAV4	.	TRAJ3	14	-1	-1	20	Blood	Blood_CLVGDGASSASKIIF
3	0.000285959	TGCGCTGTGAGATCGATCACGGGAGGAGGAAACAAACTCACCTTT	CAVRSITGGGNKLTF	TRAV1-1	.	TRAJ10	11	-1	-1	16	Blood	Blood_CAVRSITGGGNKLTF
3	0.000285959	TGCAGTGCTAGAGCGGACGGGCTTGCCAAAAACATTCAGTACTTC	CSARADGLAKNIQYF	TRBV20-1	.	TRBJ2-4	12	-1	-1	19	Blood	Blood_CSARADGLAKNIQYF
3	0.000285959	TGCAGTGCTAGAACCCCTCGGGACACCTCCTACGAGCAGTACTTC	CSARTPRDTSYEQYF	TRBV20-1	TRBD1	TRBJ2-7	11	18	24	26	Blood	Blood_CSARTPRDTSYEQYF
3	0.000285959	TGTGCTGTGGCTTTGTTTATAACCAGGGAGGAAAGCTTATCTTC	CAVALFI_QGGKLIF	TRAV8-3	.	TRAJ23	9	-1	-1	15	Blood	Blood_CAVALFI_QGGKLIF
3	0.000285959	TGTGCCACCTGGGACAGGCTAGGTACGGCTGGTTCAAGATATTT	CATWDRL_YGWFKIF	TRGV5	.	TRGJP1	18	-1	-1	29	Blood	Blood_CATWDRL_YGWFKIF
3	0.000285959	TGTGCTGTCCTCGCCAGGAGGAGGTGCTGACGGACTCACCTTT	CAVLARR_GADGLTF	TRAV20	.	TRAJ45	7	-1	-1	14	Blood	Blood_CAVLARR_GADGLTF
3	0.000285959	TGTGCTGTGACCGGATACATCAGATGGCCAGAAGCTGCTCTTT	CAVTGYI_DGQKLLF	TRAV8-6	.	TRAJ16	9	-1	-1	19	Blood	Blood_CAVTGYI_DGQKLLF
3	0.000285959	TGTGCTGTGGGTGCGGTAGACAACTTCAACAAATTTTACTTT	CAVGAVDNFNKFYF	TRAV8-3	.	TRAJ21	14	-1	-1	15	Blood	Blood_CAVGAVDNFNKFYF
3	0.000285959	TGTGCCGTGAAATCTGGGGCTGGGAGTTACCAACTCACTTTC	CAVKSGAGSYQLTF	TRAV8-1	.	TRAJ28	10	-1	-1	12	Blood	Blood_CAVKSGAGSYQLTF
3	0.000285959	TGTGCCACCCCGGGGGTGGGATTTTATTATAAGAAACTCTTT	CATPGVGFYYKKLF	TRGV8	.	TRGJ1	8	-1	-1	23	Blood	Blood_CATPGVGFYYKKLF
3	0.000285959	TGTGCCAGCAGTCAATCTACAGGGTACAATGAGCAGTTCTTC	CASSQSTGYNEQFF	TRBV27	TRBD1	TRBJ2-1	11	18	23	24	Blood	Blood_CASSQSTGYNEQFF
3	0.000285959	TGTGCCAGCAGTGAAACCGCGGTAGCCGGGGAGCTGTTTTTT	CASSETAVAGELFF	TRBV6-1	.	TRBJ2-2	14	-1	-1	25	Blood	Blood_CASSETAVAGELFF
3	0.000285959	TGTGCCAGCAGCCCCGGGACGGGAGGAAACACCATATATTTT	CASSPGTGGNTIYF	TRBV6-5	TRBD1	TRBJ1-3	10	12	19	24	Blood	Blood_CASSPGTGGNTIYF
3	0.000285959	TGTGCCAGCAGGTTGGGGCCCGGCACAGATACGCAGTATTTT	CASRLGPGTDTQYF	TRBV27	TRBD2	TRBJ2-3	10	15	20	22	Blood	Blood_CASRLGPGTDTQYF
3	0.000285959	TGTGCCAGCAACCAGGACCTGAACCCCTACGAGCAGTACGTC	CASNQDLNPYEQYV	TRBV2	.	TRBJ2-7	9	-1	-1	25	Blood	Blood_CASNQDLNPYEQYV
3	0.000285959	TGTGCAGTGGGCCCTTCTGGTTCTGCAAGGCAACTGACCTTT	CAVGPSGSARQLTF	TRAV12-3	.	TRAJ22	5	-1	-1	13	Blood	Blood_CAVGPSGSARQLTF
3	0.000285959	TGTGCAGAGACTTCGTATAACCAGGGAGGAAAGCTTATCTTC	CAETSYNQGGKLIF	TRAV5	.	TRAJ23	9	-1	-1	15	Blood	Blood_CAETSYNQGGKLIF
3	0.000285959	TGTGCAATGAGAGAGGCCCGGGGATACAGCACCCTCACCTTT	CAMREARGYSTLTF	TRAV14DV4	.	TRAJ11	15	-1	-1	21	Blood	Blood_CAMREARGYSTLTF
3	0.000285959	TGTGCAGAGAATGAGTAGAGGAAGCTACATACCTACATTT	CAENE*R_SYIPTF	TRAV13-2	.	TRAJ6	11	-1	-1	17	Blood	Blood_CAENE*R_SYIPTF
3	0.000285959	TGTGTGGTGAACACAGCGAACGACTACAAGCTCAGCTTT	CVVNTANDYKLSF	TRAV12-1	.	TRAJ20	12	-1	-1	18	Blood	Blood_CVVNTANDYKLSF
3	0.000285959	TGTGCTTTCACCTACATCGAGACCGACAAGCTCATCTTT	CAFTYIETDKLIF	TRAV38-1	.	TRAJ34	9	-1	-1	21	Blood	Blood_CAFTYIETDKLIF
3	0.000285959	TGTGCTCTGAGTGAGGACAATAACAATGACATGCGCTTT	CALSEDNNNDMRF	TRAV9-2	.	TRAJ43	13	-1	-1	16	Blood	Blood_CALSEDNNNDMRF
3	0.000285959	TGTGCTGTCAGATCGAACACCGGTAACCAGTTCTATTTT	CAVRSNTGNQFYF	TRAV41	.	TRAJ49	13	-1	-1	12	Blood	Blood_CAVRSNTGNQFYF
3	0.000285959	TGTGCTGCGTGGGGGGGTCGGGATTATAAGAAACTCTTT	CAAWGGRDYKKLF	TRGV10	.	TRGJ1	12	-1	-1	22	Blood	Blood_CAAWGGRDYKKLF
3	0.000285959	TGTGCCTTGTGGGAGGTGCCTGGTGATAAGAAACTCTTT	CALWEVPGDKKLF	TRGV9	.	TRGJ2	18	-1	-1	25	Blood	Blood_CALWEVPGDKKLF
3	0.000285959	TGTGCCGTGACTCAGGATTCCGGGTATGCACTCAACTTC	CAVTQDSGYALNF	TRAV12-2	.	TRAJ41	9	-1	-1	16	Blood	Blood_CAVTQDSGYALNF
3	0.000285959	TGTGCCACCTGGGACGGGCTTCGATATAAGAAACTCTTT	CATWDGLRYKKLF	TRGV4	.	TRGJ2	18	-1	-1	24	Blood	Blood_CATWDGLRYKKLF
3	0.000285959	TGTGCCACCTGGGACAAGAATTATTATAAGAAACTCTTT	CATWDKNYYKKLF	TRGV4	.	TRGJ1	13	-1	-1	17	Blood	Blood_CATWDKNYYKKLF
3	0.000285959	TGTGCCACCAGCAGTGGGACTAACTATGGCTACACCTTC	CATSSGTNYGYTF	TRBV15	.	TRBJ1-2	13	-1	-1	19	Blood	Blood_CATSSGTNYGYTF
3	0.000285959	TGTGCCACCAGGCCCGGCTCGAACACTGAAGCTTTCTTT	CATRPGSNTEAFF	TRBV24-1	TRBD1	TRBJ1-1	10	12	16	20	Blood	Blood_CATRPGSNTEAFF
3	0.000285959	TGTGCCAGCAGTGAAGGAGAATGGAGGGAGCTGTTTTTT	CASSEGEWRELFF	TRBV25-1	.	TRBJ2-2	14	-1	-1	25	Blood	Blood_CASSEGEWRELFF
3	0.000285959	TGTGCAGCAAGCAGGAACAGAGATGACAAGATCATCTTT	CAASRNRDDKIIF	TRAV23DV6	.	TRAJ30	12	-1	-1	14	Blood	Blood_CAASRNRDDKIIF
3	0.000285959	TGTGCAGAGATCGACAATGCAGGCAACATGCTCACCTTT	CAEIDNAGNMLTF	TRAV5	.	TRAJ39	9	-1	-1	15	Blood	Blood_CAEIDNAGNMLTF
3	0.000285959	TGCAGTGCTAGACTAGCGGATACAGATACGCAGTATTTT	CSARLADTDTQYF	TRBV20-1	TRBD2	TRBJ2-3	11	12	18	21	Blood	Blood_CSARLADTDTQYF
3	0.000285959	TGTGCTGCGTGGGATTGATGATTATAAGAAACTCTTT	CAAWD*_DYKKLF	TRGV10	.	TRGJ1	15	-1	-1	20	Blood	Blood_CAAWD*_DYKKLF
3	0.000285959	TGTGCTGCGTGGGATACCCTTAAGAAGAAACTCTTT	CAAWDTLKKKLF	TRGV10	.	TRGJ1	14	-1	-1	24	Blood	Blood_CAAWDTLKKKLF
3	0.000285959	TGTGCCAGCACAGGGATGAACACTGAAGCTTTCTTT	CASTGMNTEAFF	TRBV27	TRBD1	TRBJ1-1	9	10	14	15	Blood	Blood_CASTGMNTEAFF
3	0.000285959	TGTGCTTATAGCGTTCAGGGGAAGATCATCTTT	CAYSVQGKIIF	TRAV38-2DV8	.	TRAJ30	10	-1	-1	21	Blood	Blood_CAYSVQGKIIF
3	0.000285959	TGTGCTGTGGTAGGAGACTACAAGCTCAGCTTT	CAVVGDYKLSF	TRAV2	.	TRAJ20	9	-1	-1	15	Blood	Blood_CAVVGDYKLSF
3	0.000285959	TGTGCCTTGTGGGAGGCAAAACGCAAACTCTTT	CALWEAKRKLF	TRGV9	.	TRGJ1	15	-1	-1	24	Blood	Blood_CALWEAKRKLF
3	0.000285959	TGTGCCTTAGATAACACCGACAAGCTCATCTTT	CALDNTDKLIF	TRAV24	.	TRAJ34	7	-1	-1	10	Blood	Blood_CALDNTDKLIF
3	0.000285959	TGTGCCTTGTGGGTTATTATAAGAAACTCTTT	CALWV_YKKLF	TRGV9	.	TRGJ1	12	-1	-1	13	Blood	Blood_CALWV_YKKLF
3	0.000285959	TGTGTGGTGACCGCGTGGAACATGCGCTTT	CVVTAWNMRF	TRAV12-1	.	TRAJ43	9	-1	-1	19	Blood	Blood_CVVTAWNMRF
3	0.000285959	TGTGTGGTGAACTTAGGGGACATGCGCTTT	CVVNLGDMRF	TRAV12-1	.	TRAJ43	11	-1	-1	18	Blood	Blood_CVVNLGDMRF
3	0.000285959	TGTGCTCTGGGGAGTTACCAACTCACTTTC	CALGSYQLTF	TRAV6	.	TRAJ28	7	-1	-1	9	Blood	Blood_CALGSYQLTF
3	0.000285959	TGTGCTGCGTGGGATTAGGAGAAACTCTTT	CAAWD*EKLF	TRGV10	.	TRGJ1	16	-1	-1	19	Blood	Blood_CAAWD*EKLF
3	0.000285959	TGTGCCAGCAGCGGACCCACCCCGATCTTC	CASSGPTPIF	TRBV2	.	TRBJ2-1	10	-1	-1	25	Blood	Blood_CASSGPTPIF
3	0.000285959	TGTGCAGCAAGTAGGGGCAGGCTCAGCTTT	CAASRGRLSF	TRAV13-1	.	TRAJ20	12	-1	-1	20	Blood	Blood_CAASRGRLSF
3	0.000285959	TGTGCCACCATTATTATAAGAAACTCTTT	CATII_KKLF	TRGV2	.	TRGJ1	8	-1	-1	9	Blood	Blood_CATII_KKLF
3	0.000285959	TGTGCCACCTGGGACGGCGTTT	CATW_TAF	TRGV4	.	TRGJ1	13	-1	-1	19	Blood	Blood_CATW_TAF
2	0.00019064	TGTGCCAGCCTCGTGACAGGACACCGGAACACTGAAGCTTTCTTTGGACAAGGCACCAGACTCACAGTTGTAGGTAAGACATTTTTCAGGTTCTTTTGCAGATCCGTCACAGGGAAAAGTGGGTCCACAGTGTCCCTTTTAGAGTGGCTATATTCTTATGTGCTAACTATGGCTACACCTTC	CASLVTGHRNTEAFFGQGTRLTVVGKTFFR_LLQIRHREKWVHSVPFRVAIFLCANYGYTF	TRBV7-9	TRBD1	TRBJ1-2	8	130	135	161	Blood	Blood_CASLVTGHRNTEAFFGQGTRLTVVGKTFFR_LLQIRHREKWVHSVPFRVAIFLCANYGYTF
2	0.00019064	TGTGCCAAAGAGGGGCGACTGCTGTGTTTGAGCCATCAGAAGCAGAGATCTCCCACACCCAAAAGGCCACACTGGTGTGCCTGGCCACAGGCTTCTACCCCGACCACGTGGAGCTGAGCTGGTGGGTGAATGGGAAGGAGGAGATGAGCAGTTCTTC	CAKEGRLLCLSHQKQRSPTPKRPHWC_PGHRLLPRPRGAELVGEWEGGDEQFF	TRBV19	TRBD1	TRBJ2-1	6	11	16	143	Blood	Blood_CAKEGRLLCLSHQKQRSPTPKRPHWC_PGHRLLPRPRGAELVGEWEGGDEQFF
2	0.00019064	TGCGCCAGCAGTGAGCGCACCCAAGCGGGAGAGGGTGTCCAAAACACGTGAACTAGGGCTACAACCTTC	CASSERTQAGEGVQNT*TRATTF	TRBV10-1	TRBD2	TRBJ2-1	14	23	30	65	Blood	Blood_CASSERTQAGEGVQNT*TRATTF
2	0.00019064	TGTGCCTGTGACCCCCTTCCTACGACTGGGGGATCGGCTCAGTACACCGATAAACTCATCTTT	CACDPLPTTGGSAQYTDKLIF	TRDV2	TRDD2	TRDJ1	11	14	23	41	Blood	Blood_CACDPLPTTGGSAQYTDKLIF
2	0.00019064	TGTGCCAGCAGCTCAGACTAGCGTCAGGAGCGTTTTTGGCACAGATACGCAGTATTTT	CASSSD*RQE_VFGTDTQYF	TRBV7-8	TRBD2	TRBJ2-3	12	15	22	38	Blood	Blood_CASSSD*RQE_VFGTDTQYF
2	0.00019064	TGTGCCTGTGACACCGTCTCAACTGGGGGATATGTGAGGACCGATAAACTCATCTTT	CACDTVSTGGYVRTDKLIF	TRDV2	TRDD3	TRDJ1	15	21	31	39	Blood	Blood_CACDTVSTGGYVRTDKLIF
2	0.00019064	TGTGCCACCTGGGACGGGTTCCCCCGTGGGTCCGCGAATTATTATAAGAAACTCTTT	CATWDGFPRGSANYYKKLF	TRGV2	.	TRGJ1	17	-1	-1	34	Blood	Blood_CATWDGFPRGSANYYKKLF
2	0.00019064	TGTGCTCTAAGTGGCGTCCAGGCTGGTGGTACTAGCTATGGAAAGCTGACATTT	CALSGVQAGGTSYGKLTF	TRAV16	.	TRAJ52	14	-1	-1	21	Blood	Blood_CALSGVQAGGTSYGKLTF
2	0.00019064	TGTGCTGTGAGGATCCCAGAGGCGAGGGGAGGAGGTGCTGACGGACTCACCTTT	CAVRIPEARGGGADGLTF	TRAV21	.	TRAJ45	11	-1	-1	27	Blood	Blood_CAVRIPEARGGGADGLTF
2	0.00019064	TGTGCCTGTGACGCGGTACCTTCCTACGTACTGGGGGATAGTAAACTCATCTTT	CACDAVPSYVLGDSKLIF	TRDV2	TRDD3	TRDJ1	11	27	39	41	Blood	Blood_CACDAVPSYVLGDSKLIF
2	0.00019064	TGTGCCACCAGCGAAAGACAGGCTAGCGGGAGTTCCTACAATGAGCAGTTCTTC	CATSERQASGSSYNEQFF	TRBV24-1	TRBD1	TRBJ2-1	10	16	21	28	Blood	Blood_CATSERQASGSSYNEQFF
2	0.00019064	TGTGCCAGCAGCTTAGCGCTCGGGGGAATGGAGGGATACAATGAGCAGTTCTTC	CASSLALGGMEGYNEQFF	TRBV7-6	TRBD2	TRBJ2-1	19	29	34	36	Blood	Blood_CASSLALGGMEGYNEQFF
2	0.00019064	TGTGCCAGCAGCAACCCGTTCGGAGGAGGGGGTCCTTTGGATATTCAGTACTTC	CASSNPFGGGGPLDIQYF	TRBV7-8	TRBD1	TRBJ2-4	11	26	31	42	Blood	Blood_CASSNPFGGGGPLDIQYF
2	0.00019064	TGTGCTGTGAGAGATTACGGGGTCACGGGAGGAGGAAACAAACTCACCTTT	CAVRDYGVTGGGNKLTF	TRAV1-2	.	TRAJ10	14	-1	-1	22	Blood	Blood_CAVRDYGVTGGGNKLTF
2	0.00019064	TGTGCCAGCACTCCGGGGTGGCTAGCGGGGATAGCAGATACGCAGTATTTT	CASTPGWLAGIADTQYF	TRBV6-5	TRBD2	TRBJ2-3	9	21	28	34	Blood	Blood_CASTPGWLAGIADTQYF
2	0.00019064	TGTGCCAGAGCCCCGGGACTAGCCAAAACCGAGGCCAATGAGCAGTTCTTC	CARAPGLAKTEANEQFF	TRBV12-3	TRBD2	TRBJ2-1	7	11	22	35	Blood	Blood_CARAPGLAKTEANEQFF
2	0.00019064	TGCGCCAGCAGCTTCATCCGGGACCTACAGCACATGAATACGCAGTATTTT	CASSFIRDLQHMNTQYF	TRBV5-1	TRBD1	TRBJ2-3	13	17	23	37	Blood	Blood_CASSFIRDLQHMNTQYF
2	0.00019064	TGTGCTGTGCAGGACCCTTTCACGGGAGGAGGAAACAAACTCACCTTT	CAVQDPFTGGGNKLTF	TRAV20	.	TRAJ10	12	-1	-1	19	Blood	Blood_CAVQDPFTGGGNKLTF
2	0.00019064	TGTGCTGTGGGTTCGACTCGGAATTCAGGAAACACACCTCTTGTCTTT	CAVGSTRNSGNTPLVF	TRAV21	.	TRAJ29	8	-1	-1	18	Blood	Blood_CAVGSTRNSGNTPLVF
2	0.00019064	TGTGCCTTGTGGGAGGTGCATGAGTTGGGCAAAAAAATCAAGGTATTT	CALWEVHELGKKIKVF	TRGV9	.	TRGJP	19	-1	-1	17	Blood	Blood_CALWEVHELGKKIKVF
2	0.00019064	TGTGCCTTGTGGGAGGGGGTAGAGTTGGGCAAAAAAATCAAGGTATTT	CALWEGVELGKKIKVF	TRGV9	.	TRGJP	15	-1	-1	20	Blood	Blood_CALWEGVELGKKIKVF
2	0.00019064	TGTGCCACCTGGGACGAAATACCCCCCAATTATTATAAGAAACTCTTT	CATWDEIPPNYYKKLF	TRGV2	.	TRGJ1	15	-1	-1	27	Blood	Blood_CATWDEIPPNYYKKLF
2	0.00019064	TGTGCCAGCAGTTTAGAGTGGGTAGCGGGATCAGAGACCCAGTACTTC	CASSLEWVAGSETQYF	TRBV28	TRBD2	TRBJ2-5	14	22	29	32	Blood	Blood_CASSLEWVAGSETQYF
2	0.00019064	TGTGCCAGCAGCTTAGGAGCCGAAGCGGGCAATCAGCCCCAGCATTTT	CASSLGAEAGNQPQHF	TRBV5-6	TRBD2	TRBJ1-5	13	23	27	28	Blood	Blood_CASSLGAEAGNQPQHF
2	0.00019064	TGTGCCAGCAGCCAAAGCCGAGAAGCAACTAATGAAAAACTGTTTTTT	CASSQSREATNEKLFF	TRBV3-1	.	TRBJ1-4	14	-1	-1	24	Blood	Blood_CASSQSREATNEKLFF
2	0.00019064	TGTGCAGCAAGTATAGATTTTTCTGGTGGCTACAATAAGCTGATTTTT	CAASIDFSGGYNKLIF	TRAV13-1	.	TRAJ4	14	-1	-1	18	Blood	Blood_CAASIDFSGGYNKLIF
2	0.00019064	TGCCTCGTGGTGCCCCCCGACCAGCAGTGCTTCCAAGATAATCTTT	CLVVPPDQ_SASKIIF	TRAV4	.	TRAJ3	9	-1	-1	21	Blood	Blood_CLVVPPDQ_SASKIIF
2	0.00019064	TGTGCTGTGAGGCCTGGGGACTCAGGAACCTACAAATACATCTTT	CAVRPGDSGTYKYIF	TRAV21	.	TRAJ40	14	-1	-1	20	Blood	Blood_CAVRPGDSGTYKYIF
2	0.00019064	TGTGCCTTGTGGGGGGAAGAGTTGGGCAAAAAAATCAAGGTATTT	CALWGEELGKKIKVF	TRGV9	.	TRGJP	12	-1	-1	12	Blood	Blood_CALWGEELGKKIKVF
2	0.00019064	TGTGCCTTGTGGGAGGTGCAGAGGAATTATTATAAGAAACTATTT	CALWEVQRNYYKKLF	TRGV9	.	TRGJ1	19	-1	-1	23	Blood	Blood_CALWEVQRNYYKKLF
2	0.00019064	TGTGCCACCTGGGAATAGTAAAGTAGTGATTGGATCAAGACGTTT	CATWE**SSDWIKTF	TRGV3	.	TRGJP2	13	-1	-1	21	Blood	Blood_CATWE**SSDWIKTF
2	0.00019064	TGTGCCACCAATCCCCTGTCGAGACCTTATTATAAGAAACTCTTT	CATNPLSRPYYKKLF	TRGV5	.	TRGJ1	8	-1	-1	26	Blood	Blood_CATNPLSRPYYKKLF
2	0.00019064	TGTGCCAGCTTCCACCACGGGACAGGCCACTACGAGCAGTACTTC	CASFHHGTGHYEQYF	TRBV2	TRBD1	TRBJ2-7	8	17	25	29	Blood	Blood_CASFHHGTGHYEQYF
2	0.00019064	TGTGCCAGCAGTCCCTACCAGGGACCGAACACTGAAGCTTTCTTT	CASSPYQGPNTEAFF	TRBV28	TRBD1	TRBJ1-1	11	20	24	26	Blood	Blood_CASSPYQGPNTEAFF
2	0.00019064	TGTGCCAGCAGTCAAACGGGACTATCCTCCTACGAGCAGTACTTC	CASSQTGLSSYEQYF	TRBV27	TRBD2	TRBJ2-7	11	16	23	26	Blood	Blood_CASSQTGLSSYEQYF
2	0.00019064	TGTGCCAGCAGTGAAAGACTAGGTGCGTACAATGAGCAGTTCTTC	CASSERLGAYNEQFF	TRBV2	TRBD2	TRBJ2-1	14	16	21	27	Blood	Blood_CASSERLGAYNEQFF
2	0.00019064	TGTGCCAGCAGCTCCGAGGAGGGTAGGTACACTGAAGCTTTCTTT	CASSSEEGRYTEAFF	TRBV13	TRBD2	TRBJ1-1	12	17	22	28	Blood	Blood_CASSSEEGRYTEAFF
2	0.00019064	TGTGCCAGCAGCTCATGGACTAGCAACTCCTACGAGCAGTACTTC	CASSSWTSNSYEQYF	TRBV11-2	TRBD2	TRBJ2-7	12	16	23	26	Blood	Blood_CASSSWTSNSYEQYF
2	0.00019064	TGTGCCAGCAGCCCGGGGGACCGTCCCCAAGAGACCCAGTACTTC	CASSPGDRPQETQYF	TRBV5-4	TRBD1	TRBJ2-5	11	12	16	26	Blood	Blood_CASSPGDRPQETQYF
2	0.00019064	TGTGCCAGCAGCCATTATGGCTTTCCCCTAAATGAGCAGTACTTC	CASSHYGFPLNEQYF	TRBV14	TRBD1	TRBJ2-7	13	24	28	33	Blood	Blood_CASSHYGFPLNEQYF
2	0.00019064	TGTGCCAGCAGCCAATGGGGCGGTGGGGCCAACGTCCTGACTTTC	CASSQWGGGANVLTF	TRBV14	TRBD1	TRBJ2-6	14	16	21	23	Blood	Blood_CASSQWGGGANVLTF
2	0.00019064	TGTGCCAGCAGCGTAGATGGGAAGAAGAGTCAGCCCCAGCATTTT	CASSVDGKKSQPQHF	TRBV9	.	TRBJ1-5	15	-1	-1	29	Blood	Blood_CASSVDGKKSQPQHF
2	0.00019064	TGTGCCAGCAGCGTAGAAGCGGGAGCCAACAATGAGCAGTTCTTC	CASSVEAGANNEQFF	TRBV9	TRBD2	TRBJ2-1	15	17	24	28	Blood	Blood_CASSVEAGANNEQFF
2	0.00019064	TGTGCCAGCAGCGGCGGTAGCGGGAGCGTGAATGAGCAGTTCTTC	CASSGGSGSVNEQFF	TRBV5-4	TRBD2	TRBJ2-1	11	17	25	30	Blood	Blood_CASSGGSGSVNEQFF
2	0.00019064	TGTGCCAGCAGCACCCTGGCCCGGAGCACAGATACGCAGTATTTT	CASSTLARSTDTQYF	TRBV7-8	TRBD1	TRBJ2-3	11	13	23	24	Blood	Blood_CASSTLARSTDTQYF
2	0.00019064	TGTGCAATGAGAGAGGCCCCCCCCAACGGTAACCAGTTCTATTTT	CAMREAPPNGNQFYF	TRAV14DV4	.	TRAJ49	19	-1	-1	26	Blood	Blood_CAMREAPPNGNQFYF
2	0.00019064	TGCGCTGTGAGAGCGATTAATAATGCAGGCAACATGCTCACCTTT	CAVRAINNAGNMLTF	TRAV1-1	.	TRAJ39	12	-1	-1	17	Blood	Blood_CAVRAINNAGNMLTF
2	0.00019064	TGCGCCAGCAGCTTGGGTGGAGGAGCTCAAGAGACCCAGTACTTC	CASSLGGGAQETQYF	TRBV5-1	TRBD2	TRBJ2-5	15	18	22	27	Blood	Blood_CASSLGGGAQETQYF
2	0.00019064	TGCGCCAGCAGCACCAGGGGACCCTTGGACACTGAAGCTTTCTTT	CASSTRGPLDTEAFF	TRBV5-1	TRBD1	TRBJ1-1	11	14	19	28	Blood	Blood_CASSTRGPLDTEAFF
2	0.00019064	TGCGCCAGCAGGGTAGGACTAGCGGTTTACAATGAGCAGTTCTTC	CASRVGLAVYNEQFF	TRBV10-2	TRBD2	TRBJ2-1	10	15	24	27	Blood	Blood_CASRVGLAVYNEQFF
2	0.00019064	TGCATCCTGAGAACCCTAATTCAGGGAGCCCAGAAGCTGGTATTT	CILRTLIQGAQKLVF	TRAV26-2	.	TRAJ54	11	-1	-1	16	Blood	Blood_CILRTLIQGAQKLVF
2	0.00019064	TGCAGTGCTAGAGAAATCGACAGGGGAGGCTATGGCTACACCTTC	CSAREIDRGGYGYTF	TRBV20-1	TRBD1	TRBJ1-2	13	18	25	29	Blood	Blood_CSAREIDRGGYGYTF
2	0.00019064	TGTGCCACCTGGGATTGGAGTGAGGGGGGAACAATCAAGACGTT	CATWDWS_GGNNQDV	TRGV8	.	TRGJP2	14	-1	-1	33	Blood	Blood_CATWDWS_GGNNQDV
2	0.00019064	TGTGCCAGTAGTAGAAGAGGATCAGGGGCAATGAGCAGTTCTTC	CASSRRG_RGNEQFF	TRBV19	TRBD1	TRBJ2-1	12	22	27	28	Blood	Blood_CASSRRG_RGNEQFF
2	0.00019064	TGTGTGGTGAAAGGGGGGCACGGGCAGGAGAGCACTTACTTTT	CVVKGGH_GRRALTF	TRAV12-1	.	TRAJ5	10	-1	-1	18	Blood	Blood_CVVKGGH_GRRALTF
2	0.00019064	TGTGCTCTGAGTGAGGCAAAGGGCCGGTAACCAGTTCTATTTT	CALSEAK_AGNQFYF	TRAV19	.	TRAJ49	16	-1	-1	23	Blood	Blood_CALSEAK_AGNQFYF
2	0.00019064	TGTGCTGTGGGCTATAATTCAGGGAGCCCAGAAGCTGGTATTT	CAVGYNS_GAQKLVF	TRAV8-5	.	TRAJ54	6	-1	-1	12	Blood	Blood_CAVGYNS_GAQKLVF
2	0.00019064	TGTGCCACCTGGGATAGGGGAAACTGGTTGGTTCAAGATATTT	CATWDRG_TGWFKIF	TRGV8	.	TRGJP1	17	-1	-1	22	Blood	Blood_CATWDRG_TGWFKIF
2	0.00019064	TGTGCCACCTGGGACGGCATTAGGGTATTATAAGAAACTCTTT	CATWDGI_GYYKKLF	TRGV2	.	TRGJ1	16	-1	-1	25	Blood	Blood_CATWDGI_GYYKKLF
2	0.00019064	TGTGCCAGCAGTTCCTCCCGGTCAGGGCCCCGAGCAGTACTTC	CASSSSR_QGPEQYF	TRBV28	TRBD2	TRBJ2-7	12	13	19	30	Blood	Blood_CASSSSR_QGPEQYF
2	0.00019064	TGTGTGGTGAGGTACCCGGATAGCAACTTTCAGTTAATCTGG	CVVRYPDSNFQLIW	TRAV10	.	TRAJ33	10	-1	-1	17	Blood	Blood_CVVRYPDSNFQLIW
2	0.00019064	TGTGCTTTCAGGGATGGAGGAAGCCAAGGAAACCTCATCTTT	CAFRDGGSQGNLIF	TRAV38-1	.	TRAJ42	9	-1	-1	13	Blood	Blood_CAFRDGGSQGNLIF
2	0.00019064	TGTGCTGTGAGAGGATTTGATAGCAACTATCAGTTAATCTGG	CAVRGFDSNYQLIW	TRAV3	.	TRAJ33	12	-1	-1	18	Blood	Blood_CAVRGFDSNYQLIW
2	0.00019064	TGTGCTACGGACGCGGGGGATAGCAACTATCAGTTAATCTGG	CATDAGDSNYQLIW	TRAV17	.	TRAJ33	14	-1	-1	17	Blood	Blood_CATDAGDSNYQLIW
2	0.00019064	TGTGCCTTGTGGGAGGTGCACTATTATTATAAGAAACTCTTT	CALWEVHYYYKKLF	TRGV9	.	TRGJ1	20	-1	-1	22	Blood	Blood_CALWEVHYYYKKLF
2	0.00019064	TGTGCCGTGTTTCATCTCTATAACACCGACAAGCTCATCTTT	CAVFHLYNTDKLIF	TRAV39	.	TRAJ34	8	-1	-1	18	Blood	Blood_CAVFHLYNTDKLIF
2	0.00019064	TGTGCCACCTGGGACAGGGACTATTATTATAAGAAACTCTTT	CATWDRDYYYKKLF	TRGV5	.	TRGJ1	17	-1	-1	22	Blood	Blood_CATWDRDYYYKKLF
2	0.00019064	TGTGCCAGCAGTTTGGTGGCGGGGGACAATGAGCAGTTCTTC	CASSLVAGDNEQFF	TRBV27	TRBD1	TRBJ2-1	13	20	24	25	Blood	Blood_CASSLVAGDNEQFF
2	0.00019064	TGTGCCAGCAGTTACCGGGACAGGTCACAGCCCCAGCATTTT	CASSYRDRSQPQHF	TRBV27	TRBD1	TRBJ1-5	12	14	23	27	Blood	Blood_CASSYRDRSQPQHF
2	0.00019064	TGTGCCAGCAGTTACGTAAGGGACTCGGGAACGCAGTATTTT	CASSYVRDSGTQYF	TRBV6-2	TRBD2	TRBJ2-3	14	19	24	30	Blood	Blood_CASSYVRDSGTQYF
2	0.00019064	TGTGCCAGCAGCTTAGAACAGGCCCATGTAGAGCAGTTCTTC	CASSLEQAHVEQFF	TRBV11-3	TRBD1	TRBJ2-1	16	17	21	30	Blood	Blood_CASSLEQAHVEQFF
2	0.00019064	TGTGCCAGCAGCTTAAGACAGGGGAATCAGCCCCAGCATTTT	CASSLRQGNQPQHF	TRBV13	TRBD1	TRBJ1-5	14	16	23	24	Blood	Blood_CASSLRQGNQPQHF
2	0.00019064	TGTGCCAGCAGCCAAGGCGCCTATGGCTATGGCTACACCTTC	CASSQGAYGYGYTF	TRBV3-1	TRBD1	TRBJ1-2	15	16	20	26	Blood	Blood_CASSQGAYGYGYTF
2	0.00019064	TGTGCCAGCAGCGAATCCCCCCCGGGCACTGAAGCTTTCTTT	CASSESPPGTEAFF	TRBV3-1	TRBD1	TRBJ1-1	11	20	25	26	Blood	Blood_CASSESPPGTEAFF
2	0.00019064	TGTGCAATGAGAGAGGGCCTCTACACCGACAAGCTCATCTTT	CAMREGLYTDKLIF	TRAV14DV4	.	TRAJ34	18	-1	-1	22	Blood	Blood_CAMREGLYTDKLIF
2	0.00019064	TGCCTCGTGGACCTTTCTGGTTCTGCAAGGCAACTGACCTTT	CLVDLSGSARQLTF	TRAV4	.	TRAJ22	9	-1	-1	14	Blood	Blood_CLVDLSGSARQLTF
2	0.00019064	TGCGTCAGCACCGGGACTAGCGGCTCCAATGAGCAGTTCTTC	CVSTGTSGSNEQFF	TRBV5-1	TRBD2	TRBJ2-1	9	10	22	26	Blood	Blood_CVSTGTSGSNEQFF
2	0.00019064	TGCGCCAGCAGTGAGTCGAGCAATGTAGATACGCAGTATTTT	CASSESSNVDTQYF	TRBV10-2	.	TRBJ2-3	18	-1	-1	26	Blood	Blood_CASSESSNVDTQYF
2	0.00019064	TGCGGCACAGAGGATGGAGGTAGCAACTATAAACTGACATTT	CGTEDGGSNYKLTF	TRAV30	.	TRAJ53	11	-1	-1	14	Blood	Blood_CGTEDGGSNYKLTF
2	0.00019064	TGCATCGAAGAGTATGGAGGAAGCCAAGGAAATCTCATCTTT	CIEEYGGSQGNLIF	TRAV26-1	.	TRAJ42	6	-1	-1	12	Blood	Blood_CIEEYGGSQGNLIF
2	0.00019064	TGCAGCCGCTCCCGTTGGGACAGCTCCTACGAGCAGTACTTC	CSRSRWDSSYEQYF	TRBV20-1	TRBD2	TRBJ2-7	4	8	13	21	Blood	Blood_CSRSRWDSSYEQYF
2	0.00019064	TGTGTGGTGAGGATCTTAGTGGGAACAACAGACTCGCTTTT	CVVRILV_NNRLAF	TRAV10	.	TRAJ7	10	-1	-1	19	Blood	Blood_CVVRILV_NNRLAF
2	0.00019064	TGTGCTCTGAGTGATCTGGTGGCTACAATAAGCTGATTTTT	CALSDLV_YNKLIF	TRAV9-2	.	TRAJ4	15	-1	-1	14	Blood	Blood_CALSDLV_YNKLIF
2	0.00019064	TGTGCCAGCAGCGAATCCCCCCGGGCACTGAAGCTTTCTTT	CASSESP_GTEAFF	TRBV3-1	TRBD1	TRBJ1-1	11	19	24	25	Blood	Blood_CASSESP_GTEAFF
2	0.00019064	TGCGCCAGCAAGGACAGGGGGCAAGATCACCCCTCCACTTT	CASKDRG_RSPLHF	TRBV10-1	TRBD1	TRBJ1-6	9	11	21	26	Blood	Blood_CASKDRG_RSPLHF
2	0.00019064	TGTGCTGGGCCCTCCGGGCGGATCTGAAAAGCTGGTCTTT	CAGPSGR_SEKLVF	TRAV35	.	TRAJ57	9	-1	-1	11	Blood	Blood_CAGPSGR_SEKLVF
2	0.00019064	TGTGCTGGAAAGGGAAACCTCCTACGACAAGGTGATATTT	CAGKGNL_YDKVIF	TRAV35	.	TRAJ50	7	-1	-1	14	Blood	Blood_CAGKGNL_YDKVIF
2	0.00019064	TGTGCCTTGTGGGAGGTGCGGGTATTATAAGAAACTCTTT	CALWEVR_YYKKLF	TRGV9	.	TRGJ2	18	-1	-1	22	Blood	Blood_CALWEVR_YYKKLF
2	0.00019064	TGTGCCACCTGGGACAGCCCCGGATTATAAGAAACTCTTT	CATWDSP_DYKKLF	TRGV3	.	TRGJ1	16	-1	-1	23	Blood	Blood_CATWDSP_DYKKLF
2	0.00019064	TGTGCTGTTCCACAAACTGGGGCAAACAACCTCTTCTTT	CAVPQTGANNLFF	TRAV1-2	.	TRAJ36	7	-1	-1	12	Blood	Blood_CAVPQTGANNLFF
2	0.00019064	TGTGCTGTGGCTCCAGGAGGAAGCTACATACCTACATTT	CAVAPGGSYIPTF	TRAV8-3	.	TRAJ6	9	-1	-1	13	Blood	Blood_CAVAPGGSYIPTF
2	0.00019064	TGTGCTGCCCTTAGGGGAGGAAGCTACATACCTACATTT	CAALRGGSYIPTF	TRAV22	.	TRAJ6	6	-1	-1	15	Blood	Blood_CAALRGGSYIPTF
2	0.00019064	TGTGCCCCCAAGTCCGGGGGTTACCAGAAAGTTACCTTT	CAPKSGGYQKVTF	TRAV12-2	.	TRAJ13	5	-1	-1	15	Blood	Blood_CAPKSGGYQKVTF
2	0.00019064	TGTGCCGTGGGAAAGGGAAGCCAAGGAAATCTCATCTTT	CAVGKGSQGNLIF	TRAV12-2	.	TRAJ42	8	-1	-1	15	Blood	Blood_CAVGKGSQGNLIF
2	0.00019064	TGTGCCGTGAACGCAGCAGGAACCTACAAATACATCTTT	CAVNAAGTYKYIF	TRAV12-2	.	TRAJ40	11	-1	-1	16	Blood	Blood_CAVNAAGTYKYIF
2	0.00019064	TGTGCCATCAGTGTAGAGTCTAATGAAAAACTGTTTTTT	CAISVESNEKLFF	TRBV10-3	.	TRBJ1-4	12	-1	-1	19	Blood	Blood_CAISVESNEKLFF
2	0.00019064	TGTGCCACCTGGGACAGGCCGGGCGGTAAGAAACTCTTT	CATWDRPGGKKLF	TRGV7	.	TRGJ1	19	-1	-1	26	Blood	Blood_CATWDRPGGKKLF
2	0.00019064	TGTGCCACCTGGGACAACACGGAGGATAAGAAACTCTTT	CATWDNTEDKKLF	TRGV3	.	TRGJ1	15	-1	-1	25	Blood	Blood_CATWDNTEDKKLF
2	0.00019064	TGTGCCAGTAGTATTATCGGTTACAATGAGCAGTTCTTC	CASSIIGYNEQFF	TRBV19	.	TRBJ2-1	13	-1	-1	21	Blood	Blood_CASSIIGYNEQFF
2	0.00019064	TGTGCCAGCAGTGCAGGGGGCTGGGATGGCTACACCTTC	CASSAGGWDGYTF	TRBV27	TRBD1	TRBJ1-2	11	13	20	25	Blood	Blood_CASSAGGWDGYTF
2	0.00019064	TGTGCCAGCAGTGACGCGCGGGGTTACGAGCAGTACGTC	CASSDARGYEQYV	TRBV2	.	TRBJ2-7	18	-1	-1	24	Blood	Blood_CASSDARGYEQYV
2	0.00019064	TGTGCCAGCAGTGAGAATGAAGTGAATACGCAGTATTTT	CASSENEVNTQYF	TRBV6-1	.	TRBJ2-3	13	-1	-1	25	Blood	Blood_CASSENEVNTQYF
2	0.00019064	TGTGCAGCAAGCTCTGGCAACACAGGCAAACTAATCTTT	CAASSGNTGKLIF	TRAV29DV5	.	TRAJ37	11	-1	-1	10	Blood	Blood_CAASSGNTGKLIF
2	0.00019064	TGCGCCAGCAGCTTCAGGGGTGACACTGAAGCTTTCTTT	CASSFRGDTEAFF	TRBV5-1	TRBD1	TRBJ1-1	13	14	19	22	Blood	Blood_CASSFRGDTEAFF
2	0.00019064	TGTGCTGCACTACGTTGATCGGTTGGTTCAAGATATTT	CAALR*_GWFKIF	TRGV10	.	TRGJP1	7	-1	-1	20	Blood	Blood_CAALR*_GWFKIF
2	0.00019064	TGTGCTCGGGGGGGGTGGCTACAATAAGCTGATTTTG	CARGGW_YNKLIL	TRAV9-2	.	TRAJ4	6	-1	-1	13	Blood	Blood_CARGGW_YNKLIL
2	0.00019064	TGTGCCACCTGGGACGGGCGATCCGAAGAAACTCTTT	CATWDG_DPKKLF	TRGV2	.	TRGJ1	18	-1	-1	25	Blood	Blood_CATWDG_DPKKLF
2	0.00019064	TGTGCCACCTGGGACAGGCGATGGGAAGAAACTCTTT	CATWDR_DGKKLF	TRGV5	.	TRGJ1	18	-1	-1	25	Blood	Blood_CATWDR_DGKKLF
2	0.00019064	TGTGCTCCCGGGACAGATGGCCAGAAGCTGCTCTTT	CAPGTDGQKLLF	TRAV9-2	.	TRAJ16	6	-1	-1	13	Blood	Blood_CAPGTDGQKLLF
2	0.00019064	TGTGCTGTGGTGGATAGCAACTATCAGTTAATCTGG	CAVVDSNYQLIW	TRAV1-2	.	TRAJ33	8	-1	-1	10	Blood	Blood_CAVVDSNYQLIW
2	0.00019064	TGTGCCTGCCAAGGCGTTGCAGATACGCAGTATTTT	CACQGVADTQYF	TRBV30	.	TRBJ2-3	7	-1	-1	19	Blood	Blood_CACQGVADTQYF
2	0.00019064	TGTGCCTGGACTGGGGGGCGAACTGAAGCTTTCTTT	CAWTGGRTEAFF	TRBV30	TRBD1	TRBJ1-1	9	13	19	21	Blood	Blood_CAWTGGRTEAFF
2	0.00019064	TGTGCCGAAGCTGGGGGTTACCAGAAAGTTACCTTT	CAEAGGYQKVTF	TRAV12-2	.	TRAJ13	6	-1	-1	10	Blood	Blood_CAEAGGYQKVTF
2	0.00019064	TGTGCCACCTGGGATAGAGAATATAAGAAACTCTTT	CATWDREYKKLF	TRGV8	.	TRGJ2	16	-1	-1	21	Blood	Blood_CATWDREYKKLF
2	0.00019064	TGTGCCACCTGGGACGGGACTTATAAGAAACTCTTT	CATWDGTYKKLF	TRGV5	.	TRGJ1	14	-1	-1	20	Blood	Blood_CATWDGTYKKLF
2	0.00019064	TGTGCCACCTGGGACGAACCTCCTAAGAAACTCTTT	CATWDEPPKKLF	TRGV2	.	TRGJ1	15	-1	-1	23	Blood	Blood_CATWDEPPKKLF
2	0.00019064	TGTGCCAGCAGCTTAGGGGGGAATGAGCAGTTCTTC	CASSLGGNEQFF	TRBV7-3	TRBD1	TRBJ2-1	14	15	19	21	Blood	Blood_CASSLGGNEQFF
2	0.00019064	TGTGCCAGCAGCTGGGACGGCTCCGAGCAGTACGTC	CASSWDGSEQYV	TRBV5-6	TRBD1	TRBJ2-7	12	13	17	23	Blood	Blood_CASSWDGSEQYV
2	0.00019064	TGTGCCAGCAGCCCCATTAGCAATGAGCAGTTCTTC	CASSPISNEQFF	TRBV28	.	TRBJ2-1	10	-1	-1	20	Blood	Blood_CASSPISNEQFF
2	0.00019064	TGCTACATGAACACAGGCTTTCAGAAACTTGTATTT	CYMNTGFQKLVF	TRAV22	.	TRAJ8	1	-1	-1	5	Blood	Blood_CYMNTGFQKLVF
2	0.00019064	TGCCTCGTGGGAGGAAGCCAAGGAAATCTCATCTTT	CLVGGSQGNLIF	TRAV4	.	TRAJ42	10	-1	-1	9	Blood	Blood_CLVGGSQGNLIF
2	0.00019064	TGCGCCAGCAGTGAGCCCCTAAATGAGCAGTTCTTC	CASSEPLNEQFF	TRBV10-1	.	TRBJ2-1	14	-1	-1	12	Blood	Blood_CASSEPLNEQFF
2	0.00019064	TGTGCTTTCAGGGCCGGTAACCAGTTCTATTTT	CAFRAGNQFYF	TRAV38-1	.	TRAJ49	9	-1	-1	13	Blood	Blood_CAFRAGNQFYF
2	0.00019064	TGTGCTGGGCTAGGAACCTACAAATACATCTTT	CAGLGTYKYIF	TRAV35	.	TRAJ40	9	-1	-1	11	Blood	Blood_CAGLGTYKYIF
2	0.00019064	TGTGCCACCTGGGAGACTTGGTTCAAGATATTT	CATWETWFKIF	TRGV8	.	TRGJP1	13	-1	-1	17	Blood	Blood_CATWETWFKIF
2	0.00019064	TGTGCAGCTCCAAGAGCCTACAAATACATCTTT	CAAPRAYKYIF	TRAV13-1	.	TRAJ40	7	-1	-1	16	Blood	Blood_CAAPRAYKYIF
2	0.00019064	TGTGCAGCAAGCGAGGTCAATGACATGCGCTTT	CAASEVNDMRF	TRAV29DV5	.	TRAJ43	12	-1	-1	17	Blood	Blood_CAASEVNDMRF
2	0.00019064	TGTGCAGAGAGCTTCTACCAGAAAGTTACCTTT	CAESFYQKVTF	TRAV5	.	TRAJ13	10	-1	-1	15	Blood	Blood_CAESFYQKVTF
2	0.00019064	TGTGCAATGATTACGTGCCAGACTCATGTTT	CAMIT_ARLMF	TRAV12-3	.	TRAJ31	9	-1	-1	15	Blood	Blood_CAMIT_ARLMF
2	0.00019064	TGTGCTGTGGGTGAGGATGACATGCGCTTT	CAVGEDDMRF	TRAV8-3	.	TRAJ43	12	-1	-1	16	Blood	Blood_CAVGEDDMRF
2	0.00019064	TGTGCAATGAGCGAAAACAGCATGCGCTTT	CAMSENSMRF	TRAV12-3	.	TRAJ43	12	-1	-1	20	Blood	Blood_CAMSENSMRF
2	0.00019064	TGTGCCTCTGGAGATACGCAGTATTTT	CASGDTQYF	TRBV7-9	.	TRBJ2-3	5	-1	-1	11	Blood	Blood_CASGDTQYF
2	0.00019064	TGTGCCTTGTGGGAGGTAAAGCTTTT	CALW_GKAF	TRGV9	.	TRGJ1	16	-1	-1	23	Blood	Blood_CALW_GKAF
1	9.53198e-05	TGCGCCAGCAGTGAGTTGATGGCGAGAGGGGAGCTGTTTTTTGGAGAAGGCTCTAGGCTGACCGTACTGGGTAAGGAGGCGGTTGGGGCTCCGGAGAGCTCCGAGAGGGCGGGATGGGCAGAGGTAAGCAGCTGCCCCACTCTGAGAGGGGCTGTGCTGAGAGGCGCTGCTGGG	CASSELMARGELFFGEGSRLTVLGKEAVGAPESSERAGWAEVSSCPTLRGAVLRGAAG	TRBV10-1	TRBD2	TRBJ2-2P	15	108	113	155	Blood	Blood_CASSELMARGELFFGEGSRLTVLGKEAVGAPESSERAGWAEVSSCPTLRGAVLRGAAG
1	9.53198e-05	TGTGCTCTTGGGGAACGTGGAAGTGTCCTACTCCACGGTACTGGGGGATTTTTGCCACCGATAAACTCATCTTT	CALGERGSVLLH_YWGIFATDKLIF	TRDV1	TRDD3	TRDJ1	15	37	48	55	Blood	Blood_CALGERGSVLLH_YWGIFATDKLIF
1	9.53198e-05	TGTGCAGCAAGATAATACTGGGGGATACCCTGGTTACCATCTTTTTAAGACCGATAAACTCATCTTT	CAAR*YWGIPW_YHLFKTDKLIF	TRAV29DV5	TRDD3	TRDJ1	10	15	27	49	Blood	Blood_CAAR*YWGIPW_YHLFKTDKLIF
1	9.53198e-05	TGTGCCAGCAGCTTACCCTTCCCCAGACCCCAGGGACAGGGGGGAAGTTTGCATGGCTACACCTTC	CASSLPFPRPQGQGGSLHGYTF	TRBV7-9	TRBD1	TRBJ1-2	14	32	42	52	Blood	Blood_CASSLPFPRPQGQGGSLHGYTF
1	9.53198e-05	TGTGCCAGCAGCTTGGGAATGACTAGCGGGAGTTTGGGGGGCCAAGAGACCCAGTACTTC	CASSLGMTSGSLGGQETQYF	TRBV5-4	TRBD2	TRBJ2-5	15	20	31	41	Blood	Blood_CASSLGMTSGSLGGQETQYF
1	9.53198e-05	TGCGCTGTGAGAGATGAAGGGAGCGAGGACAACTGACAGCTGGGGGAAATTGCAGTTT	CAVRDEGSED_TDSWGKLQF	TRAV1-1	.	TRAJ24	14	-1	-1	27	Blood	Blood_CAVRDEGSED_TDSWGKLQF
1	9.53198e-05	TGTGCCTGTGACACCATACTGGGGGATACGGTCCGGGACACCCGACAGATGTTTTTC	CACDTILGDTVRDTRQMFF	TRDV2	TRDD3	TRDJ3	14	16	29	34	Blood	Blood_CACDTILGDTVRDTRQMFF
1	9.53198e-05	TGTGCCATCAGTGACCCAGTAGGAGTCGGCGGGAGGGCCTTAAATGAGCAGTTCTTC	CAISDPVGVGGRALNEQFF	TRBV10-3	TRBD2	TRBJ2-1	13	28	38	42	Blood	Blood_CAISDPVGVGGRALNEQFF
1	9.53198e-05	TGTGCCAGCAGTTCGGTGGGCGGGAGCCCCGGGGGGCCCCAAGAGACCCAGTACTTC	CASSSVGGSPGGPQETQYF	TRBV28	TRBD2	TRBJ2-5	12	19	25	38	Blood	Blood_CASSSVGGSPGGPQETQYF
1	9.53198e-05	TGTGCCAGCAGCTTAGCGGGGTCTCCTAGCGGGAGGGACCGGGAGACCCAGTACTTC	CASSLAGSPSGRDRETQYF	TRBV7-8	TRBD2	TRBJ2-5	17	25	36	42	Blood	Blood_CASSLAGSPSGRDRETQYF
1	9.53198e-05	TGTGCCAGCAGCTGGACCCCGGGACTAGCGGGAAGTGTGGTGGAGACCCAGTACTTC	CASSWTPGLAGSVVETQYF	TRBV5-4	TRBD2	TRBJ2-5	12	17	32	42	Blood	Blood_CASSWTPGLAGSVVETQYF
1	9.53198e-05	TGCATCGTCAGAGTCATGAAGGGGGATTATGGAGGAAGCCAAGGAAATCTCATCTTT	CIVRVMKGDYGGSQGNLIF	TRAV26-1	.	TRAJ42	14	-1	-1	25	Blood	Blood_CIVRVMKGDYGGSQGNLIF
1	9.53198e-05	TGTGCCACCTGGGACGGGGGGCCCTGAGTAAAATTAATTATTATAAGAAACTCTTT	CATWDGGP*_KINYYKKLF	TRGV2	.	TRGJ1	17	-1	-1	35	Blood	Blood_CATWDGGP*_KINYYKKLF
1	9.53198e-05	TGTGCCAGCAGCAGCCGGGACAGGGTCCCAAAAAGGTATCCTACGAGCAGTACGTC	CASSSRDRV_KKVSYEQYV	TRBV21-1	TRBD1	TRBJ2-7	12	14	24	38	Blood	Blood_CASSSRDRV_KKVSYEQYV
1	9.53198e-05	TGTGCCGTGATCCCTTCGTCGGGGACAACTGACAGCTGGGGGGAATTGCAGTTT	CAVIPSSGTTDSWGELQF	TRAV12-2	.	TRAJ24	9	-1	-1	23	Blood	Blood_CAVIPSSGTTDSWGELQF
1	9.53198e-05	TGTGCCAGTAGTATAGTAGGTTTGGAATACTCGTACCAAGAGACCCAGTACTTC	CASSIVGLEYSYQETQYF	TRBV19	.	TRBJ2-5	15	-1	-1	32	Blood	Blood_CASSIVGLEYSYQETQYF
1	9.53198e-05	TGTGCCAGCAGCTTAGATAGGACTAGCGGGCCGGAGCGGGATACGCAGTATTTT	CASSLDRTSGPERDTQYF	TRBV7-8	TRBD2	TRBJ2-3	15	19	29	39	Blood	Blood_CASSLDRTSGPERDTQYF
1	9.53198e-05	TGTGCCAGCAGCAACCCGTTCGGAGGAGGGGGTCCTTTGGACATTCAGTACTTC	CASSNPFGGGGPLDIQYF	TRBV7-8	TRBD1	TRBJ2-4	11	26	31	40	Blood	Blood_CASSNPFGGGGPLDIQYF
1	9.53198e-05	TGTGCCAGCAGCTCCAGAGACCCGGGACTTTGGGATGGAAACACCATATTTT	CASSSRDPG_FGMETPYF	TRBV7-6	TRBD2	TRBJ1-3	12	20	28	35	Blood	Blood_CASSSRDPG_FGMETPYF
1	9.53198e-05	TGTGCTGCGTGGGATTGGGGGGGCACCTTACTTTATTATAAGAAACTCTTT	CAAWDWGGTLLYYKKLF	TRGV10	.	TRGJ1	15	-1	-1	32	Blood	Blood_CAAWDWGGTLLYYKKLF
1	9.53198e-05	TGTGCTACGGACGCTTAGAAGGGGATAAGTAACAATGCCAGACTCATGTTT	CATDA*KGISNNARLMF	TRAV17	.	TRAJ31	13	-1	-1	29	Blood	Blood_CATDA*KGISNNARLMF
1	9.53198e-05	TGTGCCTTCAAGCAGGGTTACTGGGGGATACGTGCCGATAAACTCATCTTT	CAFKQGYWGIRADKLIF	TRDV3	TRDD3	TRDJ1	7	18	31	34	Blood	Blood_CAFKQGYWGIRADKLIF
1	9.53198e-05	TGTGCCTTGTGGGAGGCGCAACAAAAGTTGGGCAAAAAAATCAAGGTATTT	CALWEAQQKLGKKIKVF	TRGV9	.	TRGJP	19	-1	-1	21	Blood	Blood_CALWEAQQKLGKKIKVF
1	9.53198e-05	TGTGCCAGCAGCCCCGGGCCGTGGGGTGGAGGTCACGGTGAGCAGTTCTTC	CASSPGPWGGGHGEQFF	TRBV7-8	TRBD1	TRBJ2-1	11	12	17	38	Blood	Blood_CASSPGPWGGGHGEQFF
1	9.53198e-05	TGCAGTGCTAGAGATCTGGTTACTAGCGGGAAGACATGGGAGCAGTTCTTC	CSARDLVTSGKTWEQFF	TRBV20-1	TRBD2	TRBJ2-1	16	21	30	39	Blood	Blood_CSARDLVTSGKTWEQFF
1	9.53198e-05	TGTGCCAGCAGCAAATCCCGCCAAGACTTAGCAATCAGCCCCAGCATTTT	CASSKSRQ_LSNQPQHF	TRBV21-1	TRBD2	TRBJ1-5	14	15	20	28	Blood	Blood_CASSKSRQ_LSNQPQHF
1	9.53198e-05	TGTGCTCTTGGGGAACTCTGGGGAAACTTTGGATGAGAAATTAACCTTT	CALGELWG_TLDEKLTF	TRDV1	.	TRAJ48	16	-1	-1	32	Blood	Blood_CALGELWG_TLDEKLTF
1	9.53198e-05	TGTGCTCTAAGTCGTCATTCTTCTGGTTCTGCAAGGCAACTGACCTTT	CALSRHSSGSARQLTF	TRAV16	.	TRAJ22	11	-1	-1	17	Blood	Blood_CALSRHSSGSARQLTF
1	9.53198e-05	TGTGCCTTGTGGGAGGGAGGGGAGTTGGGCAAAAAAATCAAGGTATTT	CALWEGGELGKKIKVF	TRGV9	.	TRGJP	15	-1	-1	21	Blood	Blood_CALWEGGELGKKIKVF
1	9.53198e-05	TGTGCCAGCAGCCAATCGGGAGGGCCGGGCACAGATACGCAGTATTTT	CASSQSGGPGTDTQYF	TRBV3-1	TRBD2	TRBJ2-3	14	16	25	28	Blood	Blood_CASSQSGGPGTDTQYF
1	9.53198e-05	TGTGCAGGAAGGGGGGCTTCTTCTGGTTCTGCAAGGCAACTGACCTTT	CAGRGASSGSARQLTF	TRAV25	.	TRAJ22	7	-1	-1	17	Blood	Blood_CAGRGASSGSARQLTF
1	9.53198e-05	TGTGCAATGAGGGGCCTGGGGGCTGGCAACAACCGTAAGCTGATTTGG	CAMRGLGAGNNRKLIW	TRAV12-3	.	TRAJ38	10	-1	-1	21	Blood	Blood_CAMRGLGAGNNRKLIW
1	9.53198e-05	TGCGCCAGCAGCTTTTTACAGGGGGCCGTGAACACTGAAGCTTTCTTT	CASSFLQGAVNTEAFF	TRBV5-1	TRBD1	TRBJ1-1	13	17	25	28	Blood	Blood_CASSFLQGAVNTEAFF
1	9.53198e-05	TGCGCCAGCAGCCAAGATCAGCAGGGTAGCACAGATACGCAGTATTTT	CASSQDQQGSTDTQYF	TRBV4-1	TRBD1	TRBJ2-3	18	21	25	26	Blood	Blood_CASSQDQQGSTDTQYF
1	9.53198e-05	TGCATCCTGAGGAGGGAACTCACGGGAGGAGGAAACAAACTCACCTTT	CILRRELTGGGNKLTF	TRAV26-2	.	TRAJ10	10	-1	-1	17	Blood	Blood_CILRRELTGGGNKLTF
1	9.53198e-05	TGTGCTCTAGACTCCCCCCGGACACGGGCAGGAGAGCACTTACTTTT	CALDSPRT_GRRALTF	TRAV6	.	TRAJ5	11	-1	-1	19	Blood	Blood_CALDSPRT_GRRALTF
1	9.53198e-05	TGTGCCAGCAGTTTGGGGACTAGCGGGACTACAATGAGCAGTTCTTC	CASSLGTS_DYNEQFF	TRBV27	TRBD2	TRBJ2-1	13	15	27	28	Blood	Blood_CASSLGTS_DYNEQFF
1	9.53198e-05	TGTGCAGAGAGACTCGAGTTACCTCAGGAACCTACAAATACATCTTT	CAERLELP_GTYKYIF	TRAV5	.	TRAJ40	10	-1	-1	19	Blood	Blood_CAERLELP_GTYKYIF
1	9.53198e-05	TGCGCCAGCGTAAAAGGAAATATGACACACGCTATGGCTACACCTTC	CASVKGNM_TRYGYTF	TRBV10-1	.	TRBJ1-2	8	-1	-1	31	Blood	Blood_CASVKGNM_TRYGYTF
1	9.53198e-05	TGTGCCACCTGGGACAGGCGCGGAGCTTTATTATAAGAAACTCTTT	CATWDRRG_LYYKKLF	TRGV5	.	TRGJ1	18	-1	-1	27	Blood	Blood_CATWDRRG_LYYKKLF
1	9.53198e-05	TGCGCCAGCAGTCACCAGCGGGAGTGGCACCGGGGAGCTGTTCTTT	CASSHQRE_GTGELFF	TRBV23-1	TRBD2	TRBJ2-2	13	16	23	27	Blood	Blood_CASSHQRE_GTGELFF
1	9.53198e-05	TGTGCTGTGAGAGACGGAGGGGATAGCAACTATCAGTTAATCTGG	CAVRDGGDSNYQLIW	TRAV3	.	TRAJ33	14	-1	-1	20	Blood	Blood_CAVRDGGDSNYQLIW
1	9.53198e-05	TGTGCTGGGCAGCCGCCTACCTCAGGAACCTACAAATACATCTTT	CAGQPPTSGTYKYIF	TRAV35	.	TRAJ40	16	-1	-1	16	Blood	Blood_CAGQPPTSGTYKYIF
1	9.53198e-05	TGTGCTACGGAGGGCTTGGCCTCAGGAACCTACAAATACATCTTT	CATEGLASGTYKYIF	TRAV17	.	TRAJ40	10	-1	-1	19	Blood	Blood_CATEGLASGTYKYIF
1	9.53198e-05	TGTGCCTTTTACACGGATACTGGAGCCAATAGTAAGCTGACATTT	CAFYTDTGANSKLTF	TRDV3	.	TRAJ56	8	-1	-1	16	Blood	Blood_CAFYTDTGANSKLTF
1	9.53198e-05	TGTGCCTGGAGTGGTCCAGCGGGAGTTGGAGATACGCAGTATTTT	CAWSGPAGVGDTQYF	TRBV30	TRBD2	TRBJ2-3	12	17	24	29	Blood	Blood_CAWSGPAGVGDTQYF
1	9.53198e-05	TGTGCCGTGAAGGAATCTAACTTTGGAAATGAGAAATTAACCTTT	CAVKESNFGNEKLTF	TRAV12-2	.	TRAJ48	10	-1	-1	14	Blood	Blood_CAVKESNFGNEKLTF
1	9.53198e-05	TGTGCCATTGGGAAGAGGGGTGGGGCCAAAAACATTCAGTACTTC	CAIGKRGGAKNIQYF	TRBV28	TRBD1	TRBJ2-4	6	15	19	24	Blood	Blood_CAIGKRGGAKNIQYF
1	9.53198e-05	TGTGCCACCTGGGACAGGCCGGTGTATTGGTATAAGAAACTCTTT	CATWDRPVYWYKKLF	TRGV1	.	TRGJ1	19	-1	-1	30	Blood	Blood_CATWDRPVYWYKKLF
1	9.53198e-05	TGTGCCACCAGCATCCGGACAGGGGTATGGGCTGAAGCTTTCTTT	CATSIRTGVWAEAFF	TRBV15	TRBD1	TRBJ1-1	12	16	24	31	Blood	Blood_CATSIRTGVWAEAFF
1	9.53198e-05	TGTGCCAGTAGTATTTGGGAGACGAGCAATCAGCCCCAGCATTTT	CASSIWETSNQPQHF	TRBV19	TRBD2	TRBJ1-5	13	16	20	24	Blood	Blood_CASSIWETSNQPQHF
1	9.53198e-05	TGTGCCAGTAGCCGGGAAGCAGGGGGAACCGGGGAGCTGTTTTTT	CASSREAGGTGELFF	TRBV7-3	TRBD1	TRBJ2-2	11	19	25	27	Blood	Blood_CASSREAGGTGELFF
1	9.53198e-05	TGTGCCAGCACTTGGACTAGCTGTTCTAGCGGTGAGCAGTTCTTC	CASTWTSCSSGEQFF	TRBV6-2	TRBD2	TRBJ2-1	9	13	20	32	Blood	Blood_CASTWTSCSSGEQFF
1	9.53198e-05	TGTGCCAGCACCGGGGAGTCGGGGGCTTACTATGGCTACACCTTC	CASTGESGAYYGYTF	TRBV2	TRBD1	TRBJ1-2	9	10	14	24	Blood	Blood_CASTGESGAYYGYTF
1	9.53198e-05	TGTGCCAGCAGTTTAGGCAGCGCGAACACCGGGGAGCTGTTTTTT	CASSLGSANTGELFF	TRBV27	.	TRBJ2-2	14	-1	-1	20	Blood	Blood_CASSLGSANTGELFF
1	9.53198e-05	TGTGCCAGCAGTTGGACTAGCGGTTCTAACGGTGAGCAGTTCTTC	CASSWTSGSNGEQFF	TRBV6-6	TRBD2	TRBJ2-1	12	13	22	32	Blood	Blood_CASSWTSGSNGEQFF
1	9.53198e-05	TGTGCCAGCAGTCCTTGGGGGGTCGGCACCGGGGAGCTGTTTTTT	CASSPWGVGTGELFF	TRBV12-3	TRBD1	TRBJ2-2	11	16	20	26	Blood	Blood_CASSPWGVGTGELFF
1	9.53198e-05	TGTGCCAGCAGTACCGGACAGGGGTTCTCTGATGGCTACACCTTC	CASSTGQGFSDGYTF	TRBV27	TRBD1	TRBJ1-2	11	15	23	31	Blood	Blood_CASSTGQGFSDGYTF
1	9.53198e-05	TGTGCCAGCAGCTTAGAATCCGGGAGCACAGATACGCAGTATTTT	CASSLESGSTDTQYF	TRBV11-2	TRBD1	TRBJ2-3	16	19	23	24	Blood	Blood_CASSLESGSTDTQYF
1	9.53198e-05	TGTGCCAGCAGCCTCAAGGGGGGCTTTGCAGATACGCAGTGTTTT	CASSLKGGFADTQCF	TRBV7-8	TRBD1	TRBJ2-3	11	16	21	28	Blood	Blood_CASSLKGGFADTQCF
1	9.53198e-05	TGTGCCAGCAGCGTAGAACTCTCGAACACCGGGGAGCTGTTTTTT	CASSVELSNTGELFF	TRBV9	.	TRBJ2-2	15	-1	-1	22	Blood	Blood_CASSVELSNTGELFF
1	9.53198e-05	TGTGCCAGCAGCGCCTGGACAGGGTACAATCAGCCCCAGCATTTT	CASSAWTGYNQPQHF	TRBV2	TRBD1	TRBJ1-5	10	16	23	26	Blood	Blood_CASSAWTGYNQPQHF
1	9.53198e-05	TGTGCCAGCAGGGGGGACAGGGGTCGTTTTGATACGCAGTATTTT	CASRGDRGRFDTQYF	TRBV28	TRBD1	TRBJ2-3	10	13	22	30	Blood	Blood_CASRGDRGRFDTQYF
1	9.53198e-05	TGTGCAGCAACGTACTCTGGGGCTGGGAGTTACCAACTCACTTTC	CAATYSGAGSYQLTF	TRAV13-1	.	TRAJ28	9	-1	-1	12	Blood	Blood_CAATYSGAGSYQLTF
1	9.53198e-05	TGTGCAGAGACTCCCAATAACCAGGCAGGAACTGCTCTGATCTTT	CAETPNNQAGTALIF	TRAV5	.	TRAJ15	9	-1	-1	18	Blood	Blood_CAETPNNQAGTALIF
1	9.53198e-05	TGCATCGTCAGAGTCGGGGCCGGCACTGCCAGTAAACTCACCTTT	CIVRVGAGTASKLTF	TRAV26-1	.	TRAJ44	15	-1	-1	19	Blood	Blood_CIVRVGAGTASKLTF
1	9.53198e-05	TGTGTGGTCCCTGGGGGTTTTCAGATGGCCAGAAGCTGCTCTTT	CVVPGGF_DGQKLLF	TRAV10	.	TRAJ16	7	-1	-1	15	Blood	Blood_CVVPGGF_DGQKLLF
1	9.53198e-05	TGTGTGGTGAACACTCGGGGGGCACTGCCAGTAAACTCACCTTT	CVVNTRG_TASKLTF	TRAV12-1	.	TRAJ44	12	-1	-1	20	Blood	Blood_CVVNTRG_TASKLTF
1	9.53198e-05	TGTGCTGTTTAGTTTTAAAAGCTGCAGGCAACAAGCTAACTTTT	CAV*F*K_AGNKLTF	TRAV21	.	TRAJ17	7	-1	-1	17	Blood	Blood_CAV*F*K_AGNKLTF
1	9.53198e-05	TGTGCTGCGTGGGGCGTACCCTGAATTATTATAAGAAACTCTTT	CAAWGVP_NYYKKLF	TRGV10	.	TRGJ1	12	-1	-1	22	Blood	Blood_CAAWGVP_NYYKKLF
1	9.53198e-05	TGTGCTGCGTGGGATTTCTTACCACTGGTTGGTTCAAGATATTT	CAAWDFL_TGWFKIF	TRGV10	.	TRGJP1	15	-1	-1	19	Blood	Blood_CAAWDFL_TGWFKIF
1	9.53198e-05	TGTGCCACCTGGGGCCGGGTAGGAGTGATTGGATCAAGACGTTT	CATWGRV_SDWIKTF	TRGV8	.	TRGJP2	12	-1	-1	19	Blood	Blood_CATWGRV_SDWIKTF
1	9.53198e-05	TGTGCCACCTGGGACAATGGTCGAATTATTATAAGAAACTCTTT	CATWDNG_NYYKKLF	TRGV7	.	TRGJ1	15	-1	-1	20	Blood	Blood_CATWDNG_NYYKKLF
1	9.53198e-05	TGTGCCACCTGGGATAGGTGGTGATTATTATAAGAAACTCTTT	CATWDRW_DYYKKLF	TRGV8	.	TRGJ1	17	-1	-1	23	Blood	Blood_CATWDRW_DYYKKLF
1	9.53198e-05	TGTGCCAGCAGCTTGAGGGACCCCCTCCTACGAGCAGTACTTC	CASSLRD_PSYEQYF	TRBV7-9	TRBD1	TRBJ2-7	13	16	20	24	Blood	Blood_CASSLRD_PSYEQYF
1	9.53198e-05	TGTGCAGAGAGATTATGGTGGTGCTACAAACAAGCTCATCTTT	CAERLWW_ATNKLIF	TRAV23DV6	.	TRAJ32	6	-1	-1	11	Blood	Blood_CAERLWW_ATNKLIF
1	9.53198e-05	TGTGCTCTCCCCGACCTTAGCAACACAGGCAAACTAATCTTT	CALPDLSNTGKLIF	TRAV16	.	TRAJ37	7	-1	-1	19	Blood	Blood_CALPDLSNTGKLIF
1	9.53198e-05	TGTGCTCTAGTCAATGGAGGAAGCCAAGGAAATCTCATCTTT	CALVNGGSQGNLIF	TRAV6	.	TRAJ42	9	-1	-1	13	Blood	Blood_CALVNGGSQGNLIF
1	9.53198e-05	TGTGCTGTGGACTCACCAGGAGGAAGCTACATACCTACATTT	CAVDSPGGSYIPTF	TRAV2	.	TRAJ6	10	-1	-1	16	Blood	Blood_CAVDSPGGSYIPTF
1	9.53198e-05	TGTGCTGTGATCGATTCTGGTGGCTACAATAAGCTGATTTTT	CAVIDSGGYNKLIF	TRAV8-6	.	TRAJ4	9	-1	-1	14	Blood	Blood_CAVIDSGGYNKLIF
1	9.53198e-05	TGTGCTGCCTTGATCAAAGCTGCAGGCAACAAGCTAACTTTT	CAALIKAAGNKLTF	TRAV21	.	TRAJ17	6	-1	-1	10	Blood	Blood_CAALIKAAGNKLTF
1	9.53198e-05	TGTGCTGGCGGACTGATAGGCTTTGGGAATGTGCTGCATTGC	CAGGLIGFGNVLHC	TRAV2	.	TRAJ35	6	-1	-1	14	Blood	Blood_CAGGLIGFGNVLHC
1	9.53198e-05	TGTGCTACGGACGCCAGCAAGGCAGGAACTGCTCTGATCTTT	CATDASKAGTALIF	TRAV17	.	TRAJ15	13	-1	-1	12	Blood	Blood_CATDASKAGTALIF
1	9.53198e-05	TGTGCCACCTGGGATGGCCCCGTTTATTATAAGAAACTCTTT	CATWDGPVYYKKLF	TRGV4	.	TRGJ1	20	-1	-1	23	Blood	Blood_CATWDGPVYYKKLF
1	9.53198e-05	TGTGCCACCTGGGACGGGCCCAATTATTATAAGAAACTCTTT	CATWDGPNYYKKLF	TRGV4	.	TRGJ1	21	-1	-1	21	Blood	Blood_CATWDGPNYYKKLF
1	9.53198e-05	TGTGCCAGTAGTATAGGGGCCCTGGGTCAGCCCCAGCATTTT	CASSIGALGQPQHF	TRBV19	TRBD2	TRBJ1-5	15	16	22	26	Blood	Blood_CASSIGALGQPQHF
1	9.53198e-05	TGTGCCAGTAGCCTCGGGACAGATATCAATGAGCAGTTCTTC	CASSLGTDINEQFF	TRBV19	TRBD1	TRBJ2-1	10	14	21	26	Blood	Blood_CASSLGTDINEQFF
1	9.53198e-05	TGTGCCAGCAGTTCCCGGACAGGGAAGGTCGGCTACACCTTC	CASSSRTGKVGYTF	TRBV27	TRBD1	TRBJ1-2	12	16	23	30	Blood	Blood_CASSSRTGKVGYTF
1	9.53198e-05	TGTGCCAGCAGTCCGGTGATCTTTGGCACTGAAGCTTTCTTT	CASSPVIFGTEAFF	TRBV28	.	TRBJ1-1	11	-1	-1	26	Blood	Blood_CASSPVIFGTEAFF
1	9.53198e-05	TGTGCCAGCAGCTTTCGACAGGAGAGCTACGAGCAGTACGTC	CASSFRQESYEQYV	TRBV9	TRBD1	TRBJ2-7	11	16	21	26	Blood	Blood_CASSFRQESYEQYV
1	9.53198e-05	TGTGCCAGCAGCGAATCCCCCCCGGGCACTGAAGCTTCCTTT	CASSESPPGTEASF	TRBV3-1	TRBD1	TRBJ1-1	11	20	25	26	Blood	Blood_CASSESPPGTEASF
1	9.53198e-05	TGCATCGTCAGAGTAGGCTCAGGAAACACACCTCTTGTCTTT	CIVRVGSGNTPLVF	TRAV26-1	.	TRAJ29	13	-1	-1	18	Blood	Blood_CIVRVGSGNTPLVF
1	9.53198e-05	TGCAGTGCTAGACCCAGCGGGAGTTTCTACGAGCAGTACTTC	CSARPSGSFYEQYF	TRBV20-1	.	TRBJ2-7	11	-1	-1	19	Blood	Blood_CSARPSGSFYEQYF
1	9.53198e-05	TGCAGTGCTAGAGGGGGGACGGTGAACACTGAAGCTTTCTTT	CSARGGTVNTEAFF	TRBV20-1	TRBD1	TRBJ1-1	12	15	19	22	Blood	Blood_CSARGGTVNTEAFF
1	9.53198e-05	TGCAGCGTTTTGACAGGGGAGAAGTCCTACGAGCAGTACTTC	CSVLTGEKSYEQYF	TRBV29-1	TRBD1	TRBJ2-7	8	11	18	24	Blood	Blood_CSVLTGEKSYEQYF
1	9.53198e-05	TGTGCCACCTGGGATAGGGTTATTAAGATAAGAAACTCTTT	CATWDRV_*DKKLF	TRGV8	.	TRGJ1	17	-1	-1	27	Blood	Blood_CATWDRV_*DKKLF
1	9.53198e-05	TGTGCCACCTGGGACGCCGCCCGAAAGGTAAGAAACTCTTT	CATWDAA_KGKKLF	TRGV2	.	TRGJ1	15	-1	-1	28	Blood	Blood_CATWDAA_KGKKLF
1	9.53198e-05	TGTGCCAGCAGGTTGGGGCCCGGCACAGATACGCAGTATTT	CASRLGP_HRYAVF	TRBV27	TRBD2	TRBJ2-3	10	15	20	22	Blood	Blood_CASRLGP_HRYAVF
1	9.53198e-05	TGCGCCAGCAGCTTGCCTGGCAGGGGAAGACCCAGTACTTC	CASSLPG_GKTQYF	TRBV5-1	TRBD1	TRBJ2-5	14	20	25	27	Blood	Blood_CASSLPG_GKTQYF
1	9.53198e-05	TGTGCAGGTTAATGCTGGCAACAACCGTAAGCTGATTTGG	CAG*CWQ_NRKLIW	TRAV27	.	TRAJ38	7	-1	-1	9	Blood	Blood_CAG*CWQ_NRKLIW
1	9.53198e-05	TGTGCAGAGAATGAGTAGAGGAAACTACATACCTACATTT	CAENE*R_NYIPTF	TRAV13-2	.	TRAJ6	11	-1	-1	17	Blood	Blood_CAENE*R_NYIPTF
1	9.53198e-05	TGTGCTCTAACTATTTCAGGAAACACACCTCTTGTCTTT	CALTISGNTPLVF	TRAV16	.	TRAJ29	9	-1	-1	14	Blood	Blood_CALTISGNTPLVF
1	9.53198e-05	TGTGCTACGCCAGACCCTAACACCGACAAGCTCATCTTT	CATPDPNTDKLIF	TRAV17	.	TRAJ34	8	-1	-1	17	Blood	Blood_CATPDPNTDKLIF
1	9.53198e-05	TGTGCCTTGTGGGAGGTGAAAAATTATAAGAAACTCTTT	CALWEVKNYKKLF	TRGV9	.	TRGJ1	17	-1	-1	22	Blood	Blood_CALWEVKNYKKLF
1	9.53198e-05	TGTGCCGTGGGCTTCTCATATGGAAACAAACTGGTCTTT	CAVGFSYGNKLVF	TRAV39	.	TRAJ47	9	-1	-1	17	Blood	Blood_CAVGFSYGNKLVF
1	9.53198e-05	TGTGCCGTGAGAAAGGGAAGCCAAGGAAATCTCATCTTT	CAVRKGSQGNLIF	TRAV12-2	.	TRAJ42	9	-1	-1	15	Blood	Blood_CAVRKGSQGNLIF
1	9.53198e-05	TGTGCCACCTGGGACGGGCTTTGTTATAAGAAACTCTTT	CATWDGLCYKKLF	TRGV2	.	TRGJ1	18	-1	-1	23	Blood	Blood_CATWDGLCYKKLF
1	9.53198e-05	TGTGCCACCAGGCCAGTAGCAACAGATACGCAGTATTTT	CATRPVATDTQYF	TRBV15	.	TRBJ2-3	10	-1	-1	21	Blood	Blood_CATRPVATDTQYF
1	9.53198e-05	TGTGCCAGCTCAACTGCCCCTGGGACTGAAGCTTTCTTT	CASSTAPGTEAFF	TRBV3-1	TRBD1	TRBJ1-1	8	16	21	24	Blood	Blood_CASSTAPGTEAFF
1	9.53198e-05	TGTGCCAGCGGCATATCAGGGGGCCATGAAGCTTTCTTT	CASGISGGHEAFF	TRBV12-3	TRBD1	TRBJ1-1	8	16	23	26	Blood	Blood_CASGISGGHEAFF
1	9.53198e-05	TGTGCCAGCATGGGGACCCGGATCTACGAGCAGTACTTC	CASMGTRIYEQYF	TRBV6-2	TRBD1	TRBJ2-7	9	16	20	23	Blood	Blood_CASMGTRIYEQYF
1	9.53198e-05	TGTGCCAGCAGTTTGCGGGGGCCAGATACGCAGTATTTT	CASSLRGPDTQYF	TRBV12-3	TRBD1	TRBJ2-3	13	16	21	22	Blood	Blood_CASSLRGPDTQYF
1	9.53198e-05	TGTGCCAGCAGTTGGGGGGGCTTGGATGAGCAGTTCTTC	CASSWGGLDEQFF	TRBV27	TRBD1	TRBJ2-1	12	15	20	25	Blood	Blood_CASSWGGLDEQFF
1	9.53198e-05	TGTGCCAGCAGTTATAACCTCGTGAAGACCCAGTACTTC	CASSYNLVKTQYF	TRBV27	.	TRBJ2-5	12	-1	-1	25	Blood	Blood_CASSYNLVKTQYF
1	9.53198e-05	TGTGCCAGCAGTGTAACAGGGGACACTGAAGCTTTCTTT	CASSVTGDTEAFF	TRBV2	TRBD1	TRBJ1-1	12	15	21	22	Blood	Blood_CASSVTGDTEAFF
1	9.53198e-05	TGTGCCAGCAGTGACGCGCGGGGGTACGAGCAGTACGTC	CASSDARGYEQYV	TRBV2	TRBD1	TRBJ2-7	18	19	23	24	Blood	Blood_CASSDARGYEQYV
1	9.53198e-05	TGTGCCAGCAGCTTTGGCAGGGACACTGAAGCTTTCTTT	CASSFGRDTEAFF	TRBV5-4	TRBD1	TRBJ1-1	13	17	21	22	Blood	Blood_CASSFGRDTEAFF
1	9.53198e-05	TGTGCCAGCAGCCTTCGGACAGGGAATTGCTACACCTTC	CASSLRTGNCYTF	TRBV6-1	TRBD1	TRBJ1-2	10	16	23	28	Blood	Blood_CASSLRTGNCYTF
1	9.53198e-05	TGTGCCAGCAGCCCTCTCGTCACAGATACGCAGTATTTT	CASSPLVTDTQYF	TRBV9	.	TRBJ2-3	11	-1	-1	20	Blood	Blood_CASSPLVTDTQYF
1	9.53198e-05	TGTGCAGCAAGTAGGGATGGAGGCTTCAAAACTATCTTT	CAASRDGGFKTIF	TRAV13-1	.	TRAJ9	12	-1	-1	17	Blood	Blood_CAASRDGGFKTIF
1	9.53198e-05	TGTGCAGGGCAGGAGGATAGCAACTATCAGTTAATCTGG	CAGQEDSNYQLIW	TRAV25	.	TRAJ33	9	-1	-1	14	Blood	Blood_CAGQEDSNYQLIW
1	9.53198e-05	TGTGCAGGGAAGGGGTTGAATAACAATGACATGCGCTTT	CAGKGLNNNDMRF	TRAV25	.	TRAJ43	8	-1	-1	18	Blood	Blood_CAGKGLNNNDMRF
1	9.53198e-05	TGCGCTGTGAGGGGGACTGGAGGCTTCAAAACTATCTTT	CAVRGTGGFKTIF	TRAV1-1	.	TRAJ9	10	-1	-1	15	Blood	Blood_CAVRGTGGFKTIF
1	9.53198e-05	TGCGCCAGCAGCTTTGGACAAGGCTACGAGCAGTACTTC	CASSFGQGYEQYF	TRBV5-1	TRBD1	TRBJ2-7	13	15	19	23	Blood	Blood_CASSFGQGYEQYF
1	9.53198e-05	TGCATCCTGAGAGACTTCTCAGACTACAAGCTCAGCTTT	CILRDFSDYKLSF	TRAV26-2	.	TRAJ20	19	-1	-1	21	Blood	Blood_CILRDFSDYKLSF
1	9.53198e-05	TGCATCGACGGAGGCTCAGGAACCTACAAATACATCTTT	CIDGGSGTYKYIF	TRAV26-1	.	TRAJ40	6	-1	-1	14	Blood	Blood_CIDGGSGTYKYIF
1	9.53198e-05	TGTGCTGCGTGGGGGGTCGGGATTATAAGAAACTCTTT	CAAWGV_DYKKLF	TRGV10	.	TRGJ1	12	-1	-1	21	Blood	Blood_CAAWGV_DYKKLF
1	9.53198e-05	TGTGCCACCTGGGACGGGCTTCTTATAAGAAACTCTTT	CATWDG_SYKKLF	TRGV2	.	TRGJ1	18	-1	-1	22	Blood	Blood_CATWDG_SYKKLF
1	9.53198e-05	TGTGCAGCCCTAGGGGTGGCTACAATAAGCTGATTTTT	CAALGV_YNKLIF	TRAV12-3	.	TRAJ4	5	-1	-1	14	Blood	Blood_CAALGV_YNKLIF
1	9.53198e-05	TGTGTTGTGAGTGAGAGGGGGCCAGAAGCTGGTATTT	CVVSER_GQKLVF	TRAV8-2	.	TRAJ54	13	-1	-1	21	Blood	Blood_CVVSER_GQKLVF
1	9.53198e-05	TGTGCTGCGTGGCCGGAATTATTATAAGAAACTCTTT	CAAWPE_YYKKLF	TRGV10	.	TRGJ1	11	-1	-1	15	Blood	Blood_CAAWPE_YYKKLF
1	9.53198e-05	TGTGCCACCTGGGACGGATTATTATAAGAAACTCTTT	CATWDG_YYKKLF	TRGV2	.	TRGJ1	16	-1	-1	17	Blood	Blood_CATWDG_YYKKLF
1	9.53198e-05	TGTGCCACCTGGGACAGTACTACTAAAGAAACTCTTT	CATWDS_LLKKLF	TRGV7	.	TRGJ1	16	-1	-1	25	Blood	Blood_CATWDS_LLKKLF
1	9.53198e-05	TGTGCCACCTGGACGGGGGAATTATAAGAAACTCTTT	CATWTG_NYKKLF	TRGV5	.	TRGJ1	11	-1	-1	20	Blood	Blood_CATWTG_NYKKLF
1	9.53198e-05	TGTGCTGCCGGAGGAGGTGCTGACGGACTCACCTTT	CAAGGGADGLTF	TRAV41	.	TRAJ45	6	-1	-1	9	Blood	Blood_CAAGGGADGLTF
1	9.53198e-05	TGTGCTACGGGTAACCAGGGAGGAAAGCTTATCTTC	CATGNQGGKLIF	TRAV17	.	TRAJ23	9	-1	-1	11	Blood	Blood_CATGNQGGKLIF
1	9.53198e-05	TGTGCCTGCCAGGGCGCCTCCTACGAGCAGTACTTC	CACQGASYEQYF	TRBV30	TRBD1	TRBJ2-7	7	11	16	17	Blood	Blood_CACQGASYEQYF
1	9.53198e-05	TGTGCCCTTCGAGGGAGCAACTATCAGTTAATCTGG	CALRGSNYQLIW	TRAV8-4	.	TRAJ33	4	-1	-1	15	Blood	Blood_CALRGSNYQLIW
1	9.53198e-05	TGTGCCACCTGGGACGGGTCTTATAAGAAACTCTTT	CATWDGSYKKLF	TRGV2	.	TRGJ1	17	-1	-1	20	Blood	Blood_CATWDGSYKKLF
1	9.53198e-05	TGTGCCAGCTCGACTGGGGATCAGCCCCAGCATTTT	CASSTGDQPQHF	TRBV12-3	.	TRBJ1-5	8	-1	-1	19	Blood	Blood_CASSTGDQPQHF
1	9.53198e-05	TGTGCACCTCATTCAGATGACCAGAAGCTGCTCTTT	CAPHSDDQKLLF	TRAV27	.	TRAJ16	5	-1	-1	11	Blood	Blood_CAPHSDDQKLLF
1	9.53198e-05	TGTGCAATGGAAACCTCCTACGACAAGGTGGTATTT	CAMETSYDKVVF	TRAV14DV4	.	TRAJ50	8	-1	-1	6	Blood	Blood_CAMETSYDKVVF
1	9.53198e-05	TGTGCAAGCAGTGGTCTAGGGGATACGCAGTATTTT	CASSGLGDTQYF	TRBV9	.	TRBJ2-3	10	-1	-1	21	Blood	Blood_CASSGLGDTQYF
1	9.53198e-05	TGCCTCGTGGTATCCGGCTTTCAGAAACTTGTATTT	CLVVSGFQKLVF	TRAV4	.	TRAJ8	9	-1	-1	15	Blood	Blood_CLVVSGFQKLVF
1	9.53198e-05	TGCAGCGTTCGAGTAGGGGTTGGCGAGCAGTACTTC	CSVRVGVGEQYF	TRBV29-1	TRBD1	TRBJ2-7	8	14	18	23	Blood	Blood_CSVRVGVGEQYF
1	9.53198e-05	TATGCCAGCACAGGGATGAACACTGAAGCTTTCTTT	YASTGMNTEAFF	TRBV27	TRBD1	TRBJ1-1	9	10	14	15	Blood	Blood_YASTGMNTEAFF
1	9.53198e-05	TGTGCTGCGTGTCGAATTATTATAAGAAACTCTTT	CAACRI_YKKLF	TRGV10	.	TRGJ1	10	-1	-1	11	Blood	Blood_CAACRI_YKKLF
1	9.53198e-05	TGTGCCAGCAGCAAAGCTTTAACGAGCAGTACGTC	CASSKA_NEQYV	TRBV21-1	.	TRBJ2-7	16	-1	-1	21	Blood	Blood_CASSKA_NEQYV
1	9.53198e-05	TGTGCTGTGCCCCTATGGTCAGAATTTTGTCTTT	CAVPLW_QNFVF	TRAV21	.	TRAJ26	8	-1	-1	12	Blood	Blood_CAVPLW_QNFVF
1	9.53198e-05	TGTGCCACCTTGGACGATAGGGAGGAAACTCTTT	CATLDD_GRKLF	TRGV2	.	TRGJ1	15	-1	-1	24	Blood	Blood_CATLDD_GRKLF
1	9.53198e-05	TGCGCCCAGCGGAGGAAACACACCTCTTGTCTTT	CAQRRK_TPLVF	TRAV1-1	.	TRAJ29	4	-1	-1	12	Blood	Blood_CAQRRK_TPLVF
1	9.53198e-05	CACCCAGAGGGGTAGCAACTATAAACTGACATTT	HPEG*Q_YKLTF	TRAV35	.	TRAJ53	-1	-1	-1	10	Blood	Blood_HPEG*Q_YKLTF
1	9.53198e-05	TGTGTGGTGAACTATGGTCAGAATTTTGTCTTT	CVVNYGQNFVF	TRAV12-1	.	TRAJ26	11	-1	-1	9	Blood	Blood_CVVNYGQNFVF
1	9.53198e-05	TGTGCTGTGAGTCATGGCCAGAAGCTGCTCTTT	CAVSHGQKLLF	TRAV8-4	.	TRAJ16	11	-1	-1	13	Blood	Blood_CAVSHGQKLLF
1	9.53198e-05	TGTGCTGTGAGGGAAGGCCAGAAGCTGCTCTTT	CAVREGQKLLF	TRAV20	.	TRAJ16	8	-1	-1	15	Blood	Blood_CAVREGQKLLF
1	9.53198e-05	TGTGCTGTAGGCTTTGGGAATGTGCTGCATTGC	CAVGFGNVLHC	TRAV21	.	TRAJ35	7	-1	-1	7	Blood	Blood_CAVGFGNVLHC
1	9.53198e-05	TGTGCCTTTGACAACACCGACAAGCTCATCCTT	CAFDNTDKLIL	TRAV24	.	TRAJ34	8	-1	-1	12	Blood	Blood_CAFDNTDKLIL
1	9.53198e-05	TGTGCCACCTGGGATAGTTTGAAGAAACTCTTT	CATWDSLKKLF	TRGV8	.	TRGJ1	16	-1	-1	21	Blood	Blood_CATWDSLKKLF
1	9.53198e-05	TGTGCCACCTGGGACTATTATAAGAAACTCTTT	CATWDYYKKLF	TRGV3	.	TRGJ1	14	-1	-1	15	Blood	Blood_CATWDYYKKLF
1	9.53198e-05	TGTGCCAGCAGTGTAGGGAGTGAGCAGTTCTTC	CASSVGSEQFF	TRBV28	TRBD2	TRBJ2-1	11	15	19	20	Blood	Blood_CASSVGSEQFF
1	9.53198e-05	TGTGCCAGCAGCCCTACCTACGAGCAGTACTTC	CASSPTYEQYF	TRBV27	.	TRBJ2-7	10	-1	-1	16	Blood	Blood_CASSPTYEQYF
1	9.53198e-05	TGTGCCAGCAGGTCGGGGATCGGCTACACCTTC	CASRSGIGYTF	TRBV2	.	TRBJ1-2	10	-1	-1	21	Blood	Blood_CASRSGIGYTF
1	9.53198e-05	TGTGCCAGCAGAAAGGGACCGCAACAGTTCTTC	CASRKGPQQFF	TRBV27	TRBD1	TRBJ2-1	10	14	18	24	Blood	Blood_CASRKGPQQFF
1	9.53198e-05	TGTGCCAGACAGGGGGCCTACGAGCAGTACTTC	CARQGAYEQYF	TRBV28	TRBD1	TRBJ2-7	7	8	15	16	Blood	Blood_CARQGAYEQYF
1	9.53198e-05	TGTGCAGAGTCCTATGGTCAGAATTTTGTCTTT	CAESYGQNFVF	TRAV13-2	.	TRAJ26	8	-1	-1	11	Blood	Blood_CAESYGQNFVF
1	9.53198e-05	TGTGCAGAGAATAACGACTACAAGCTCAGCTTT	CAENNDYKLSF	TRAV13-2	.	TRAJ20	12	-1	-1	11	Blood	Blood_CAENNDYKLSF
1	9.53198e-05	TGCGCCAGCAGCCCTACCTACGAGCAGTACTTC	CASSPTYEQYF	TRBV27	.	TRBJ2-7	10	-1	-1	16	Blood	Blood_CASSPTYEQYF
1	9.53198e-05	TGTGTGCCCGATATGGAAACAAACTGGTCTTT	CVPDM_NKLVF	TRAV10	.	TRAJ47	5	-1	-1	10	Blood	Blood_CVPDM_NKLVF
1	9.53198e-05	TGTGCCACCTGGGACGGGCGGAGAAACTCTTT	CATWD_AEKLF	TRGV2	.	TRGJ1	18	-1	-1	21	Blood	Blood_CATWD_AEKLF
1	9.53198e-05	TGTGCTGTGGGAGTCGGCAGACTCATGTTT	CAVGVGRLMF	TRAV3	.	TRAJ31	12	-1	-1	17	Blood	Blood_CAVGVGRLMF
1	9.53198e-05	TGTGCCACCTGGGCGAGTGAAACTCTTT	CATWA_VKLF	TRGV3	.	TRGJ1	12	-1	-1	18	Blood	Blood_CATWA_VKLF
1	9.53198e-05	TGTGCCACCTGATAAGAAACTCTTT	CAT*_KKLF	TRGV4	.	TRGJ1	10	-1	-1	11	Blood	Blood_CAT*_KKLF
1	9.53198e-05	TGTGCCTTGTGTCTGGACTCTTT	CALC_GLF	TRGV9	.	TRGJ1	10	-1	-1	16	Blood	Blood_CALC_GLF
1	9.53198e-05	TGGTAAGAAGAAACTCTTT	W*E_KLF	TRGV7	.	TRGJ1	1	-1	-1	7	Blood	Blood_W*E_KLF
1	9.53198e-05	TGTGCCACTAAACTCTTT	CATKLF	TRGV2	.	TRGJ1	7	-1	-1	9	Blood	Blood_CATKLF
206	0.022251	TGCAGTGCTTTACCAGCAGCGGGAGCCGGGGATGAGCAGTTCTTC	CSALPAAGAGDEQFF	TRBV20-1	TRBD2	TRBJ2-1	8	17	24	31	Tumor	Tumor_CSALPAAGAGDEQFF
140	0.0151221	TGTGCCAGTAGTCCCGGGACTAAGAATGAGCAGTTCTTC	CASSPGTKNEQFF	TRBV19	TRBD2	TRBJ2-1	11	12	21	24	Tumor	Tumor_CASSPGTKNEQFF
128	0.0138259	TGTGCCAGCAGTTTATGGCTCCGGGGACATGGCTACACCTTC	CASSLWLRGHGYTF	TRBV28	TRBD1	TRBJ1-2	16	19	27	28	Tumor	Tumor_CASSLWLRGHGYTF
122	0.0131778	TGTGCCTTGTGTCCTAAGAAACTCTTT	CALCPKKLF	TRGV9	.	TRGJ2	10	-1	-1	14	Tumor	Tumor_CALCPKKLF
107	0.0115576	TGTGCCAGCAGCTCCAATAGCGGGAGAGTTCGGAATGAGCAGTTCTTC	CASSSNSGRVRNEQFF	TRBV11-2	TRBD2	TRBJ2-1	12	17	25	33	Tumor	Tumor_CASSSNSGRVRNEQFF
106	0.0114496	TGTGCCAGCAGCCAAACGACCCGGCCCAATGAGCAGTTCTTC	CASSQTTRPNEQFF	TRBV7-9	TRBD1	TRBJ2-1	11	19	23	26	Tumor	Tumor_CASSQTTRPNEQFF
75	0.0081011	TGTGCCACCAGTGATTTAGGAGCGGGGCAGGGCAATGAGCAGTTCTTC	CATSDLGAGQGNEQFF	TRBV24-1	TRBD1	TRBJ2-1	16	22	31	32	Tumor	Tumor_CATSDLGAGQGNEQFF
68	0.007345	TGTGCAATGAGAGAGGGCTTAGAGGGTTACCAGAAAGTTACCTTT	CAMREGLEGYQKVTF	TRAV14DV4	.	TRAJ13	17	-1	-1	23	Tumor	Tumor_CAMREGLEGYQKVTF
68	0.007345	TGCATCCTGAGAGACCTCAATGACATGCGCTTT	CILRDLNDMRF	TRAV26-2	.	TRAJ43	14	-1	-1	17	Tumor	Tumor_CILRDLNDMRF
67	0.00723698	TGTGCCTCGGACCCAATCTCTGGGGCCAACGTCCTGACTTTC	CASDPISGANVLTF	TRBV6-5	.	TRBJ2-6	5	-1	-1	17	Tumor	Tumor_CASDPISGANVLTF
65	0.00702095	TGTGCCAGTAGTATCCCGGGTTATAGCAATCAGCCCCAGCATTTT	CASSIPGYSNQPQHF	TRBV19	TRBD1	TRBJ1-5	13	14	19	21	Tumor	Tumor_CASSIPGYSNQPQHF
61	0.0065889	TGTGCCAGCAGCTTTCGAGGACAGCTCCACAATGAGCAGTTCTTC	CASSFRGQLHNEQFF	TRBV7-2	.	TRBJ2-1	13	-1	-1	22	Tumor	Tumor_CASSFRGQLHNEQFF
59	0.00637287	TGTGCCAGCAGTTCGGAAGGACATTGGGGGTTTAATGGCTACACCTTC	CASSSEGHWGFNGYTF	TRBV6-5	TRBD1	TRBJ1-2	12	18	22	34	Tumor	Tumor_CASSSEGHWGFNGYTF
59	0.00637287	TGTGCAGACCTCACGGGAGGAGGAAACAAACTCACCTTT	CADLTGGGNKLTF	TRAV5	.	TRAJ10	7	-1	-1	9	Tumor	Tumor_CADLTGGGNKLTF
57	0.00615684	TGTGCTGTGAGTGCCAGGTATTCAGGAGGAGGTGCTGACGGACTCACCTTT	CAVSARYSGGGADGLTF	TRAV8-4	.	TRAJ45	12	-1	-1	17	Tumor	Tumor_CAVSARYSGGGADGLTF
57	0.00615684	TGCGCCAGCAGTCCATCGGGACTAGCGGACAATGAGCAGTTCTTC	CASSPSGLADNEQFF	TRBV10-1	TRBD2	TRBJ2-1	11	16	27	28	Tumor	Tumor_CASSPSGLADNEQFF
55	0.00594081	TGTGCCAGCAGTTATAACCTCGGGAAGACCCAGTACTTC	CASSYNLGKTQYF	TRBV27	TRBD1	TRBJ2-5	12	20	24	25	Tumor	Tumor_CASSYNLGKTQYF
55	0.00594081	TGTGCCACCTCCCCCATGGCCAACGTCCTGACTTTC	CATSPMANVLTF	TRBV6-5	TRBD2	TRBJ2-6	6	7	12	17	Tumor	Tumor_CATSPMANVLTF
54	0.00583279	TGTGCCAGCAGCCTTCGGACAGGGAATGGCTACACCTTC	CASSLRTGNGYTF	TRBV12-4	TRBD1	TRBJ1-2	10	16	23	25	Tumor	Tumor_CASSLRTGNGYTF
52	0.00561676	TGTGCCAGTAGTCCGGGACTGGAAGCTTTCTTT	CASSPGLEAFF	TRBV19	TRBD2	TRBJ1-1	11	12	19	21	Tumor	Tumor_CASSPGLEAFF
51	0.00550875	TGTGCCAGCAGTTCGGGACAGCCATACTACAATGAGCAGTTCTTC	CASSSGQPYYNEQFF	TRBV27	TRBD1	TRBJ2-1	12	13	20	26	Tumor	Tumor_CASSSGQPYYNEQFF
50	0.00540073	TGCAGTGCTAGAGCTCCTAGCCGCGCCACGAACACCGGGGAGCTGTTTTTT	CSARAPSRATNTGELFF	TRBV20-1	TRBD1	TRBJ2-2	20	22	26	28	Tumor	Tumor_CSARAPSRATNTGELFF
50	0.00540073	TGTGCCAGCGTTAGGTCCGGTGAGCAGTTCTTC	CASVRSGEQFF	TRBV25-1	.	TRBJ2-1	8	-1	-1	20	Tumor	Tumor_CASVRSGEQFF
48	0.00518471	TGTGCCAGCAGCCCAGCGGGAGAATTCAATGAGCAGTTCTTC	CASSPAGEFNEQFF	TRBV7-3	TRBD2	TRBJ2-1	11	14	21	26	Tumor	Tumor_CASSPAGEFNEQFF
47	0.00507669	TGTGCCAGCAGCTTATTTCAGGGGCCCTCCTACGAGCAGTACTTC	CASSLFQGPSYEQYF	TRBV7-8	TRBD1	TRBJ2-7	14	18	23	26	Tumor	Tumor_CASSLFQGPSYEQYF
46	0.00496868	TGTGCCACCAGCAGTGGGACTAACTATGGCTACACCTTC	CATSSGTNYGYTF	TRBV15	.	TRBJ1-2	13	-1	-1	19	Tumor	Tumor_CATSSGTNYGYTF
46	0.00496868	TGTGCTGGTGACGTCGGTAACCAGTTCTATTTT	CAGDVGNQFYF	TRAV21	.	TRAJ49	6	-1	-1	14	Tumor	Tumor_CAGDVGNQFYF
45	0.00486066	TGTGCCAGCAGGGTGGGGGGCGCGAACACTGAAGCTTTCTTT	CASRVGGANTEAFF	TRBV13	TRBD1	TRBJ1-1	10	15	22	23	Tumor	Tumor_CASRVGGANTEAFF
44	0.00475265	TGTGCCAGCAGCTTAGATCTGGATGAGCAGTTCTTC	CASSLDLDEQFF	TRBV7-9	.	TRBJ2-1	15	-1	-1	22	Tumor	Tumor_CASSLDLDEQFF
42	0.00453662	TGTGCAGCAACCCCTTCAGGCAACATGCTCACCTTT	CAATPSGNMLTF	TRAV29DV5	.	TRAJ39	9	-1	-1	16	Tumor	Tumor_CAATPSGNMLTF
41	0.0044286	TGCAGTGCTAGAGAGGCTAGTATGACGGATGAGCAGTTCTTC	CSAREASMTDEQFF	TRBV20-1	TRBD2	TRBJ2-1	13	15	20	28	Tumor	Tumor_CSAREASMTDEQFF
39	0.00421257	TGCAGTGCTTCCACGGGACTAGGGATCCAGTTGGGCCAAGAGACCCAGTACTTC	CSASTGLGIQLGQETQYF	TRBV20-1	TRBD2	TRBJ2-5	8	13	21	35	Tumor	Tumor_CSASTGLGIQLGQETQYF
39	0.00421257	TGTGCCAGCAGCGTAGAGCCTGGGGGGGCCTTGAACACTGAAGCTTTCTTT	CASSVEPGGALNTEAFF	TRBV9	TRBD1	TRBJ1-1	15	23	28	31	Tumor	Tumor_CASSVEPGGALNTEAFF
39	0.00421257	TGTGCCAGCAGCCTGAGCCCTAGCGGAGGGGACAATGAGCAGTTCTTC	CASSLSPSGGDNEQFF	TRBV11-2	TRBD2	TRBJ2-1	11	19	25	31	Tumor	Tumor_CASSLSPSGGDNEQFF
39	0.00421257	TGTGCCAGCAGACCCACACTACTAAATTACGAGCAGTACGTC	CASRPTLLNYEQYV	TRBV6-5	.	TRBJ2-7	10	-1	-1	27	Tumor	Tumor_CASRPTLLNYEQYV
39	0.00421257	TGTGCTCTTAATAATGCAGGCAACATGCTCACCTTT	CALNNAGNMLTF	TRAV38-2DV8	.	TRAJ39	5	-1	-1	8	Tumor	Tumor_CALNNAGNMLTF
38	0.00410456	TGTGCCGTGATCCCGGATAACAATGACATGCGCTTT	CAVIPDNNDMRF	TRAV8-1	.	TRAJ43	9	-1	-1	16	Tumor	Tumor_CAVIPDNNDMRF
37	0.00399654	TGTGCCAGCACCTCTTCCTCTGAGCAGTTCTTC	CASTSSSEQFF	TRBV25-1	.	TRBJ2-1	9	-1	-1	20	Tumor	Tumor_CASTSSSEQFF
36	0.00388853	TGTGCTGTGCAGGCGGTCGGCAGCTGGGGGAAATTGCAGTTT	CAVQAVGSWGKLQF	TRAV20	.	TRAJ24	13	-1	-1	20	Tumor	Tumor_CAVQAVGSWGKLQF
35	0.00378051	TGTGCCACCAGTGATTTGGGGCAGGGGATCGGCAATGAGCAGTTCTTC	CATSDLGQGIGNEQFF	TRBV24-1	TRBD1	TRBJ2-1	17	21	26	32	Tumor	Tumor_CATSDLGQGIGNEQFF
35	0.00378051	TGCGCCAGCAGTGACTTAAGCGGGACCGGGGAGCTGTTTTTT	CASSDLSGTGELFF	TRBV10-1	TRBD2	TRBJ2-2	13	18	23	24	Tumor	Tumor_CASSDLSGTGELFF
35	0.00378051	TGTGCCAGCAGTTTTTGGAGCGGCTACGAGCAGTACTTC	CASSFWSGYEQYF	TRBV28	.	TRBJ2-7	13	-1	-1	16	Tumor	Tumor_CASSFWSGYEQYF
34	0.0036725	TGTGCCGTGAACCTCTGGAGCTTTGGAAATGAGAAATTAACCTTT	CAVNLWSFGNEKLTF	TRAV12-2	.	TRAJ48	11	-1	-1	20	Tumor	Tumor_CAVNLWSFGNEKLTF
34	0.0036725	TGTGCCAGCAGCTTAGCCGGGGAATACAATGAGCAGTTCTTC	CASSLAGEYNEQFF	TRBV7-3	TRBD1	TRBJ2-1	14	16	20	24	Tumor	Tumor_CASSLAGEYNEQFF
34	0.0036725	TGTGCCAGCAGCGTTAGTAAGATAAGCAATGAGCAGTTCTTC	CASSVSKISNEQFF	TRBV9	.	TRBJ2-1	13	-1	-1	26	Tumor	Tumor_CASSVSKISNEQFF
33	0.00356448	TGTGCCAGCAGCGTAGGCGGACAGGGGGAAGCTAACTATGGCTACACCTTC	CASSVGGQGEANYGYTF	TRBV9	TRBD1	TRBJ1-2	15	18	27	29	Tumor	Tumor_CASSVGGQGEANYGYTF
33	0.00356448	TGCGGCACAGAGGAGGGTAGGGGAGGAGGAGGTGCTGACGGACTCACCTTT	CGTEEGRGGGGADGLTF	TRAV30	.	TRAJ45	11	-1	-1	23	Tumor	Tumor_CGTEEGRGGGGADGLTF
33	0.00356448	TGTGCCAGCAGCGCAGCGGGAGGTACAGAGACCCAGTACTTC	CASSAAGGTETQYF	TRBV28	TRBD2	TRBJ2-5	10	14	22	26	Tumor	Tumor_CASSAAGGTETQYF
32	0.00345647	TGTGCCAGCAGCCACCTGGGGCAGGGGTACAATGAGCAGTTCTTC	CASSHLGQGYNEQFF	TRBV3-1	TRBD1	TRBJ2-1	13	17	26	27	Tumor	Tumor_CASSHLGQGYNEQFF
32	0.00345647	TGCAGTGCTAGAGGACCGGGAGGGCCGACCGGGGAGCTGTTTTTT	CSARGPGGPTGELFF	TRBV20-1	TRBD2	TRBJ2-2	12	16	25	27	Tumor	Tumor_CSARGPGGPTGELFF
32	0.00345647	TGTGCCAGCGGCGAGCGGCTCTCCACAGATACGCAGTATTTT	CASGERLSTDTQYF	TRBV27	TRBD2	TRBJ2-3	8	13	17	23	Tumor	Tumor_CASGERLSTDTQYF
32	0.00345647	TGTGCCAGCAGTTTATCCCCGACTAACACTGAAGCTTTCTTT	CASSLSPTNTEAFF	TRBV27	.	TRBJ1-1	16	-1	-1	24	Tumor	Tumor_CASSLSPTNTEAFF
32	0.00345647	TGTGCAGAGGCCCGTTCTGGGGGTTACCAGAAAGTTACCTTT	CAEARSGGYQKVTF	TRAV5	.	TRAJ13	8	-1	-1	14	Tumor	Tumor_CAEARSGGYQKVTF
31	0.00334846	TGTGCCAGCGCGACCCGAGGCCCCCTAGAGACCCAGTACTTC	CASATRGPLETQYF	TRBV7-8	TRBD1	TRBJ2-5	8	19	25	26	Tumor	Tumor_CASATRGPLETQYF
30	0.00324044	TGTGCCAGCAGTCACTCGAGTTACACTGAAGCTTTCTTT	CASSHSSYTEAFF	TRBV9	.	TRBJ1-1	10	-1	-1	22	Tumor	Tumor_CASSHSSYTEAFF
29	0.00313243	TGTGCCAGCAGCGATCCGGGACTAGCGGGAGGGCCCTGGAATGAGCAGTTCTTC	CASSDPGLAGGPWNEQFF	TRBV7-9	TRBD2	TRBJ2-1	11	15	36	39	Tumor	Tumor_CASSDPGLAGGPWNEQFF
28	0.00302441	TGTGCCAGCACCCCGGGGTTGCCCAGCTCCTACAATGAGCAGTTCTTC	CASTPGLPSSYNEQFF	TRBV27	TRBD1	TRBJ2-1	9	11	16	24	Tumor	Tumor_CASTPGLPSSYNEQFF
28	0.00302441	TGTGCCAGCAGCCCGGGGGGCCCGAGCTCCTACAATGAGCAGTTCTTC	CASSPGGPSSYNEQFF	TRBV3-1	TRBD1	TRBJ2-1	12	15	20	23	Tumor	Tumor_CASSPGGPSSYNEQFF
28	0.00302441	TGTGCCAGCAGCCCTATCAAGGGTCCTAACTATGGCTACACCTTC	CASSPIKGPNYGYTF	TRBV7-6	.	TRBJ1-2	11	-1	-1	25	Tumor	Tumor_CASSPIKGPNYGYTF
28	0.00302441	TGTGCCAGCAGTCGGGACGGCTCTGGAAACACCATATATTTT	CASSRDGSGNTIYF	TRBV28	TRBD1	TRBJ1-3	11	12	17	19	Tumor	Tumor_CASSRDGSGNTIYF
27	0.0029164	TGTGCCAGCAGTTACTCGGGGACCACCTACGAGCAGTACTTC	CASSYSGTTYEQYF	TRBV6-6	TRBD1	TRBJ2-7	17	18	22	25	Tumor	Tumor_CASSYSGTTYEQYF
27	0.0029164	TGTGCAGTATACAACTTCAACAAATTTTACTTT	CAVYNFNKFYF	TRAV13-1	.	TRAJ21	6	-1	-1	6	Tumor	Tumor_CAVYNFNKFYF
26	0.00280838	TGTGCCAGTAGTATCCCGGGCTATAGCAATCAGCCCCAGCATTTT	CASSIPGYSNQPQHF	TRBV19	TRBD1	TRBJ1-5	13	14	18	19	Tumor	Tumor_CASSIPGYSNQPQHF
26	0.00280838	TGTGCCAGCAGCCAATGGGGCGGTGGGGCCAACGTCCTGACTTTC	CASSQWGGGANVLTF	TRBV14	TRBD1	TRBJ2-6	14	16	21	23	Tumor	Tumor_CASSQWGGGANVLTF
26	0.00280838	TGTGCCAGCAACCGTGGGGGCCCCGGGCAGCCCCAGCATTTT	CASNRGGPGQPQHF	TRBV12-4	TRBD1	TRBJ1-5	9	21	26	27	Tumor	Tumor_CASNRGGPGQPQHF
25	0.00270037	TGTGCCAGCAGCTCCAGAGACCCGGGACTTTGGGATGGAAACACCATATATTTT	CASSSRDPGLWDGNTIYF	TRBV7-6	TRBD2	TRBJ1-3	12	20	28	35	Tumor	Tumor_CASSSRDPGLWDGNTIYF
25	0.00270037	TGTGCCAGCAGCATCTTCGGGGGAAGTACTGAAGCTTTCTTT	CASSIFGGSTEAFF	TRBV7-2	TRBD1	TRBJ1-1	11	18	22	27	Tumor	Tumor_CASSIFGGSTEAFF
25	0.00270037	TGTGCAGCCAGGAGCACATTCATCTTT	CAARSTFIF	TRAV13-1	.	TRAJ14	7	-1	-1	12	Tumor	Tumor_CAARSTFIF
24	0.00259235	TGTGCCAGCAGTCCCCCCACAGCGGGAGGGGGGGACTTGAGCACAGATACGCAGTATTTT	CASSPPTAGGGDLSTDTQYF	TRBV28	TRBD2	TRBJ2-3	11	20	29	39	Tumor	Tumor_CASSPPTAGGGDLSTDTQYF
24	0.00259235	TGTGCCAGCAGATGGGACAGGTTAAGCAATCAGCCCCAGCATTTT	CASRWDRLSNQPQHF	TRBV28	TRBD1	TRBJ1-5	10	13	20	24	Tumor	Tumor_CASRWDRLSNQPQHF
24	0.00259235	TGCGCCAGCAGTCAGACAGGGGTTATGGGAGACACCATATATTTT	CASSQTGVMGDTIYF	TRBV23-1	TRBD1	TRBJ1-3	13	14	21	27	Tumor	Tumor_CASSQTGVMGDTIYF
24	0.00259235	TGTGCTTATTTAGGCGCCGCGAACGACTACAAGCTCAGCTTT	CAYLGAANDYKLSF	TRAV38-2DV8	.	TRAJ20	8	-1	-1	21	Tumor	Tumor_CAYLGAANDYKLSF
24	0.00259235	TGCAGCGTTGGGACAGGTGGGACTAATGAAAAACTGTTTTTT	CSVGTGGTNEKLFF	TRBV29-1	TRBD1	TRBJ1-4	9	10	16	21	Tumor	Tumor_CSVGTGGTNEKLFF
24	0.00259235	TGTGCCAGCAGTCTGGGGTTATATACGCAGTATTTT	CASSLGLYTQYF	TRBV28	.	TRBJ2-3	11	-1	-1	22	Tumor	Tumor_CASSLGLYTQYF
23	0.00248434	TGCAGTGCTAGACCCAGCGGGAGTTTCTACGAGCAGTACTTC	CSARPSGSFYEQYF	TRBV20-1	.	TRBJ2-7	11	-1	-1	19	Tumor	Tumor_CSARPSGSFYEQYF
23	0.00248434	TGTGCCACCTGGGATGGGCAGGGTTGGTTCAAGATATTT	CATWDGQGWFKIF	TRGV4	.	TRGJP1	18	-1	-1	21	Tumor	Tumor_CATWDGQGWFKIF
23	0.00248434	TGTGCTGTGGCCCAGGCAGGAACTGCTCTGATCTTT	CAVAQAGTALIF	TRAV2	.	TRAJ15	9	-1	-1	11	Tumor	Tumor_CAVAQAGTALIF
23	0.00248434	TGTGCTTATAGCGTTCAGGGGAAGATCATCTTT	CAYSVQGKIIF	TRAV38-2DV8	.	TRAJ30	10	-1	-1	21	Tumor	Tumor_CAYSVQGKIIF
23	0.00248434	TGTGCTGTTGACACCGGTAACCAGTTCTATTTT	CAVDTGNQFYF	TRAV21	.	TRAJ49	7	-1	-1	10	Tumor	Tumor_CAVDTGNQFYF
22	0.00237632	TGTGCCAGCAGTTTCACCGCTGGACACGGGATCCCCTGCTACACCTACGAGCAGTACTTC	CASSFTAGHGIPCYTYEQYF	TRBV28	TRBD1	TRBJ2-7	13	32	37	43	Tumor	Tumor_CASSFTAGHGIPCYTYEQYF
22	0.00237632	TGTGCCACCAGCAGAGATTCTGGCAGCACCTACGAGCAGTACTTC	CATSRDSGSTYEQYF	TRBV15	.	TRBJ2-7	17	-1	-1	24	Tumor	Tumor_CATSRDSGSTYEQYF
22	0.00237632	TGTGCCAGCAGCCACGGGACGGTGGGCACTGAAGCTTTCTTT	CASSHGTVGTEAFF	TRBV28	TRBD1	TRBJ1-1	10	14	19	26	Tumor	Tumor_CASSHGTVGTEAFF
22	0.00237632	TGTGCCAACCTCCGGGACCTCAACAATGAAAAACTGTTTTTT	CANLRDLNNEKLFF	TRBV12-4	TRBD1	TRBJ1-4	6	11	17	24	Tumor	Tumor_CANLRDLNNEKLFF
22	0.00237632	TGTGCCAGCAGCCCTGGACTTCTTGGGGAGCAGTACGTC	CASSPGLLGEQYV	TRBV6-5	TRBD2	TRBJ2-7	10	11	19	27	Tumor	Tumor_CASSPGLLGEQYV
22	0.00237632	TGTGCCAAAGAGGGGCGACTGCTACCCGCGTTCTTC	CAKEGRLLPAFF	TRBV19	TRBD1	TRBJ2-1	6	11	16	29	Tumor	Tumor_CAKEGRLLPAFF
21	0.00226831	TGTGCTGTGGAGGATTGGACAGGAGGAAGCTACATACCTACATTT	CAVEDWTGGSYIPTF	TRAV2	.	TRAJ6	14	-1	-1	19	Tumor	Tumor_CAVEDWTGGSYIPTF
21	0.00226831	TGTGCTTATAGGAGCGCGGGTTCCGGGTATGCACTCAACTTC	CAYRSAGSGYALNF	TRAV38-2DV8	.	TRAJ41	17	-1	-1	20	Tumor	Tumor_CAYRSAGSGYALNF
21	0.00226831	TGTGCCAGCAGTGCCGGGACTCCGGCGGACATTCAGTACTTC	CASSAGTPADIQYF	TRBV6-5	TRBD2	TRBJ2-4	11	13	20	28	Tumor	Tumor_CASSAGTPADIQYF
21	0.00226831	TGTGCCAGCAGCTTAGCAAACGGTGGAAACACCATATATTTT	CASSLANGGNTIYF	TRBV13	.	TRBJ1-3	15	-1	-1	23	Tumor	Tumor_CASSLANGGNTIYF
21	0.00226831	TGTGCCAGCAGTCATGGACAGGCGGGCGAGCAGTACGTC	CASSHGQAGEQYV	TRBV6-6	TRBD1	TRBJ2-7	11	15	21	26	Tumor	Tumor_CASSHGQAGEQYV
20	0.00216029	TGTGCTGTGAACAGGGGGATACTCACGGGAGGAGGAAACAAACTCACCTTT	CAVNRGILTGGGNKLTF	TRAV21	.	TRAJ10	9	-1	-1	18	Tumor	Tumor_CAVNRGILTGGGNKLTF
20	0.00216029	TGCAGTGCTAGAACCAGCGGGAGGGCCACGAACACCGGGGAGCTGTTTTTT	CSARTSGRATNTGELFF	TRBV20-1	TRBD2	TRBJ2-2	11	15	26	28	Tumor	Tumor_CSARTSGRATNTGELFF
20	0.00216029	CGTGCCAGCAGCTTACCGACTTCAAGCTCCTACAATGAGCAGTTCTTC	RASSLPTSSSYNEQFF	TRBV7-3	.	TRBJ2-1	14	-1	-1	24	Tumor	Tumor_RASSLPTSSSYNEQFF
20	0.00216029	TGCATCGTCCCCGGCGCCGGTACTAGCTATGGAAAGCTGACATTT	CIVPGAGTSYGKLTF	TRAV26-1	.	TRAJ52	8	-1	-1	18	Tumor	Tumor_CIVPGAGTSYGKLTF
20	0.00216029	TGTGCCAGCAGGCCCGATAGCACAGATACGCAGTATTTT	CASRPDSTDTQYF	TRBV27	.	TRBJ2-3	10	-1	-1	17	Tumor	Tumor_CASRPDSTDTQYF
20	0.00216029	TGTGCTACGAGAGATAGCAACTATCAGTTAATCTGG	CATRDSNYQLIW	TRAV17	.	TRAJ33	8	-1	-1	12	Tumor	Tumor_CATRDSNYQLIW
20	0.00216029	TGTGCAATGAGAGAGGAGGGGAGCACCCTCACCTTT	CAMREEGSTLTF	TRAV14DV4	.	TRAJ11	15	-1	-1	21	Tumor	Tumor_CAMREEGSTLTF
20	0.00216029	TGCAGCGCACTGGGCCAGGAAAACATTCAGTACTTC	CSALGQENIQYF	TRBV20-1	TRBD2	TRBJ2-4	4	11	15	19	Tumor	Tumor_CSALGQENIQYF
19	0.00205228	TGTGCCAGCAGCTTAGGGGGACTAGCGGGCAGAGGTGGCAGTTACAATGAGCAGTTCTTC	CASSLGGLAGRGGSYNEQFF	TRBV7-2	TRBD2	TRBJ2-1	15	17	28	42	Tumor	Tumor_CASSLGGLAGRGGSYNEQFF
19	0.00205228	TGCAGTGCGGCGTGGGGGACTAGCGGGAGTGAAGGCACAGATACGCAGTATTTT	CSAAWGTSGSEGTDTQYF	TRBV20-1	TRBD2	TRBJ2-3	7	15	28	34	Tumor	Tumor_CSAAWGTSGSEGTDTQYF
19	0.00205228	TGTGCCAGCAGTCCGGCCGGCTCTAGCGACAGCACAGATACGCAGTATTTT	CASSPAGSSDSTDTQYF	TRBV12-4	TRBD2	TRBJ2-3	11	22	27	30	Tumor	Tumor_CASSPAGSSDSTDTQYF
19	0.00205228	TGTGCCAGCAGTGTAGAGTTCAACACGGAATCCACAGATACGCAGTATTTT	CASSVEFNTESTDTQYF	TRBV28	.	TRBJ2-3	11	-1	-1	32	Tumor	Tumor_CASSVEFNTESTDTQYF
19	0.00205228	TGTGCCATCAGTGACAGGCTAGCGGGCCTTAATGAGCAGTTCTTC	CAISDRLAGLNEQFF	TRBV10-3	TRBD2	TRBJ2-1	13	18	25	30	Tumor	Tumor_CAISDRLAGLNEQFF
19	0.00205228	TGTGCCAGCAGCATCCGGGACTGGGGAGGTCTTGAGCAGTTCTTC	CASSIRDWGGLEQFF	TRBV7-9	TRBD1	TRBJ2-1	11	14	25	32	Tumor	Tumor_CASSIRDWGGLEQFF
19	0.00205228	TGTGCCAGCAGCTTTACCGGACAAAACACTGAAGCTTTCTTT	CASSFTGQNTEAFF	TRBV7-8	TRBD1	TRBJ1-1	13	18	22	24	Tumor	Tumor_CASSFTGQNTEAFF
19	0.00205228	TGTGCCAGCAGCGTAGCCCGCAGCACAGATACGCAGTATTTT	CASSVARSTDTQYF	TRBV9	.	TRBJ2-3	16	-1	-1	21	Tumor	Tumor_CASSVARSTDTQYF
19	0.00205228	TGCAGCGTTGGTTCCGGGGGAACTAATGAAAAACTGTTTTTT	CSVGSGGTNEKLFF	TRBV29-1	TRBD1	TRBJ1-4	9	13	17	20	Tumor	Tumor_CSVGSGGTNEKLFF
19	0.00205228	TGTGCCAGTACCGTGACTAACAATCAGCCCCAGCATTTT	CASTVTNNQPQHF	TRBV19	TRBD2	TRBJ1-5	9	10	18	20	Tumor	Tumor_CASTVTNNQPQHF
19	0.00205228	TGTGCAGAGGGCGGAGGAAGCCAAGGAAATCTCATCTTT	CAEGGGSQGNLIF	TRAV5	.	TRAJ42	8	-1	-1	12	Tumor	Tumor_CAEGGGSQGNLIF
19	0.00205228	TGTGCCAGCAGTTTCAGGCCCTACGAGCAGTACTTC	CASSFRPYEQYF	TRBV28	.	TRBJ2-7	13	-1	-1	19	Tumor	Tumor_CASSFRPYEQYF
19	0.00205228	TGTGCAGAGAGTACCTCGGGAGGAAAGCTTATCTTC	CAESTSGGKLIF	TRAV5	.	TRAJ23	12	-1	-1	17	Tumor	Tumor_CAESTSGGKLIF
19	0.00205228	TGTGCTTATTCGGGGGCCAGACTCATGTTT	CAYSGARLMF	TRAV38-2DV8	.	TRAJ31	8	-1	-1	15	Tumor	Tumor_CAYSGARLMF
18	0.00194426	TGTGCCAGCAGCAACTACGAGACTAGCGGGAAAGAGACCCAGTACTTC	CASSNYETSGKETQYF	TRBV7-9	TRBD2	TRBJ2-5	11	20	30	31	Tumor	Tumor_CASSNYETSGKETQYF
18	0.00194426	TGTGCCATCAAAAGGACTAGCGGTACCTACAATGAGCAGTTCTTC	CAIKRTSGTYNEQFF	TRBV10-3	TRBD2	TRBJ2-1	9	13	22	25	Tumor	Tumor_CAIKRTSGTYNEQFF
18	0.00194426	TGTGCCAGCTCACCATTCTCCCGGGACTCCAATGAGCAGTTCTTC	CASSPFSRDSNEQFF	TRBV18	TRBD2	TRBJ2-1	14	18	27	29	Tumor	Tumor_CASSPFSRDSNEQFF
18	0.00194426	TGTGCCAGCTGTAGGGGCGATGCCAACGAGCAGTACTTC	CASCRGDANEQYF	TRBV2	TRBD1	TRBJ2-7	8	13	18	25	Tumor	Tumor_CASCRGDANEQYF
18	0.00194426	TGTGCAGCAAGCAGGAACAGAGATGACAAGATCATCTTT	CAASRNRDDKIIF	TRAV23DV6	.	TRAJ30	12	-1	-1	14	Tumor	Tumor_CAASRNRDDKIIF
18	0.00194426	TGTGCCAGCTCGACTGGGGATCAGCCCCAGCATTTT	CASSTGDQPQHF	TRBV12-4	.	TRBJ1-5	8	-1	-1	19	Tumor	Tumor_CASSTGDQPQHF
18	0.00194426	TGCATCCTGAGAGATTTGAATGACATGCGCTTT	CILRDLNDMRF	TRAV26-2	.	TRAJ43	13	-1	-1	18	Tumor	Tumor_CILRDLNDMRF
17	0.00183625	TGTGCCAGCAGCACCCACGACCGACAGGGAATTAATTCACCCCTCCACTTT	CASSTHDRQGINSPLHF	TRBV7-9	TRBD1	TRBJ1-6	11	22	28	32	Tumor	Tumor_CASSTHDRQGINSPLHF
17	0.00183625	TGTGCCAGCAGCCGCATGGGGTCGGGGGTCAATCAGCCCCAGCATTTT	CASSRMGSGVNQPQHF	TRBV12-3	TRBD1	TRBJ1-5	10	23	27	29	Tumor	Tumor_CASSRMGSGVNQPQHF
17	0.00183625	TGTGCCAGCAGACCCTATGGACTAGCGGGAGTCCACGAGCAGTACTTC	CASRPYGLAGVHEQYF	TRBV27	TRBD2	TRBJ2-7	10	18	30	34	Tumor	Tumor_CASRPYGLAGVHEQYF
17	0.00183625	TGTGCCAGCAGTTTAGGGGACAGGGGCTCAGATACGCAGTATTTT	CASSLGDRGSDTQYF	TRBV12-4	TRBD1	TRBJ2-3	15	16	25	28	Tumor	Tumor_CASSLGDRGSDTQYF
17	0.00183625	TGTGCCAGCAGCTTGGGTCCGGGACCATCCTACGAGCAGTACGTC	CASSLGPGPSYEQYV	TRBV11-2	TRBD1	TRBJ2-7	13	18	24	27	Tumor	Tumor_CASSLGPGPSYEQYV
17	0.00183625	TGCAGTGCTAGTGGACTTCCCCATAGCACAGATACGCAGTATTTT	CSASGLPHSTDTQYF	TRBV20-1	TRBD2	TRBJ2-3	10	12	16	23	Tumor	Tumor_CSASGLPHSTDTQYF
17	0.00183625	TGTGCTGTGGACTCACCAGGAGGAAGCTACATACCTACATTT	CAVDSPGGSYIPTF	TRAV2	.	TRAJ6	10	-1	-1	16	Tumor	Tumor_CAVDSPGGSYIPTF
17	0.00183625	TGTGCCAGCCTACCGGGACAGATAACTGACACCATATATTTT	CASLPGQITDTIYF	TRBV7-2	TRBD1	TRBJ1-3	8	12	20	28	Tumor	Tumor_CASLPGQITDTIYF
17	0.00183625	TGTGCCAGCCGGGACGCTTATTCTCGTTCACCCCTCCACTTT	CASRDAYSRSPLHF	TRBV7-8	TRBD1	TRBJ1-6	8	9	14	26	Tumor	Tumor_CASRDAYSRSPLHF
17	0.00183625	TGTGCCAGCAGCTTAGGAGGGGGCCTTTACGAGCAGTACTTC	CASSLGGGLYEQYF	TRBV7-2	TRBD1	TRBJ2-7	15	17	23	27	Tumor	Tumor_CASSLGGGLYEQYF
17	0.00183625	TGCGCCAGCAGTCAAAACCCTCTCGCCCGGGCGCAGTATTTT	CASSQNPLARAQYF	TRBV23-1	TRBD1	TRBJ2-3	14	25	30	31	Tumor	Tumor_CASSQNPLARAQYF
17	0.00183625	TGTGCCAGCAGCTCTGACAGGCTTGAAGCTTTCTTT	CASSSDRLEAFF	TRBV7-9	TRBD1	TRBJ1-1	12	15	20	23	Tumor	Tumor_CASSSDRLEAFF
17	0.00183625	TGTGCCTTGTGGGAGGTGAAAACTTGGGTCTTT	CALWEVKTWVF	TRGV9	.	TRGJ1	17	-1	-1	28	Tumor	Tumor_CALWEVKTWVF
17	0.00183625	TGCGTTACGGGAGGAGGAAACAAACTCACCTTT	CVTGGGNKLTF	TRAV3	.	TRAJ10	1	-1	-1	6	Tumor	Tumor_CVTGGGNKLTF
16	0.00172824	TGTGCCACCAGTGATTTAGGAGCGGGAGTGGGCAATGAGCAGTTCTTC	CATSDLGAGVGNEQFF	TRBV24-1	TRBD2	TRBJ2-1	16	20	27	32	Tumor	Tumor_CATSDLGAGVGNEQFF
16	0.00172824	TGTGCCAGCAGTTTTAGACTAGCGGGGCTCTACGAGCAGTACTTC	CASSFRLAGLYEQYF	TRBV28	TRBD2	TRBJ2-7	13	16	25	29	Tumor	Tumor_CASSFRLAGLYEQYF
16	0.00172824	TGTGCCAGCAGCCAAGTTGCGGACTCCTACAATGAGCAGTTCTTC	CASSQVADSYNEQFF	TRBV4-2	.	TRBJ2-1	15	-1	-1	23	Tumor	Tumor_CASSQVADSYNEQFF
16	0.00172824	TGCGCCAGCAGCCAAGTTTACAGGAATACAGCTTTCTTT	CASSQVYRNTAFF	TRBV4-1	TRBD1	TRBJ1-1	15	19	23	29	Tumor	Tumor_CASSQVYRNTAFF
16	0.00172824	TGTGCCAGCAGTTTCTGGGTGTCTGAGCAGTTCTTC	CASSFWVSEQFF	TRBV12-3	.	TRBJ2-1	13	-1	-1	23	Tumor	Tumor_CASSFWVSEQFF
15	0.00162022	TGTGCCAGCAGCTTAATTGGGGTTTCCTTCTACAATGAGCAGTTCTTC	CASSLIGVSFYNEQFF	TRBV7-9	.	TRBJ2-1	14	-1	-1	29	Tumor	Tumor_CASSLIGVSFYNEQFF
15	0.00162022	TGTGCTGTGGATGCGGCCAACCAGGCAGGAACTGCTCTGATCTTT	CAVDAANQAGTALIF	TRAV2	.	TRAJ15	10	-1	-1	14	Tumor	Tumor_CAVDAANQAGTALIF
15	0.00162022	TGTGCCAGCAGTTTGGTGCGCAGGTACTACAATGAGCAGTTCTTC	CASSLVRRYYNEQFF	TRBV28	.	TRBJ2-1	13	-1	-1	26	Tumor	Tumor_CASSLVRRYYNEQFF
15	0.00162022	TGTGCCAGCAGTTCCCACAACAGGGACACCGGGGAGCTGTTTTTT	CASSSHNRDTGELFF	TRBV27	TRBD1	TRBJ2-2	12	19	24	25	Tumor	Tumor_CASSSHNRDTGELFF
15	0.00162022	TGTGCCAGCAGCTTAAATCAGGGCCCTAGTTGGCCCCAGCATTTT	CASSLNQGPSWPQHF	TRBV7-8	TRBD2	TRBJ1-5	14	19	26	32	Tumor	Tumor_CASSLNQGPSWPQHF
15	0.00162022	TGTGCAATGAGCTCCTATTCTGGGGGTTACCAGAAAGTTACCTTT	CAMSSYSGGYQKVTF	TRAV12-3	.	TRAJ13	11	-1	-1	16	Tumor	Tumor_CAMSSYSGGYQKVTF
15	0.00162022	TGCGCCAGCAGCTTGTTCGTACCGGACGGGGATGAGCAGTTCTTC	CASSLFVPDGDEQFF	TRBV5-1	.	TRBJ2-1	14	-1	-1	31	Tumor	Tumor_CASSLFVPDGDEQFF
15	0.00162022	TGCGCCAGCAGCTTGGGATTCGGGGTTAACGGTGAGCAGTTCTTC	CASSLGFGVNGEQFF	TRBV5-1	.	TRBJ2-1	15	-1	-1	32	Tumor	Tumor_CASSLGFGVNGEQFF
15	0.00162022	TGTGCTGTGAGGTGGTTTTCAGATGGCCAGAAGCTGCTCTTT	CAVRWFSDGQKLLF	TRAV3	.	TRAJ16	10	-1	-1	13	Tumor	Tumor_CAVRWFSDGQKLLF
15	0.00162022	TGTGCCACCAGTGGCGGGTCCCCTTGGTATGAGCAGTTCTTC	CATSGGSPWYEQFF	TRBV24-1	TRBD1	TRBJ2-1	12	19	23	28	Tumor	Tumor_CATSGGSPWYEQFF
15	0.00162022	TGTGCCACCAGCAGTCCTAGCGGCCAAGAGACCCAGTACTTC	CATSSPSGQETQYF	TRBV15	TRBD2	TRBJ2-5	13	16	22	23	Tumor	Tumor_CATSSPSGQETQYF
15	0.00162022	TGTGCCAGCAGCGTATCCGGACAGAACACTGAAGCTTTCTTT	CASSVSGQNTEAFF	TRBV9	TRBD1	TRBJ1-1	14	18	22	23	Tumor	Tumor_CASSVSGQNTEAFF
15	0.00162022	TGTGCCAGCAACCTCCAAGGTACTAGCGGTGAGCAGTTCTTC	CASNLQGTSGEQFF	TRBV16	TRBD2	TRBJ2-1	9	21	28	29	Tumor	Tumor_CASNLQGTSGEQFF
15	0.00162022	TGTGCAGAGAATATAGGCTTTGGAAATGAGAAATTAACCTTT	CAENIGFGNEKLTF	TRAV13-2	.	TRAJ48	14	-1	-1	17	Tumor	Tumor_CAENIGFGNEKLTF
15	0.00162022	TGTGCCAGCAGTGCAGGGAAAGATGAGCAGTTCTTC	CASSAGKDEQFF	TRBV25-1	TRBD1	TRBJ2-1	12	13	17	22	Tumor	Tumor_CASSAGKDEQFF
15	0.00162022	TGTGCCAGCAGCTTCCCTGGGGATGAGCAGTTCTTC	CASSFPGDEQFF	TRBV9	TRBD1	TRBJ2-1	11	14	18	22	Tumor	Tumor_CASSFPGDEQFF
14	0.00151221	TGTGCCAGCAGCCCCGAACCGGGACTAGCGGCAAACAATGAGCAGTTCTTC	CASSPEPGLAANNEQFF	TRBV9	TRBD2	TRBJ2-1	11	18	30	34	Tumor	Tumor_CASSPEPGLAANNEQFF
14	0.00151221	TGTGCCAGCAGCTTGGAGGCGGGGGGCTCCTACAATGAGCAGTTCTTC	CASSLEAGGSYNEQFF	TRBV5-5	TRBD1	TRBJ2-1	15	20	24	25	Tumor	Tumor_CASSLEAGGSYNEQFF
14	0.00151221	TGCAGTGCTAGAGATAGGGCGCGGGGAGCTAACTATGGCTACACCTTC	CSARDRARGANYGYTF	TRBV20-1	TRBD1	TRBJ1-2	14	16	21	26	Tumor	Tumor_CSARDRARGANYGYTF
14	0.00151221	TGTGCCAGTAGTATCGGGACAGTCTCATACAATGAGCAGTTCTTC	CASSIGTVSYNEQFF	TRBV19	TRBD1	TRBJ2-1	13	14	21	23	Tumor	Tumor_CASSIGTVSYNEQFF
14	0.00151221	TGTGCTTTCTTGTGGGCCCATAACACCGACAAGCTCATCTTT	CAFLWAHNTDKLIF	TRAV38-1	.	TRAJ34	8	-1	-1	19	Tumor	Tumor_CAFLWAHNTDKLIF
14	0.00151221	TGTGCTTCCCTAAGTGGAGGTAGCAACTATAAACTGACATTT	CASLSGGSNYKLTF	TRAV38-2DV8	.	TRAJ53	6	-1	-1	12	Tumor	Tumor_CASLSGGSNYKLTF
14	0.00151221	TGTGCTCTGAGTGATCGGGCTGCAGGCAACAAGCTAACTTTT	CALSDRAAGNKLTF	TRAV9-2	.	TRAJ17	15	-1	-1	18	Tumor	Tumor_CALSDRAAGNKLTF
14	0.00151221	TGTGCCACCAGTGAATTGGGACCTAACACTGAAGCTTTCTTT	CATSELGPNTEAFF	TRBV24-1	.	TRBJ1-1	17	-1	-1	24	Tumor	Tumor_CATSELGPNTEAFF
14	0.00151221	TGTGCCAGCAGCGAATCCCCCCCGGGCACTGAAGCTTTCTTT	CASSESPPGTEAFF	TRBV3-1	TRBD1	TRBJ1-1	11	20	25	26	Tumor	Tumor_CASSESPPGTEAFF
14	0.00151221	TGTGCCAGCAACCGGGGGACCTCCTACAATGAGCAGTTCTTC	CASNRGTSYNEQFF	TRBV7-2	TRBD1	TRBJ2-1	9	11	15	16	Tumor	Tumor_CASNRGTSYNEQFF
14	0.00151221	TGTGCAATGAGAGAGGCCCGGGGATACAGCACCCTCACCTTT	CAMREARGYSTLTF	TRAV14DV4	.	TRAJ11	15	-1	-1	21	Tumor	Tumor_CAMREARGYSTLTF
14	0.00151221	TGCAGTGCTAGAGCCGAGGGGATATACTACGAGCAGTACTTC	CSARAEGIYYEQYF	TRBV20-1	TRBD1	TRBJ2-7	12	16	20	26	Tumor	Tumor_CSARAEGIYYEQYF
14	0.00151221	TGTGCCATCAGTGGGACAGTCTAATGAAAAACTGTTTTTT	CAISGTV_NEKLFF	TRBV10-3	TRBD1	TRBJ1-4	12	13	18	20	Tumor	Tumor_CAISGTV_NEKLFF
14	0.00151221	TGTGCCAGTAGTATATGGCCGTGGGAGACCCAGTACTTC	CASSIWPWETQYF	TRBV19	.	TRBJ2-5	14	-1	-1	24	Tumor	Tumor_CASSIWPWETQYF
14	0.00151221	TGTGCCAGCAGCTTAAGCTCCTACAATGAGCAGTTCTTC	CASSLSSYNEQFF	TRBV7-2	.	TRBJ2-1	14	-1	-1	15	Tumor	Tumor_CASSLSSYNEQFF
14	0.00151221	TGTGCAATGAGAGAGGACCCTAGATGGAATTTTGTCTTT	CAMREDPRWNFVF	TRAV14DV4	.	TRAJ26	20	-1	-1	26	Tumor	Tumor_CAMREDPRWNFVF
14	0.00151221	TGTGCTGTAGATAACTATGGTCAGAATTTTGTCTTT	CAVDNYGQNFVF	TRAV21	.	TRAJ26	7	-1	-1	9	Tumor	Tumor_CAVDNYGQNFVF
14	0.00151221	TGTGCAGCTCGAGGTGCTGACGGACTCACCTTT	CAARGADGLTF	TRAV27	.	TRAJ45	6	-1	-1	10	Tumor	Tumor_CAARGADGLTF
13	0.00140419	TGTGCCAGCAGCTTCCAACTAGCGGGACCCTCTTTGTTTTTCGAGGAGCAGTTCTTC	CASSFQLAGPSLFFEEQFF	TRBV7-6	TRBD2	TRBJ2-1	13	17	26	45	Tumor	Tumor_CASSFQLAGPSLFFEEQFF
13	0.00140419	TGTGCCATCAGTGCGGCTTTAGGAGGGTCTGGGGCCAACGTCCTGACTTTC	CAISAALGGSGANVLTF	TRBV10-3	TRBD2	TRBJ2-6	12	21	26	27	Tumor	Tumor_CAISAALGGSGANVLTF
13	0.00140419	TGTGCCAGCACCCTAGGGGGACCGCCGAGCTCCTACAATGAGCAGTTCTTC	CASTLGGPPSSYNEQFF	TRBV11-2	TRBD1	TRBJ2-1	9	14	19	26	Tumor	Tumor_CASTLGGPPSSYNEQFF
13	0.00140419	TGTGCCACCTGGGACAGGCCCCGGGGGGTATTATAAGAAACTCTTT	CATWDRPR_GYYKKLF	TRGV5	.	TRGJ2	19	-1	-1	28	Tumor	Tumor_CATWDRPR_GYYKKLF
13	0.00140419	TGTGCTGTGGAGGATGGGGGAGGAGGTGCTGACGGACTCACCTTT	CAVEDGGGGADGLTF	TRAV2	.	TRAJ45	14	-1	-1	18	Tumor	Tumor_CAVEDGGGGADGLTF
13	0.00140419	TGTGCCGTAGTCAGGAGCGGGAGTTTCCACAATGAGCAGTTCTTC	CAVVRSGSFHNEQFF	TRBV28	TRBD2	TRBJ2-1	5	15	22	28	Tumor	Tumor_CAVVRSGSFHNEQFF
13	0.00140419	TGTGCCAGCGACACGGCGGACAGCTCCTACAATGAGCAGTTCTTC	CASDTADSSYNEQFF	TRBV12-4	.	TRBJ2-1	8	-1	-1	21	Tumor	Tumor_CASDTADSSYNEQFF
13	0.00140419	TGTGCCAGCAGTTTAGAGGTTCTGGCCCAAGAGACCCAGTACTTC	CASSLEVLAQETQYF	TRBV28	.	TRBJ2-5	14	-1	-1	26	Tumor	Tumor_CASSLEVLAQETQYF
13	0.00140419	TGTGCCAGCAGTTTAAAATTCGGGGCTACCTACGAGCAGTACTTC	CASSLKFGATYEQYF	TRBV28	TRBD1	TRBJ2-7	14	21	25	28	Tumor	Tumor_CASSLKFGATYEQYF
13	0.00140419	TGTGCCAGCAGACTTCGGGAGGGCGGGACAGATACGCAGTATTTT	CASRLREGGTDTQYF	TRBV5-4	TRBD2	TRBJ2-3	10	15	23	27	Tumor	Tumor_CASRLREGGTDTQYF
13	0.00140419	TGCAGTGCTAGAGAGGGACAGGGAGGACGAGAAAAACTGTTTTTT	CSAREGQGGREKLFF	TRBV20-1	TRBD1	TRBJ1-4	13	14	22	30	Tumor	Tumor_CSAREGQGGREKLFF
13	0.00140419	TGTGCTGTGTATTCAGGAGGAGGTGCTGACGGACTCACCTTT	CAVYSGGGADGLTF	TRAV21	.	TRAJ45	8	-1	-1	7	Tumor	Tumor_CAVYSGGGADGLTF
13	0.00140419	TGTGCCAGCAGCTTAGCCCTAGACACGTATGGCTACACCTTC	CASSLALDTYGYTF	TRBV7-9	.	TRBJ1-2	20	-1	-1	27	Tumor	Tumor_CASSLALDTYGYTF
13	0.00140419	TGTGCCAGCAGCCCCAGGACTAGCACAGATACGCAGTATTTT	CASSPRTSTDTQYF	TRBV14	.	TRBJ2-3	12	-1	-1	19	Tumor	Tumor_CASSPRTSTDTQYF
13	0.00140419	TGTGCAGCAACCCAGAATTCAGGATACAGCACCCTCACCTTT	CAATQNSGYSTLTF	TRAV13-1	.	TRAJ11	9	-1	-1	14	Tumor	Tumor_CAATQNSGYSTLTF
13	0.00140419	TGTGCAGAGAGGCCCCCCGCTAACGACTACAAGCTCAGCTTT	CAERPPANDYKLSF	TRAV5	.	TRAJ20	10	-1	-1	19	Tumor	Tumor_CAERPPANDYKLSF
13	0.00140419	TGCAGTGCCCTGGACGGTCACTCTGGAAACACCATATATTTT	CSALDGHSGNTIYF	TRBV20-1	.	TRBJ1-3	7	-1	-1	20	Tumor	Tumor_CSALDGHSGNTIYF
13	0.00140419	TGCAGCGTTCAAACGGGCCAGATGACCGGGGAGCTGTTTTTT	CSVQTGQMTGELFF	TRBV29-1	TRBD2	TRBJ2-2	8	14	18	24	Tumor	Tumor_CSVQTGQMTGELFF
13	0.00140419	TGTGCCGTGGCAGTAGAGGGGAACAACAGACTCGCTTTT	CAVAVEGNNRLAF	TRAV12-2	.	TRAJ7	8	-1	-1	18	Tumor	Tumor_CAVAVEGNNRLAF
13	0.00140419	TGTGCTGTGGAGGATCCCGGTCAGAATTTTGTCTTT	CAVEDPGQNFVF	TRAV2	.	TRAJ26	16	-1	-1	18	Tumor	Tumor_CAVEDPGQNFVF
13	0.00140419	TGTGCCATCCAAAGGAGGGCCAACGTCCTGACTTTC	CAIQRRANVLTF	TRBV10-3	.	TRBJ2-6	8	-1	-1	16	Tumor	Tumor_CAIQRRANVLTF
13	0.00140419	TGTGCCAGCGGAAGTAGCGCGAACGAGCAGTACTTC	CASGSSANEQYF	TRBV28	TRBD2	TRBJ2-7	8	14	18	22	Tumor	Tumor_CASGSSANEQYF
13	0.00140419	TGTGCAGCAAGTCCCAATGCAGGCAAATCAACCTTT	CAASPNAGKSTF	TRAV13-1	.	TRAJ27	11	-1	-1	13	Tumor	Tumor_CAASPNAGKSTF
13	0.00140419	TGCGGCACAGTCCTTAACGACTACAAGCTCAGCTTT	CGTVLNDYKLSF	TRAV30	.	TRAJ20	9	-1	-1	14	Tumor	Tumor_CGTVLNDYKLSF
13	0.00140419	TGTGCCAGTAGCGCAGGGGACGAGCAGTACGTC	CASSAGDEQYV	TRBV12-4	TRBD1	TRBJ2-7	7	13	18	19	Tumor	Tumor_CASSAGDEQYV
12	0.00129618	TGCCTCGTGGGTGACTTGAGCCCCTATGGCGGTGCTACAAACAAGCTCATCTTT	CLVGDLSPYGGATNKLIF	TRAV4	.	TRAJ32	14	-1	-1	24	Tumor	Tumor_CLVGDLSPYGGATNKLIF
12	0.00129618	TGTGCCAGTGTCACCGGGACTAGCGGCACAGATACGCAGTATTTT	CASVTGTSGTDTQYF	TRBV13	TRBD2	TRBJ2-3	7	13	24	25	Tumor	Tumor_CASVTGTSGTDTQYF
12	0.00129618	TGTGCCAGCAGCTTACACGGGACTAGTGACAATGAGCAGTTCTTC	CASSLHGTSDNEQFF	TRBV7-9	TRBD2	TRBJ2-1	14	17	25	28	Tumor	Tumor_CASSLHGTSDNEQFF
12	0.00129618	TGTGCCAGCAGCGCGCATCCGGGACCTTTGTACGAGCAGTACTTC	CASSAHPGPLYEQYF	TRBV7-9	TRBD1	TRBJ2-7	11	18	24	30	Tumor	Tumor_CASSAHPGPLYEQYF
12	0.00129618	TGTGCCAGCAGAGAGGACAGGTTGAGCAATCAGCCCCAGCATTTT	CASREDRLSNQPQHF	TRBV28	TRBD1	TRBJ1-5	10	14	20	24	Tumor	Tumor_CASREDRLSNQPQHF
12	0.00129618	TGTGCAGGAGCCGACAGAGGCTCAACCCTGGGGAGGCTATACTTT	CAGADRGSTLGRLYF	TRAV27	.	TRAJ18	10	-1	-1	9	Tumor	Tumor_CAGADRGSTLGRLYF
12	0.00129618	TGTGTGGTGATTCTCTCAGGAGGAAGCTACATACCTACATTT	CVVILSGGSYIPTF	TRAV12-1	.	TRAJ6	9	-1	-1	15	Tumor	Tumor_CVVILSGGSYIPTF
12	0.00129618	TGTGCTGCGTGGGATTACCGCTATTATTATAAGAAACTCTTT	CAAWDYRYYYKKLF	TRGV10	.	TRGJ1	17	-1	-1	22	Tumor	Tumor_CAAWDYRYYYKKLF
12	0.00129618	TGTGCCAGCAGTTTTGGCGGGAGGGGCTATGAGCAGTTCTTC	CASSFGGRGYEQFF	TRBV12-4	TRBD2	TRBJ2-1	13	16	24	28	Tumor	Tumor_CASSFGGRGYEQFF
12	0.00129618	TGTGCCAGCAGTTTATACCTTGGCACAGATACGCAGTATTTT	CASSLYLGTDTQYF	TRBV27	.	TRBJ2-3	15	-1	-1	22	Tumor	Tumor_CASSLYLGTDTQYF
12	0.00129618	TGTGCCAGCAGCTTAGGGACTACAACCTACGAGCAGTACTTC	CASSLGTTTYEQYF	TRBV7-8	TRBD2	TRBJ2-7	15	16	21	25	Tumor	Tumor_CASSLGTTTYEQYF
12	0.00129618	TGCAGTGCTGCTACCCGACAGATGAACACTGAAGCTTTCTTT	CSAATRQMNTEAFF	TRBV20-1	TRBD1	TRBJ1-1	8	16	20	21	Tumor	Tumor_CSAATRQMNTEAFF
12	0.00129618	TGTGCAGCAAGTCGAGGGAAACCGGTAACCAGTTCTATTTT	CAASRGK_GNQFYF	TRAV13-1	.	TRAJ49	11	-1	-1	20	Tumor	Tumor_CAASRGK_GNQFYF
12	0.00129618	TGTGCCAGTCAAGGGTTCAATGGAAACACCATATATTTT	CASQGFNGNTIYF	TRBV19	.	TRBJ1-3	8	-1	-1	20	Tumor	Tumor_CASQGFNGNTIYF
12	0.00129618	TGTGCCAGCCTGCGAAGCGGGAACACTGAAGCTTTCTTT	CASLRSGNTEAFF	TRBV6-2	TRBD2	TRBJ1-1	8	15	19	20	Tumor	Tumor_CASLRSGNTEAFF
12	0.00129618	TGTGCCAGCACGATCGACAGGAATCAGCCCCAGCATTTT	CASTIDRNQPQHF	TRBV7-2	TRBD1	TRBJ1-5	9	15	20	21	Tumor	Tumor_CASTIDRNQPQHF
12	0.00129618	TGTGCCAGCAGCGTAGGAGGGACTCAGCCCCAGCATTTT	CASSVGGTQPQHF	TRBV9	TRBD1	TRBJ1-5	15	18	22	23	Tumor	Tumor_CASSVGGTQPQHF
12	0.00129618	TGTGCAGCAAGTATTGGTTCTGCAAGGCAACTGACCTTT	CAASIGSARQLTF	TRAV13-1	.	TRAJ22	13	-1	-1	14	Tumor	Tumor_CAASIGSARQLTF
12	0.00129618	TGTGCTTATAGGAGCTTCGATGACAAGATCATCTTT	CAYRSFDDKIIF	TRAV38-2DV8	.	TRAJ30	14	-1	-1	18	Tumor	Tumor_CAYRSFDDKIIF
12	0.00129618	TGTGCTACCTCTGGTTCTGCAAGGCAACTGACCTTT	CATSGSARQLTF	TRAV17	.	TRAJ22	7	-1	-1	9	Tumor	Tumor_CATSGSARQLTF
12	0.00129618	TGTGCCAGCAGTCCGGCTAACTATGGCTACACCTTC	CASSPANYGYTF	TRBV12-3	.	TRBJ1-2	11	-1	-1	15	Tumor	Tumor_CASSPANYGYTF
12	0.00129618	TGTGCCGTGGAGGGCTTCAACAAATTTTACTTT	CAVEGFNKFYF	TRAV12-2	.	TRAJ21	8	-1	-1	14	Tumor	Tumor_CAVEGFNKFYF
12	0.00129618	TGTGCGGCACTGGAGGCTTCAAAACTATCTTT	CAALE_FKTIF	TRAV13-1	.	TRAJ9	8	-1	-1	8	Tumor	Tumor_CAALE_FKTIF
11	0.00118816	TGTGCTCTTGGGGCCCACATGAATTCTGGGGGTTACCAGAAAGTTACCTTT	CALGAHMNSGGYQKVTF	TRDV1	.	TRAJ13	12	-1	-1	17	Tumor	Tumor_CALGAHMNSGGYQKVTF
11	0.00118816	TGTGCCAGCAGCTCGCCCGAGACAGGGGCCAACACTGAAGCTTTCTTT	CASSSPETGANTEAFF	TRBV13	TRBD1	TRBJ1-1	12	15	27	30	Tumor	Tumor_CASSSPETGANTEAFF
11	0.00118816	TGTGCTGTGAGAGACATCTCTGGTGGCTACAATAAGCTGATTTTT	CAVRDISGGYNKLIF	TRAV3	.	TRAJ4	20	-1	-1	18	Tumor	Tumor_CAVRDISGGYNKLIF
11	0.00118816	TGTGCCAGCAGTTACTCCGGACAGCCTCAAGAGACCCAGTACTTC	CASSYSGQPQETQYF	TRBV6-6	TRBD1	TRBJ2-5	16	18	23	27	Tumor	Tumor_CASSYSGQPQETQYF
11	0.00118816	TGTGCCAGCAGAATCAAAGCGGACAGTCTTAATGAGCAGTTCTTC	CASRIKADSLNEQFF	TRBV5-6	TRBD1	TRBJ2-1	10	20	25	30	Tumor	Tumor_CASRIKADSLNEQFF
11	0.00118816	TGCGCCAGCAGCTTGGCACAGGGGGCCTACAATGAGCAGTTCTTC	CASSLAQGAYNEQFF	TRBV5-1	TRBD1	TRBJ2-1	16	17	24	25	Tumor	Tumor_CASSLAQGAYNEQFF
11	0.00118816	TGTGCTTATAGTAACAACGGGAGATACAGCACCCTCACCTTT	CAYSNNGRYSTLTF	TRAV38-2DV8	.	TRAJ11	10	-1	-1	22	Tumor	Tumor_CAYSNNGRYSTLTF
11	0.00118816	TGTGCCACCAGCAGAGCAGGGGGGAGAGAGACCCAGTACTTC	CATSRAGGRETQYF	TRBV15	TRBD1	TRBJ2-5	15	16	22	26	Tumor	Tumor_CATSRAGGRETQYF
11	0.00118816	TGTGCCAGCAGCTTGGAAGGTTACAATGAGCAGTTCTTC	CASSLEGYNEQFF	TRBV7-8	.	TRBJ2-1	13	-1	-1	21	Tumor	Tumor_CASSLEGYNEQFF
11	0.00118816	TGTGCAGCAAGTAGGGATGGAGGCTTCAAAACTATCTTT	CAASRDGGFKTIF	TRAV13-1	.	TRAJ9	12	-1	-1	17	Tumor	Tumor_CAASRDGGFKTIF
11	0.00118816	TGTGCAATGAGCGCGGGCTTTGGGAATGTGCTGCATTGC	CAMSAGFGNVLHC	TRAV12-3	.	TRAJ35	14	-1	-1	15	Tumor	Tumor_CAMSAGFGNVLHC
11	0.00118816	TGCAGTGCCCCGGACTGGAACAATGAGCAGTTCTTC	CSAPDWNNEQFF	TRBV20-1	TRBD1	TRBJ2-1	7	8	12	19	Tumor	Tumor_CSAPDWNNEQFF
11	0.00118816	TGTGCTGTCGTTTATGGTCAGAATTTTGTCTTT	CAVVYGQNFVF	TRAV1-2	.	TRAJ26	7	-1	-1	12	Tumor	Tumor_CAVVYGQNFVF
11	0.00118816	TGTGCCAGCAGGATTTCCTACGAGCAGTACTTC	CASRISYEQYF	TRBV6-3	.	TRBJ2-7	10	-1	-1	15	Tumor	Tumor_CASRISYEQYF
11	0.00118816	TGTGCTTCCTGCCGTGACAAGATCATCTTT	CASCRDKIIF	TRAV38-2DV8	.	TRAJ30	6	-1	-1	14	Tumor	Tumor_CASCRDKIIF
10	0.00108015	TGTGCCAGCAGTTTGGTTTCCAGGACTAGCAGCACCTACAATGAGCAGTTCTTC	CASSLVSRTSSTYNEQFF	TRBV28	.	TRBJ2-1	13	-1	-1	26	Tumor	Tumor_CASSLVSRTSSTYNEQFF
10	0.00108015	TGTGCCAGCAGCAAAAGGGCTAGCGGGAGCTGTACCGGGGAGCTGTTTTTT	CASSKRASGSCTGELFF	TRBV21-1	TRBD2	TRBJ2-2	14	19	28	33	Tumor	Tumor_CASSKRASGSCTGELFF
10	0.00108015	TGTGCCAGCAGCTTGGCGTAATAGCCGACCCGACGCCTGGCTACACCTTC	CASSLA**_DPTPGYTF	TRBV5-8	.	TRBJ1-2	16	-1	-1	37	Tumor	Tumor_CASSLA**_DPTPGYTF
10	0.00108015	TGTGCCACCAGTGACCAGGACAGGTCGAACACCGGGGAGCTGTTTTTT	CATSDQDRSNTGELFF	TRBV24-1	TRBD1	TRBJ2-2	13	17	23	25	Tumor	Tumor_CATSDQDRSNTGELFF
10	0.00108015	TGTGCCACCAGCCTCCGGGACAGGGGGCCGACAGATACGCAGTATTTT	CATSLRDRGPTDTQYF	TRBV15	TRBD1	TRBJ2-3	11	14	27	30	Tumor	Tumor_CATSLRDRGPTDTQYF
10	0.00108015	TGTGCTTTCCCGAATTATGGAGGAAGCCAAGGAAATCTCATCTTT	CAFPNYGGSQGNLIF	TRAV38-1	.	TRAJ42	8	-1	-1	11	Tumor	Tumor_CAFPNYGGSQGNLIF
10	0.00108015	TGTGCCAGCCTCGTGACAGGACACCGGAACACTGAAGCTTTCTTT	CASLVTGHRNTEAFF	TRBV7-9	TRBD1	TRBJ1-1	8	14	19	26	Tumor	Tumor_CASLVTGHRNTEAFF
10	0.00108015	TGTGCCAGCAGCCAAGATCGTATGAGCGCAGATACGCAGTATTTT	CASSQDRMSADTQYF	TRBV4-2	.	TRBJ2-3	18	-1	-1	24	Tumor	Tumor_CASSQDRMSADTQYF
10	0.00108015	TGTGCCACCAGTGATTTTCGCGGAATCGGGGAGCTGTTTTTT	CATSDFRGIGELFF	TRBV24-1	.	TRBJ2-2	16	-1	-1	26	Tumor	Tumor_CATSDFRGIGELFF
10	0.00108015	TGTGCCAGTCATTGGGGGACTAGCGGGAGTGAGCAGTTCTTC	CASHWGTSGSEQFF	TRBV27	TRBD2	TRBJ2-1	7	15	28	29	Tumor	Tumor_CASHWGTSGSEQFF
10	0.00108015	TGTGCCAGCAGCCTTGACAGATATTACAATGAGCAGTTCTTC	CASSLDRYYNEQFF	TRBV13	TRBD1	TRBJ2-1	11	15	19	24	Tumor	Tumor_CASSLDRYYNEQFF
10	0.00108015	TGTGCCAGCAGCCCCGGGGACCAAAGGGCTGAGCAGTTCTTC	CASSPGDQRAEQFF	TRBV5-6	TRBD1	TRBJ2-1	11	12	17	29	Tumor	Tumor_CASSPGDQRAEQFF
10	0.00108015	TGTGCCAGCAGCCGAGGGACAGCCAACACTGAAGCTTTCTTT	CASSRGTANTEAFF	TRBV7-9	TRBD1	TRBJ1-1	11	15	21	24	Tumor	Tumor_CASSRGTANTEAFF
10	0.00108015	TGTGCCAGCAGCCAAGACACATCTAACTATGGCTACACCTTC	CASSQDTSNYGYTF	TRBV4-2	.	TRBJ1-2	16	-1	-1	22	Tumor	Tumor_CASSQDTSNYGYTF
10	0.00108015	TGCGCCAGCAGCCGCCGACAGAGGAACACTGAAGCTTTCTTT	CASSRRQRNTEAFF	TRBV4-1	TRBD1	TRBJ1-1	12	16	20	23	Tumor	Tumor_CASSRRQRNTEAFF
10	0.00108015	TGCATCCTGCCCCGGGATAACTATGGTCAGAATTTTGTCTTT	CILPRDNYGQNFVF	TRAV26-2	.	TRAJ26	8	-1	-1	10	Tumor	Tumor_CILPRDNYGQNFVF
10	0.00108015	TGCATCCCCCCACCCTCGGGTTCTGCAAGGCAACTGACCTTT	CIPPPSGSARQLTF	TRAV26-2	.	TRAJ22	6	-1	-1	18	Tumor	Tumor_CIPPPSGSARQLTF
10	0.00108015	TGTGCCAGCAGCTTAGGACAAAACTATGGCTACACCTTC	CASSLGQNYGYTF	TRBV7-2	.	TRBJ1-2	15	-1	-1	21	Tumor	Tumor_CASSLGQNYGYTF
10	0.00108015	TGTGCCAGCAGCGTGGATAGCAATCAGCCCCAGCATTTT	CASSVDSNQPQHF	TRBV7-9	.	TRBJ1-5	11	-1	-1	16	Tumor	Tumor_CASSVDSNQPQHF
10	0.00108015	TGTGCAGCAAGCATGAACAGAGATGACAAGATCATCTTT	CAASMNRDDKIIF	TRAV23DV6	.	TRAJ30	14	-1	-1	11	Tumor	Tumor_CAASMNRDDKIIF
10	0.00108015	TGTGCAGACTTCTCTGGTGGCTACAATAAGCTGATTTTT	CADFSGGYNKLIF	TRAV5	.	TRAJ4	7	-1	-1	12	Tumor	Tumor_CADFSGGYNKLIF
10	0.00108015	TGTGCAGACCTCGGCGGTGCTACAAACAAGCTCATCTTT	CADLGGATNKLIF	TRAV5	.	TRAJ32	7	-1	-1	12	Tumor	Tumor_CADLGGATNKLIF
10	0.00108015	TGCGCCAGCAGCTTGGGCGGGAGAGGCATTCAGTACTTC	CASSLGGRGIQYF	TRBV5-1	TRBD2	TRBJ2-4	15	16	22	26	Tumor	Tumor_CASSLGGRGIQYF
10	0.00108015	TGCAGTGCTAGACCCCAGGGTAGCACTGAAGCTTTCTTT	CSARPQGSTEAFF	TRBV20-1	TRBD1	TRBJ1-1	11	15	19	23	Tumor	Tumor_CSARPQGSTEAFF
10	0.00108015	TGTGCCACCTGGGATCGTCGATATTAAGAAACTCTTT	CATWDR_DIKKLF	TRGV2	.	TRGJ1	13	-1	-1	24	Tumor	Tumor_CATWDR_DIKKLF
10	0.00108015	TGTCTTCTGGGAGTTGGAAATGAGAAATTAACCTTT	CLLGVGNEKLTF	TRAV40	.	TRAJ48	12	-1	-1	13	Tumor	Tumor_CLLGVGNEKLTF
10	0.00108015	TGTGCCAGCAGAGGGCCAACAGGGGAAGCTTTCTTT	CASRGPTGEAFF	TRBV5-4	TRBD1	TRBJ1-1	10	18	23	24	Tumor	Tumor_CASRGPTGEAFF
10	0.00108015	TGTGCAGAGAGCACAGGCAAACTAATCTTT	CAESTGKLIF	TRAV5	.	TRAJ37	10	-1	-1	11	Tumor	Tumor_CAESTGKLIF
9	0.000972132	TGCAGCGTTGAAGAAGGAGTAGGCGGCCAGGCCGGTCTGGGTGAGCAGTTCTTC	CSVEEGVGGQAGLGEQFF	TRBV29-1	.	TRBJ2-1	13	-1	-1	41	Tumor	Tumor_CSVEEGVGGQAGLGEQFF
9	0.000972132	TGCGCCAGCAGCTCTGACCCGGACAGGGGGCATCAAGAGACCCAGTACTTC	CASSSDPDRGHQETQYF	TRBV5-1	TRBD1	TRBJ2-5	12	20	30	33	Tumor	Tumor_CASSSDPDRGHQETQYF
9	0.000972132	TGCGCCAGCAGTCAATCGAAGGACCCAGATGGGTGGATACGCAGTATTTT	CASSQSKD_RWVDTQYF	TRBV23-1	.	TRBJ2-3	18	-1	-1	35	Tumor	Tumor_CASSQSKD_RWVDTQYF
9	0.000972132	TGTGCCAGCAGCTTAAGCTCAGGTGCGCCTGGAAACACCATATATTTT	CASSLSSGAPGNTIYF	TRBV7-8	.	TRBJ1-3	14	-1	-1	28	Tumor	Tumor_CASSLSSGAPGNTIYF
9	0.000972132	TGTGCCAGCAGCTCGATTCTGGGGCGCCAGTACTATGGCTACACCTTC	CASSSILGRQYYGYTF	TRBV7-3	TRBD1	TRBJ1-2	12	20	27	31	Tumor	Tumor_CASSSILGRQYYGYTF
9	0.000972132	TGTGCCAGCAGCCCACAATCAGGGTGGAGCAATCAGCCCCAGCATTTT	CASSPQSGWSNQPQHF	TRBV7-8	TRBD1	TRBJ1-5	11	19	23	27	Tumor	Tumor_CASSPQSGWSNQPQHF
9	0.000972132	TGTGCCAGCAGCGGTGAACTAGCGGGGATTTACAATGAGCAGTTCTTC	CASSGELAGIYNEQFF	TRBV11-3	TRBD2	TRBJ2-1	11	17	25	30	Tumor	Tumor_CASSGELAGIYNEQFF
9	0.000972132	TGTGCAGGAGAGAATGCTGGTGGTACTAGCTATGGAAAGCTGACATTT	CAGENAGGTSYGKLTF	TRAV27	.	TRAJ52	9	-1	-1	12	Tumor	Tumor_CAGENAGGTSYGKLTF
9	0.000972132	TGTGCAGAGAATATGAATTATGGAGGAAGCCAAGGAAATCTCATCTTT	CAENMNYGGSQGNLIF	TRAV5	.	TRAJ42	13	-1	-1	12	Tumor	Tumor_CAENMNYGGSQGNLIF
9	0.000972132	TGTGCTGTGCACGCAATGGACACGGGCAGGAGAGCACTTACTTTT	CAVHAMDTGRRALTF	TRAV20	.	TRAJ5	10	-1	-1	15	Tumor	Tumor_CAVHAMDTGRRALTF
9	0.000972132	TGTGCCAGCCATCCGGGACAGGGTTTTGGAGAGACCCAGTACTTC	CASHPGQGFGETQYF	TRBV3-1	TRBD1	TRBJ2-5	8	12	22	29	Tumor	Tumor_CASHPGQGFGETQYF
9	0.000972132	TGTGCCAGCAGCTCGCCGGCGGAACCTAACTATGGCTACACCTTC	CASSSPAEPNYGYTF	TRBV7-9	.	TRBJ1-2	12	-1	-1	25	Tumor	Tumor_CASSSPAEPNYGYTF
9	0.000972132	TGTGCCAGCAGCCCCCGGACAGGGGGCTCGGGCGAGCAGTACTTC	CASSPRTGGSGEQYF	TRBV7-2	TRBD1	TRBJ2-7	11	12	26	32	Tumor	Tumor_CASSPRTGGSGEQYF
9	0.000972132	TGTGCCAGCAGCCAATTCGAGGGCCCCCTCTACGAGCAGTACTTC	CASSQFEGPLYEQYF	TRBV11-2	TRBD2	TRBJ2-7	11	18	25	29	Tumor	Tumor_CASSQFEGPLYEQYF
9	0.000972132	TGTGCCAGCAGCGTAGCTGATATGCTGGACACTGAAGCTTTCTTT	CASSVADMLDTEAFF	TRBV9	.	TRBJ1-1	17	-1	-1	28	Tumor	Tumor_CASSVADMLDTEAFF
9	0.000972132	TGTGCCAGCAAATCTGGGGTCAATAGCAATCAGCCCCAGCATTTT	CASKSGVNSNQPQHF	TRBV28	.	TRBJ1-5	9	-1	-1	22	Tumor	Tumor_CASKSGVNSNQPQHF
9	0.000972132	TGCAGTGCTATTCACCGGGACAGATCGAACACTGAAGCTTTCTTT	CSAIHRDRSNTEAFF	TRBV20-1	TRBD1	TRBJ1-1	9	14	22	26	Tumor	Tumor_CSAIHRDRSNTEAFF
9	0.000972132	TGTGCCACCTGGGACAGGCCCTTAGTGATTGGATCAAGACGTTT	CATWDRP_SDWIKTF	TRGV5	.	TRGJP2	19	-1	-1	22	Tumor	Tumor_CATWDRP_SDWIKTF
9	0.000972132	TGTGCTGTGAGTGATCAGGATAGCAGCTATAAATTGATCTTC	CAVSDQDSSYKLIF	TRAV8-6	.	TRAJ12	16	-1	-1	17	Tumor	Tumor_CAVSDQDSSYKLIF
9	0.000972132	TGTGCCGTACCCGATAATACTGGAGGCTTCAAAACTATCTTT	CAVPDNTGGFKTIF	TRAV12-2	.	TRAJ9	7	-1	-1	15	Tumor	Tumor_CAVPDNTGGFKTIF
9	0.000972132	TGTGCCACCAGCAGCGGCATGGGGGATCAGCCCCAGCATTTT	CATSSGMGDQPQHF	TRBV15	TRBD1	TRBJ1-5	13	20	24	25	Tumor	Tumor_CATSSGMGDQPQHF
9	0.000972132	TGTGCCAGCAGTTATTATCAGGGGAAAGGTGAGCAGTTCTTC	CASSYYQGKGEQFF	TRBV6-5	TRBD1	TRBJ2-1	13	18	23	29	Tumor	Tumor_CASSYYQGKGEQFF
9	0.000972132	TGTGCCAGCAGCTTAGGGGCAGGGGATCCTGAAGCTTTCTTT	CASSLGAGDPEAFF	TRBV13	TRBD1	TRBJ1-1	16	19	24	28	Tumor	Tumor_CASSLGAGDPEAFF
9	0.000972132	TGTGCCAGCAGCTTAGAACAGCAAAACAATGAGCAGTTCTTC	CASSLEQQNNEQFF	TRBV5-5	.	TRBJ2-1	13	-1	-1	25	Tumor	Tumor_CASSLEQQNNEQFF
9	0.000972132	TGTGCCAGCAGCTCCCGGGACTACCCATACGAGCAGTACGTC	CASSSRDYPYEQYV	TRBV7-9	TRBD2	TRBJ2-7	12	13	22	27	Tumor	Tumor_CASSSRDYPYEQYV
9	0.000972132	TGTGCCAGCAGGAAACTCGGGACAGAATATGGCTACACCTTC	CASRKLGTEYGYTF	TRBV12-3	TRBD1	TRBJ1-2	10	17	24	27	Tumor	Tumor_CASRKLGTEYGYTF
9	0.000972132	TGTGTGGTGAACACAGCGAACGACTACAAGCTCAGCTTT	CVVNTANDYKLSF	TRAV12-1	.	TRAJ20	12	-1	-1	18	Tumor	Tumor_CVVNTANDYKLSF
9	0.000972132	TGTGCTGTGGAGGAATTCAACACAGGCAAACTAATCTTT	CAVEEFNTGKLIF	TRAV2	.	TRAJ37	13	-1	-1	17	Tumor	Tumor_CAVEEFNTGKLIF
9	0.000972132	TGTGCTGCGGCTACCTCAGGAACCTACAAATACATCTTT	CAAATSGTYKYIF	TRAV2	.	TRAJ40	6	-1	-1	10	Tumor	Tumor_CAAATSGTYKYIF
9	0.000972132	TGTGCCAGCAGCTTGGAACGGGCCTACGAGCAGTACGTC	CASSLERAYEQYV	TRBV5-4	.	TRBJ2-7	15	-1	-1	22	Tumor	Tumor_CASSLERAYEQYV
9	0.000972132	TGTGCCAGCAGATCGGACCTGAACACTGAAGCTTTCTTT	CASRSDLNTEAFF	TRBV7-6	.	TRBJ1-1	10	-1	-1	19	Tumor	Tumor_CASRSDLNTEAFF
9	0.000972132	TGTGCCAGCAGAATCCCAAGCACAGATACGCAGTATTTT	CASRIPSTDTQYF	TRBV27	.	TRBJ2-3	10	-1	-1	18	Tumor	Tumor_CASRIPSTDTQYF
9	0.000972132	TGTGCAGGAGGAGGAGGAGGTGCTGACGGACTCACCTTT	CAGGGGGADGLTF	TRAV27	.	TRAJ45	9	-1	-1	11	Tumor	Tumor_CAGGGGGADGLTF
9	0.000972132	TGTGCCACCTGGGACGGGCGATCCGAAGAAACTCTTT	CATWDG_DPKKLF	TRGV2	.	TRGJ1	18	-1	-1	25	Tumor	Tumor_CATWDG_DPKKLF
9	0.000972132	TGTGCCACCTGGGAGCGCGGCGAGTAAGAAACTCTTT	CATWER_ASKKLF	TRGV2	.	TRGJ1	13	-1	-1	24	Tumor	Tumor_CATWER_ASKKLF
9	0.000972132	TGTGCCAGCAGCTTAGGAGGCAGGGAAGCTTTCTTT	CASSLGGREAFF	TRBV13	.	TRBJ1-1	16	-1	-1	24	Tumor	Tumor_CASSLGGREAFF
9	0.000972132	TGTGCAATGAGCGTTAGCGACTACAAGCTCAGCTTT	CAMSVSDYKLSF	TRAV12-3	.	TRAJ20	12	-1	-1	17	Tumor	Tumor_CAMSVSDYKLSF
9	0.000972132	TGCAGTGCTGACCCCGTAGACAATGAGCAGTTCTTC	CSADPVDNEQFF	TRBV20-1	.	TRBJ2-1	8	-1	-1	19	Tumor	Tumor_CSADPVDNEQFF
9	0.000972132	TGTGCCAGTAGTCTCGGACTTGAAGCTTTCTTT	CASSLGLEAFF	TRBV19	TRBD2	TRBJ1-1	11	15	19	20	Tumor	Tumor_CASSLGLEAFF
9	0.000972132	TGTGCAGGTATCTACGGAAACAAACTGGTCTTT	CAGIYGNKLVF	TRAV27	.	TRAJ47	7	-1	-1	15	Tumor	Tumor_CAGIYGNKLVF
8	0.000864118	TGTGCCGTGATCCCTTCGTCGGGGACAACTGACAGCTGGGGGAAATTGCAGTTT	CAVIPSSGTTDSWGKLQF	TRAV12-2	.	TRAJ24	9	-1	-1	23	Tumor	Tumor_CAVIPSSGTTDSWGKLQF
8	0.000864118	TGTGCCACCAGTGAACGGGGACAGTCGGGACTAGCGGGATGGGAGCAGTTCTTC	CATSERGQSGLAGWEQFF	TRBV24-1	TRBD2	TRBJ2-1	13	25	38	42	Tumor	Tumor_CATSERGQSGLAGWEQFF
8	0.000864118	TGTGCCAGCAGCTTAACGACATGCGGCCCGAGCTCCTACAATGAGCAGTTCTTC	CASSLTTCGPSSYNEQFF	TRBV7-3	TRBD2	TRBJ2-1	17	24	28	29	Tumor	Tumor_CASSLTTCGPSSYNEQFF
8	0.000864118	TGCATCCTGAGAGACGCGAATGCTGGTGGTACTAGCTATGGAAAGCTGACATTT	CILRDANAGGTSYGKLTF	TRAV26-2	.	TRAJ52	15	-1	-1	18	Tumor	Tumor_CILRDANAGGTSYGKLTF
8	0.000864118	TGCAGTGCTAGAGTTCTTCCTGATACCGGGAGCAGCAAAAACATTCAGTACTTC	CSARVLPDTGSSKNIQYF	TRBV20-1	TRBD1	TRBJ2-4	16	25	30	35	Tumor	Tumor_CSARVLPDTGSSKNIQYF
8	0.000864118	TGCAGTGCTAGGTCTTCCTCGGGGACCCAAAGTGTCTACGAGCAGTACTTC	CSARSSSGTQSVYEQYF	TRBV20-1	TRBD1	TRBJ2-7	10	21	25	35	Tumor	Tumor_CSARSSSGTQSVYEQYF
8	0.000864118	TGTGCCTTGTGGGAGGTGCCTTTTGGGCACTGGTTGGTTCAAGATATTT	CALWEVPF_GTGWFKIF	TRGV9	.	TRGJP1	18	-1	-1	27	Tumor	Tumor_CALWEVPF_GTGWFKIF
8	0.000864118	TGTGCTGTCAGCTGCCCCTGTTCTGGTTCTGCAAGGCAACTGACCTTT	CAVSCPCSGSARQLTF	TRAV41	.	TRAJ22	10	-1	-1	20	Tumor	Tumor_CAVSCPCSGSARQLTF
8	0.000864118	TGTGCCTGGATCGGACTAGCGGGTGCCAGCTCCTACGAGCAGTACTTC	CAWIGLAGASSYEQYF	TRBV30	TRBD2	TRBJ2-7	9	12	22	27	Tumor	Tumor_CAWIGLAGASSYEQYF
8	0.000864118	TGTGCCAGCAGTTTCGGTCAGCTACTAGCCAAAAACATTCAGTACTTC	CASSFGQLLAKNIQYF	TRBV28	.	TRBJ2-4	13	-1	-1	24	Tumor	Tumor_CASSFGQLLAKNIQYF
8	0.000864118	TGTGCCAGCAGCTTAGCGGGTGTAGGGAACTATCAGCCCCAGCATTTT	CASSLAGVGNYQPQHF	TRBV7-2	.	TRBJ1-5	17	-1	-1	31	Tumor	Tumor_CASSLAGVGNYQPQHF
8	0.000864118	TGTGCCAGTAGTCCGTGGACAGGCGGTGGCACTGAAGCTTTCTTT	CASSPWTGGGTEAFF	TRBV19	TRBD1	TRBJ1-1	11	16	22	29	Tumor	Tumor_CASSPWTGGGTEAFF
8	0.000864118	TGTGCCAGTAGGACGGACACCCCGAACACCGGGGAGCTGTTTTTT	CASRTDTPNTGELFF	TRBV19	TRBD1	TRBJ2-2	10	14	18	22	Tumor	Tumor_CASRTDTPNTGELFF
8	0.000864118	TGTGCCAGCATTTCGGATCTCGGGGGTTGGACTGAAGCTTTCTTT	CASISDLGGWTEAFF	TRBV6-6	TRBD1	TRBJ1-1	9	21	25	30	Tumor	Tumor_CASISDLGGWTEAFF
8	0.000864118	TGTGCCAGCAGTTTATTTGGAGGGATCGCAGATACGCAGTATTTT	CASSLFGGIADTQYF	TRBV27	TRBD2	TRBJ2-3	15	18	23	28	Tumor	Tumor_CASSLFGGIADTQYF
8	0.000864118	TGTGCCAGCAGTTTAGTGCAAGCTAGCAATCAGCCCCAGCATTTT	CASSLVQASNQPQHF	TRBV28	.	TRBJ1-5	14	-1	-1	23	Tumor	Tumor_CASSLVQASNQPQHF
8	0.000864118	TGTGCCAGCAGTGTGACTAGCAGCTCCTACAATGAGCAGTTCTTC	CASSVTSSSYNEQFF	TRBV27	.	TRBJ2-1	11	-1	-1	17	Tumor	Tumor_CASSVTSSSYNEQFF
8	0.000864118	TGTGCCAGCAACGATGGGAGGGTAAGTCCCGGCGAGCAGTACTTC	CASNDGRVSPGEQYF	TRBV2	TRBD2	TRBJ2-7	9	24	31	32	Tumor	Tumor_CASNDGRVSPGEQYF
8	0.000864118	TGTGCAGGAGCTTTAACGGGGGCTGGGAGTTACCAACTCACTTTC	CAGALTGAGSYQLTF	TRAV27	.	TRAJ28	11	-1	-1	18	Tumor	Tumor_CAGALTGAGSYQLTF
8	0.000864118	TGCCTCGTGGGTGACCTCTATTCAGGATACAGCACCCTCACCTTT	CLVGDLYSGYSTLTF	TRAV4	.	TRAJ11	14	-1	-1	19	Tumor	Tumor_CLVGDLYSGYSTLTF
8	0.000864118	TGCGCTGTGAGAGCGATTAATAATGCAGGCAACATGCTCACCTTT	CAVRAINNAGNMLTF	TRAV1-1	.	TRAJ39	12	-1	-1	17	Tumor	Tumor_CAVRAINNAGNMLTF
8	0.000864118	TGCGCCAGCAGCCAAGGAGGGATCTTAGCCGGGGAGCTGTTTTTT	CASSQGGILAGELFF	TRBV4-1	TRBD2	TRBJ2-2	15	16	20	28	Tumor	Tumor_CASSQGGILAGELFF
8	0.000864118	TGCAGCGTTTTGGGGATATGGGACAGCAACAATGAGCAGTTCTTC	CSVLGIWDSNNEQFF	TRBV29-1	TRBD1	TRBJ2-1	8	19	25	28	Tumor	Tumor_CSVLGIWDSNNEQFF
8	0.000864118	TGTGTGGTGAGGTACCCGGATAGCAACTATCAGTTAATCTGG	CVVRYPDSNYQLIW	TRAV10	.	TRAJ33	10	-1	-1	17	Tumor	Tumor_CVVRYPDSNYQLIW
8	0.000864118	TGTGCTTTCTATGCCAGCCAGGCAGGAACTGCTCTGATCTTT	CAFYASQAGTALIF	TRAV38-1	.	TRAJ15	8	-1	-1	12	Tumor	Tumor_CAFYASQAGTALIF
8	0.000864118	TGTGCTGTGGGCTATAACACCAATGCAGGCAAATCAACCTTT	CAVGYNTNAGKSTF	TRAV8-3	.	TRAJ27	10	-1	-1	12	Tumor	Tumor_CAVGYNTNAGKSTF
8	0.000864118	TGTGCTGTGAGGGGACTATACAACTTCAACAAATTTTACTTT	CAVRGLYNFNKFYF	TRAV3	.	TRAJ21	10	-1	-1	16	Tumor	Tumor_CAVRGLYNFNKFYF
8	0.000864118	TGTGCCAGCAGTGACGGGGACAAGAACTATGGCTACACCTTC	CASSDGDKNYGYTF	TRBV25-1	TRBD1	TRBJ1-2	13	16	21	24	Tumor	Tumor_CASSDGDKNYGYTF
8	0.000864118	TGTGCCAGCAGATTCAGGGTTGCGCTGCACGAGCAGTACGTC	CASRFRVALHEQYV	TRBV2	TRBD1	TRBJ2-7	10	14	18	28	Tumor	Tumor_CASRFRVALHEQYV
8	0.000864118	TGTGCCAGCAGACCCAGACAGATGAACACTGAAGCTTTCTTT	CASRPRQMNTEAFF	TRBV28	TRBD1	TRBJ1-1	10	16	20	21	Tumor	Tumor_CASRPRQMNTEAFF
8	0.000864118	TGCAGTGCTAGAGTAGCGGGAGAAAAAGAGACCCAGTACTTC	CSARVAGEKETQYF	TRBV20-1	TRBD2	TRBJ2-5	12	13	21	25	Tumor	Tumor_CSARVAGEKETQYF
8	0.000864118	TGCAGCGTTGCCCCAGGACAGGCGACCGGGGAGCTGTTTTTT	CSVAPGQATGELFF	TRBV29-1	TRBD1	TRBJ2-2	9	11	21	24	Tumor	Tumor_CSVAPGQATGELFF
8	0.000864118	TGCAGCGTTGGACAGGGGTCAGGCAATCAGCCCCAGCATTTT	CSVGQGSGNQPQHF	TRBV29-1	TRBD1	TRBJ1-5	9	10	17	22	Tumor	Tumor_CSVGQGSGNQPQHF
8	0.000864118	TGTGCTGTTTGGCGTGAGGCAGGCAACATGCTCACCTTT	CAVWREAGNMLTF	TRAV21	.	TRAJ39	7	-1	-1	18	Tumor	Tumor_CAVWREAGNMLTF
8	0.000864118	TGTGCCGTCGGCTCTGGCAACACAGGCAAACTAATCTTT	CAVGSGNTGKLIF	TRAV12-2	.	TRAJ37	7	-1	-1	9	Tumor	Tumor_CAVGSGNTGKLIF
8	0.000864118	TGTGCCAGCTCGTATGGGGTCCCGAATGGCTACACCTTC	CASSYGVPNGYTF	TRBV19	TRBD1	TRBJ1-2	7	18	23	25	Tumor	Tumor_CASSYGVPNGYTF
8	0.000864118	TGTGCCAGCAGTATCCAGGGAAATTCACCCCTCCACTTT	CASSIQGNSPLHF	TRBV25-1	TRBD1	TRBJ1-6	11	15	19	21	Tumor	Tumor_CASSIQGNSPLHF
8	0.000864118	TGTGCCAGCCGCACGCAGCCGGGTGAGCAGTTCTTC	CASRTQPGEQFF	TRBV4-2	TRBD1	TRBJ2-1	8	18	22	23	Tumor	Tumor_CASRTQPGEQFF
8	0.000864118	TGTGCCAGCGGAGTAGCGGGTGACGAGCAGTACTTC	CASGVAGDEQYF	TRBV6-1	TRBD2	TRBJ2-7	8	9	19	22	Tumor	Tumor_CASGVAGDEQYF
8	0.000864118	TGCAGTGCTAGAGAGGGGGGAAATGAGCAGTTCTTC	CSAREGGNEQFF	TRBV20-1	TRBD1	TRBJ2-1	13	14	18	21	Tumor	Tumor_CSAREGGNEQFF
8	0.000864118	TGCAGCGTGTCCGGGGACTTCTACGAGCAGTACTTC	CSVSGDFYEQYF	TRBV29-1	TRBD2	TRBJ2-7	7	8	18	20	Tumor	Tumor_CSVSGDFYEQYF
8	0.000864118	TGTGCAGCAAGTACGGCACCGACAAGCTCATCTTT	CAASTA_DKLIF	TRAV13-1	.	TRAJ34	12	-1	-1	16	Tumor	Tumor_CAASTA_DKLIF
8	0.000864118	TGTGCTGTCAGAGGAGCCCAGAAGCTGGTATTT	CAVRGAQKLVF	TRAV41	.	TRAJ54	11	-1	-1	12	Tumor	Tumor_CAVRGAQKLVF
8	0.000864118	TGTGCCTTCGACAACACCGACAAGCTCATCTTT	CAFDNTDKLIF	TRAV24	.	TRAJ34	7	-1	-1	12	Tumor	Tumor_CAFDNTDKLIF
8	0.000864118	TGTGCCAGCACACAGGGAGAGACCCAGTACTTC	CASTQGETQYF	TRBV28	TRBD1	TRBJ2-5	9	11	16	17	Tumor	Tumor_CASTQGETQYF
8	0.000864118	TGTGCAATGAAATGGGGAAACAAACTCACCTTT	CAMKWGNKLTF	TRAV12-3	.	TRAJ10	9	-1	-1	15	Tumor	Tumor_CAMKWGNKLTF
8	0.000864118	TGTGTTTTCAGGCAGGAACTGCTCTGATCTTT	CVFRQ_TALIF	TRAV8-2	.	TRAJ15	5	-1	-1	8	Tumor	Tumor_CVFRQ_TALIF
7	0.000756103	TGCAGTGCTAGAGCCTTGCAAGGAGAAGGGACTAGCGGGATCTACGAGCAGTACTTC	CSARALQGEGTSGIYEQYF	TRBV20-1	TRBD2	TRBJ2-7	12	27	39	41	Tumor	Tumor_CSARALQGEGTSGIYEQYF
7	0.000756103	TGTGCCAGCAGCTCCGAATCTCCCCAAGCGACTAGCACAGATACGCAGTATTTT	CASSSESPQATSTDTQYF	TRBV7-6	TRBD2	TRBJ2-3	12	19	23	31	Tumor	Tumor_CASSSESPQATSTDTQYF
7	0.000756103	TGTGCCAGCTCATTCCTAACTAGCGGATACTCCTACAATGAGCAGTTCTTC	CASSFLTSGYSYNEQFF	TRBV18	TRBD2	TRBJ2-1	11	18	25	29	Tumor	Tumor_CASSFLTSGYSYNEQFF
7	0.000756103	TGTGCCAGCAGTCCCTTCCGGGAGAGGGGGGCACGGGAGACCCAGTACTTC	CASSPFRERGARETQYF	TRBV27	TRBD1	TRBJ2-5	11	17	29	36	Tumor	Tumor_CASSPFRERGARETQYF
7	0.000756103	TGTGCCAGCAGCCACTTCCGGGACAGGGAACAGAACACTGAAGCTTTCTTT	CASSHFRDREQNTEAFF	TRBV3-1	TRBD1	TRBJ1-1	13	17	27	32	Tumor	Tumor_CASSHFRDREQNTEAFF
7	0.000756103	TGTGCCAGCAGCGGAGAGGTCTGGCGGGAGGGCAGAGAGACCCAGTACTTC	CASSGEVWREGRETQYF	TRBV7-8	TRBD2	TRBJ2-5	11	23	32	35	Tumor	Tumor_CASSGEVWREGRETQYF
7	0.000756103	TGTGCCAGCAGCACCCGGACTAGGGCGAGCTCCTACAATGAGCAGTTCTTC	CASSTRTRASSYNEQFF	TRBV7-6	TRBD2	TRBJ2-1	11	16	22	26	Tumor	Tumor_CASSTRTRASSYNEQFF
7	0.000756103	TGTGCCATCAGTGAGTCGATGGCAGGTACATACAATGAGCAGTTCTTC	CAISESMAGTYNEQFF	TRBV10-3	.	TRBJ2-1	18	-1	-1	30	Tumor	Tumor_CAISESMAGTYNEQFF
7	0.000756103	TGTGCCAGCAGTTTAGGGCGCGGGAGGGCCGAAGAGACCCAGTACTTC	CASSLGRGRAEETQYF	TRBV12-4	TRBD2	TRBJ2-5	15	19	29	31	Tumor	Tumor_CASSLGRGRAEETQYF
7	0.000756103	TGTGCCAGCAGCTTAGCGCTAGCACGTCTGGCAGATACGCAGTATTTT	CASSLALARLADTQYF	TRBV7-2	.	TRBJ2-3	20	-1	-1	31	Tumor	Tumor_CASSLALARLADTQYF
7	0.000756103	TGTGCCAGCAGAAGGGACGTCGTCTCTGGGGCCAACGTCCTGACTTTC	CASRRDVVSGANVLTF	TRBV6-5	TRBD1	TRBJ2-6	10	13	17	23	Tumor	Tumor_CASRRDVVSGANVLTF
7	0.000756103	TGTGCAGCGCCTAATGCTGGTGGTACTAGCTATGGAAAGCTGACATTT	CAAPNAGGTSYGKLTF	TRAV29DV5	.	TRAJ52	7	-1	-1	10	Tumor	Tumor_CAAPNAGGTSYGKLTF
7	0.000756103	TGCGCCAGCAGCCAAGAAGAAGGATCCGGGGCCAACGTCCTGACTTTC	CASSQEEGSGANVLTF	TRBV4-1	.	TRBJ2-6	16	-1	-1	27	Tumor	Tumor_CASSQEEGSGANVLTF
7	0.000756103	TGCAGTGCTAGAGATACTAGCGGGGTCCGTCTCAATGAGCAGTTCTTC	CSARDTSGVRLNEQFF	TRBV20-1	TRBD2	TRBJ2-1	14	15	23	32	Tumor	Tumor_CSARDTSGVRLNEQFF
7	0.000756103	TGTGCTCTGAGTGAGGCGGTATTCAGGAAACACACCTCTTGTCTTT	CALSEAVF_GNTPLVF	TRAV19	.	TRAJ29	17	-1	-1	16	Tumor	Tumor_CALSEAVF_GNTPLVF
7	0.000756103	TGTGCTGTCTTAAACCTCACGGGAGGAGGAAACAAACTCACCTTT	CAVLNLTGGGNKLTF	TRAV8-4	.	TRAJ10	7	-1	-1	15	Tumor	Tumor_CAVLNLTGGGNKLTF
7	0.000756103	TGTGCTGTGCGCGGAACTACCTCAGGAACCTACAAATACATCTTT	CAVRGTTSGTYKYIF	TRAV21	.	TRAJ40	8	-1	-1	15	Tumor	Tumor_CAVRGTTSGTYKYIF
7	0.000756103	TGTGCTGTGGTGCCCATGAACACAGGCTTTCAGAAACTTGTATTT	CAVVPMNTGFQKLVF	TRAV2	.	TRAJ8	9	-1	-1	14	Tumor	Tumor_CAVVPMNTGFQKLVF
7	0.000756103	TGTGCTAGTGGCTCGACAGGGCAGAATGGAGAGACCCAGTACTTC	CASGSTGQNGETQYF	TRBV12-5	TRBD1	TRBJ2-5	10	14	20	29	Tumor	Tumor_CASGSTGQNGETQYF
7	0.000756103	TGTGCCAGTAGGTATCTGGCAGGGGAGGCTCAGCCCCAGCATTTT	CASRYLAGEAQPQHF	TRBV19	TRBD1	TRBJ1-5	10	19	24	29	Tumor	Tumor_CASRYLAGEAQPQHF
7	0.000756103	TGTGCCAGCAGCCCCAACCTAGGGGGCACAGATACGCAGTATTTT	CASSPNLGGTDTQYF	TRBV11-2	TRBD1	TRBJ2-3	11	20	24	25	Tumor	Tumor_CASSPNLGGTDTQYF
7	0.000756103	TGCAGCGTAAGACAGGGTATAGGGAGCAATCAGCCCCAGCATTTT	CSVRQGIGSNQPQHF	TRBV29-1	TRBD1	TRBJ1-5	7	10	16	24	Tumor	Tumor_CSVRQGIGSNQPQHF
7	0.000756103	TGTGTGGTGAGCCGCGGAGGAAGCCAAGGAAATCTCATCTTT	CVVSRGGSQGNLIF	TRAV10	.	TRAJ42	11	-1	-1	15	Tumor	Tumor_CVVSRGGSQGNLIF
7	0.000756103	TGTGTGGTGAAAGGGGGCACGGGCAGGAGAGCACTTACTTTT	CVVKGGTGRRALTF	TRAV12-1	.	TRAJ5	10	-1	-1	17	Tumor	Tumor_CVVKGGTGRRALTF
7	0.000756103	TGTGCTTATACCGAATTCTCAGGAACCTACAAATACATCTTT	CAYTEFSGTYKYIF	TRAV38-2DV8	.	TRAJ40	9	-1	-1	17	Tumor	Tumor_CAYTEFSGTYKYIF
7	0.000756103	TGTGCTTATAGCGATTATAACCAGGGAGGAAAGCTTATCTTC	CAYSDYNQGGKLIF	TRAV38-2DV8	.	TRAJ23	10	-1	-1	14	Tumor	Tumor_CAYSDYNQGGKLIF
7	0.000756103	TGTGCTGTGGGGGTTTCTGGTTCTGCAAGGCAACTGACCTTT	CAVGVSGSARQLTF	TRAV21	.	TRAJ22	8	-1	-1	14	Tumor	Tumor_CAVGVSGSARQLTF
7	0.000756103	TGTGCTGTGAGGTCCCTGGGCAACTTCAACAAATTTTACTTT	CAVRSLGNFNKFYF	TRAV21	.	TRAJ21	11	-1	-1	20	Tumor	Tumor_CAVRSLGNFNKFYF
7	0.000756103	TGTGCTGTGAAGAGTAGAAATGCAGGCAACATGCTCACCTTT	CAVKSRNAGNMLTF	TRAV21	.	TRAJ39	9	-1	-1	18	Tumor	Tumor_CAVKSRNAGNMLTF
7	0.000756103	TGTGCTACCTCGGGGTACAGCAGTGCTTCCAAGATAATCTTT	CATSGYSSASKIIF	TRAV17	.	TRAJ3	7	-1	-1	5	Tumor	Tumor_CATSGYSSASKIIF
7	0.000756103	TGTGCTACGGACGCGGGGGGTTCTGCAAGGCAACTGACCTTT	CATDAGGSARQLTF	TRAV17	.	TRAJ22	14	-1	-1	18	Tumor	Tumor_CATDAGGSARQLTF
7	0.000756103	TGTGCCATAAGGGGCTCGCGGGAGGACTACGAGCAGTACTTC	CAIRGSREDYEQYF	TRBV10-3	TRBD2	TRBJ2-7	7	10	24	26	Tumor	Tumor_CAIRGSREDYEQYF
7	0.000756103	TGTGCCACCTGGGACGGGCCTAGTGATTGGATCAAGACGTTT	CATWDGPSDWIKTF	TRGV2	.	TRGJP2	19	-1	-1	20	Tumor	Tumor_CATWDGPSDWIKTF
7	0.000756103	TGTGCCAGTAGCCTCGGGACAGATATCAATGAGCAGTTCTTC	CASSLGTDINEQFF	TRBV19	TRBD1	TRBJ2-1	10	14	21	26	Tumor	Tumor_CASSLGTDINEQFF
7	0.000756103	TGTGCCAGCGGGTCGGAGCGGAACTACAATGAGCAGTTCTTC	CASGSERNYNEQFF	TRBV11-1	TRBD2	TRBJ2-1	8	16	20	23	Tumor	Tumor_CASGSERNYNEQFF
7	0.000756103	TGTGCCAGCAGTTTAGGGATGGGGCAGTATGGCTACACCTTC	CASSLGMGQYGYTF	TRBV12-3	TRBD1	TRBJ1-2	15	20	24	27	Tumor	Tumor_CASSLGMGQYGYTF
7	0.000756103	TGTGCCAGCAGTTACACTAGCGGGGCCTACGAGCAGTACTTC	CASSYTSGAYEQYF	TRBV6-2	TRBD2	TRBJ2-7	14	15	23	25	Tumor	Tumor_CASSYTSGAYEQYF
7	0.000756103	TGTGCCAGCAGTGCACAGGGACTAGTCTACGAGCAGTACTTC	CASSAQGLVYEQYF	TRBV2	TRBD2	TRBJ2-7	12	17	24	26	Tumor	Tumor_CASSAQGLVYEQYF
7	0.000756103	TGTGCCAGCAGTGACAGGCGGGAAACAGATACGCAGTATTTT	CASSDRRETDTQYF	TRBV25-1	TRBD2	TRBJ2-3	13	17	22	24	Tumor	Tumor_CASSDRRETDTQYF
7	0.000756103	TGTGCCAGCAGCTTGTCATTCTCTGGAAACACCATATATTTT	CASSLSFSGNTIYF	TRBV5-6	.	TRBJ1-3	14	-1	-1	20	Tumor	Tumor_CASSLSFSGNTIYF
7	0.000756103	TGTGCCAGCAGCCTCCGGGACAGCGGAAACACCATATATTTT	CASSLRDSGNTIYF	TRBV11-2	TRBD1	TRBJ1-3	11	14	22	24	Tumor	Tumor_CASSLRDSGNTIYF
7	0.000756103	TGTGCCAGCAGCCCCCAACTAGGAGGGTACGAGCAGTACGTC	CASSPQLGGYEQYV	TRBV4-2	TRBD2	TRBJ2-7	12	21	26	27	Tumor	Tumor_CASSPQLGGYEQYV
7	0.000756103	TGTGCAGAGATGGGGCACCGGGGGAACAATGACATGCGCTTT	CAEMGHRGNNDMRF	TRAV5	.	TRAJ43	9	-1	-1	24	Tumor	Tumor_CAEMGHRGNNDMRF
7	0.000756103	TGTGCCACCTGGGACAGCCCACTCCTTGGTTCAAGATATTT	CATWDSP_PWFKIF	TRGV3	.	TRGJP1	16	-1	-1	18	Tumor	Tumor_CATWDSP_PWFKIF
7	0.000756103	TGTGCTGTTCCACAAACTGGGGCAAACAACCTCTTCTTT	CAVPQTGANNLFF	TRAV1-2	.	TRAJ36	7	-1	-1	12	Tumor	Tumor_CAVPQTGANNLFF
7	0.000756103	TGTGCTGTGACAAGGGATAGCAGCTATAAATTGATCTTC	CAVTRDSSYKLIF	TRAV8-6	.	TRAJ12	9	-1	-1	14	Tumor	Tumor_CAVTRDSSYKLIF
7	0.000756103	TGTGCCGTGAACAAATACCAGGGAGGAAAGCTTATCTTC	CAVNKYQGGKLIF	TRAV12-2	.	TRAJ23	12	-1	-1	16	Tumor	Tumor_CAVNKYQGGKLIF
7	0.000756103	TGTGCCAGTAGTCAGTGGGGGCCGCAGCCCCAGCATTTT	CASSQWGPQPQHF	TRBV19	TRBD1	TRBJ1-5	11	16	21	24	Tumor	Tumor_CASSQWGPQPQHF
7	0.000756103	TGTGCCAGTAGTATCGGCAGAACTGATGGCTACACCTTC	CASSIGRTDGYTF	TRBV19	.	TRBJ1-2	13	-1	-1	25	Tumor	Tumor_CASSIGRTDGYTF
7	0.000756103	TGTGCCAGCAGTCCAGGGGCTACCTATGGCTACACCTTC	CASSPGATYGYTF	TRBV12-3	TRBD1	TRBJ1-2	11	13	17	18	Tumor	Tumor_CASSPGATYGYTF
7	0.000756103	TGTGCCAGCAGGAGACAGGGGGATCAGCCCCAGCATTTT	CASRRQGDQPQHF	TRBV2	TRBD1	TRBJ1-5	10	13	21	22	Tumor	Tumor_CASRRQGDQPQHF
7	0.000756103	TGTGCAGCGCTGGACACGGGCAGGAGAGCACTTACTTTT	CAALDTGRRALTF	TRAV13-1	.	TRAJ5	7	-1	-1	10	Tumor	Tumor_CAALDTGRRALTF
7	0.000756103	TGTGCTTATAAAGGAGGAACCTACAAATACATCTTT	CAYKGGTYKYIF	TRAV38-2DV8	.	TRAJ40	9	-1	-1	14	Tumor	Tumor_CAYKGGTYKYIF
7	0.000756103	TGTGCTGCGTGGGATACCCTTAAGAAGAAACTCTTT	CAAWDTLKKKLF	TRGV10	.	TRGJ1	14	-1	-1	24	Tumor	Tumor_CAAWDTLKKKLF
7	0.000756103	TGTGCCCCCTCTGGTGGCTACAATAAGCTGATTTTT	CAPSGGYNKLIF	TRAV13-1	.	TRAJ4	4	-1	-1	9	Tumor	Tumor_CAPSGGYNKLIF
7	0.000756103	TGTGCCGTGGCCAGCAGTGCTTCCAAGATAATCTTT	CAVASSASKIIF	TRAV12-2	.	TRAJ3	8	-1	-1	11	Tumor	Tumor_CAVASSASKIIF
7	0.000756103	TGTGCTCTGAGTGATAGGAATGACATGCGCTTT	CALSDRNDMRF	TRAV9-2	.	TRAJ43	14	-1	-1	18	Tumor	Tumor_CALSDRNDMRF
7	0.000756103	TGTGCTGTGGATAGCCCAGGAGCGCTGACATTT	CAVDSPGALTF	TRAV8-3	.	TRAJ52	9	-1	-1	23	Tumor	Tumor_CAVDSPGALTF
7	0.000756103	TGTGCCTTGTGGGAGGCCCGGGCGAAACTCTTT	CALWEARAKLF	TRGV9	.	TRGJ1	15	-1	-1	23	Tumor	Tumor_CALWEARAKLF
7	0.000756103	TGTGCCGCGGATAACAATGCCAGACTCATGTTT	CAADNNARLMF	TRAV12-2	.	TRAJ31	6	-1	-1	10	Tumor	Tumor_CAADNNARLMF
7	0.000756103	TGTGCAGATTCAGGAACCTACAAATACATCTTT	CADSGTYKYIF	TRAV25	.	TRAJ40	6	-1	-1	9	Tumor	Tumor_CADSGTYKYIF
7	0.000756103	TGTGCCAGCAATCCCTACGAGCAGTACGTC	CASNPYEQYV	TRBV6-1	.	TRBJ2-7	9	-1	-1	13	Tumor	Tumor_CASNPYEQYV
6	0.000648088	TGTGCCACCAGTGATCCCGTAATCCGACAGACAGGGGGCGCGGAAGAGACCCAGTACTTC	CATSDPVIRQTGGAEETQYF	TRBV24-1	TRBD1	TRBJ2-5	14	29	40	43	Tumor	Tumor_CATSDPVIRQTGGAEETQYF
6	0.000648088	TGTGCTGTGAGAGACGCGAGTCTTCTCGGGGGAGGAGGAAACAAACTCACCTTT	CAVRDASLLGGGGNKLTF	TRAV3	.	TRAJ10	14	-1	-1	29	Tumor	Tumor_CAVRDASLLGGGGNKLTF
6	0.000648088	TGTGCAATGAGAGAGTTCCGTAGGATCACGGGAGGAGGAAACAAACTCACCTTT	CAMREFRRITGGGNKLTF	TRAV14DV4	.	TRAJ10	14	-1	-1	25	Tumor	Tumor_CAMREFRRITGGGNKLTF
6	0.000648088	TGTGCTGTGAGAGCGCTGCCGATGGACACGGGCAGGAGAGCACTTACTTTT	CAVRALPMDTGRRALTF	TRAV3	.	TRAJ5	12	-1	-1	21	Tumor	Tumor_CAVRALPMDTGRRALTF
6	0.000648088	TGTGCCAGCAGCTGGACTAGCGGGAGGGCAGGCTCCTACGAGCAGTACTTC	CASSWTSGRAGSYEQYF	TRBV5-6	TRBD2	TRBJ2-7	12	13	28	31	Tumor	Tumor_CASSWTSGRAGSYEQYF
6	0.000648088	TGTGCTGTGTTTACCTCCCCTCAGGGCGGATCTGAAAAGCTGGTCTTT	CAVFTSPQGGSEKLVF	TRAV21	.	TRAJ57	8	-1	-1	19	Tumor	Tumor_CAVFTSPQGGSEKLVF
6	0.000648088	TGTGCCAGCATCTACTCCCGGACAGTGAACACCGGGGAGCTGTTTTTT	CASIYSRTVNTGELFF	TRBV11-2	TRBD2	TRBJ2-2	9	11	20	26	Tumor	Tumor_CASIYSRTVNTGELFF
6	0.000648088	TGTGCCAGCAGTACCCGCGAGGTAGCGAAAGAGCGGGAGCAGTTCTTC	CASSTREVAKEREQFF	TRBV28	TRBD2	TRBJ2-1	11	13	17	36	Tumor	Tumor_CASSTREVAKEREQFF
6	0.000648088	TGTGCCAGCAGCCATAACAACAGGGCTGGGGCCAACGTCCTGACTTTC	CASSHNNRAGANVLTF	TRBV9	TRBD1	TRBJ2-6	11	19	24	25	Tumor	Tumor_CASSHNNRAGANVLTF
6	0.000648088	TGCATCGTCAGTCTCGAGAGATCTTATAACACCGACAAGCTCATCTTT	CIVSLERSYNTDKLIF	TRAV26-1	.	TRAJ34	10	-1	-1	18	Tumor	Tumor_CIVSLERSYNTDKLIF
6	0.000648088	TGTGCCACCTGGGACGGGCAATAGTAGTGATTGGATCAAGACGTTT	CATWDGQ*_SDWIKTF	TRGV2	.	TRGJP2	18	-1	-1	20	Tumor	Tumor_CATWDGQ*_SDWIKTF
6	0.000648088	TGTGTGGTGAACAGGAATTCTGGGGGTTACCAGAAAGTTACCTTT	CVVNRNSGGYQKVTF	TRAV12-1	.	TRAJ13	12	-1	-1	14	Tumor	Tumor_CVVNRNSGGYQKVTF
6	0.000648088	TGTGCTGCGTCGACCTACCCTACCACTGGTTGGTTCAAGATATTT	CAASTYPTTGWFKIF	TRGV10	.	TRGJP1	9	-1	-1	20	Tumor	Tumor_CAASTYPTTGWFKIF
6	0.000648088	TGTGCTACGGAGGGATGGATGGATAGCAGCTATAAATTGATCTTC	CATEGWMDSSYKLIF	TRAV17	.	TRAJ12	10	-1	-1	16	Tumor	Tumor_CATEGWMDSSYKLIF
6	0.000648088	TGTGCCGTGACGGACGATAAAGGGGGAAATGAGAAATTAACCTTT	CAVTDDKGGNEKLTF	TRAV12-2	.	TRAJ48	9	-1	-1	24	Tumor	Tumor_CAVTDDKGGNEKLTF
6	0.000648088	TGTGCCAGCAGCTCGGGGACCCAGCGCGGAGAAAAACTGTTTTTT	CASSSGTQRGEKLFF	TRBV13	TRBD1	TRBJ1-4	12	15	19	30	Tumor	Tumor_CASSSGTQRGEKLFF
6	0.000648088	TGTGCCAGCAGCGGGGGACAGTTGTTTACCTATGGCTACACCTTC	CASSGGQLFTYGYTF	TRBV5-6	TRBD1	TRBJ1-2	11	14	20	29	Tumor	Tumor_CASSGGQLFTYGYTF
6	0.000648088	TGCAGTGCTAGGCCTAGCGGACACTTTTCCTACGAGCAGTACTTC	CSARPSGHFSYEQYF	TRBV20-1	TRBD2	TRBJ2-7	10	13	19	27	Tumor	Tumor_CSARPSGHFSYEQYF
6	0.000648088	TGTGTGGTGAACGGGATGGATAGCAGCTATAAATTGATCTTC	CVVNGMDSSYKLIF	TRAV12-1	.	TRAJ12	11	-1	-1	13	Tumor	Tumor_CVVNGMDSSYKLIF
6	0.000648088	TGTGCTGGGCAATTTTCTGGTGGCTACAATAAGCTGATTTTT	CAGQFSGGYNKLIF	TRAV8-3	.	TRAJ4	6	-1	-1	12	Tumor	Tumor_CAGQFSGGYNKLIF
6	0.000648088	TGTGCCAGCAGTCGAGGGGGCTCCTACAATGAGCAGTTCTTC	CASSRGGSYNEQFF	TRBV27	TRBD1	TRBJ2-1	11	14	18	19	Tumor	Tumor_CASSRGGSYNEQFF
6	0.000648088	TGTGCCAGCAGTCGAACAGGGGTCGGTCAGCCCCAGCATTTT	CASSRTGVGQPQHF	TRBV27	TRBD1	TRBJ1-5	11	15	21	26	Tumor	Tumor_CASSRTGVGQPQHF
6	0.000648088	TGTGCCAGCAGCCCCGGGACGGGAGGAAACACCATATATTTT	CASSPGTGGNTIYF	TRBV6-5	TRBD1	TRBJ1-3	10	12	19	24	Tumor	Tumor_CASSPGTGGNTIYF
6	0.000648088	TGTGCAGCAACTTCAACTGACAGCTGGGGGAAATTGCAGTTT	CAATSTDSWGKLQF	TRAV13-1	.	TRAJ24	9	-1	-1	13	Tumor	Tumor_CAATSTDSWGKLQF
6	0.000648088	TGTGCAGCAAGAGGGCCTTCAGGAACCTACAAATACATCTTT	CAARGPSGTYKYIF	TRAV29DV5	.	TRAJ40	10	-1	-1	18	Tumor	Tumor_CAARGPSGTYKYIF
6	0.000648088	TGTGCAGGAGCATACGAGGCTAACGACTACAAGCTCAGCTTT	CAGAYEANDYKLSF	TRAV27	.	TRAJ20	10	-1	-1	19	Tumor	Tumor_CAGAYEANDYKLSF
6	0.000648088	TGCCTCGTGGGCTTTTCTGGCAACACAGGCAAACTAATCTTT	CLVGFSGNTGKLIF	TRAV4	.	TRAJ37	10	-1	-1	15	Tumor	Tumor_CLVGFSGNTGKLIF
6	0.000648088	TGCGCCAGCAGCTTAAGGGGACAGGAGAGGGGCTACACCTTC	CASSLRGQERGYTF	TRBV5-1	TRBD1	TRBJ1-2	13	17	24	30	Tumor	Tumor_CASSLRGQERGYTF
6	0.000648088	TGCAGCGTTGGGACAGGGGGCACTAATGAAAAACTGTTTTTT	CSVGTGGTNEKLFF	TRBV29-1	TRBD1	TRBJ1-4	9	10	20	21	Tumor	Tumor_CSVGTGGTNEKLFF
6	0.000648088	TGTGCCAGCTAATTCAGGCGAACACCGGGGAGCTGTTTTTT	CAS*FRR_TGELFF	TRBV21-1	.	TRBJ2-2	8	-1	-1	17	Tumor	Tumor_CAS*FRR_TGELFF
6	0.000648088	TGTGCAGTTCTCATACCGGCACTGCCAGTAAACTCACCTTT	CAVLIPA_ASKLTF	TRAV27	.	TRAJ44	6	-1	-1	12	Tumor	Tumor_CAVLIPA_ASKLTF
6	0.000648088	TGTGCTGTGAGGCCCGAGAGCAACTATCAGTTAATCTGG	CAVRPESNYQLIW	TRAV21	.	TRAJ33	13	-1	-1	18	Tumor	Tumor_CAVRPESNYQLIW
6	0.000648088	TGTGCCGTGAAGGGTAATGCAGGCAACATGCTCACCTTT	CAVKGNAGNMLTF	TRAV12-2	.	TRAJ39	10	-1	-1	14	Tumor	Tumor_CAVKGNAGNMLTF
6	0.000648088	TGTGCCACCTGGGATCCCAATTATTATAAGAAACTCTTT	CATWDPNYYKKLF	TRGV8	.	TRGJ1	14	-1	-1	18	Tumor	Tumor_CATWDPNYYKKLF
6	0.000648088	TGTGCCACCGCTGCAGGGGTAACCGGGGAGCTGTTTTTT	CATAAGVTGELFF	TRBV24-1	TRBD1	TRBJ2-2	8	13	18	21	Tumor	Tumor_CATAAGVTGELFF
6	0.000648088	TGTGCCACCAGTGATTCGGGGCACACTGAAGCTTTCTTT	CATSDSGHTEAFF	TRBV24-1	TRBD1	TRBJ1-1	15	17	21	22	Tumor	Tumor_CATSDSGHTEAFF
6	0.000648088	TGTGCCACCAGCACAGGACAGTCCTACGAGCAGTACTTC	CATSTGQSYEQYF	TRBV15	TRBD1	TRBJ2-7	12	15	20	21	Tumor	Tumor_CATSTGQSYEQYF
6	0.000648088	TGTGCCAGCAGCGCCTCCTGGCCCGGTGAAGCTTTCTTT	CASSASWPGEAFF	TRBV11-2	TRBD1	TRBJ1-1	11	12	25	26	Tumor	Tumor_CASSASWPGEAFF
6	0.000648088	TGCATCGTCAGAGTCGCGGACGGTAACCAGTTCTATTTT	CIVRVADGNQFYF	TRAV26-1	.	TRAJ49	17	-1	-1	20	Tumor	Tumor_CIVRVADGNQFYF
6	0.000648088	TGTGCTGCGTGGGATCCCCCTAGGGGAAGAAACTCTTT	CAAWDP_*GKKLF	TRGV10	.	TRGJ1	14	-1	-1	26	Tumor	Tumor_CAAWDP_*GKKLF
6	0.000648088	TGCGCCAGCAGTCCACCCGGCGGTACGAGCAGTACGTC	CASSPP_RYEQYV	TRBV23-1	TRBD1	TRBJ2-7	12	15	19	23	Tumor	Tumor_CASSPP_RYEQYV
6	0.000648088	TGTGCCCTAATTGGTGGAGGCTTCAAAACTATCTTT	CALIGGGFKTIF	TRAV24	.	TRAJ9	5	-1	-1	14	Tumor	Tumor_CALIGGGFKTIF
6	0.000648088	TGTGCCGTGAACATGGGAGGCCAGAAGCTGCTCTTT	CAVNMGGQKLLF	TRAV12-2	.	TRAJ16	14	-1	-1	18	Tumor	Tumor_CAVNMGGQKLLF
6	0.000648088	TGTGCCAGCAGCTTTGCCAACACTGAAGCTTTCTTT	CASSFANTEAFF	TRBV11-2	.	TRBJ1-1	13	-1	-1	18	Tumor	Tumor_CASSFANTEAFF
6	0.000648088	TGTGCCAGCAGCCAACTAGCGATTGAGCAGTTCTTC	CASSQLAIEQFF	TRBV14	TRBD2	TRBJ2-1	14	15	20	23	Tumor	Tumor_CASSQLAIEQFF
6	0.000648088	TGTGCCAGCAATGGAGACTCCTACGAGCAGTACTTC	CASNGDSYEQYF	TRBV6-2	.	TRBJ2-7	9	-1	-1	17	Tumor	Tumor_CASNGDSYEQYF
6	0.000648088	TGTGCCAGCAACATAGGGGAGGATGAGCAGTTCTTC	CASNIGEDEQFF	TRBV25-1	TRBD2	TRBJ2-1	9	16	21	22	Tumor	Tumor_CASNIGEDEQFF
6	0.000648088	TGTGCCTCCACGGGCAGGAGAGCACTTACTTTT	CASTGRRALTF	TRAV12-2	.	TRAJ5	5	-1	-1	8	Tumor	Tumor_CASTGRRALTF
6	0.000648088	TGTGCCGTGAGCAGAGATGACAAGATCATCTTT	CAVSRDDKIIF	TRAV12-2	.	TRAJ30	9	-1	-1	7	Tumor	Tumor_CAVSRDDKIIF
6	0.000648088	TGTGCTCTTTCGGCTATCAGTTAATCTGG	CALSA_QLIW	TRAV19	.	TRAJ33	7	-1	-1	13	Tumor	Tumor_CALSA_QLIW
6	0.000648088	TGTGCTGTGAGAGAGATCATCTTT	CAVREIIF	TRAV20	.	TRAJ30	8	-1	-1	13	Tumor	Tumor_CAVREIIF
5	0.000540073	TGCGCCAGCGCGGGGACGGGGGCTTAACCGTGGACAAGGTATCTACGAGCAGTACTTC	CASAGTGA*P_GQGIYEQYF	TRBV5-1	TRBD1	TRBJ2-7	8	12	21	42	Tumor	Tumor_CASAGTGA*P_GQGIYEQYF
5	0.000540073	TGCGCCAGCAGTCTGCAGGGAGCCTAAGCATCCTATAATTCACCCCTCCACTTT	CASSLQGA*ASYNSPLHF	TRBV23-1	TRBD1	TRBJ1-6	12	15	19	30	Tumor	Tumor_CASSLQGA*ASYNSPLHF
5	0.000540073	TGTGCCACCAGCAGAGAAGGTATGGCTAGCTCCTACAATGAGCAGTTCTTC	CATSREGMASSYNEQFF	TRBV15	.	TRBJ2-1	16	-1	-1	27	Tumor	Tumor_CATSREGMASSYNEQFF
5	0.000540073	TGTGCCAGCTCACCAGAGGGACAGCCCAGCTCTGGAAACACCATATATTTT	CASSPEGQPSSGNTIYF	TRBV18	TRBD1	TRBJ1-3	14	17	23	27	Tumor	Tumor_CASSPEGQPSSGNTIYF
5	0.000540073	TGCAGTGCTAGAGATGTAGCCCGGGGAGAAAACACCGGGGAGCTGTTTTTT	CSARDVARGENTGELFF	TRBV20-1	TRBD1	TRBJ2-2	14	19	24	30	Tumor	Tumor_CSARDVARGENTGELFF
5	0.000540073	TGTGCTGTGAGAGATCCGAACTCAAATTCCGGGTATGCACTCAACTTC	CAVRDPNSNSGYALNF	TRAV1-2	.	TRAJ41	15	-1	-1	16	Tumor	Tumor_CAVRDPNSNSGYALNF
5	0.000540073	TGTGCCGTGAGGTGGAGATCTAACTTTGGAAATGAGAAATTAACCTTT	CAVRWRSNFGNEKLTF	TRAV12-2	.	TRAJ48	9	-1	-1	17	Tumor	Tumor_CAVRWRSNFGNEKLTF
5	0.000540073	TGTGCCAGCAGCTCCCGAGCGGGGGGTAGCACAGATACGCAGTATTTT	CASSSRAGGSTDTQYF	TRBV9	TRBD2	TRBJ2-3	11	17	22	26	Tumor	Tumor_CASSSRAGGSTDTQYF
5	0.000540073	TGTGCCAGCAGCTCGATTCTGAGGCGCCAGTACTATGGCTACACCTTC	CASSSILRRQYYGYTF	TRBV7-3	TRBD1	TRBJ1-2	12	22	27	31	Tumor	Tumor_CASSSILRRQYYGYTF
5	0.000540073	TGTGCCAGCAGCCCGGACACTAGCGGGAGTCCCTACGAGCAGTACTTC	CASSPDTSGSPYEQYF	TRBV7-2	TRBD2	TRBJ2-7	11	18	28	31	Tumor	Tumor_CASSPDTSGSPYEQYF
5	0.000540073	TGTGCCAGCAGCCAGTTTATGGACGCAGGGGAAGAGACCCAGTACTTC	CASSQFMDAGEETQYF	TRBV3-1	TRBD1	TRBJ2-5	13	25	30	31	Tumor	Tumor_CASSQFMDAGEETQYF
5	0.000540073	TGCAGCGTTGAACCCCCCGGTGGAGACATGAACACTGAAGCTTTCTTT	CSVEPPGGDMNTEAFF	TRBV29-1	TRBD1	TRBJ1-1	11	12	16	26	Tumor	Tumor_CSVEPPGGDMNTEAFF
5	0.000540073	TGCAGCGTTGAAGGCGGTAGCGGGAGGGCCTTAGATACGCAGTATTTT	CSVEGGSGRALDTQYF	TRBV29-1	TRBD2	TRBJ2-3	12	17	29	32	Tumor	Tumor_CSVEGGSGRALDTQYF
5	0.000540073	TGTGTGGTGAACAACCGGTACAGCAGTGCTTCCAAGATAATCTTT	CVVNNRYSSASKIIF	TRAV12-1	.	TRAJ3	12	-1	-1	16	Tumor	Tumor_CVVNNRYSSASKIIF
5	0.000540073	TGTGCTGTGGGGGGATCAACTGACAGCTGGGGGAAATTGCAGTTT	CAVGGSTDSWGKLQF	TRAV2	.	TRAJ24	9	-1	-1	16	Tumor	Tumor_CAVGGSTDSWGKLQF
5	0.000540073	TGTGCTGTGAGAGATCAGGTGGATAGCAGCTATAAATTGATCTTC	CAVRDQVDSSYKLIF	TRAV1-2	.	TRAJ12	15	-1	-1	19	Tumor	Tumor_CAVRDQVDSSYKLIF
5	0.000540073	TGTGCCTTGGGGGACTCTGGGGCTGGGAGTTACCAACTCACTTTC	CALGDSGAGSYQLTF	TRAV12-2	.	TRAJ28	5	-1	-1	13	Tumor	Tumor_CALGDSGAGSYQLTF
5	0.000540073	TGTGCCACCAGCAGAGAGGGGAACAATTACAATGAGCAGTTCTTC	CATSREGNNYNEQFF	TRBV15	.	TRBJ2-1	16	-1	-1	27	Tumor	Tumor_CATSREGNNYNEQFF
5	0.000540073	TGTGCCAGTAGTTCCGGCGACAGATACACCGGGGAGCTGTTTTTT	CASSSGDRYTGELFF	TRBV19	TRBD1	TRBJ2-2	11	18	22	25	Tumor	Tumor_CASSSGDRYTGELFF
5	0.000540073	TGTGCCAGCAGCCCCAGTGGCAGTTATAATTCACCCCTCCACTTT	CASSPSGSYNSPLHF	TRBV7-8	.	TRBJ1-6	11	-1	-1	24	Tumor	Tumor_CASSPSGSYNSPLHF
5	0.000540073	TGTGCAGCAAGTATCGGATCAGGTGCAGGCAACAAGCTAACTTTT	CAASIGSGAGNKLTF	TRAV13-1	.	TRAJ17	13	-1	-1	23	Tumor	Tumor_CAASIGSGAGNKLTF
5	0.000540073	TGCGCCAGCAGCTTGGACCAGGCGGGAGTATCCGAGCAGTACTTC	CASSLDQAGVSEQYF	TRBV5-1	TRBD2	TRBJ2-7	15	21	27	32	Tumor	Tumor_CASSLDQAGVSEQYF
5	0.000540073	TGTGCTGTGGAGGCCTAGGAGGCTTTGGGAATGTGCTGCATTGC	CAVEA*E_FGNVLHC	TRAV36DV7	.	TRAJ35	15	-1	-1	19	Tumor	Tumor_CAVEA*E_FGNVLHC
5	0.000540073	TGCAGCGTTGGGACAGGTGGGACTAATGAAAAACTGTTTTTTT	CSVGTGG_LMKNCFF	TRBV29-1	TRBD1	TRBJ1-4	9	10	16	21	Tumor	Tumor_CSVGTGG_LMKNCFF
5	0.000540073	TGTGTTGTGAGGGCCAACCAGGCAGGAACTGCTCTGATCTTT	CVVRANQAGTALIF	TRAV8-2	.	TRAJ15	10	-1	-1	11	Tumor	Tumor_CVVRANQAGTALIF
5	0.000540073	TGTGCTTATAGGAGCGCGGCTTCCGGGTATGCACTCAACTTC	CAYRSAASGYALNF	TRAV38-2DV8	.	TRAJ41	17	-1	-1	20	Tumor	Tumor_CAYRSAASGYALNF
5	0.000540073	TGTGCTGTCACTCGATCTTATAACACCGACAAGCTCATCTTT	CAVTRSYNTDKLIF	TRAV20	.	TRAJ34	7	-1	-1	13	Tumor	Tumor_CAVTRSYNTDKLIF
5	0.000540073	TGTGCTACGGAGCGGTATTCAGGAAACACACCTCTTGTCTTT	CATERYSGNTPLVF	TRAV17	.	TRAJ29	10	-1	-1	12	Tumor	Tumor_CATERYSGNTPLVF
5	0.000540073	TGTGCCCTAGGGACAACTGACAGCTGGGGGAAATTGCAGTTT	CALGTTDSWGKLQF	TRAV22	.	TRAJ24	4	-1	-1	11	Tumor	Tumor_CALGTTDSWGKLQF
5	0.000540073	TGTGCCATCAGTGAATGGGTGAACACCGGGGAGCTGTTTTTT	CAISEWVNTGELFF	TRBV10-3	.	TRBJ2-2	13	-1	-1	20	Tumor	Tumor_CAISEWVNTGELFF
5	0.000540073	TGTGCCACCTGGGACCGACTGAATTATTATAAGAAACTCTTT	CATWDRLNYYKKLF	TRGV7	.	TRGJ1	14	-1	-1	20	Tumor	Tumor_CATWDRLNYYKKLF
5	0.000540073	TGTGCCACCAGTGGGCCGACAGGGGCAGATACGCAGTATTTT	CATSGPTGADTQYF	TRBV24-1	TRBD1	TRBJ2-3	12	17	24	25	Tumor	Tumor_CATSGPTGADTQYF
5	0.000540073	TGTGCCAGCAGTTCCTCGACAGGGTATGAGACCCAGTACTTC	CASSSSTGYETQYF	TRBV27	TRBD1	TRBJ2-5	12	17	23	27	Tumor	Tumor_CASSSSTGYETQYF
5	0.000540073	TGTGCCAGCAGTACGGGACTAGCAGACAATGAGCAGTTCTTC	CASSTGLADNEQFF	TRBV27	TRBD2	TRBJ2-1	11	13	22	25	Tumor	Tumor_CASSTGLADNEQFF
5	0.000540073	TGTGCCAGCAGTAACCCGTCAGGTACAGAGACCCAGTACTTC	CASSNPSGTETQYF	TRBV6-6	.	TRBJ2-5	11	-1	-1	26	Tumor	Tumor_CASSNPSGTETQYF
5	0.000540073	TGTGCCAGCAGCCTGGTACCAGGCGGCACTGAAGCTTTCTTT	CASSLVPGGTEAFF	TRBV11-2	.	TRBJ1-1	11	-1	-1	26	Tumor	Tumor_CASSLVPGGTEAFF
5	0.000540073	TGTGCCAGCAGCCCCCAAATGGGTGCAGATACGCAGTATTTT	CASSPQMGADTQYF	TRBV4-2	.	TRBJ2-3	12	-1	-1	25	Tumor	Tumor_CASSPQMGADTQYF
5	0.000540073	TGTGCCAGCAGCCAACTGGGGCAGATTCATGGCTACACCTTC	CASSQLGQIHGYTF	TRBV11-2	TRBD1	TRBJ1-2	11	17	21	28	Tumor	Tumor_CASSQLGQIHGYTF
5	0.000540073	TGTGCCAGCAGCGTAGAGGTCTATAATTCACCCCTCCACTTT	CASSVEVYNSPLHF	TRBV9	.	TRBJ1-6	15	-1	-1	20	Tumor	Tumor_CASSVEVYNSPLHF
5	0.000540073	TGTGCCAGCAGCGACAGCGGGAGTTTTGATACGCAGTATTTT	CASSDSGSFDTQYF	TRBV9	TRBD2	TRBJ2-3	12	15	22	27	Tumor	Tumor_CASSDSGSFDTQYF
5	0.000540073	TGTGCCAGCAGACCTAGCGGAGCATACAATGAGCAGTTCTTC	CASRPSGAYNEQFF	TRBV7-8	TRBD2	TRBJ2-1	10	13	19	24	Tumor	Tumor_CASRPSGAYNEQFF
5	0.000540073	TGTGCAGCAAGCTCCTCGGGCAACTTCAACAAATTTTACTTT	CAASSSGNFNKFYF	TRAV29DV5	.	TRAJ21	11	-1	-1	20	Tumor	Tumor_CAASSSGNFNKFYF
5	0.000540073	TGTGCAGGCCTCGATGGAGGAAGCCAAGGAAATCTCATCTTT	CAGLDGGSQGNLIF	TRAV25	.	TRAJ42	7	-1	-1	13	Tumor	Tumor_CAGLDGGSQGNLIF
5	0.000540073	TGCCTCGTGGCCGATTCTGGGGGTTACCAGAAAGTTACCTTT	CLVADSGGYQKVTF	TRAV4	.	TRAJ13	9	-1	-1	13	Tumor	Tumor_CLVADSGGYQKVTF
5	0.000540073	TGCCTCGTGGGCCCCATGGATAGCAACTATCAGTTAATCTGG	CLVGPMDSNYQLIW	TRAV4	.	TRAJ33	10	-1	-1	13	Tumor	Tumor_CLVGPMDSNYQLIW
5	0.000540073	TGCGCCAGCAGTGAGTTGATGGCGAGAGGGGAGCTGTTTTTT	CASSELMARGELFF	TRBV10-1	.	TRBJ2-2	15	-1	-1	27	Tumor	Tumor_CASSELMARGELFF
5	0.000540073	TGCGCCAGCAGCTTGGACGTCGAGGCGGATACGCAGTATTTT	CASSLDVEADTQYF	TRBV5-1	.	TRBJ2-3	15	-1	-1	27	Tumor	Tumor_CASSLDVEADTQYF
5	0.000540073	TGCGCCAGCAGCCCCGGGACAGGGGCTTACGAGCAGTACTTC	CASSPGTGAYEQYF	TRBV5-1	TRBD1	TRBJ2-7	11	12	24	27	Tumor	Tumor_CASSPGTGAYEQYF
5	0.000540073	TGTGCTGCGTGGGGGGCCACTGGTTGGTTCAAGATATTT	CAAWGATGWFKIF	TRGV10	.	TRGJP1	12	-1	-1	16	Tumor	Tumor_CAAWGATGWFKIF
5	0.000540073	TGTGCCGTGGCCTACTATGGGAACAACAGACTCGCTTTT	CAVAYYGNNRLAF	TRAV12-2	.	TRAJ7	8	-1	-1	13	Tumor	Tumor_CAVAYYGNNRLAF
5	0.000540073	TGTGCCAGTAGTATTATCGTCGGGGAGACCCAGTACTTC	CASSIIVGETQYF	TRBV19	.	TRBJ2-5	13	-1	-1	24	Tumor	Tumor_CASSIIVGETQYF
5	0.000540073	TGTGCCAGCAGTTTAGGTCCTAGCGCGGCGCAGTATTTT	CASSLGPSAAQYF	TRBV12-3	TRBD2	TRBJ2-3	15	19	24	28	Tumor	Tumor_CASSLGPSAAQYF
5	0.000540073	TGTGCCAGCAGTGAGGGAGGACAGGACATTCAGTACTTC	CASSEGGQDIQYF	TRBV11-1	TRBD1	TRBJ2-4	10	18	24	25	Tumor	Tumor_CASSEGGQDIQYF
5	0.000540073	TGTGCCAGCAGCTTAGCTGGGGGCGGGGAAGCTTTCTTT	CASSLAGGGEAFF	TRBV11-2	TRBD1	TRBJ1-1	15	18	24	27	Tumor	Tumor_CASSLAGGGEAFF
5	0.000540073	TGCCTCGTGGGTGACAGGGACTTCAACAAATTTTACTTT	CLVGDRDFNKFYF	TRAV4	.	TRAJ21	15	-1	-1	19	Tumor	Tumor_CLVGDRDFNKFYF
5	0.000540073	TGCGCCAGCAGCCAAGGCGGGGACGAGACCCAGTACTTC	CASSQGGDETQYF	TRBV4-1	TRBD1	TRBJ2-5	15	19	23	24	Tumor	Tumor_CASSQGGDETQYF
5	0.000540073	TGCAGTGCTCGGGACAGGGTTGGAAACACCATATATTTT	CSARDRVGNTIYF	TRBV20-1	TRBD1	TRBJ1-3	8	9	18	20	Tumor	Tumor_CSARDRVGNTIYF
5	0.000540073	TGCAGTGCTACCCGGTTGGGGCTAGGTGGCTACACCTTC	CSATRLGLGGYTF	TRBV20-1	TRBD1	TRBJ1-2	9	10	14	26	Tumor	Tumor_CSATRLGLGGYTF
5	0.000540073	TGCAGTGCTAGAGACAGGGAGGGCTATGGCTACACCTTC	CSARDREGYGYTF	TRBV20-1	TRBD2	TRBJ1-2	13	16	22	23	Tumor	Tumor_CSARDREGYGYTF
5	0.000540073	TGCAGCGCAACAGATTCCCCTGGAAACACCATATATTTT	CSATDSPGNTIYF	TRBV29-1	.	TRBJ1-3	6	-1	-1	19	Tumor	Tumor_CSATDSPGNTIYF
5	0.000540073	TGTGCCACCCGGCGGGCACTGGTTGGTTCAAGATATTT	CATRRA_GWFKIF	TRGV7	.	TRGJP1	8	-1	-1	16	Tumor	Tumor_CATRRA_GWFKIF
5	0.000540073	TGTGCCACCTGGGACAGACCAAGGTAAGAAACTCTTT	CATWDR_QGKKLF	TRGV3	.	TRGJ1	16	-1	-1	24	Tumor	Tumor_CATWDR_QGKKLF
5	0.000540073	TGTGCTCTGAATACTGGAGGCTTCAAAACTATCTTT	CALNTGGFKTIF	TRAV9-2	.	TRAJ9	9	-1	-1	9	Tumor	Tumor_CALNTGGFKTIF
5	0.000540073	TGTGCTGTGTGGAGCAACACAGGCAAACTAATCTTT	CAVWSNTGKLIF	TRAV21	.	TRAJ37	8	-1	-1	13	Tumor	Tumor_CAVWSNTGKLIF
5	0.000540073	TGTGCTACGACCCTTGGGGACTACAAGCTCAGCTTT	CATTLGDYKLSF	TRAV17	.	TRAJ20	8	-1	-1	18	Tumor	Tumor_CATTLGDYKLSF
5	0.000540073	TGTGCCACCTGGGATCGACTCAATAAGAAACTCTTT	CATWDRLNKKLF	TRGV8	.	TRGJ2	14	-1	-1	22	Tumor	Tumor_CATWDRLNKKLF
5	0.000540073	TGTGCCACCTGGGACAGGCCTGTGAAGAAACTCTTT	CATWDRPVKKLF	TRGV3	.	TRGJ2	22	-1	-1	24	Tumor	Tumor_CATWDRPVKKLF
5	0.000540073	TGTGCCAGCAGTTCAACTAGCGGGATAGGGTACTTC	CASSSTSGIGYF	TRBV28	TRBD2	TRBJ2-5	12	15	24	29	Tumor	Tumor_CASSSTSGIGYF
5	0.000540073	TGTGCCAGCAGCTGGGACGGCTACGAGCAGTACGTC	CASSWDGYEQYV	TRBV5-6	TRBD1	TRBJ2-7	12	13	17	20	Tumor	Tumor_CASSWDGYEQYV
5	0.000540073	TGTGCAGCAACGGACAGAGATGACAAGATCATCTTT	CAATDRDDKIIF	TRAV13-1	.	TRAJ30	9	-1	-1	13	Tumor	Tumor_CAATDRDDKIIF
5	0.000540073	TGTGCAGAGGCGACTGGGGCAAACAACCTCTTCTTT	CAEATGANNLFF	TRAV5	.	TRAJ36	8	-1	-1	12	Tumor	Tumor_CAEATGANNLFF
5	0.000540073	TGTGCCACCTGGGACAGGCCAGGGGGAAACTCTTT	CATWDR_RGKLF	TRGV5	.	TRGJ1	19	-1	-1	25	Tumor	Tumor_CATWDR_RGKLF
5	0.000540073	TGTGCTGTTCCTAACGACTACAAGCTCAGCTTT	CAVPNDYKLSF	TRAV3	.	TRAJ20	7	-1	-1	10	Tumor	Tumor_CAVPNDYKLSF
5	0.000540073	TGTGCTGTGGAGGATCTGCCCCCCCTCACCTTT	CAVEDLPPLTF	TRAV2	.	TRAJ11	15	-1	-1	22	Tumor	Tumor_CAVEDLPPLTF
5	0.000540073	TGTGCCGTGAACATATTGATGGACATGCGCTTT	CAVNILMDMRF	TRAV12-2	.	TRAJ43	13	-1	-1	21	Tumor	Tumor_CAVNILMDMRF
5	0.000540073	TGTGCCACCTGGGAGGGGTATAAGAAACTCTTT	CATWEGYKKLF	TRGV4	.	TRGJ2	17	-1	-1	18	Tumor	Tumor_CATWEGYKKLF
5	0.000540073	TGTGCCAGCAGCGGGGTGCAGGGAGCTTTCTTT	CASSGVQGAFF	TRBV9	TRBD1	TRBJ1-1	12	18	22	23	Tumor	Tumor_CASSGVQGAFF
5	0.000540073	TGTGCGGGGGAGGGATACAGCACCCTCACCTTT	CAGEGYSTLTF	TRAV13-1	.	TRAJ11	4	-1	-1	12	Tumor	Tumor_CAGEGYSTLTF
5	0.000540073	TGCATCGTCAGTCTTAACACACCTCTTGTCTTT	CIVSLNTPLVF	TRAV26-1	.	TRAJ29	10	-1	-1	15	Tumor	Tumor_CIVSLNTPLVF
5	0.000540073	TGTGCAACTCTCTAACAAACTGGTCTTT	CATL*_KLVF	TRAV12-3	.	TRAJ47	6	-1	-1	13	Tumor	Tumor_CATL*_KLVF
5	0.000540073	TGTGCTGCGTGGGATTGCAACTCTTT	CAAW_LQLF	TRGV10	.	TRGJ1	15	-1	-1	18	Tumor	Tumor_CAAW_LQLF
5	0.000540073	TGTGCTGCCCAGGGTAACTCTTT	CAAQ_*LF	TRGV10	.	TRGJ1	7	-1	-1	15	Tumor	Tumor_CAAQ_*LF
4	0.000432059	TGTGCTCTGAGTGAGGCACCCCACGGCCTTGGTACTGGAGCCAATAGTAAGCTGACATTT	CALSEAPHGLGTGANSKLTF	TRAV19	.	TRAJ56	23	-1	-1	32	Tumor	Tumor_CALSEAPHGLGTGANSKLTF
4	0.000432059	TGCAGTGCTCAAGTAACTGGTACCGGGACTAGCGGTGCATACGAGCAGTACTTC	CSAQVTGTGTSGAYEQYF	TRBV20-1	TRBD2	TRBJ2-7	8	22	34	39	Tumor	Tumor_CSAQVTGTGTSGAYEQYF
4	0.000432059	TGTGCTGTGCCCGGGAGGGCCGCGCGGTATAACGACTACAAGCTCAGCTTT	CAVPGRAARYNDYKLSF	TRAV2	.	TRAJ20	8	-1	-1	29	Tumor	Tumor_CAVPGRAARYNDYKLSF
4	0.000432059	TGTGCCATCAGTGAGTCTGGACTAGCCAGCTCCTACAATGAGCAGTTCTTC	CAISESGLASSYNEQFF	TRBV10-3	TRBD2	TRBJ2-1	16	18	25	27	Tumor	Tumor_CAISESGLASSYNEQFF
4	0.000432059	TGTGCCAGCAGCGTAGGGGAAGTCCCCCTCGGCTACTATGGCTACACCTTC	CASSVGEVPLGYYGYTF	TRBV9	TRBD1	TRBJ1-2	15	23	28	34	Tumor	Tumor_CASSVGEVPLGYYGYTF
4	0.000432059	TGCGGCACAGAGCGGAGGTACTCTGGGGCTGGGAGTTACCAACTCACTTTC	CGTERRYSGAGSYQLTF	TRAV30	.	TRAJ28	11	-1	-1	18	Tumor	Tumor_CGTERRYSGAGSYQLTF
4	0.000432059	TGCAGTGCTAGAGATGAGCGACTAGCGGGATCGAGCCACGAGCAGTACGTC	CSARDERLAGSSHEQYV	TRBV20-1	TRBD2	TRBJ2-7	14	19	29	37	Tumor	Tumor_CSARDERLAGSSHEQYV
4	0.000432059	TGTGCCACCTGGGACAGGCAGGGGTCAGGAGTTTACCGAAGAAACTCTTT	CATWDRQG_RSLPKKLF	TRGV5	.	TRGJ1	18	-1	-1	38	Tumor	Tumor_CATWDRQG_RSLPKKLF
4	0.000432059	TGCATCCTGAGTGGCTCATGACAACTGACAGCTGGGGGAAATTGCAGTTT	CILSGS*Q_DSWGKLQF	TRAV26-2	.	TRAJ24	10	-1	-1	15	Tumor	Tumor_CILSGS*Q_DSWGKLQF
4	0.000432059	TGTGTTGTGAGTGCCTTGGGGGGTACTAGCTATGGAAAGCTGACATTT	CVVSALGGTSYGKLTF	TRAV8-2	.	TRAJ52	12	-1	-1	21	Tumor	Tumor_CVVSALGGTSYGKLTF
4	0.000432059	TGTGCCAGCAGCTTAAGGCCCCAGGGAGGGCAAGAGACCCAGTACTTC	CASSLRPQGGQETQYF	TRBV7-8	TRBD2	TRBJ2-5	14	23	29	30	Tumor	Tumor_CASSLRPQGGQETQYF
4	0.000432059	TGTGCCAGCAGCCCCAAGGCATCAGGAAGCACAGATACGCAGTATTTT	CASSPKASGSTDTQYF	TRBV7-9	.	TRBJ2-3	11	-1	-1	27	Tumor	Tumor_CASSPKASGSTDTQYF
4	0.000432059	TGTGCCAGCAGCCAGGAACTTATAGTACAAAACTATGGCTACACCTTC	CASSQELIVQNYGYTF	TRBV7-9	.	TRBJ1-2	11	-1	-1	30	Tumor	Tumor_CASSQELIVQNYGYTF
4	0.000432059	TGTGCAGGGCGTGGGGTATCAGGAGGAGGTGCTGACGGACTCACCTTT	CAGRGVSGGGADGLTF	TRAV25	.	TRAJ45	9	-1	-1	18	Tumor	Tumor_CAGRGVSGGGADGLTF
4	0.000432059	TGTGCAATGAGAGTTCATTCAGGAGGAGGTGCTGACGGACTCACCTTT	CAMRVHSGGGADGLTF	TRAV14DV4	.	TRAJ45	12	-1	-1	16	Tumor	Tumor_CAMRVHSGGGADGLTF
4	0.000432059	TGCGCCAGCAGCTCCCCCACTAGCGGACGTTACAATGAGCAGTTCTTC	CASSSPTSGRYNEQFF	TRBV5-1	TRBD2	TRBJ2-1	12	18	25	30	Tumor	Tumor_CASSSPTSGRYNEQFF
4	0.000432059	TGCAGTGCTAGAGATAGGCGGGAGGGCCCCACCGGGGAGCTGTTTTTT	CSARDRREGPTGELFF	TRBV20-1	TRBD2	TRBJ2-2	14	17	28	29	Tumor	Tumor_CSARDRREGPTGELFF
4	0.000432059	TGTGCCAGCAGGAAGGGCGGCCCTATTCTACAATGAGCAGTTCTTC	CASRKGGP_FYNEQFF	TRBV7-4	TRBD2	TRBJ2-1	10	18	23	27	Tumor	Tumor_CASRKGGP_FYNEQFF
4	0.000432059	TGTGCTGTGAGAGACCTGATAACAGATGGCCAGAAGCTGCTCTTT	CAVRDLITDGQKLLF	TRAV3	.	TRAJ16	14	-1	-1	22	Tumor	Tumor_CAVRDLITDGQKLLF
4	0.000432059	TGTGCCGGAAGGTACTCTGGGGCTGGGAGTTACCAACTCACTTTC	CAGRYSGAGSYQLTF	TRAV24	.	TRAJ28	5	-1	-1	12	Tumor	Tumor_CAGRYSGAGSYQLTF
4	0.000432059	TGTGCCAGCTCACCATCGGGCGGGTGGAACACTGAAGCTTTCTTT	CASSPSGGWNTEAFF	TRBV18	TRBD2	TRBJ1-1	18	19	23	26	Tumor	Tumor_CASSPSGGWNTEAFF
4	0.000432059	TGTGCCAGCCTATCCGGGACAGAAACGATCTACGAGCAGTACTTC	CASLSGTETIYEQYF	TRBV28	TRBD1	TRBJ2-7	8	13	21	29	Tumor	Tumor_CASLSGTETIYEQYF
4	0.000432059	TGTGCCAGCAGTGGGACAGGGGAATTTGGCACTGAAGCTTTCTTT	CASSGTGEFGTEAFF	TRBV6-1	TRBD1	TRBJ1-1	12	13	21	29	Tumor	Tumor_CASSGTGEFGTEAFF
4	0.000432059	TGTGCCAGCAGTGATCTGCCAGGCTCTGGAAACACCATATATTTT	CASSDLPGSGNTIYF	TRBV6-1	.	TRBJ1-3	13	-1	-1	22	Tumor	Tumor_CASSDLPGSGNTIYF
4	0.000432059	TGTGCCAGCAGTGATCTGGGACTAGCGGGAGACGAGCAGTACTTC	CASSDLGLAGDEQYF	TRBV2	TRBD2	TRBJ2-7	13	17	30	31	Tumor	Tumor_CASSDLGLAGDEQYF
4	0.000432059	TGTGCCAGCAGTGAAAGACTAGGTGCGTACAATGAGCAGTTCTTC	CASSERLGAYNEQFF	TRBV2	TRBD2	TRBJ2-1	14	16	21	27	Tumor	Tumor_CASSERLGAYNEQFF
4	0.000432059	TGTGCCAGCAGCTTCCTAGCGGGAAACACAGATACGCAGTATTTT	CASSFLAGNTDTQYF	TRBV14	TRBD2	TRBJ2-3	11	15	23	26	Tumor	Tumor_CASSFLAGNTDTQYF
4	0.000432059	TGTGCCAGCAGCTCAGCGGGAGGGCGCACAGATACGCAGTATTTT	CASSSAGGRTDTQYF	TRBV7-3	TRBD2	TRBJ2-3	12	14	24	25	Tumor	Tumor_CASSSAGGRTDTQYF
4	0.000432059	TGTGCCAGCAGCCCCCTCGGGGGGGGTGGTGATACGCAGTATTTT	CASSPLGGGGDTQYF	TRBV7-3	TRBD1	TRBJ2-3	11	12	16	30	Tumor	Tumor_CASSPLGGGGDTQYF
4	0.000432059	TGTGCCAGCAGGGCTCTGGCAGGGGCACTCTATGGCTACACCTTC	CASRALAGALYGYTF	TRBV12-3	TRBD1	TRBJ1-2	10	19	24	29	Tumor	Tumor_CASRALAGALYGYTF
4	0.000432059	TGTGCAATGAGAGATGGGGGAGGTTCTGCAAGGCAACTGACCTTT	CAMRDGGGSARQLTF	TRAV14DV4	.	TRAJ22	13	-1	-1	21	Tumor	Tumor_CAMRDGGGSARQLTF
4	0.000432059	TGCGCCAGCAGCCCGGAGGGAGAGGACTACAATGAGCAGTTCTTC	CASSPEGEDYNEQFF	TRBV5-1	TRBD2	TRBJ2-1	11	14	19	26	Tumor	Tumor_CASSPEGEDYNEQFF
4	0.000432059	TGCAGTGCTAGAGTAGGCTCAGGCCCAACCTACGAGCAGTACTTC	CSARVGSGPTYEQYF	TRBV20-1	TRBD2	TRBJ2-7	12	21	25	28	Tumor	Tumor_CSARVGSGPTYEQYF
4	0.000432059	TGCAGTGCTAGAGCCACGGGGGAGGGCCTGGAGACCCAGTACTTC	CSARATGEGLETQYF	TRBV20-1	TRBD2	TRBJ2-5	12	19	27	30	Tumor	Tumor_CSARATGEGLETQYF
4	0.000432059	TGTGCTCTTCCCATGGCTCTGGCAACACAGGCAAACTAATCTTT	CALPMAL_NTGKLIF	TRAV6	.	TRAJ37	7	-1	-1	10	Tumor	Tumor_CALPMAL_NTGKLIF
4	0.000432059	TGTGCTCTTGGGGAACTGGACAATAACAATGACATGCGCTTT	CALGELDNNNDMRF	TRDV1	.	TRAJ43	16	-1	-1	19	Tumor	Tumor_CALGELDNNNDMRF
4	0.000432059	TGTGCTGTGGTGATAGTAGGCTTTGGGAATGTGCTGCATTGC	CAVVIVGFGNVLHC	TRAV2	.	TRAJ35	9	-1	-1	16	Tumor	Tumor_CAVVIVGFGNVLHC
4	0.000432059	TGTGCTGTGGAGGATGGAGGAAGCCAAGGAAATCTCATCTTT	CAVEDGGSQGNLIF	TRAV20	.	TRAJ42	12	-1	-1	13	Tumor	Tumor_CAVEDGGSQGNLIF
4	0.000432059	TGTGCTGTGAGAGAGAACCGGGGCACCGACAAGCTCATCTTT	CAVRENRGTDKLIF	TRAV3	.	TRAJ34	13	-1	-1	23	Tumor	Tumor_CAVRENRGTDKLIF
4	0.000432059	TGTGCTGCGTGGGATTCTACCACTGGTTGGTTCAAGATATTT	CAAWDSTTGWFKIF	TRGV10	.	TRGJP1	15	-1	-1	17	Tumor	Tumor_CAAWDSTTGWFKIF
4	0.000432059	TGTGCCAGCGGAGGTACAGGGCCCTACAATGAGCAGTTCTTC	CASGGTGPYNEQFF	TRBV6-5	TRBD1	TRBJ2-1	8	15	20	22	Tumor	Tumor_CASGGTGPYNEQFF
4	0.000432059	TGTGCCAGCAGTTTGGTGGCGGGGGACAATGAGCAGTTCTTC	CASSLVAGDNEQFF	TRBV27	TRBD1	TRBJ2-1	13	20	24	25	Tumor	Tumor_CASSLVAGDNEQFF
4	0.000432059	TGTGCCAGCAGTTCGACAGGGCCTCTCTATGGCTACACCTTC	CASSSTGPLYGYTF	TRBV6-5	TRBD1	TRBJ1-2	12	14	20	26	Tumor	Tumor_CASSSTGPLYGYTF
4	0.000432059	TGTGCCAGCAGTGACACGGACAGGACCCATGAGCAGTTCTTC	CASSDTDRTHEQFF	TRBV28	TRBD1	TRBJ2-1	11	17	23	28	Tumor	Tumor_CASSDTDRTHEQFF
4	0.000432059	TGTGCCAGCAGCTTGGGACAGAGCTCCTACGAGCAGTACTTC	CASSLGQSSYEQYF	TRBV27	TRBD1	TRBJ2-7	10	14	19	20	Tumor	Tumor_CASSLGQSSYEQYF
4	0.000432059	TGTGCCAGCAGCCACGGGACAGTGGGCACTGAAGCTTTCTTT	CASSHGTVGTEAFF	TRBV28	TRBD1	TRBJ1-1	10	14	25	26	Tumor	Tumor_CASSHGTVGTEAFF
4	0.000432059	TGTGCCAGCAGCCAAGCGGCGGGGACAGATACGCAGTATTTT	CASSQAAGTDTQYF	TRBV14	TRBD2	TRBJ2-3	15	18	22	24	Tumor	Tumor_CASSQAAGTDTQYF
4	0.000432059	TGTGCCAGCAGCCAAGAAGGACTGAGCTACGAGCAGTACTTC	CASSQEGLSYEQYF	TRBV3-1	TRBD2	TRBJ2-7	16	18	22	26	Tumor	Tumor_CASSQEGLSYEQYF
4	0.000432059	TGTGCAGAGAATGCCTTGAACACCGGTAACCAGTTCTATTTT	CAENALNTGNQFYF	TRAV13-2	.	TRAJ49	11	-1	-1	17	Tumor	Tumor_CAENALNTGNQFYF
4	0.000432059	TGCGCCAGCAGCCAAGGGGTGGGGAAGGATCAAGCTTTCTTT	CASSQGVGKDQAFF	TRBV4-1	.	TRBJ1-1	15	-1	-1	31	Tumor	Tumor_CASSQGVGKDQAFF
4	0.000432059	TGCAGTGCTGTAGAAGGGTTAGCGAGGAATGAGCAGTTCTTC	CSAVEGLARNEQFF	TRBV20-1	TRBD2	TRBJ2-1	8	19	23	27	Tumor	Tumor_CSAVEGLARNEQFF
4	0.000432059	TGCAGCGTTGAAAGGACAGCCATCAACTATGGCTACACCTTC	CSVERTAINYGYTF	TRBV29-1	TRBD1	TRBJ1-2	11	13	18	24	Tumor	Tumor_CSVERTAINYGYTF
4	0.000432059	TGTGCTACGGGGGGAGCGGTGCTACAAACAAGCTCATCTTT	CATGGAV_TNKLIF	TRAV17	.	TRAJ32	9	-1	-1	15	Tumor	Tumor_CATGGAV_TNKLIF
4	0.000432059	TGTGCCACCTGGGACGGGCAAGGTATTATAAGAAACTCTTT	CATWDGQ_YYKKLF	TRGV2	.	TRGJ1	18	-1	-1	23	Tumor	Tumor_CATWDGQ_YYKKLF
4	0.000432059	TGTGCCAGCAGTTACTCGATGGGCCCGAAAAACTGTTTTTT	CASSYSM_PEKLFF	TRBV6-5	TRBD2	TRBJ1-4	18	20	25	26	Tumor	Tumor_CASSYSM_PEKLFF
4	0.000432059	TGTGCAGCAAGCTTCTTGACAGCTGGGGGAAATTGCAGTTT	CAASFLT_WGKLQF	TRAV29DV5	.	TRAJ24	11	-1	-1	16	Tumor	Tumor_CAASFLT_WGKLQF
4	0.000432059	TGTGCTGCGTGGGATTGCCCTTTATTATAAGAAACTCTTT	CAAWDCP_YYKKLF	TRGV10	.	TRGJ1	15	-1	-1	21	Tumor	Tumor_CAAWDCP_YYKKLF
4	0.000432059	TGTGCTCTGACCAATCCGGCGGACAATGACATGCGCTTT	CALTNPADNDMRF	TRAV9-2	.	TRAJ43	9	-1	-1	22	Tumor	Tumor_CALTNPADNDMRF
4	0.000432059	TGTGCTGTGAAGGCCTCAGGAAACACACCTCTTGTCTTT	CAVKASGNTPLVF	TRAV1-2	.	TRAJ29	9	-1	-1	15	Tumor	Tumor_CAVKASGNTPLVF
4	0.000432059	TGTGCTATTCCACCCCCAGATGGCCAGAAGCTGCTCTTT	CAIPPPDGQKLLF	TRAV17	.	TRAJ16	6	-1	-1	16	Tumor	Tumor_CAIPPPDGQKLLF
4	0.000432059	TGTGCTACGGACTGGTATTGGTCTGAAAAGCTGGTCTTT	CATDWYWSEKLVF	TRAV17	.	TRAJ57	11	-1	-1	21	Tumor	Tumor_CATDWYWSEKLVF
4	0.000432059	TGTGCCAGCAGTTACTCGATGGCAGATACGCAGTATTTT	CASSYSMADTQYF	TRBV6-2	.	TRBJ2-3	18	-1	-1	22	Tumor	Tumor_CASSYSMADTQYF
4	0.000432059	TGTGCCAGCAGTACTAGCTTGGAAAACATTCAGTACTTC	CASSTSLENIQYF	TRBV27	TRBD2	TRBJ2-4	11	12	17	22	Tumor	Tumor_CASSTSLENIQYF
4	0.000432059	TGTGCCAGCAGCGCGGGGGGTTCCGGGGAGCTGTTTTTT	CASSAGGSGELFF	TRBV9	TRBD1	TRBJ2-2	12	14	18	22	Tumor	Tumor_CASSAGGSGELFF
4	0.000432059	TGTGCAGTACCAAGGAATTCCGGGTATGCACTCAACTTC	CAVPRNSGYALNF	TRAV5	.	TRAJ41	6	-1	-1	15	Tumor	Tumor_CAVPRNSGYALNF
4	0.000432059	TGTGCAGAGAGGCCAGGAGGAAGCTACATACCTACATTT	CAERPGGSYIPTF	TRAV13-2	.	TRAJ6	9	-1	-1	13	Tumor	Tumor_CAERPGGSYIPTF
4	0.000432059	TGTGCAGAGAATACGAGGACCGGTAACCAGTTCTATTTT	CAENTRTGNQFYF	TRAV13-2	.	TRAJ49	12	-1	-1	18	Tumor	Tumor_CAENTRTGNQFYF
4	0.000432059	TGCAGTGCTAGAGGTGAGGGGCGAGAAAAACTGTTTTTT	CSARGEGREKLFF	TRBV20-1	TRBD1	TRBJ1-4	12	17	22	24	Tumor	Tumor_CSARGEGREKLFF
4	0.000432059	TGTGCCACCTGGGACGGCCCTGCTGGGGGAAACTCTTT	CATWDG_CWGKLF	TRGV2	.	TRGJ1	16	-1	-1	28	Tumor	Tumor_CATWDG_CWGKLF
4	0.000432059	TGTGCTGCGTGGGATTGATGATTATAAGAAACTCTTT	CAAWD*_DYKKLF	TRGV10	.	TRGJ1	15	-1	-1	20	Tumor	Tumor_CAAWD*_DYKKLF
4	0.000432059	TGTGTGGTGAACCCAGGAAACACACCTCTTGTCTTT	CVVNPGNTPLVF	TRAV12-1	.	TRAJ29	11	-1	-1	13	Tumor	Tumor_CVVNPGNTPLVF
4	0.000432059	TGTGCTCTTGGGGAACGAGGCTTCAAAACTATCTTT	CALGERGFKTIF	TRDV1	.	TRAJ9	15	-1	-1	16	Tumor	Tumor_CALGERGFKTIF
4	0.000432059	TGTGCTCTAGACGGAGATGGCCAGAAGCTGCTCTTT	CALDGDGQKLLF	TRAV6	.	TRAJ16	11	-1	-1	14	Tumor	Tumor_CALDGDGQKLLF
4	0.000432059	TGTGCTCTAAGTGGAGTCAGGAGAGCACTTACTTTT	CALSGVRRALTF	TRAV16	.	TRAJ5	13	-1	-1	17	Tumor	Tumor_CALSGVRRALTF
4	0.000432059	TGTGCTGTCCGGAATAACAATGCCAGACTCATGTTT	CAVRNNNARLMF	TRAV20	.	TRAJ31	7	-1	-1	7	Tumor	Tumor_CAVRNNNARLMF
4	0.000432059	TGTGCTGTGGGCGGCTATGGTCAGAATTTTGTCTTT	CAVGGYGQNFVF	TRAV21	.	TRAJ26	8	-1	-1	14	Tumor	Tumor_CAVGGYGQNFVF
4	0.000432059	TGTGCTGTGAGAGGCAACTTCAACAAATTTTACTTT	CAVRGNFNKFYF	TRAV21	.	TRAJ21	10	-1	-1	14	Tumor	Tumor_CAVRGNFNKFYF
4	0.000432059	TGTGCCGTGGACGGGAGCACCGACAAGCTCATCTTT	CAVDGSTDKLIF	TRAV39	.	TRAJ34	11	-1	-1	17	Tumor	Tumor_CAVDGSTDKLIF
4	0.000432059	TGTGCCACCTGGGACGGGAATTATAAGAAACTCTTT	CATWDGNYKKLF	TRGV5	.	TRGJ1	14	-1	-1	19	Tumor	Tumor_CATWDGNYKKLF
4	0.000432059	TGTGCCAGTAGTATAGGGGCAGACTCGCAGTTCTTC	CASSIGADSQFF	TRBV19	.	TRBJ2-1	15	-1	-1	26	Tumor	Tumor_CASSIGADSQFF
4	0.000432059	TGTGCCAGCAGTTTCTCTGGAAACACCATATATTTT	CASSFSGNTIYF	TRBV12-4	.	TRBJ1-3	13	-1	-1	14	Tumor	Tumor_CASSFSGNTIYF
4	0.000432059	TGTGCCAGCAGTCTTGTAAAGGGGGAGCTGTTTTTT	CASSLVKGELFF	TRBV25-1	.	TRBJ2-2	11	-1	-1	21	Tumor	Tumor_CASSLVKGELFF
4	0.000432059	TGTGCCAGCAGCTTGTTCGGGGGCGAGCAGTACTTC	CASSLFGGEQYF	TRBV5-5	TRBD1	TRBJ2-7	14	18	22	23	Tumor	Tumor_CASSLFGGEQYF
4	0.000432059	TGTGCCAGCAGCTTAGACTTCTATGAAGCTTTCTTT	CASSLDFYEAFF	TRBV7-9	.	TRBJ1-1	15	-1	-1	23	Tumor	Tumor_CASSLDFYEAFF
4	0.000432059	TGCAGTGCTAGAGATCAAGGGACAGTCTACACCTTC	CSARDQGTVYTF	TRBV20-1	TRBD1	TRBJ1-2	15	18	24	26	Tumor	Tumor_CSARDQGTVYTF
4	0.000432059	TGTGCTGCGTGGGAGGGTCCTAAAGAAACTCTTT	CAAWEG_LKKLF	TRGV10	.	TRGJ1	13	-1	-1	22	Tumor	Tumor_CAAWEG_LKKLF
4	0.000432059	TGTGCCACCTGGGACTGGGGCCGAGAAACTCTTT	CATWDW_AEKLF	TRGV7	.	TRGJ1	14	-1	-1	23	Tumor	Tumor_CATWDW_AEKLF
4	0.000432059	TGAAACACGGTGCGGTTATTATAAGAAACTCTTT	*NTVRL_YKKLF	TRGV5	.	TRGJ1	1	-1	-1	15	Tumor	Tumor_*NTVRL_YKKLF
4	0.000432059	TGTGCTACGGACCTAGAAAATGACATGCGCTTT	CATDLENDMRF	TRAV17	.	TRAJ43	11	-1	-1	18	Tumor	Tumor_CATDLENDMRF
4	0.000432059	TGTGCCTTTTCAGATGGCCAGAAGCTGCTCTTT	CAFSDGQKLLF	TRAV24	.	TRAJ16	8	-1	-1	6	Tumor	Tumor_CAFSDGQKLLF
4	0.000432059	TGTGCCGTGATCTATGGCCAGAAGCTGCTCTTT	CAVIYGQKLLF	TRAV12-2	.	TRAJ16	9	-1	-1	13	Tumor	Tumor_CAVIYGQKLLF
4	0.000432059	TGTGCAGTTTACAACTTCAACAAATTTTACTTT	CAVYNFNKFYF	TRAV27	.	TRAJ21	6	-1	-1	9	Tumor	Tumor_CAVYNFNKFYF
4	0.000432059	TGTGCAGCAAGCTTCAATGCCAGACTCATGTTT	CAASFNARLMF	TRAV29DV5	.	TRAJ31	11	-1	-1	14	Tumor	Tumor_CAASFNARLMF
4	0.000432059	TGTGCAGAGACCCGGACAGGCAAACTAATCTTT	CAETRTGKLIF	TRAV13-2	.	TRAJ37	9	-1	-1	15	Tumor	Tumor_CAETRTGKLIF
4	0.000432059	TGCCTCGTGGGTGGGGAAGATGACATGCGCTTT	CLVGGEDDMRF	TRAV4	.	TRAJ43	12	-1	-1	19	Tumor	Tumor_CLVGGEDDMRF
4	0.000432059	TGCATCGTCAGAGTCGCTAACCAGTTCTATTTT	CIVRVANQFYF	TRAV26-1	.	TRAJ49	16	-1	-1	17	Tumor	Tumor_CIVRVANQFYF
4	0.000432059	TGTGCTCTGACGGGAACAACAGACTCGCTTTT	CALTG_NRLAF	TRAV9-2	.	TRAJ7	9	-1	-1	11	Tumor	Tumor_CALTG_NRLAF
4	0.000432059	TGTGCCTTGTGGGAGGTGGAAAGAAACTCTTT	CALWE_GKKLF	TRGV9	.	TRGJ1	17	-1	-1	20	Tumor	Tumor_CALWE_GKKLF
4	0.000432059	TGTGTGGTGGTAGGGAAACAAACTGGTCTTT	CVVVG_NKLVF	TRAV12-1	.	TRAJ47	8	-1	-1	13	Tumor	Tumor_CVVVG_NKLVF
4	0.000432059	TGTGCAGCAAGTAGGTACGGGCTCATGTTT	CAASRYGLMF	TRAV13-1	.	TRAJ31	12	-1	-1	21	Tumor	Tumor_CAASRYGLMF
4	0.000432059	TGTGCCACCTGGGCGAGTGAAACTCTTT	CATWA_VKLF	TRGV3	.	TRGJ1	12	-1	-1	18	Tumor	Tumor_CATWA_VKLF
3	0.000324044	TGCGCCAGCAGCTATCCTTTGCCCGAAACAGGGACGACAACCTACGAGCAGTACTTC	CASSYPLPETGTTTYEQYF	TRBV5-1	TRBD1	TRBJ2-7	12	27	32	40	Tumor	Tumor_CASSYPLPETGTTTYEQYF
3	0.000324044	TGCGCCAGCAGCACTGCCGGGCGGCCGGAAATACGCACAGATACGCAGTATTTT	CASSTAGRPEIRTDTQYF	TRBV5-1	TRBD1	TRBJ2-3	11	16	20	34	Tumor	Tumor_CASSTAGRPEIRTDTQYF
3	0.000324044	TGTGCTCTTGGGGAACTCTGGGGGAACTTTGGAAATGAGAAATTAACCTTT	CALGELWGNFGNEKLTF	TRDV1	.	TRAJ48	16	-1	-1	24	Tumor	Tumor_CALGELWGNFGNEKLTF
3	0.000324044	TGCCTCGTGGGTGACCTCGAGTATGGTGGTGCTACAAACAAGCTCATCTTT	CLVGDLEYGGATNKLIF	TRAV4	.	TRAJ32	14	-1	-1	21	Tumor	Tumor_CLVGDLEYGGATNKLIF
3	0.000324044	TGCAGTGCTTTACACCTTTGGGGGACAGGGGTTATAATGGCTACACCTTC	CSALHLWG_RGYNGYTF	TRBV20-1	TRBD1	TRBJ1-2	8	21	30	36	Tumor	Tumor_CSALHLWG_RGYNGYTF
3	0.000324044	TGTGTTGTGAGTGTCTATTTCTTCTGGTTCTGCAAGGCAACTGACCTTT	CVVSVYFF_GSARQLTF	TRAV8-2	.	TRAJ22	12	-1	-1	16	Tumor	Tumor_CVVSVYFF_GSARQLTF
3	0.000324044	TGTGCCTTGTGGGAGGTGGAGGAGTGTTTTTATTATAAGAAACTCTTT	CALWEVEECFYYKKLF	TRGV9	.	TRGJ1	17	-1	-1	29	Tumor	Tumor_CALWEVEECFYYKKLF
3	0.000324044	TGTGCCGTGAATGCCTATTCAGGAGGAGGTGCTGACGGACTCACCTTT	CAVNAYSGGGADGLTF	TRAV8-1	.	TRAJ45	20	-1	-1	15	Tumor	Tumor_CAVNAYSGGGADGLTF
3	0.000324044	TGTGCCAGCACGCCCGTGACGGGAGGGCTGCGCAATGAGCAGTTCTTC	CASTPVTGGLRNEQFF	TRBV7-2	TRBD2	TRBJ2-1	9	19	27	32	Tumor	Tumor_CASTPVTGGLRNEQFF
3	0.000324044	TGTGCCAGCAGTTACTCCCGGGACAGGGTAGCCTACGAGCAGTACGTC	CASSYSRDRVAYEQYV	TRBV6-2	TRBD1	TRBJ2-7	16	17	27	31	Tumor	Tumor_CASSYSRDRVAYEQYV
3	0.000324044	TGTGCCAGCAGCTTAGGTAACGGAGGACAGAACACTGAAGCTTTCTTT	CASSLGNGGQNTEAFF	TRBV7-9	TRBD1	TRBJ1-1	15	24	28	29	Tumor	Tumor_CASSLGNGGQNTEAFF
3	0.000324044	TGTGCCAGCAGCCCAGGGCTAGCGGGGACCACAGATACGCAGTATTTT	CASSPGLAGTTDTQYF	TRBV11-3	TRBD2	TRBJ2-3	11	18	25	29	Tumor	Tumor_CASSPGLAGTTDTQYF
3	0.000324044	TGTGCCAGCAGACCGGGACGGACCATAATGAAGGAAAAACTGTTTTTT	CASRPGRTIMKEKLFF	TRBV27	TRBD1	TRBJ1-4	10	12	18	33	Tumor	Tumor_CASRPGRTIMKEKLFF
3	0.000324044	TGTGCAGAGAAAAGACCCAGAGACCAGGCAGGAACTGCTCTGATCTTT	CAEKRPRDQAGTALIF	TRAV13-2	.	TRAJ15	10	-1	-1	22	Tumor	Tumor_CAEKRPRDQAGTALIF
3	0.000324044	TGCGCCAGCAGCTTAAGGGAGGGAGGTTTGACAGATACGCAGTATTTT	CASSLREGGLTDTQYF	TRBV5-1	TRBD2	TRBJ2-3	13	16	22	30	Tumor	Tumor_CASSLREGGLTDTQYF
3	0.000324044	TGTGCCAGCAGTTGGAAGGACATTGGGGGTTTAATGGCTACACCTTC	CASSWKDI_GFNGYTF	TRBV6-2	TRBD1	TRBJ1-2	12	17	21	33	Tumor	Tumor_CASSWKDI_GFNGYTF
3	0.000324044	TGTGCTCTGAGTGACCCCGGACGATAGCAGCTATAAATTGATCTTC	CALSDPGR_SSYKLIF	TRAV19	.	TRAJ12	13	-1	-1	22	Tumor	Tumor_CALSDPGR_SSYKLIF
3	0.000324044	TGTGCTGTGGGTCTCCTTTTCTGGTGGCTACAATAAGCTGATTTTT	CAVGLLFW_GYNKLIF	TRAV8-3	.	TRAJ4	11	-1	-1	16	Tumor	Tumor_CAVGLLFW_GYNKLIF
3	0.000324044	TGTGCCACCTGGGACAGGCTCCGGGGGTTTCCATAAGAAACTCTTT	CATWDRLR_GFHKKLF	TRGV7	.	TRGJ2	18	-1	-1	32	Tumor	Tumor_CATWDRLR_GFHKKLF
3	0.000324044	TGTGCCAGCAGTTACACGGTTACTATTCCGCTATGGCTACACCTTC	CASSYTVT_FRYGYTF	TRBV6-5	.	TRBJ1-2	14	-1	-1	30	Tumor	Tumor_CASSYTVT_FRYGYTF
3	0.000324044	TGTGCTCTAAGTAACTCTGGGGCTGGGAGTTACCAACTCACTTTC	CALSNSGAGSYQLTF	TRAV16	.	TRAJ28	11	-1	-1	13	Tumor	Tumor_CALSNSGAGSYQLTF
3	0.000324044	TGTGCTCCCTTGACCTCTGGGGCTGGGAGTTACCAACTCACTTTC	CAPLTSGAGSYQLTF	TRAV16	.	TRAJ28	6	-1	-1	14	Tumor	Tumor_CAPLTSGAGSYQLTF
3	0.000324044	TGTGCTGTGAGGGCCTATGGAGGAAGCCAAGGAAATCTCATCTTT	CAVRAYGGSQGNLIF	TRAV1-2	.	TRAJ42	10	-1	-1	15	Tumor	Tumor_CAVRAYGGSQGNLIF
3	0.000324044	TGTGCTGTGAGAGCCCCCTCTGGCAACACAGGCAAACTAATCTTT	CAVRAPSGNTGKLIF	TRAV3	.	TRAJ37	12	-1	-1	17	Tumor	Tumor_CAVRAPSGNTGKLIF
3	0.000324044	TGTGCTGTGAGAGACATCGAAGAAGGAAGCTACATACCTACATTT	CAVRDIEEGSYIPTF	TRAV3	.	TRAJ6	16	-1	-1	23	Tumor	Tumor_CAVRDIEEGSYIPTF
3	0.000324044	TGTGCTACGGTCCCTCGGATGGATAGCAGCTATAAATTGATCTTC	CATVPRMDSSYKLIF	TRAV17	.	TRAJ12	9	-1	-1	15	Tumor	Tumor_CATVPRMDSSYKLIF
3	0.000324044	TGTGCCACCTGGGACGGACCACCGGATTATTATAAGAAACTCTTT	CATWDGPPDYYKKLF	TRGV4	.	TRGJ1	13	-1	-1	25	Tumor	Tumor_CATWDGPPDYYKKLF
3	0.000324044	TGTGCCACCAGTGACACCGGGACTAGTGCAGATACGCAGTATTTT	CATSDTGTSADTQYF	TRBV24-1	TRBD2	TRBJ2-3	13	16	25	28	Tumor	Tumor_CATSDTGTSADTQYF
3	0.000324044	TGTGCCAGTAGTGGTAGCGGGATGAGCTCCTACGAGCAGTACTTC	CASSGSGMSSYEQYF	TRBV19	TRBD2	TRBJ2-7	11	14	21	23	Tumor	Tumor_CASSGSGMSSYEQYF
3	0.000324044	TGTGCCAGCAGTGAAACCCCGGGCAGGGGATACGAGCAGTACTTC	CASSETPGRGYEQYF	TRBV6-1	TRBD1	TRBJ2-7	14	17	28	30	Tumor	Tumor_CASSETPGRGYEQYF
3	0.000324044	TGTGCCAGCAGCTTATACCAGGGCCCCTCCTACGAGCAGTACTTC	CASSLYQGPSYEQYF	TRBV11-3	TRBD2	TRBJ2-7	14	19	25	26	Tumor	Tumor_CASSLYQGPSYEQYF
3	0.000324044	TGTGCCAGCAGCTTACAAGCGGGAGTATCGGATACGCAGTATTTT	CASSLQAGVSDTQYF	TRBV14	TRBD2	TRBJ2-3	11	17	24	30	Tumor	Tumor_CASSLQAGVSDTQYF
3	0.000324044	TGTGCCAGCAGCCAGGGCACGGGGACTAGAGAGACCCAGTACTTC	CASSQGTGTRETQYF	TRBV13	TRBD2	TRBJ2-5	11	21	28	29	Tumor	Tumor_CASSQGTGTRETQYF
3	0.000324044	TGTGCCAGCAGCCAAGAAACAGGGGGCTTTGACGAGCAGTACTTC	CASSQETGGFDEQYF	TRBV3-1	TRBD1	TRBJ2-7	16	18	26	31	Tumor	Tumor_CASSQETGGFDEQYF
3	0.000324044	TGTGCCAGCAGCGCCACTAGCGGGAGTTTGGAGACCCAGTACTTC	CASSATSGSLETQYF	TRBV7-3	TRBD2	TRBJ2-5	11	15	25	30	Tumor	Tumor_CASSATSGSLETQYF
3	0.000324044	TGTGCCAGCAGCACTCGGGACGGACTGAACACTGAAGCTTTCTTT	CASSTRDGLNTEAFF	TRBV9	TRBD1	TRBJ1-1	11	15	20	25	Tumor	Tumor_CASSTRDGLNTEAFF
3	0.000324044	TGTGCACGGGGACTATCAGGAGGAGGTGCTGACGGACTCACCTTT	CARGLSGGGADGLTF	TRAV27	.	TRAJ45	5	-1	-1	15	Tumor	Tumor_CARGLSGGGADGLTF
3	0.000324044	TGCGCCAGCAGCCAAGAGTTAGGGCCTAGAGATACGCAGTATTTT	CASSQELGPRDTQYF	TRBV4-1	TRBD2	TRBJ2-3	16	20	25	29	Tumor	Tumor_CASSQELGPRDTQYF
3	0.000324044	TGCATCGTCCCGCTGGAAGGGGCTGGGAGTTACCAACTCACTTTC	CIVPLEGAGSYQLTF	TRAV26-1	.	TRAJ28	8	-1	-1	18	Tumor	Tumor_CIVPLEGAGSYQLTF
3	0.000324044	TGCAGTGCTAGACAACCTACTAGCGGGGAGGAGACCCAGTACTTC	CSARQPTSGEETQYF	TRBV20-1	TRBD2	TRBJ2-5	11	18	26	30	Tumor	Tumor_CSARQPTSGEETQYF
3	0.000324044	TGTGCAGCAAGCCTCCCTCTGGTGGCTACAATAAGCTGATTTTT	CAASLPL_GYNKLIF	TRAV13-1	.	TRAJ4	10	-1	-1	17	Tumor	Tumor_CAASLPL_GYNKLIF
3	0.000324044	TGTGCCACCTGGGATGGGCCCGGATTATTATAAGAAACTCTTT	CATWDGP_DYYKKLF	TRGV4	.	TRGJ1	20	-1	-1	23	Tumor	Tumor_CATWDGP_DYYKKLF
3	0.000324044	TGTGCTGTGAGTGATCGGGCCGCAGGCAACAAGCTAACTTTT	CAVSDRAAGNKLTF	TRAV8-4	.	TRAJ17	15	-1	-1	21	Tumor	Tumor_CAVSDRAAGNKLTF
3	0.000324044	TGTGCCTTGTACTATGGGGGACAGAACACTGAAGCTTTCTTT	CALYYGGQNTEAFF	TRBV30	TRBD1	TRBJ1-1	6	17	22	23	Tumor	Tumor_CALYYGGQNTEAFF
3	0.000324044	TGTGCCGTGAAGGGGTGGGGAAGCCAAGGAAATCTCATCTTT	CAVKGWGSQGNLIF	TRAV12-2	.	TRAJ42	10	-1	-1	18	Tumor	Tumor_CAVKGWGSQGNLIF
3	0.000324044	TGTGCCACCTGGGACGGGCGGAGGCGGTATAAGAAACTCTTT	CATWDGRRRYKKLF	TRGV2	.	TRGJ1	18	-1	-1	27	Tumor	Tumor_CATWDGRRRYKKLF
3	0.000324044	TGTGCCAGCAGTGAGATCTATAGCAATCAGCCCCAGCATTTT	CASSEIYSNQPQHF	TRBV2	.	TRBJ1-5	13	-1	-1	17	Tumor	Tumor_CASSEIYSNQPQHF
3	0.000324044	TGTGCCAGCAGCTCCCGGGACAGGCAAGAGACCCAGTACTTC	CASSSRDRQETQYF	TRBV11-3	TRBD1	TRBJ2-5	12	13	23	24	Tumor	Tumor_CASSSRDRQETQYF
3	0.000324044	TGTGCCAGCAGCTCCGGGAGCTCAAATGAAAAACTGTTTTTT	CASSSGSSNEKLFF	TRBV7-9	TRBD1	TRBJ1-4	12	13	18	24	Tumor	Tumor_CASSSGSSNEKLFF
3	0.000324044	TGTGCCAGCAGCTCAGACAGGGAGGTCAACGTCCTGACTTTC	CASSSDREVNVLTF	TRBV5-5	TRBD1	TRBJ2-6	12	15	21	26	Tumor	Tumor_CASSSDREVNVLTF
3	0.000324044	TGTGCCAGCAGCCAAGAAGGACTAAACTACGAGCAGTACTTC	CASSQEGLNYEQYF	TRBV3-1	TRBD2	TRBJ2-7	16	18	23	26	Tumor	Tumor_CASSQEGLNYEQYF
3	0.000324044	TGTGCCAGCAAAGGGACGGGAAGCACAGATACGCAGTATTTT	CASKGTGSTDTQYF	TRBV9	TRBD1	TRBJ2-3	9	16	20	21	Tumor	Tumor_CASKGTGSTDTQYF
3	0.000324044	TGTGCAATGAGGGCTTATAACCAGGGAGGAAAGCTTATCTTC	CAMRAYNQGGKLIF	TRAV12-3	.	TRAJ23	10	-1	-1	14	Tumor	Tumor_CAMRAYNQGGKLIF
3	0.000324044	TGTGCCTTGTGGGGAAGCCCCCTTATTATAAGAAACTCTTT	CALWGSP_YYKKLF	TRGV9	.	TRGJ2	12	-1	-1	22	Tumor	Tumor_CALWGSP_YYKKLF
3	0.000324044	TGTGCCAGCAGCCGGTTGGTGGGGTAAACACCATATATTTT	CASSRLV_VNTIYF	TRBV28	.	TRBJ1-3	10	-1	-1	25	Tumor	Tumor_CASSRLV_VNTIYF
3	0.000324044	TGTGCCACCTGGGACGGGCTGTTATTATAAGAAACTCTTT	CATWDGL_YYKKLF	TRGV2	.	TRGJ1	18	-1	-1	21	Tumor	Tumor_CATWDGL_YYKKLF
3	0.000324044	TGTGCTCTTGGGGAAGGATATGGAAACAAACTGGTCTTT	CALGEGYGNKLVF	TRDV1	.	TRAJ47	14	-1	-1	17	Tumor	Tumor_CALGEGYGNKLVF
3	0.000324044	TGTGCTGCGCCCCAAACTGGGGCAAACAACCTCTTCTTT	CAAPQTGANNLFF	TRAV1-2	.	TRAJ36	6	-1	-1	12	Tumor	Tumor_CAAPQTGANNLFF
3	0.000324044	TGTGCCTTGTGGGAGGTGTGGTATTATAAGAAACTCTTT	CALWEVWYYKKLF	TRGV9	.	TRGJ1	17	-1	-1	21	Tumor	Tumor_CALWEVWYYKKLF
3	0.000324044	TGTGCCGTGGGCCAGTACAATAACAATGACATGCGCTTT	CAVGQYNNNDMRF	TRAV39	.	TRAJ43	9	-1	-1	14	Tumor	Tumor_CAVGQYNNNDMRF
3	0.000324044	TGTGCCGTGAACATCCCAGGAACCTACAAATACACCTTT	CAVNIPGTYKYTF	TRAV12-2	.	TRAJ40	13	-1	-1	16	Tumor	Tumor_CAVNIPGTYKYTF
3	0.000324044	TGTGCCGTACCCCTCTTTGGAAATGAGAAATTAACCTTT	CAVPLFGNEKLTF	TRAV12-2	.	TRAJ48	7	-1	-1	14	Tumor	Tumor_CAVPLFGNEKLTF
3	0.000324044	TGTGCCACCTGGGATGGGCCGCGATATAAGAAACTCTTT	CATWDGPRYKKLF	TRGV4	.	TRGJ1	19	-1	-1	24	Tumor	Tumor_CATWDGPRYKKLF
3	0.000324044	TGTGCCACCCTCCGCCATTCCGGGTATGCACTCAACTTC	CATLRHSGYALNF	TRAV24	.	TRAJ41	5	-1	-1	16	Tumor	Tumor_CATLRHSGYALNF
3	0.000324044	TGTGCCAGCCTTAGCGGGGGCACAGATACGCAGTATTTT	CASLSGGTDTQYF	TRBV7-8	TRBD2	TRBJ2-3	8	11	17	19	Tumor	Tumor_CASLSGGTDTQYF
3	0.000324044	TGTGCCAGCAGCCCTGGGACCTCAGATACGCAGTATTTT	CASSPGTSDTQYF	TRBV12-3	TRBD1	TRBJ2-3	10	11	15	22	Tumor	Tumor_CASSPGTSDTQYF
3	0.000324044	TGTGCAGCAAGTGTGGATTCCGGGTATGCACTCAACTTC	CAASVDSGYALNF	TRAV13-1	.	TRAJ41	11	-1	-1	16	Tumor	Tumor_CAASVDSGYALNF
3	0.000324044	TGTGCAGCAAGCGCGTTGACCGGGTATGCACTCAACTTC	CAASALTGYALNF	TRAV29DV5	.	TRAJ41	14	-1	-1	19	Tumor	Tumor_CAASALTGYALNF
3	0.000324044	TGTGCAGACCTTGGAGGGGGAGCCCAGAAGCTGGTATTT	CADLGGGAQKLVF	TRAV13-2	.	TRAJ54	7	-1	-1	17	Tumor	Tumor_CADLGGGAQKLVF
3	0.000324044	TGTGCAGAGTTTTCTGGTGGCTACAATAAGCTGATTTTT	CAEFSGGYNKLIF	TRAV5	.	TRAJ4	8	-1	-1	8	Tumor	Tumor_CAEFSGGYNKLIF
3	0.000324044	TGTGCAGAGCTCACGGGAGGAGGAAACAAACTCACCTTT	CAELTGGGNKLTF	TRAV5	.	TRAJ10	8	-1	-1	9	Tumor	Tumor_CAELTGGGNKLTF
3	0.000324044	TGCGCCAGCAGTGAGTGGAAAAGCTACGAGCAGTACGTC	CASSEWKSYEQYV	TRBV10-2	.	TRBJ2-7	15	-1	-1	23	Tumor	Tumor_CASSEWKSYEQYV
3	0.000324044	TGCAGCGTTGACGGGACAACACACGCTGAAGCTTTCTTT	CSVDGTTHAEAFF	TRBV29-1	TRBD1	TRBJ1-1	10	11	17	25	Tumor	Tumor_CSVDGTTHAEAFF
3	0.000324044	TGTGCTGCGTGGCGGAGGTTTATTATAAGAAACTCTTT	CAAWRR_YYKKLF	TRGV10	.	TRGJ1	11	-1	-1	19	Tumor	Tumor_CAAWRR_YYKKLF
3	0.000324044	TGTGCCACCTGGGTCAGTCGTATTATAAGAAACTCTTT	CATWVS_YYKKLF	TRGV3	.	TRGJ1	16	-1	-1	20	Tumor	Tumor_CATWVS_YYKKLF
3	0.000324044	TGTGCCACCTGGGACAGGTTATTATAAGAAACTCTTT	CATWDR_YYKKLF	TRGV7	.	TRGJ1	17	-1	-1	18	Tumor	Tumor_CATWDR_YYKKLF
3	0.000324044	TGTGTTGTGAGTGATGACTTCAACAAATTTTACTTT	CVVSDDFNKFYF	TRAV8-2	.	TRAJ21	18	-1	-1	16	Tumor	Tumor_CVVSDDFNKFYF
3	0.000324044	TGTGTGGTGAACAATAACACCGACAAGCTCATCTTT	CVVNNNTDKLIF	TRAV12-1	.	TRAJ34	12	-1	-1	13	Tumor	Tumor_CVVNNNTDKLIF
3	0.000324044	TGTGCCGTCCCGAACAGAGATGACAAGATCATCTTT	CAVPNRDDKIIF	TRAV12-2	.	TRAJ30	7	-1	-1	11	Tumor	Tumor_CAVPNRDDKIIF
3	0.000324044	TGTGCCGCCGATACTGGAGGCTTCAAAACTATCTTT	CAADTGGFKTIF	TRAV12-2	.	TRAJ9	6	-1	-1	10	Tumor	Tumor_CAADTGGFKTIF
3	0.000324044	TGTGCCACCTGGGATCCCACTACGGTGAAACTCTTT	CATWDPTTVKLF	TRGV5	.	TRGJ1	13	-1	-1	26	Tumor	Tumor_CATWDPTTVKLF
3	0.000324044	TGTGCCAGCAGTGAGCGGAACACTGAAGCTTTCTTT	CASSERNTEAFF	TRBV5-4	.	TRBJ1-1	10	-1	-1	17	Tumor	Tumor_CASSERNTEAFF
3	0.000324044	TGTGCAGAGTGGAGCAGTGCTTCCAAGATAATCTTT	CAEWSSASKIIF	TRAV5	.	TRAJ3	8	-1	-1	12	Tumor	Tumor_CAEWSSASKIIF
3	0.000324044	TGTGCAACCGCCCGTAACACCGACAAGCTCATCTTT	CATARNTDKLIF	TRAV29DV5	.	TRAJ34	5	-1	-1	14	Tumor	Tumor_CATARNTDKLIF
3	0.000324044	TGCTACATGAACACAGGCTTTCAGAAACTTGTATTT	CYMNTGFQKLVF	TRAV22	.	TRAJ8	1	-1	-1	5	Tumor	Tumor_CYMNTGFQKLVF
3	0.000324044	TGCCTCGTGGGTGGGGGAAACACACCTCTTGTCTTT	CLVGGGNTPLVF	TRAV4	.	TRAJ29	12	-1	-1	15	Tumor	Tumor_CLVGGGNTPLVF
3	0.000324044	TGTGCCACCTGGGACACCACCTAAGAAACTCTTT	CATWDT_PKKLF	TRGV3	.	TRGJ2	15	-1	-1	21	Tumor	Tumor_CATWDT_PKKLF
3	0.000324044	TGTGCCACCTGGGAATTATTATAAGAAACTCTTT	CATWEL_YKKLF	TRGV5	.	TRGJ1	13	-1	-1	12	Tumor	Tumor_CATWEL_YKKLF
3	0.000324044	TGTGCTGCGTGGGATGATTATAAGAAACTCTTT	CAAWDDYKKLF	TRGV10	.	TRGJ1	14	-1	-1	16	Tumor	Tumor_CAAWDDYKKLF
3	0.000324044	TGTGCCACCTGGGACAGGTTTAAGAAACTCTTT	CATWDRFKKLF	TRGV5	.	TRGJ1	17	-1	-1	20	Tumor	Tumor_CATWDRFKKLF
3	0.000324044	TGTGCCAGTAGTATGACCGACGAGCAGTACTTC	CASSMTDEQYF	TRBV19	.	TRBJ2-7	13	-1	-1	19	Tumor	Tumor_CASSMTDEQYF
3	0.000324044	TGTGCAATGAGGCACGACTACAAGCTCAGCTTT	CAMRHDYKLSF	TRAV12-3	.	TRAJ20	10	-1	-1	13	Tumor	Tumor_CAMRHDYKLSF
3	0.000324044	TGTGCCACCTGGCCTCGGGAGAGAAACTCTTT	CATWP_GEKLF	TRGV2	.	TRGJ1	11	-1	-1	21	Tumor	Tumor_CATWP_GEKLF
3	0.000324044	TGTGCTGCGTGGGCCGTATAAGAAACTCTTT	CAAWA_YKKLF	TRGV10	.	TRGJ1	12	-1	-1	16	Tumor	Tumor_CAAWA_YKKLF
3	0.000324044	TGTGTGGTGAACTTAGGGGACATGCGCTTT	CVVNLGDMRF	TRAV12-1	.	TRAJ43	11	-1	-1	18	Tumor	Tumor_CVVNLGDMRF
3	0.000324044	TGTGCTGGGTTCACCGACAAGCTCATCTTT	CAGFTDKLIF	TRAV35	.	TRAJ34	8	-1	-1	11	Tumor	Tumor_CAGFTDKLIF
3	0.000324044	ATAACGACTACCGGGAAGGAGAAACTCTTT	ITTTGKEKLF	TRGV2	.	TRGJ1	-1	-1	-1	19	Tumor	Tumor_ITTTGKEKLF
3	0.000324044	CGAAGCAACACAGGCAAACTAATCTTT	RSNTGKLIF	TRAV27	.	TRAJ37	-1	-1	-1	4	Tumor	Tumor_RSNTGKLIF
3	0.000324044	TGTGCTTGGGCGACAAAACTCTTT	CAWATKLF	TRGV10	.	TRGJ1	5	-1	-1	15	Tumor	Tumor_CAWATKLF
2	0.000216029	TGTGCCAGCAGCCCCCCCACAGCGGGAGGGGGGGACTTGAGCACAGATACGCAGTATTTT	CASSPPTAGGGDLSTDTQYF	TRBV28	TRBD2	TRBJ2-3	10	20	29	39	Tumor	Tumor_CASSPPTAGGGDLSTDTQYF
2	0.000216029	TGTGCCAGCAGCTTGGGTGCTAGCGGGAGTCCCTCCTCCTACAATGAGCAGTTCTTC	CASSLGASGSPSSYNEQFF	TRBV7-9	TRBD2	TRBJ2-1	13	19	28	35	Tumor	Tumor_CASSLGASGSPSSYNEQFF
2	0.000216029	TGCACCAGCAGCCACACCCTGGGCCGAGGACTAGTTTCGTCTACGAGCAGTACTTC	CTSSHTLGR_TSFVYEQYF	TRBV1	TRBD2	TRBJ2-7	13	27	33	40	Tumor	Tumor_CTSSHTLGR_TSFVYEQYF
2	0.000216029	TGCAGTGCTAGAGACGGTTCGGGGCGGGAGGGCCCGTTGAATGAGCAGTTCTTC	CSARDGSGREGPLNEQFF	TRBV20-1	TRBD2	TRBJ2-1	13	23	34	39	Tumor	Tumor_CSARDGSGREGPLNEQFF
2	0.000216029	TGTGCCAGCAGTGAACACTCTTTCTAGCGGCTAGCACAGATACGCAGTATTTT	CASSEHSF*_ASTDTQYF	TRBV2	TRBD2	TRBJ2-3	14	23	28	29	Tumor	Tumor_CASSEHSF*_ASTDTQYF
2	0.000216029	TGTGCTGTGACGGCTAAGTATTCAGGAGGAGGTGCTGACGGACTCACCTTT	CAVTAKYSGGGADGLTF	TRAV21	.	TRAJ45	9	-1	-1	17	Tumor	Tumor_CAVTAKYSGGGADGLTF
2	0.000216029	TGTGCCAGCAGTGGTATCGGGCCCGTGTGGGGGGAAGAGACCCAGTACTTC	CASSGIGPVWGEETQYF	TRBV6-5	TRBD2	TRBJ2-5	11	18	23	34	Tumor	Tumor_CASSGIGPVWGEETQYF
2	0.000216029	TGTGCCAGCAGCGGAGAGGTCTGGCGGGAGGGCTGAGAGACCCAGTACTTC	CASSGEVWREG*ETQYF	TRBV7-8	TRBD2	TRBJ2-5	11	23	32	35	Tumor	Tumor_CASSGEVWREG*ETQYF
2	0.000216029	TGCCTCGTGGGTGACGCGAATTATGGTGGTGCTACAAACAAGCTCATCTTT	CLVGDANYGGATNKLIF	TRAV4	.	TRAJ32	14	-1	-1	17	Tumor	Tumor_CLVGDANYGGATNKLIF
2	0.000216029	TGTGCCAGTTCCCCTCTTCGGCGGGAGGCTTCCAAGAGACCCAGTACTTC	CASSPLRR_GFQETQYF	TRBV19	TRBD2	TRBJ2-5	8	20	27	31	Tumor	Tumor_CASSPLRR_GFQETQYF
2	0.000216029	TGCGCCAGCAGTCAATCGAAGAACCCAGATGGGTGGATACGCAGTATTTT	CASSQSKN_RWVDTQYF	TRBV23-1	.	TRBJ2-3	18	-1	-1	35	Tumor	Tumor_CASSQSKN_RWVDTQYF
2	0.000216029	TGCGCCAGCAGTCAACTTCCGCGAAGGGTGCCAAAAACATTCAGTACTTC	CASSQLPR_GAKNIQYF	TRBV23-1	.	TRBJ2-4	14	-1	-1	29	Tumor	Tumor_CASSQLPR_GAKNIQYF
2	0.000216029	TGTGCCGTGAACAGGACAAGAAGGAGGAGGTGCTGACGGACTCACCTTT	CAVNRTRR_GGADGLTF	TRAV12-2	.	TRAJ45	12	-1	-1	21	Tumor	Tumor_CAVNRTRR_GGADGLTF
2	0.000216029	TGTGTTGTGAGATCTATTTCTTCTGGTTCTGCAAGGCAACTGACCTTT	CVVRSISSGSARQLTF	TRAV8-2	.	TRAJ22	10	-1	-1	15	Tumor	Tumor_CVVRSISSGSARQLTF
2	0.000216029	TGTGCTTATAGGAGCCACGTAAACACCAATGCAGGCAAATCAACCTTT	CAYRSHVNTNAGKSTF	TRAV38-2DV8	.	TRAJ27	14	-1	-1	21	Tumor	Tumor_CAYRSHVNTNAGKSTF
2	0.000216029	TGTGCTGTCCCGTTCCTTAATGCTGGCAACAACCGTAAGCTGATTTGG	CAVPFLNAGNNRKLIW	TRAV8-4	.	TRAJ38	7	-1	-1	17	Tumor	Tumor_CAVPFLNAGNNRKLIW
2	0.000216029	TGTGCTGTGAGAGATATGGGGACGGGAGGAGGAAACAAACTCACCTTT	CAVRDMGTGGGNKLTF	TRAV1-2	.	TRAJ10	14	-1	-1	21	Tumor	Tumor_CAVRDMGTGGGNKLTF
2	0.000216029	TGTGCTGCGTGGGAATAGGGTTTTTCGGATTATTATAAGAAACTCTTT	CAAWE*GFSDYYKKLF	TRGV10	.	TRGJ1	13	-1	-1	23	Tumor	Tumor_CAAWE*GFSDYYKKLF
2	0.000216029	TGTGCCTGCAGCCGAACCCCACTGGGAACTAATGAAAAACTGTTTTTT	CACSRTPLGTNEKLFF	TRBV28	.	TRBJ1-4	10	-1	-1	26	Tumor	Tumor_CACSRTPLGTNEKLFF
2	0.000216029	TGTGCCAGCAGTGACTCTCCGGCTAGCGGGAGCTACGAGCAGTACTTC	CASSDSPASGSYEQYF	TRBV6-4	TRBD2	TRBJ2-7	16	22	31	32	Tumor	Tumor_CASSDSPASGSYEQYF
2	0.000216029	TGTGCCAGCAGCTTAAGCTCAGGTGCGCCTGGGAACACCATATATTTT	CASSLSSGAPGNTIYF	TRBV7-8	.	TRBJ1-3	14	-1	-1	28	Tumor	Tumor_CASSLSSGAPGNTIYF
2	0.000216029	TGTGCCAGCAGCCCGGACAGGACAGGCAGCAATCAGCCCCAGCATTTT	CASSPDRTGSNQPQHF	TRBV7-9	TRBD1	TRBJ1-5	11	14	20	27	Tumor	Tumor_CASSPDRTGSNQPQHF
2	0.000216029	TGCGCCAGCAGCTTGGCGGGAGCGGGATACTACAATGAGCAGTTCTTC	CASSLAGAGYYNEQFF	TRBV5-1	TRBD2	TRBJ2-1	16	20	26	29	Tumor	Tumor_CASSLAGAGYYNEQFF
2	0.000216029	TGCAGTGCTAGAGGGGTAGCCCTGACGGGCAATCAGCCCCAGCATTTT	CSARGVALTGNQPQHF	TRBV20-1	TRBD1	TRBJ1-5	12	19	23	28	Tumor	Tumor_CSARGVALTGNQPQHF
2	0.000216029	GGTGCCAGCAGCTTGGAGGCGGGGGGCTCCTACAATGAGCAGTTCTTC	GASSLEAGGSYNEQFF	TRBV5-5	TRBD1	TRBJ2-1	15	20	24	25	Tumor	Tumor_GASSLEAGGSYNEQFF
2	0.000216029	TGTGCTTATAGGAGCGTCATTTTTTGGGAGCCCAGAAGCTGGTATTT	CAYRSVIF_GAQKLVF	TRAV38-2DV8	.	TRAJ54	15	-1	-1	25	Tumor	Tumor_CAYRSVIF_GAQKLVF
2	0.000216029	TGTGCCAGCACCCGGGGTTGCCCAGCTCCTACAATGAGCAGTTCTTC	CASTRGCP_SYNEQFF	TRBV27	TRBD1	TRBJ2-1	9	10	15	23	Tumor	Tumor_CASTRGCP_SYNEQFF
2	0.000216029	TGTGCCAGCAGCAAAGGGACGGGGAGGGTAATTCACCCCTCCACTTT	CASSKGTG_GNSPLHF	TRBV21-1	TRBD2	TRBJ1-6	15	21	27	28	Tumor	Tumor_CASSKGTG_GNSPLHF
2	0.000216029	TGTGCCGTGAACGAAGACAGGAGGAGGTGCTGACGGACTCACCTTT	CAVNEDRR_GADGLTF	TRAV12-2	.	TRAJ45	11	-1	-1	17	Tumor	Tumor_CAVNEDRR_GADGLTF
2	0.000216029	TGTGCTGTGCAGGCCTAAGGGGATAGCAACTATCAGTTAATCTGG	CAVQA*GDSNYQLIW	TRAV20	.	TRAJ33	15	-1	-1	20	Tumor	Tumor_CAVQA*GDSNYQLIW
2	0.000216029	TGTGCTGTGGATAGTATCTTGGGCACTGCCAGTAAACTCACCTTT	CAVDSILGTASKLTF	TRAV22	.	TRAJ44	10	-1	-1	21	Tumor	Tumor_CAVDSILGTASKLTF
2	0.000216029	TGTGCTGTGAGAGATAGGGGCGGTGCTACAAACAAGCTCATCTTT	CAVRDRGGATNKLIF	TRAV1-2	.	TRAJ32	14	-1	-1	18	Tumor	Tumor_CAVRDRGGATNKLIF
2	0.000216029	TGTGCCTTGTGGGAGGTGTATTTGGAGTCTTATAAGAAACTCTTT	CALWEVYLESYKKLF	TRGV9	.	TRGJ1	17	-1	-1	29	Tumor	Tumor_CALWEVYLESYKKLF
2	0.000216029	TGTGCCGGAAAAAGCGGGAGGGCACCTCAAGAGACCCAGTACTTC	CAGKSGRAPQETQYF	TRBV7-3	TRBD2	TRBJ2-5	5	12	22	27	Tumor	Tumor_CAGKSGRAPQETQYF
2	0.000216029	TGTGCCATCAAAAGGACTAGCGGTACCTACAATGAGTAGTTCTTC	CAIKRTSGTYNE*FF	TRBV10-3	TRBD2	TRBJ2-1	9	13	22	25	Tumor	Tumor_CAIKRTSGTYNE*FF
2	0.000216029	TGTGCCACCTGGGATTGGAGTGAGGGGGGAACAATCAAGACGTTT	CATWDWSEGGTIKTF	TRGV8	.	TRGJP2	14	-1	-1	33	Tumor	Tumor_CATWDWSEGGTIKTF
2	0.000216029	TGTGCCAGCGAAAGTAGGCAGGGGAGTTTGGAGACCCAGTACTTC	CASESRQGSLETQYF	TRBV27	TRBD1	TRBJ2-5	8	18	23	30	Tumor	Tumor_CASESRQGSLETQYF
2	0.000216029	TGTGCCAGCAGCTTGAACCAGGGATGGAACACTGAAGCTTTCTTT	CASSLNQGWNTEAFF	TRBV5-4	TRBD1	TRBJ1-1	14	18	22	26	Tumor	Tumor_CASSLNQGWNTEAFF
2	0.000216029	TGTGCCAGCAGCTTATGGAGCGCGAGGGGGCATACGCAGTATTTT	CASSLWSARGHTQYF	TRBV7-8	TRBD1	TRBJ2-3	14	24	30	31	Tumor	Tumor_CASSLWSARGHTQYF
2	0.000216029	TGTGCCAGCAGCTTAGCGCCCAGGGAAGGAAACACCATATATTTT	CASSLAPREGNTIYF	TRBV7-9	TRBD1	TRBJ1-3	18	20	24	27	Tumor	Tumor_CASSLAPREGNTIYF
2	0.000216029	TGTGCCAGCAGCTCGGGGGTGAATTTGAACACTGAAGCTTTCTTT	CASSSGVNLNTEAFF	TRBV11-2	TRBD1	TRBJ1-1	12	14	18	25	Tumor	Tumor_CASSSGVNLNTEAFF
2	0.000216029	TGTGCCAGCAGCCCTATCAAGGGTCCTAACTCTGGCTACACCTTC	CASSPIKGPNSGYTF	TRBV7-6	.	TRBJ1-2	11	-1	-1	25	Tumor	Tumor_CASSPIKGPNSGYTF
2	0.000216029	TGTGCCAGCAGCCCCAACCTAGGGGGCACAGATACGCAATATTTT	CASSPNLGGTDTQYF	TRBV11-3	TRBD1	TRBJ2-3	11	20	24	25	Tumor	Tumor_CASSPNLGGTDTQYF
2	0.000216029	TGTGCAGCAAGCCGTCCAACTGACAGCTGGGGGAAATTGCAGTTT	CAASRPTDSWGKLQF	TRAV29DV5	.	TRAJ24	11	-1	-1	16	Tumor	Tumor_CAASRPTDSWGKLQF
2	0.000216029	TGCCTCGTGGTTGACCTCTATTCAGGATACAGCACCCTCACCTTT	CLVVDLYSGYSTLTF	TRAV4	.	TRAJ11	14	-1	-1	19	Tumor	Tumor_CLVVDLYSGYSTLTF
2	0.000216029	TGCAGTGCTAGGGGCGGCGGGAGGGAGGACGATGAGCAGTTCTTC	CSARGGGREDDEQFF	TRBV20-1	TRBD2	TRBJ2-1	10	16	24	31	Tumor	Tumor_CSARGGGREDDEQFF
2	0.000216029	TGCAGTGCTAGAGGACCGGGAGGGCCGACCGGGGGGCTGTTTTTT	CSARGPGGPTGGLFF	TRBV20-1	TRBD2	TRBJ2-2	12	16	25	27	Tumor	Tumor_CSARGPGGPTGGLFF
2	0.000216029	TGCAGTGCCAGAGGACCGGGAGGGCCGACCGGGGAGCTGTTTTTT	CSARGPGGPTGELFF	TRBV20-1	TRBD2	TRBJ2-2	12	16	25	27	Tumor	Tumor_CSARGPGGPTGELFF
2	0.000216029	TGTGCCACCTGGGAGGAGTTAAAGGGAGTTATAAGAAACTCTTT	CATWEEL_GSYKKLF	TRGV3	.	TRGJ1	13	-1	-1	28	Tumor	Tumor_CATWEEL_GSYKKLF
2	0.000216029	CGTGCCAGCAGCCACCGGGACTAGCGGACTACGAGCAGTACGTC	RASSHRD_ADYEQYV	TRBV7-3	TRBD2	TRBJ2-7	11	14	26	28	Tumor	Tumor_RASSHRD_ADYEQYV
2	0.000216029	TGTGCCACCTGGGATAGGGGAAACTGGTTGGTTCAAGATATTT	CATWDRG_TGWFKIF	TRGV8	.	TRGJP1	17	-1	-1	22	Tumor	Tumor_CATWDRG_TGWFKIF
2	0.000216029	TGTGTGGTGACCGTTGGGTCAACCCTGGGGAGGCTATACTTT	CVVTVGSTLGRLYF	TRAV12-1	.	TRAJ18	9	-1	-1	18	Tumor	Tumor_CVVTVGSTLGRLYF
2	0.000216029	TGTGTGGTGAACAGATTGGGAGGAAGCTACATACCTACATTT	CVVNRLGGSYIPTF	TRAV12-1	.	TRAJ6	12	-1	-1	18	Tumor	Tumor_CVVNRLGGSYIPTF
2	0.000216029	TGTGCTTTCTTTAGTGGAGGTAGCAACTATAAACTGACATTT	CAFFSGGSNYKLTF	TRAV38-2DV8	.	TRAJ53	6	-1	-1	11	Tumor	Tumor_CAFFSGGSNYKLTF
2	0.000216029	TGTGCTGTGTGCCCAACTGACAGCTGGGGGAAATTGCAGTTT	CAVCPTDSWGKLQF	TRAV21	.	TRAJ24	8	-1	-1	13	Tumor	Tumor_CAVCPTDSWGKLQF
2	0.000216029	TGTGCTGTGAGGGGGAGGGCAGGAACCTACAAATACATCTTT	CAVRGRAGTYKYIF	TRAV1-2	.	TRAJ40	10	-1	-1	19	Tumor	Tumor_CAVRGRAGTYKYIF
2	0.000216029	TGTGCCTTGTGGGAGGTGCAGTGGTATTATAAGAAACTCTTT	CALWEVQWYYKKLF	TRGV9	.	TRGJ1	19	-1	-1	24	Tumor	Tumor_CALWEVQWYYKKLF
2	0.000216029	TGTGCCGTGTTTCATCTCTATAACACCGACAAGCTCATCTTT	CAVFHLYNTDKLIF	TRAV39	.	TRAJ34	8	-1	-1	18	Tumor	Tumor_CAVFHLYNTDKLIF
2	0.000216029	TGTGCCACCTGGGATGGGCCAACGTATTATAAGAAACTCTTT	CATWDGPTYYKKLF	TRGV4	.	TRGJ1	19	-1	-1	24	Tumor	Tumor_CATWDGPTYYKKLF
2	0.000216029	TGTGCCACCTGGGAATTATTGGATTATTATAAGAAACTCTTT	CATWELLDYYKKLF	TRGV5	.	TRGJ1	13	-1	-1	22	Tumor	Tumor_CATWELLDYYKKLF
2	0.000216029	TGTGCCACCAGCATGACAGGGCCTCATCAGCCCCAGCATTTT	CATSMTGPHQPQHF	TRBV15	TRBD1	TRBJ1-5	12	14	20	25	Tumor	Tumor_CATSMTGPHQPQHF
2	0.000216029	TGTGCCACCAGCAGTCCTAGCGGCCAAGAGACCCAGTCCTTC	CATSSPSGQETQSF	TRBV15	TRBD2	TRBJ2-5	13	16	22	23	Tumor	Tumor_CATSSPSGQETQSF
2	0.000216029	TGTGCCAGCAGTGAGGGGGGTATGAACACTGAAGCTTTCTTT	CASSEGGMNTEAFF	TRBV2	TRBD1	TRBJ1-1	13	14	18	21	Tumor	Tumor_CASSEGGMNTEAFF
2	0.000216029	TGTGCCAGCAGTGAAGACAGGGTCCCCTACGAGCAGTACTTC	CASSEDRVPYEQYF	TRBV2	TRBD1	TRBJ2-7	15	16	21	25	Tumor	Tumor_CASSEDRVPYEQYF
2	0.000216029	TGTGCCAGCAGTAAAGGGATCGGCAATCAGCCCCAGCATTTT	CASSKGIGNQPQHF	TRBV28	.	TRBJ1-5	11	-1	-1	22	Tumor	Tumor_CASSKGIGNQPQHF
2	0.000216029	TGTGCCAGCAGCTTAGAACAGGCCCATGTAGAGCAGTTCTTC	CASSLEQAHVEQFF	TRBV11-2	TRBD1	TRBJ2-1	16	17	21	30	Tumor	Tumor_CASSLEQAHVEQFF
2	0.000216029	TGTGCCAGCAGCTCCCAGGGGTCCATGTATGGCTACACCTTC	CASSSQGSMYGYTF	TRBV7-9	TRBD1	TRBJ1-2	12	15	20	27	Tumor	Tumor_CASSSQGSMYGYTF
2	0.000216029	TGTGCCAGCAGCCAAGGACGGACTTGGGATACGCAGTATTTT	CASSQGRTWDTQYF	TRBV14	TRBD2	TRBJ2-3	15	19	23	27	Tumor	Tumor_CASSQGRTWDTQYF
2	0.000216029	TGTGCCAGCAGACCCACACTACTAAATTACGAGCAGTATGTC	CASRPTLLNYEQYV	TRBV6-5	.	TRBJ2-7	10	-1	-1	27	Tumor	Tumor_CASRPTLLNYEQYV
2	0.000216029	TGTGCAGCAAGCTTCCCGAACACCGGTAACCAGTTCTATTTT	CAASFPNTGNQFYF	TRAV29DV5	.	TRAJ49	11	-1	-1	16	Tumor	Tumor_CAASFPNTGNQFYF
2	0.000216029	TGTGCAGAGGCCCGCTCTGGGGGTTACCAGAAAGTTACCTTT	CAEARSGGYQKVTF	TRAV5	.	TRAJ13	8	-1	-1	15	Tumor	Tumor_CAEARSGGYQKVTF
2	0.000216029	TGCGGCACAGAGGATGGAGGTAGCAACTATAAACTGACATTT	CGTEDGGSNYKLTF	TRAV30	.	TRAJ53	11	-1	-1	14	Tumor	Tumor_CGTEDGGSNYKLTF
2	0.000216029	TGCAGTGCTAGATCCCCATGGGTAAACACTGAAGCTTTCTTT	CSARSPWVNTEAFF	TRBV20-1	.	TRBJ1-1	11	-1	-1	24	Tumor	Tumor_CSARSPWVNTEAFF
2	0.000216029	TGCAGTGCTAGATCGCGGGACTCTTACAATGAGCAGTTCTTC	CSARSRDSYNEQFF	TRBV20-1	TRBD2	TRBJ2-1	11	14	19	20	Tumor	Tumor_CSARSRDSYNEQFF
2	0.000216029	TGCAGTGCTAGAGAGGCTCGTATGACGGATGAGCAGTTCTTC	CSAREARMTDEQFF	TRBV20-1	.	TRBJ2-1	13	-1	-1	28	Tumor	Tumor_CSAREARMTDEQFF
2	0.000216029	TGTGCCACCTGGGATAGGGTTATTAAGATAAGAAACTCTTT	CATWDRV_*DKKLF	TRGV8	.	TRGJ1	17	-1	-1	27	Tumor	Tumor_CATWDRV_*DKKLF
2	0.000216029	TGTGCCACCTGGGACGCCGCCCGAAAGGTAAGAAACTCTTT	CATWDAA_KGKKLF	TRGV3	.	TRGJ1	14	-1	-1	28	Tumor	Tumor_CATWDAA_KGKKLF
2	0.000216029	TGTTCAACCCTCAGGAGGAGGTGCTGACGGACTCACCTTT	CSTLRRR_ADGLTF	TRAV13-2	.	TRAJ45	2	-1	-1	10	Tumor	Tumor_CSTLRRR_ADGLTF
2	0.000216029	TGTGCCTTGTGGGAGGCGAAATTATTATAAGAAACTCTTT	CALWEAK_YYKKLF	TRGV9	.	TRGJ2	15	-1	-1	19	Tumor	Tumor_CALWEAK_YYKKLF
2	0.000216029	TGTGCCACCTGGGACAGGCCGGGGTTATAAGAAACTCTTT	CATWDRP_GYKKLF	TRGV3	.	TRGJ1	19	-1	-1	24	Tumor	Tumor_CATWDRP_GYKKLF
2	0.000216029	TGTGCTTATTACCCTTCACGGAACTATCAGTTAATCTGG	CAYYPSRNYQLIW	TRAV38-2DV8	.	TRAJ33	8	-1	-1	21	Tumor	Tumor_CAYYPSRNYQLIW
2	0.000216029	TGTGCTGTTTTTTATAACCAGGGAGGAAAGCTTATCTTC	CAVFYNQGGKLIF	TRAV1-2	.	TRAJ23	7	-1	-1	10	Tumor	Tumor_CAVFYNQGGKLIF
2	0.000216029	TGTGCTGTGAGGGGTTTTAATAACAATGACATGCGCTTT	CAVRGFNNNDMRF	TRAV8-4	.	TRAJ43	10	-1	-1	18	Tumor	Tumor_CAVRGFNNNDMRF
2	0.000216029	TGTGCCTTGTGGGACGCCGCTTATTATAAGAAACTCTTT	CALWDAAYYKKLF	TRGV9	.	TRGJ1	13	-1	-1	20	Tumor	Tumor_CALWDAAYYKKLF
2	0.000216029	TGTGCCCCTGGCAGGGGCCAGGGAGGAAAGCTTATCTTC	CAPGRGQGGKLIF	TRAV24	.	TRAJ23	5	-1	-1	17	Tumor	Tumor_CAPGRGQGGKLIF
2	0.000216029	TGTGCCATCAGTGAGCTTACAGGGGCTGAAGCTTTCTTT	CAISELTGAEAFF	TRBV10-3	TRBD1	TRBJ1-1	14	18	24	25	Tumor	Tumor_CAISELTGAEAFF
2	0.000216029	TGTGCCACCTGGGCCCAGAATTATTATAAGAAACTCTTT	CATWAQNYYKKLF	TRGV5	.	TRGJ1	12	-1	-1	17	Tumor	Tumor_CATWAQNYYKKLF
2	0.000216029	TGTGCCACCAGCAGTGGGACTAACTATGGCTACTCCTTC	CATSSGTNYGYSF	TRBV15	.	TRBJ1-2	13	-1	-1	19	Tumor	Tumor_CATSSGTNYGYSF
2	0.000216029	TGTGCCAGCAGGTCGGACTCCTACAATGAGCAGGTCTTC	CASRSDSYNEQVF	TRBV7-9	.	TRBJ2-1	10	-1	-1	17	Tumor	Tumor_CASRSDSYNEQVF
2	0.000216029	TGTGCAGCAAGTATAGGAGCAGGCAACATGCTCACCTTT	CAASIGAGNMLTF	TRAV13-1	.	TRAJ39	14	-1	-1	18	Tumor	Tumor_CAASIGAGNMLTF
2	0.000216029	TGTGCAGCAAGCGGGCAGGCAGGAACTGCTCTGATCTTT	CAASGQAGTALIF	TRAV29DV5	.	TRAJ15	12	-1	-1	15	Tumor	Tumor_CAASGQAGTALIF
2	0.000216029	TGCCTCGTGGGTGACAGGGGTGGTCAGAATTTTGTCTTT	CLVGDRGGQNFVF	TRAV4	.	TRAJ26	15	-1	-1	20	Tumor	Tumor_CLVGDRGGQNFVF
2	0.000216029	TGCGCCAGCAGCCTAGTTTACAGGAATACAGCTTTCTTT	CASSLVYRNTAFF	TRBV4-1	TRBD1	TRBJ1-1	12	19	23	29	Tumor	Tumor_CASSLVYRNTAFF
2	0.000216029	TGCAGTGCTAGAGAGACTAGACACGATGAGCAGTTCTTC	CSARETRHDEQFF	TRBV20-1	TRBD2	TRBJ2-1	13	14	19	25	Tumor	Tumor_CSARETRHDEQFF
2	0.000216029	GTGGGGGCTGGGGGTAGCAACACAGGCAAACTAATCTTT	VGAGGSNTGKLIF	TRAV12-1	.	TRAJ37	-1	-1	-1	16	Tumor	Tumor_VGAGGSNTGKLIF
2	0.000216029	TGTGCTGCGTGGGATCCCTTATTATAAGAAACTCTTT	CAAWDP_YYKKLF	TRGV10	.	TRGJ1	14	-1	-1	18	Tumor	Tumor_CAAWDP_YYKKLF
2	0.000216029	TGTGCCAGCCTTGGAACGGGCCTACGAGCAGTACGTC	CASLGT_AYEQYV	TRBV5-4	.	TRBJ2-7	8	-1	-1	20	Tumor	Tumor_CASLGT_AYEQYV
2	0.000216029	TGTGTGGTGAAGTCCAATAACAATGACATGCGCTTT	CVVKSNNNDMRF	TRAV12-1	.	TRAJ43	10	-1	-1	14	Tumor	Tumor_CVVKSNNNDMRF
2	0.000216029	TGTGCTCTGTCCAGCAGTGCTTCCAAGATAATCTTT	CALSSSASKIIF	TRAV9-2	.	TRAJ3	8	-1	-1	11	Tumor	Tumor_CALSSSASKIIF
2	0.000216029	TGTGCTCTGAGTGACAATAACAATGACATGCGCTTT	CALSDNNNDMRF	TRAV19	.	TRAJ43	13	-1	-1	13	Tumor	Tumor_CALSDNNNDMRF
2	0.000216029	TGTGCTGTTAAATACAACACCGACAAGCTCATCTTT	CAVKYNTDKLIF	TRAV41	.	TRAJ34	7	-1	-1	15	Tumor	Tumor_CAVKYNTDKLIF
2	0.000216029	TGTGCTGTGAGCGACAGCAACTATCAGTTAATCTGG	CAVSDSNYQLIW	TRAV1-2	.	TRAJ33	10	-1	-1	15	Tumor	Tumor_CAVSDSNYQLIW
2	0.000216029	TGTGCTGTGAGAGATAGCAACTATCAGTTAATCTGG	CAVRDSNYQLIW	TRAV1-2	.	TRAJ33	14	-1	-1	12	Tumor	Tumor_CAVRDSNYQLIW
2	0.000216029	TGTGCTGCGTGGGCAAATTATTATAAGAAACTCTTT	CAAWANYYKKLF	TRGV10	.	TRGJ1	12	-1	-1	15	Tumor	Tumor_CAAWANYYKKLF
2	0.000216029	TGTGCCGTGGACGGGAGCAACTATCAGTTAATCTGG	CAVDGSNYQLIW	TRAV39	.	TRAJ33	11	-1	-1	15	Tumor	Tumor_CAVDGSNYQLIW
2	0.000216029	TGTGCCAGCAGCGGTGGAGCTCGGGAGCAGTACTTC	CASSGGAREQYF	TRBV27	.	TRBJ2-7	10	-1	-1	24	Tumor	Tumor_CASSGGAREQYF
2	0.000216029	TGCCTGCTCATGGATAGCAGCTATAAATTGATCTTC	CLLMDSSYKLIF	TRAV4	.	TRAJ12	4	-1	-1	9	Tumor	Tumor_CLLMDSSYKLIF
2	0.000216029	TGTGCTGCGTGGGGATGCTCTTTTTCAAGATATTT	CAAWGC_FFKIF	TRGV10	.	TRGJP1	12	-1	-1	23	Tumor	Tumor_CAAWGC_FFKIF
2	0.000216029	TGTGCCACCTGGGACCTTATTATAAGAAACTCTTT	CATWDL_YKKLF	TRGV8	.	TRGJ1	13	-1	-1	16	Tumor	Tumor_CATWDL_YKKLF
2	0.000216029	TGTGCTGCGTGGGATTCCTCATAAGAAACTCTTT	CAAWDS_HKKLF	TRGV10	.	TRGJ1	15	-1	-1	20	Tumor	Tumor_CAAWDS_HKKLF
2	0.000216029	TGTGTGGTGAACGTGGGAGGAAAGCTTATCTTC	CVVNVGGKLIF	TRAV12-1	.	TRAJ23	11	-1	-1	14	Tumor	Tumor_CVVNVGGKLIF
2	0.000216029	TGTGCTGTGGGTGCGGCAGGAAAGCTTATCTTC	CAVGAAGKLIF	TRAV8-3	.	TRAJ23	14	-1	-1	17	Tumor	Tumor_CAVGAAGKLIF
2	0.000216029	TGTGCCTTAGATAACACCGACAAGCTCATCTTT	CALDNTDKLIF	TRAV24	.	TRAJ34	7	-1	-1	10	Tumor	Tumor_CALDNTDKLIF
2	0.000216029	TGTGCCGTGAACCAGGGAGGAAAGCTTATCTTC	CAVNQGGKLIF	TRAV12-2	.	TRAJ23	11	-1	-1	9	Tumor	Tumor_CAVNQGGKLIF
2	0.000216029	TGTGCCACCTGGGACAGGCGGGAGAAACTCTTT	CATWDRREKLF	TRGV5	.	TRGJ1	18	-1	-1	22	Tumor	Tumor_CATWDRREKLF
2	0.000216029	TGTGCCACCTGGGACAGGCAGGTGAAACTCTTT	CATWDRQVKLF	TRGV7	.	TRGJ1	18	-1	-1	23	Tumor	Tumor_CATWDRQVKLF
2	0.000216029	TGTGCCAGCAGTTACAGCTATGGCTACACCTTC	CASSYSYGYTF	TRBV6-6	.	TRBJ1-2	14	-1	-1	17	Tumor	Tumor_CASSYSYGYTF
2	0.000216029	TGTGCAGCCGGAAGCCAAGGAAATCTCATCTTT	CAAGSQGNLIF	TRAV27	.	TRAJ42	6	-1	-1	9	Tumor	Tumor_CAAGSQGNLIF
2	0.000216029	TGCACTTCCTACAATAACAATGACATGCGCTTT	CTSYNNNDMRF	TRAV26-2	.	TRAJ43	3	-1	-1	9	Tumor	Tumor_CTSYNNNDMRF
2	0.000216029	TGGGGATATTACAACTTCAACAAATTTTACTTT	WGYYNFNKFYF	TRAV12-1	.	TRAJ21	1	-1	-1	9	Tumor	Tumor_WGYYNFNKFYF
2	0.000216029	CCCCCCAACCATACGGGCTTTAAGAAACTCTTT	PPNHTGFKKLF	TRGV10	.	TRGJ1	-1	-1	-1	20	Tumor	Tumor_PPNHTGFKKLF
2	0.000216029	TGTGCCTTGTGGGAGATTATAAGAAACTCTTT	CALWE_YKKLF	TRGV9	.	TRGJ1	14	-1	-1	15	Tumor	Tumor_CALWE_YKKLF
2	0.000216029	TGTGCCACCTGGGACAGGGGAGGCACTCTTT	CATWD_GEALF	TRGV7	.	TRGJ1	17	-1	-1	24	Tumor	Tumor_CATWD_GEALF
2	0.000216029	TGTGCAGCCCCCTTGAGGCAAATCAACCTTT	CAAPL_GKSTF	TRAV13-1	.	TRAJ27	7	-1	-1	15	Tumor	Tumor_CAAPL_GKSTF
2	0.000216029	TGTGCCTTTTTTTGTTCTAAGAAACTCTTT	CAFFCSKKLF	TRGV9	.	TRGJ1	7	-1	-1	17	Tumor	Tumor_CAFFCSKKLF
2	0.000216029	TGTGCCGTGAACGGGGGCAAATTTTACTTT	CAVNGGKFYF	TRAV12-2	.	TRAJ21	11	-1	-1	17	Tumor	Tumor_CAVNGGKFYF
2	0.000216029	TGTGCCACCTGGGATTTCAAGAAACTCTTT	CATWDFKKLF	TRGV4	.	TRGJ1	14	-1	-1	18	Tumor	Tumor_CATWDFKKLF
2	0.000216029	TGTGCCACCTGGGACGGGAAGAAACTCTTT	CATWDGKKLF	TRGV2	.	TRGJ1	17	-1	-1	18	Tumor	Tumor_CATWDGKKLF
2	0.000216029	TGTGCGCACAATAACAATGACATGCGCTTT	CAHNNNDMRF	TRAV41	.	TRAJ43	4	-1	-1	7	Tumor	Tumor_CAHNNNDMRF
2	0.000216029	TGTGCTGCGGCAGGGGAAGAAACTCTTT	CAAAG_KKLF	TRGV10	.	TRGJ1	8	-1	-1	16	Tumor	Tumor_CAAAG_KKLF
2	0.000216029	TGTGCAGCCAGGAGCACAGTCATCTTT	CAARSTVIF	TRAV13-1	.	TRAJ14	7	-1	-1	12	Tumor	Tumor_CAARSTVIF
2	0.000216029	TGTGCTGCGTGGGAAGAAACTCTTT	CAAW_KKLF	TRGV10	.	TRGJ1	13	-1	-1	13	Tumor	Tumor_CAAW_KKLF
2	0.000216029	TGTGCTGCGCGCAAAGAAACTCTTT	CAAR_KKLF	TRGV10	.	TRGJ1	8	-1	-1	13	Tumor	Tumor_CAAR_KKLF
2	0.000216029	TGTGCCACCTATCCAGAAACTCTTT	CATY_QKLF	TRGV7	.	TRGJ1	9	-1	-1	14	Tumor	Tumor_CATY_QKLF
2	0.000216029	TGTGCCCCCGGGGGAGCTCTTT	CAPG_ELF	TRGV4	.	TRGJ1	12	-1	-1	16	Tumor	Tumor_CAPG_ELF
2	0.000216029	TGTGCCACCTGGGACGGGGGCC	CATW_TGA	TRGV2	.	TRGJ1	17	-1	-1	22	Tumor	Tumor_CATW_TGA
2	0.000216029	TGTGCCACCTCGTGC	CATSC	TRGV8	.	TRGJ1	9	-1	-1	15	Tumor	Tumor_CATSC
1	0.000108015	TGTGCCCCAACCGTGGAAGCGGGCTATGTAGCTTAGACCGGCGGATTTCACAATGAGCAGTTCTTC	CAPTVEAGYVA*TGGFHNEQFF	TRBV2	TRBD2	TRBJ2-1	5	17	22	49	Tumor	Tumor_CAPTVEAGYVA*TGGFHNEQFF
1	0.000108015	TGTGCCAGCAGCTTCCAACTAGCGGGACCCTCTTTGTTTTTCGAGGAGCAGTTATTC	CASSFQLAGPSLFFEEQLF	TRBV7-6	TRBD2	TRBJ2-1	13	17	26	45	Tumor	Tumor_CASSFQLAGPSLFFEEQLF
1	0.000108015	TGTGCCACCTGGGACAGGCCGTATGATCCTCGAGGGCTTATTATAAGAAACTCTTT	CATWDRPYD_SRAYYKKLF	TRGV3	.	TRGJ1	19	-1	-1	37	Tumor	Tumor_CATWDRPYD_SRAYYKKLF
1	0.000108015	TGCGCCAGCAGCTTGTTCCAGACAGGGGTCGACGCTAACTATGGCTACACCTTC	CASSLFQTGVDANYGYTF	TRBV5-1	TRBD1	TRBJ1-2	14	20	27	33	Tumor	Tumor_CASSLFQTGVDANYGYTF
1	0.000108015	TGTGCCACAGAGGACTCGCGGGAGATTGTGACGGGCAGATACGCAGTATTTT	CATEDSREI_*RADTQYF	TRBV21-1	TRBD2	TRBJ2-3	6	11	23	35	Tumor	Tumor_CATEDSREI_*RADTQYF
1	0.000108015	TGTGCTCTTGGCATCCTATTTCCTGGGGGGTACACCGATAAACTCATCTTT	CALGILFPGGYTDKLIF	TRDV1	TRDD1	TRDJ1	10	15	21	29	Tumor	Tumor_CALGILFPGGYTDKLIF
1	0.000108015	TGTGCCAGCAGTGACACGCCCCTGGACCTAAACACCGGGGAGCTGTTTTTT	CASSDTPLDLNTGELFF	TRBV6-4	TRBD1	TRBJ2-2	14	18	23	30	Tumor	Tumor_CASSDTPLDLNTGELFF
1	0.000108015	TGCCTCGTGGGTGACAGGGTGGGTCGTGGCTATGGTCAGAATTTTGTCTTT	CLVGDRVGRGYGQNFVF	TRAV4	.	TRAJ26	15	-1	-1	29	Tumor	Tumor_CLVGDRVGRGYGQNFVF
1	0.000108015	TGCGCCAGCAGTGAGTCGAAATACGGGGCAGGTACCGGGGAGCTGTTTTTT	CASSESKYGAGTGELFF	TRBV10-1	TRBD1	TRBJ2-2	18	23	31	33	Tumor	Tumor_CASSESKYGAGTGELFF
1	0.000108015	TGCGCCAGCAGCCTCCTCCTTCCGGTACTCGCGCAAGAGACCCAGTACTTC	CASSLLLPVLAQETQYF	TRBV4-1	TRBD2	TRBJ2-5	12	21	32	33	Tumor	Tumor_CASSLLLPVLAQETQYF
1	0.000108015	TGTGCTCTGAGTGGGGATCAAGTGGAGGTAGCAACTATAAACTGACATTT	CALSGDQV_GSNYKLTF	TRAV9-1	.	TRAJ53	12	-1	-1	20	Tumor	Tumor_CALSGDQV_GSNYKLTF
1	0.000108015	TGTGCCAGCAGTCAATCGAGACCCCCAGCCAATTATACGGCTACACCTTC	CASSQSRP_SQLYGYTF	TRBV7-8	TRBD1	TRBJ1-2	10	21	25	38	Tumor	Tumor_CASSQSRP_SQLYGYTF
1	0.000108015	TGCAGTGCTAGAGATAGGGCAACCACAGGGATAGTCACCCCTCCACTTT	CSARDRAT_QG*SPLHF	TRBV20-1	TRBD1	TRBJ1-6	14	24	29	34	Tumor	Tumor_CSARDRAT_QG*SPLHF
1	0.000108015	TGTGCTGTGAGTGATCGGTTTTCTGGTTCTGCAAGGCAACTGACCTTT	CAVSDRFSGSARQLTF	TRAV8-4	.	TRAJ22	15	-1	-1	20	Tumor	Tumor_CAVSDRFSGSARQLTF
1	0.000108015	TGTGCTGTGAGCGTAAATAGTGGAGGTAGCAACTATAAACTGACATTT	CAVSVNSGGSNYKLTF	TRAV8-4	.	TRAJ53	10	-1	-1	15	Tumor	Tumor_CAVSVNSGGSNYKLTF
1	0.000108015	TGTGCTACGGATGTCCCGTTTTCTGGTGGCTACAATAAGCTGATTTTT	CATDVPFSGGYNKLIF	TRAV17	.	TRAJ4	10	-1	-1	17	Tumor	Tumor_CATDVPFSGGYNKLIF
1	0.000108015	TGTGCCACCTGGGACACTTACTATACCACTGGTTGGTTCAAGATATTT	CATWDTYYTTGWFKIF	TRGV3	.	TRGJP1	15	-1	-1	21	Tumor	Tumor_CATWDTYYTTGWFKIF
1	0.000108015	TGTGCCACCCGTGACCAGGACAGGTCGAACACCGGGGAGCTGTTTTTT	CATRDQDRSNTGELFF	TRBV24-1	TRBD1	TRBJ2-2	13	17	23	25	Tumor	Tumor_CATRDQDRSNTGELFF
1	0.000108015	TGTGCCACCAGTGATTTGGGGGCAGGGGAGGGCAATGAGCAGTTCTTC	CATSDLGAGEGNEQFF	TRBV24-1	TRBD2	TRBJ2-1	17	25	31	32	Tumor	Tumor_CATSDLGAGEGNEQFF
1	0.000108015	TGTGCCAGTAGTATATCGTCGCTAGCGGGGCAACGCGAGCAGTACTTC	CASSISSLAGQREQYF	TRBV19	TRBD2	TRBJ2-7	14	21	28	35	Tumor	Tumor_CASSISSLAGQREQYF
1	0.000108015	TGTGCCAGCAGCTTGGTTAGCGGGGCGAACACCGGGGAGCTGTTTTTT	CASSLVSGANTGELFF	TRBV5-4	TRBD2	TRBJ2-2	15	17	23	24	Tumor	Tumor_CASSLVSGANTGELFF
1	0.000108015	TGTGCCAGCAGCTTATTTGGAGTGGCGCGGAACTATGGCTACACCTTC	CASSLFGVARNYGYTF	TRBV7-2	TRBD1	TRBJ1-2	14	23	27	30	Tumor	Tumor_CASSLFGVARNYGYTF
1	0.000108015	TGTGCCAGCAGCCTTCGGACAGGGGGGTTGAAGGAAAAACTGTTTTTT	CASSLRTGGLKEKLFF	TRBV9	TRBD1	TRBJ1-4	11	16	25	33	Tumor	Tumor_CASSLRTGGLKEKLFF
1	0.000108015	TGCCTCGTGGGCTTTGACAGAGGCTCAACCCTGGGGAGGCTATACTTT	CLVGFDRGSTLGRLYF	TRAV4	.	TRAJ18	10	-1	-1	15	Tumor	Tumor_CLVGFDRGSTLGRLYF
1	0.000108015	TGCATCGTCGGGCCGGGGGCCACATCGGTCAATGAGAAATTAACCTTT	CIVGPGATSVNEKLTF	TRAV26-1	.	TRAJ48	8	-1	-1	30	Tumor	Tumor_CIVGPGATSVNEKLTF
1	0.000108015	TGTGCTGTGAGTGGTCTCGTATGGATAGCAGCTATAAATTGATCTTC	CAVSGLVW_SSYKLIF	TRAV8-4	.	TRAJ12	12	-1	-1	20	Tumor	Tumor_CAVSGLVW_SSYKLIF
1	0.000108015	TGTGCCAGCAGCTAGATACTAGCGGGAGTTACAATGAGCAGTTCTTC	CASS*ILA_SYNEQFF	TRBV7-9	TRBD2	TRBJ2-1	12	17	27	29	Tumor	Tumor_CASS*ILA_SYNEQFF
1	0.000108015	TGTGCAAGTCGCTTAGCCACTAGCGGGAGAGGTACGAGCAGTACTTC	CASRLATS_ERYEQYF	TRBV12-2	TRBD2	TRBJ2-7	16	18	28	32	Tumor	Tumor_CASRLATS_ERYEQYF
1	0.000108015	TGTGCCAGCAGCTTAGCGCCGCAGGGGTGGCTATGGCTACACCTTC	CASSLAPQ_GGYGYTF	TRBV7-8	TRBD1	TRBJ1-2	18	21	26	30	Tumor	Tumor_CASSLAPQ_GGYGYTF
1	0.000108015	TGTGCTGTCAGGGAGGTTAACTTTGGAAATGAGAAATTAACCTTT	CAVREVNFGNEKLTF	TRAV41	.	TRAJ48	10	-1	-1	17	Tumor	Tumor_CAVREVNFGNEKLTF
1	0.000108015	TGTGCTGTGCAGCCAAGTGGAGGTAGCAACTATAAACTGACATTT	CAVQPSGGSNYKLTF	TRAV20	.	TRAJ53	11	-1	-1	15	Tumor	Tumor_CAVQPSGGSNYKLTF
1	0.000108015	TGTGCTGTGGAGGATGGGGGAGGAGGTACTGACGGACTCACCTTT	CAVEDGGGGTDGLTF	TRAV2	.	TRAJ45	14	-1	-1	18	Tumor	Tumor_CAVEDGGGGTDGLTF
1	0.000108015	TGTGCCAGCAGTGGGACAGGGACCACTCGGGATACGCAGTATTTT	CASSGTGTTRDTQYF	TRBV9	TRBD1	TRBJ2-3	10	12	20	30	Tumor	Tumor_CASSGTGTTRDTQYF
1	0.000108015	TGTGCCAGCAGCCACTTCGAGGGCCCCCTCTACGAGCAGTACTTC	CASSHFEGPLYEQYF	TRBV11-2	TRBD2	TRBJ2-7	11	18	25	29	Tumor	Tumor_CASSHFEGPLYEQYF
1	0.000108015	TGTGCCACCTGGGCCTAATTCCTCGTTATTATAAGAAACTCTTT	CATWA*F_RYYKKLF	TRGV4	.	TRGJ1	12	-1	-1	25	Tumor	Tumor_CATWA*F_RYYKKLF
1	0.000108015	TGTGCCACCTGGGACAGGCTTTGGGCGTTGTTGCGAAACTCTTT	CATWDRL_GVVAKLF	TRGV3	.	TRGJ1	18	-1	-1	34	Tumor	Tumor_CATWDRL_GVVAKLF
1	0.000108015	TGTGCAGAGACCGCCTAACCGGCACTGCCAGTAAACTCACCTTT	CAETA*P_TASKLTF	TRAV13-2	.	TRAJ44	9	-1	-1	17	Tumor	Tumor_CAETA*P_TASKLTF
1	0.000108015	TGTGCCACCTGGGACCACAACCACTGGTTGGTTCAAGATATTT	CATWDHN_TGWFKIF	TRGV8	.	TRGJP1	13	-1	-1	19	Tumor	Tumor_CATWDHN_TGWFKIF
1	0.000108015	TGTGCTTTCATTCACGGGGACGGCACCGACAAGCTCATCTTT	CAFIHGDGTDKLIF	TRAV38-1	.	TRAJ34	10	-1	-1	23	Tumor	Tumor_CAFIHGDGTDKLIF
1	0.000108015	TGTGCTTATAGGGATAATACTGGAGGCTTCAAAACTATCTTT	CAYRDNTGGFKTIF	TRAV38-2DV8	.	TRAJ9	11	-1	-1	15	Tumor	Tumor_CAYRDNTGGFKTIF
1	0.000108015	TGTGCTGTGTGCCAAACTGACAGCTGGGGGAAATTGCAGTTT	CAVCQTDSWGKLQF	TRAV21	.	TRAJ24	8	-1	-1	14	Tumor	Tumor_CAVCQTDSWGKLQF
1	0.000108015	TGTGCTGTGGACTCTGGGGCTGGGAGTTACCAACTCACTTTC	CAVDSGAGSYQLTF	TRAV21	.	TRAJ28	8	-1	-1	10	Tumor	Tumor_CAVDSGAGSYQLTF
1	0.000108015	TGTGCTGTGGACTCACCGGGAGGAAGCTACATACCTACATTT	CAVDSPGGSYIPTF	TRAV2	.	TRAJ6	10	-1	-1	18	Tumor	Tumor_CAVDSPGGSYIPTF
1	0.000108015	TGTGCTGTGAGAGACACCCCCGGAGGCTTCAAAACTATCTTT	CAVRDTPGGFKTIF	TRAV3	.	TRAJ9	15	-1	-1	21	Tumor	Tumor_CAVRDTPGGFKTIF
1	0.000108015	TGTGCTGTGAAGAGTAGAAATGCAGGCAACATGCTCACCGTT	CAVKSRNAGNMLTV	TRAV21	.	TRAJ39	9	-1	-1	18	Tumor	Tumor_CAVKSRNAGNMLTV
1	0.000108015	TGTGCCTGGACCTTACGGACAGGGGGTTTCGGCTACACCTTC	CAWTLRTGGFGYTF	TRBV30	TRBD1	TRBJ1-2	9	16	25	30	Tumor	Tumor_CAWTLRTGGFGYTF
1	0.000108015	TGTGCCACCTGGGTACCCGCATGTTATTATAAGAAACTCTTT	CATWVPACYYKKLF	TRGV8	.	TRGJ1	12	-1	-1	23	Tumor	Tumor_CATWVPACYYKKLF
1	0.000108015	TGTGCCACCTGGGACGGACGGCATTATTATAAGAAACTCTTT	CATWDGRHYYKKLF	TRGV2	.	TRGJ1	16	-1	-1	22	Tumor	Tumor_CATWDGRHYYKKLF
1	0.000108015	TGTGCCACCAGTGAATTGGGACCTAACACTGAAACTTTCTTT	CATSELGPNTETFF	TRBV24-1	.	TRBJ1-1	17	-1	-1	24	Tumor	Tumor_CATSELGPNTETFF
1	0.000108015	TGTGCCACCAGCAGAGCTGGGGGGAGAGAGACCCAGTACTTC	CATSRAGGRETQYF	TRBV15	TRBD1	TRBJ2-5	15	18	22	26	Tumor	Tumor_CATSRAGGRETQYF
1	0.000108015	TGTGCCAGCAGTTCTATCTCTGGGGCCAACTTCCTGACTTTC	CASSSISGANFLTF	TRBV3-1	.	TRBJ2-6	10	-1	-1	17	Tumor	Tumor_CASSSISGANFLTF
1	0.000108015	TGTGCCAGCAGTCAGGGACAGGGTGGGGAGCCCCAGCATTTT	CASSQGQGGEPQHF	TRBV6-2	TRBD1	TRBJ1-5	11	14	22	28	Tumor	Tumor_CASSQGQGGEPQHF
1	0.000108015	TGTGCCAGCAGCCTTGACAGATATTACAATGAGCAGGTCTTC	CASSLDRYYNEQVF	TRBV13	TRBD1	TRBJ2-1	11	15	19	24	Tumor	Tumor_CASSLDRYYNEQVF
1	0.000108015	TGTGCCAGCAGCCCCGGGGACCAAAGGACTGAGCAGTTCTTC	CASSPGDQRTEQFF	TRBV5-6	TRBD1	TRBJ2-1	11	12	17	29	Tumor	Tumor_CASSPGDQRTEQFF
1	0.000108015	TGTGCCAGCAGCGTAGGGTCCAGTCGGCAGCCCCAGCATTTT	CASSVGSSRQPQHF	TRBV9	.	TRBJ1-5	15	-1	-1	27	Tumor	Tumor_CASSVGSSRQPQHF
1	0.000108015	TGTGCCAGCAGGTTGGGGCCCGGCACAGATACGCAGTATTTT	CASRLGPGTDTQYF	TRBV27	TRBD2	TRBJ2-3	10	15	20	22	Tumor	Tumor_CASRLGPGTDTQYF
1	0.000108015	TGTGCAGGGGCGGTATCTGGCAACACAGGCAAACTAACCTTT	CAGAVSGNTGKLTF	TRAV27	.	TRAJ37	7	-1	-1	15	Tumor	Tumor_CAGAVSGNTGKLTF
1	0.000108015	TGTGCAGAGATAGGGGGAGGAAGCCAAGGAAATCTCATCTTT	CAEIGGGSQGNLIF	TRAV5	.	TRAJ42	9	-1	-1	15	Tumor	Tumor_CAEIGGGSQGNLIF
1	0.000108015	TGTGCAGAGAGCTTAAATACTGGAGGCTTCAAAACTATCTTT	CAESLNTGGFKTIF	TRAV5	.	TRAJ9	10	-1	-1	14	Tumor	Tumor_CAESLNTGGFKTIF
1	0.000108015	TGTACCAGCAACCTCCAAGGTACTAGCGGTGAGCAGTTCTTC	CTSNLQGTSGEQFF	TRBV16	TRBD2	TRBJ2-1	9	21	28	29	Tumor	Tumor_CTSNLQGTSGEQFF
1	0.000108015	TGCGCCAGCAGCGCCGGACAGGAAAACACTGAAGCTTTCTTT	CASSAGQENTEAFF	TRBV4-1	TRBD1	TRBJ1-1	11	15	21	24	Tumor	Tumor_CASSAGQENTEAFF
1	0.000108015	TGCAGCGTTGCCCCAGGACAGGCGACCGGGGGGCTGTTTTTT	CSVAPGQATGGLFF	TRBV29-1	TRBD1	TRBJ2-2	9	11	21	24	Tumor	Tumor_CSVAPGQATGGLFF
1	0.000108015	TGTGCTCTCCCATGGACACGGGCAGGAGAGCACTTACTTTT	CALPWTR_RRALTF	TRAV19	.	TRAJ5	7	-1	-1	9	Tumor	Tumor_CALPWTR_RRALTF
1	0.000108015	TGTGCCACCTGGGATAGACTCTTTATTATAAGAAACTCTTT	CATWDRL_YYKKLF	TRGV8	.	TRGJ1	16	-1	-1	22	Tumor	Tumor_CATWDRL_YYKKLF
1	0.000108015	TGTGCCACCTGGGACGGGCAATGAATTGTAAGAAACTCTTT	CATWDGQ_NCKKLF	TRGV2	.	TRGJ1	18	-1	-1	24	Tumor	Tumor_CATWDGQ_NCKKLF
1	0.000108015	TGTGCCACCTGGGACATACCACTGGTTGGTTCAAGATATTT	CATWDIP_GWFKIF	TRGV7	.	TRGJP1	15	-1	-1	15	Tumor	Tumor_CATWDIP_GWFKIF
1	0.000108015	TGTGCCGCGGCATGAGGGGGGGGCAAACAACCTCTTCTTT	CAAA*GG_ANNLFF	TRAV12-2	.	TRAJ36	6	-1	-1	19	Tumor	Tumor_CAAA*GG_ANNLFF
1	0.000108015	TGTGTGGTGAACGGCAATGCAGGCAACATGCTCACCTTT	CVVNGNAGNMLTF	TRAV12-1	.	TRAJ39	11	-1	-1	15	Tumor	Tumor_CVVNGNAGNMLTF
1	0.000108015	TGTGCTTTCATGAAGCATTCCCTAAATGACATGCGCTTT	CAFMKHSLNDMRF	TRAV38-1	.	TRAJ43	17	-1	-1	24	Tumor	Tumor_CAFMKHSLNDMRF
1	0.000108015	TGTGCTCTGAGCAAAGCTGCAGGCAACAAGCTAACTTTT	CALSKAAGNKLTF	TRAV19	.	TRAJ17	10	-1	-1	7	Tumor	Tumor_CALSKAAGNKLTF
1	0.000108015	TGTGCTGCGTGGGATTTGGTTAATTATAAGAAACTCTTT	CAAWDLVNYKKLF	TRGV10	.	TRGJ1	15	-1	-1	22	Tumor	Tumor_CAAWDLVNYKKLF
1	0.000108015	TGTGCCGTGAAATCCCCAGGAACCTACAAATACATCTTT	CAVKSPGTYKYIF	TRAV8-1	.	TRAJ40	10	-1	-1	16	Tumor	Tumor_CAVKSPGTYKYIF
1	0.000108015	TGTGCCACCTGGGATACCCGTTATTATAAGAAACTCTTT	CATWDTRYYKKLF	TRGV8	.	TRGJ1	15	-1	-1	20	Tumor	Tumor_CATWDTRYYKKLF
1	0.000108015	TGTGCCAGTAGCATCGGCAGAACTGATGGCTACACCTTC	CASSIGRTDGYTF	TRBV19	.	TRBJ1-2	10	-1	-1	25	Tumor	Tumor_CASSIGRTDGYTF
1	0.000108015	TGTGCCAGCAGTTTAACAGTTAATTCACCCCTCCACTTT	CASSLTVNSPLHF	TRBV27	.	TRBJ1-6	14	-1	-1	20	Tumor	Tumor_CASSLTVNSPLHF
1	0.000108015	TGTGCCAGCAGTTACGACCGGTACACTGAAGCTTTCTTT	CASSYDRYTEAFF	TRBV6-5	.	TRBJ1-1	14	-1	-1	22	Tumor	Tumor_CASSYDRYTEAFF
1	0.000108015	TGTGCCAGCAGTGGAGGGGATGGAAACACCATATATTTT	CASSGGDGNTIYF	TRBV2	TRBD1	TRBJ1-3	12	14	18	20	Tumor	Tumor_CASSGGDGNTIYF
1	0.000108015	TGTGCCAGCAGCTTGATCGAAACAGATACGCAGTATTTT	CASSLIETDTQYF	TRBV5-4	.	TRBJ2-3	14	-1	-1	21	Tumor	Tumor_CASSLIETDTQYF
1	0.000108015	TGTGCCAGCAGCCCCCAGTTCCCAGAGGAGCAGTACTTC	CASSPQFPEEQYF	TRBV7-8	.	TRBJ2-7	11	-1	-1	27	Tumor	Tumor_CASSPQFPEEQYF
1	0.000108015	TGTGCAGGAGCAATGGCGGACTCCTACAAATACATCTTT	CAGAMADSYKYIF	TRAV27	.	TRAJ40	10	-1	-1	22	Tumor	Tumor_CAGAMADSYKYIF
1	0.000108015	TACGCCAGCAGCCAAGGCGGGGACGAGACCCAGTACTTC	YASSQGGDETQYF	TRBV4-1	TRBD1	TRBJ2-5	15	19	23	24	Tumor	Tumor_YASSQGGDETQYF
1	0.000108015	TGTGCTGTTGAAATACTGGAGGCTTCAAAACTATCTTT	CAVEIL_GFKTIF	TRAV22	.	TRAJ9	7	-1	-1	9	Tumor	Tumor_CAVEIL_GFKTIF
1	0.000108015	TGTGCTGCGTGGGATTGGGTGGTTGGTTCAAGATATTT	CAAWDW_GWFKIF	TRGV10	.	TRGJP1	15	-1	-1	19	Tumor	Tumor_CAAWDW_GWFKIF
1	0.000108015	TGTGCCTTGTGGGAGGTGTAAGATATAAGAAACTCTTT	CALWEV_RYKKLF	TRGV9	.	TRGJ1	17	-1	-1	23	Tumor	Tumor_CALWEV_RYKKLF
1	0.000108015	TGTGCCACCTGGGACAGGCCCACTATAAGAAACTCTTT	CATWDR_HYKKLF	TRGV3	.	TRGJ1	19	-1	-1	23	Tumor	Tumor_CATWDR_HYKKLF
1	0.000108015	TGTGCAGCCCTAGGGGTGGCTACAATAAGCTGATTTTT	CAALGV_YNKLIF	TRAV12-3	.	TRAJ4	5	-1	-1	14	Tumor	Tumor_CAALGV_YNKLIF
1	0.000108015	TGTGCAGAGAGCTCCCCCCAGGCCAGAAGCTGCTCTTT	CAESSP_GQKLLF	TRAV5	.	TRAJ16	10	-1	-1	20	Tumor	Tumor_CAESSP_GQKLLF
1	0.000108015	TGTGTGGTCCCTATAAGGAGGCCAGAAGCTGCTCTTT	CVVPIR_GQKLLF	TRAV12-1	.	TRAJ16	7	-1	-1	19	Tumor	Tumor_CVVPIR_GQKLLF
1	0.000108015	TGTGCCTTGTGGTTGGCTCTATTATAAGAAACTCTTT	CALWLA_YYKKLF	TRGV9	.	TRGJ1	11	-1	-1	19	Tumor	Tumor_CALWLA_YYKKLF
1	0.000108015	TGTGCCACCTGGGACGGGCGCTCCGAAGAAACTCTTT	CATWDG_APKKLF	TRGV2	.	TRGJ1	18	-1	-1	25	Tumor	Tumor_CATWDG_APKKLF
1	0.000108015	TGTGCTTTCATGAAGCATAGGACTGCACTCAACTTC	CAFMKHRTALNF	TRAV38-1	.	TRAJ41	17	-1	-1	23	Tumor	Tumor_CAFMKHRTALNF
1	0.000108015	TGTGCTGTGAGAGACATAGGCTTCAAAACTATCTTT	CAVRDIGFKTIF	TRAV3	.	TRAJ9	16	-1	-1	17	Tumor	Tumor_CAVRDIGFKTIF
1	0.000108015	TGTGCTGCGTGGGGGGCCCCTTATAAGAAACTCTTT	CAAWGAPYKKLF	TRGV10	.	TRGJ1	12	-1	-1	20	Tumor	Tumor_CAAWGAPYKKLF
1	0.000108015	TGTGCTGCGTGGGATTGCTATTATAAGAAACTCTTT	CAAWDCYYKKLF	TRGV10	.	TRGJ1	15	-1	-1	18	Tumor	Tumor_CAAWDCYYKKLF
1	0.000108015	TGTGCTGCGTGGGAAACCCTTAAGAAGAAACTCTTT	CAAWETLKKKLF	TRGV10	.	TRGJ1	13	-1	-1	24	Tumor	Tumor_CAAWETLKKKLF
1	0.000108015	TGTGCTGGCCATAATGCAGGCAACATGCTCACCTTT	CAGHNAGNMLTF	TRAV35	.	TRAJ39	7	-1	-1	10	Tumor	Tumor_CAGHNAGNMLTF
1	0.000108015	TGTGCTACGGGTAACCAGGGAGGAAAGCTTATCTTC	CATGNQGGKLIF	TRAV17	.	TRAJ23	9	-1	-1	11	Tumor	Tumor_CATGNQGGKLIF
1	0.000108015	TGTGCTACGGACGACAATAACAATGACATGCGCTTT	CATDDNNNDMRF	TRAV17	.	TRAJ43	12	-1	-1	13	Tumor	Tumor_CATDDNNNDMRF
1	0.000108015	TGTGCCTTGTGGGATAATTAGAGGTGGAAACTCTTT	CALWDN*RWKLF	TRGV9	.	TRGJ1	13	-1	-1	26	Tumor	Tumor_CALWDN*RWKLF
1	0.000108015	TGTGCCTTGGTCGCAGATGGCCAGAAGCTGCTCTTT	CALVADGQKLLF	TRAV24	.	TRAJ16	7	-1	-1	13	Tumor	Tumor_CALVADGQKLLF
1	0.000108015	TGTGCCGTGGCCCATAACACCGACAAGCTCATCTTT	CAVAHNTDKLIF	TRAV39	.	TRAJ34	9	-1	-1	13	Tumor	Tumor_CAVAHNTDKLIF
1	0.000108015	TGTGCCACCTTTGTGAATTATTATAAGAAACTCTTT	CATFVNYYKKLF	TRGV8	.	TRGJ1	9	-1	-1	14	Tumor	Tumor_CATFVNYYKKLF
1	0.000108015	TGTGCCACCTGGGCCGGGTGTTATAAGAAACTCTTT	CATWAGCYKKLF	TRGV5	.	TRGJ1	12	-1	-1	20	Tumor	Tumor_CATWAGCYKKLF
1	0.000108015	TGTGCCACCTGGGATATTTTTTATAAGAAACTCTTT	CATWDIFYKKLF	TRGV8	.	TRGJ1	15	-1	-1	20	Tumor	Tumor_CATWDIFYKKLF
1	0.000108015	TGTGCCACCTGGGACGGGCCCTATAAGAAACTCTTT	CATWDGPYKKLF	TRGV2	.	TRGJ1	20	-1	-1	21	Tumor	Tumor_CATWDGPYKKLF
1	0.000108015	TGTGCCACCGCCGATTCGAACTATGGCTACACCTTC	CATADSNYGYTF	TRBV27	.	TRBJ1-2	6	-1	-1	18	Tumor	Tumor_CATADSNYGYTF
1	0.000108015	TGTGCCAGCAGTGAAGGGGACACTGAAGCTTTCTTT	CASSEGDTEAFF	TRBV2	.	TRBJ1-1	15	-1	-1	19	Tumor	Tumor_CASSEGDTEAFF
1	0.000108015	TGTGCCAGCAGCTCTGACAGGCTTAAAGCTTTCTTT	CASSSDRLKAFF	TRBV7-9	TRBD1	TRBJ1-1	12	15	20	25	Tumor	Tumor_CASSSDRLKAFF
1	0.000108015	TGTGCGTATAGGAGCTTCGATGACAAGATCATCTTT	CAYRSFDDKIIF	TRAV38-2DV8	.	TRAJ30	14	-1	-1	18	Tumor	Tumor_CAYRSFDDKIIF
1	0.000108015	TGTGCAGCAACCATAACCTACAATGACATGCGCTTT	CAATITYNDMRF	TRAV13-1	.	TRAJ43	9	-1	-1	19	Tumor	Tumor_CAATITYNDMRF
1	0.000108015	TGTGCAGGGATATACAACTTCAACAAATTTTACTTT	CAGIYNFNKFYF	TRAV27	.	TRAJ21	7	-1	-1	10	Tumor	Tumor_CAGIYNFNKFYF
1	0.000108015	TGTGCAGAGGGATCAGATGGCCAGAAGCTGCTCTTT	CAEGSDGQKLLF	TRAV5	.	TRAJ16	8	-1	-1	12	Tumor	Tumor_CAEGSDGQKLLF
1	0.000108015	TGTGCAATGGAAACCTCCTACGACAAGGTGATATTT	CAMETSYDKVIF	TRAV14DV4	.	TRAJ50	8	-1	-1	6	Tumor	Tumor_CAMETSYDKVIF
1	0.000108015	TGTGCAATGAGAGAGGAGGGGAGCACCATCACCTTT	CAMREEGSTITF	TRAV14DV4	.	TRAJ11	15	-1	-1	21	Tumor	Tumor_CAMREEGSTITF
1	0.000108015	TGCTGTGCTGACCCCGTAGACAATGAGCAGTTCTTC	CCADPVDNEQFF	TRBV20-1	.	TRBJ2-1	8	-1	-1	19	Tumor	Tumor_CCADPVDNEQFF
1	0.000108015	TGTGCTCTGAGCCTATCGGCACACCTCTTGTCTTT	CALSLS_TPLVF	TRAV9-2	.	TRAJ29	10	-1	-1	19	Tumor	Tumor_CALSLS_TPLVF
1	0.000108015	TGTGCAGCAAGTCTAGCAGCTATAAATTGATCTTC	CAASLA_YKLIF	TRAV13-1	.	TRAJ12	11	-1	-1	13	Tumor	Tumor_CAASLA_YKLIF
1	0.000108015	TGTGTTCCTTTTGGAAATGAGAAATTAACCTTT	CVPFGNEKLTF	TRAV12-1	.	TRAJ48	4	-1	-1	9	Tumor	Tumor_CVPFGNEKLTF
1	0.000108015	TGTGTGGTGAACTATGGTCAGAATTTTGTCTTT	CVVNYGQNFVF	TRAV12-1	.	TRAJ26	11	-1	-1	9	Tumor	Tumor_CVVNYGQNFVF
1	0.000108015	TGTGCTTTCACAGATAACTATCAGTTAATCTGG	CAFTDNYQLIW	TRAV38-1	.	TRAJ33	9	-1	-1	15	Tumor	Tumor_CAFTDNYQLIW
1	0.000108015	TGTGCTTATAGCGTTCAGGGGAAGACCATCTTT	CAYSVQGKTIF	TRAV38-2DV8	.	TRAJ30	10	-1	-1	21	Tumor	Tumor_CAYSVQGKTIF
1	0.000108015	TGTGCCTTTTCAGATGGCCAGAAGCTGCTCTGT	CAFSDGQKLLC	TRAV24	.	TRAJ16	8	-1	-1	6	Tumor	Tumor_CAFSDGQKLLC
1	0.000108015	TGTGCCACCTGGGACAGGCTTGAGAAACTCTTT	CATWDRLEKLF	TRGV7	.	TRGJ1	18	-1	-1	22	Tumor	Tumor_CATWDRLEKLF
1	0.000108015	TGTGCCACCCGGGAGGGGTATAAGAAACTCTTT	CATREGYKKLF	TRGV2	.	TRGJ1	17	-1	-1	18	Tumor	Tumor_CATREGYKKLF
1	0.000108015	TGTGCCAGCACCCTTCCCGGGGAGCTGTTTTTT	CASTLPGELFF	TRBV5-8	.	TRBJ2-2	9	-1	-1	16	Tumor	Tumor_CASTLPGELFF
1	0.000108015	TGTGCAATGAGAGACCTTGCCAGACTCATGTTT	CAMRDLARLMF	TRAV14DV4	.	TRAJ31	13	-1	-1	17	Tumor	Tumor_CAMRDLARLMF
1	0.000108015	TGTACCTGTACTAGCTATGGAAAGCTGACATTT	CTCTSYGKLTF	TRAV20	.	TRAJ52	2	-1	-1	7	Tumor	Tumor_CTCTSYGKLTF
1	0.000108015	TGCAGCGTTGTAAATAACTATGGCTACACCTTC	CSVVNNYGYTF	TRBV29-1	.	TRBJ1-2	9	-1	-1	14	Tumor	Tumor_CSVVNNYGYTF
1	0.000108015	TGTGCCCTCCCCGGGACTATCAGTTAATCTGG	CALPG_YQLIW	TRAV22	.	TRAJ33	4	-1	-1	15	Tumor	Tumor_CALPG_YQLIW
1	0.000108015	TGTGCCACCTGGGATAATATAAGAAACTCTTT	CATWD_YKKLF	TRGV8	.	TRGJ1	15	-1	-1	17	Tumor	Tumor_CATWD_YKKLF
1	0.000108015	TGTGCCACCTGGGACGGGCTAAGAAACTCTTT	CATWD_AKKLF	TRGV2	.	TRGJ1	18	-1	-1	19	Tumor	Tumor_CATWD_AKKLF
1	0.000108015	TGTGCCACCGGCCTTATTATAAGAAACTCTTT	CATGL_YKKLF	TRGV2	.	TRGJ1	8	-1	-1	13	Tumor	Tumor_CATGL_YKKLF
1	0.000108015	TGTGCGCTGGGGATACAGCACCCTCACCTTT	CALGI_STLTF	TRAV14DV4	.	TRAJ11	4	-1	-1	10	Tumor	Tumor_CALGI_STLTF
1	0.000108015	TGTGCTGTGGTAAGGTATGACATGCGCTTT	CAVVRYDMRF	TRAV36DV7	.	TRAJ43	9	-1	-1	16	Tumor	Tumor_CAVVRYDMRF
1	0.000108015	TGTGCTGTGAGGAATGCCAGACTCATGTTT	CAVRNARLMF	TRAV1-2	.	TRAJ31	10	-1	-1	12	Tumor	Tumor_CAVRNARLMF
1	0.000108015	TGTGCCTTGTGGGTCACAGTGGAACTCTTT	CALWVTVELF	TRGV9	.	TRGJ1	12	-1	-1	22	Tumor	Tumor_CALWVTVELF
1	0.000108015	TGTGCAGCCGCCCTCAACAAATTTTACTTT	CAAALNKFYF	TRAV25	.	TRAJ21	6	-1	-1	13	Tumor	Tumor_CAAALNKFYF
1	0.000108015	TGTGCTCTGGGTAGGCAAATCAACCTTT	CALGR_KSTF	TRAV19	.	TRAJ27	8	-1	-1	12	Tumor	Tumor_CALGR_KSTF
1	0.000108015	TGTGCAACTCTCTAACACACTGGTCTTT	CATL*_TLVF	TRAV12-3	.	TRAJ47	6	-1	-1	13	Tumor	Tumor_CATL*_TLVF
1	0.000108015	TGTGCTGTGAGGGCCAGACTCATGTTT	CAVRARLMF	TRAV1-2	.	TRAJ31	10	-1	-1	12	Tumor	Tumor_CAVRARLMF
1	0.000108015	TGTGCCGTCCGATTTGTCTTT	CAVRFVF	TRAV12-2	.	TRAJ29	7	-1	-1	13	Tumor	Tumor_CAVRFVF

## Sheet: Figure 3g-pTRThigh
Figure 3G - pTRT High
count	freq	cdr3nt	cdr3aa	v	d	j	VEnd	DStart	DEnd	JStart	ID	SeqID
73	0.0271174	TGTGCCACCAGCAGAGATACACAGACTGGGGCCAACGTCCTGACTTTC	CATSRDTQTGANVLTF	TRBV15	.	TRBJ2-6	17	-1	-1	25	Blood	Blood_CATSRDTQTGANVLTF
44	0.0163447	TGCAGTGCGAGCCTTGGGACAGGAGGCAATCAGCCCCAGCATTTT	CSASLGTGGNQPQHF	TRBV20-1	TRBD1	TRBJ1-5	7	15	22	25	Blood	Blood_CSASLGTGGNQPQHF
41	0.0152303	TGTGCCAGCACTCCCGGCCGACTAGCGGGAGCTTAAGATACGCAGTATTTT	CASTPGRLAGA*DTQYF	TRBV12-4	TRBD2	TRBJ2-3	9	19	30	35	Blood	Blood_CASTPGRLAGA*DTQYF
38	0.0141159	TGCGCCAGCCGTGGGACCTCAAGGGGCCTACGAGCAGTACGTC	CASRGTS_GAYEQYV	TRBV23-1	TRBD1	TRBJ2-7	8	12	16	26	Blood	Blood_CASRGTS_GAYEQYV
37	0.0137444	TGCGCCAGCAGCCAAGTGCAGGGGGATAAGGAGACCCAGTACTTC	CASSQVQGDKETQYF	TRBV4-1	TRBD1	TRBJ2-5	15	18	24	30	Blood	Blood_CASSQVQGDKETQYF
35	0.0130015	TGTGCCAGCAGGCCAACGGGCTCCTACAATGAGCAGTTCTTC	CASRPTGSYNEQFF	TRBV7-6	.	TRBJ2-1	10	-1	-1	19	Blood	Blood_CASRPTGSYNEQFF
35	0.0130015	TGTGCCAGTAAGACGGGAGGGGTGGAGACCCAGTACTTC	CASKTGGVETQYF	TRBV19	TRBD2	TRBJ2-5	9	13	20	24	Blood	Blood_CASKTGGVETQYF
34	0.01263	TGCGCCAGCAGCCAAGATCATATGACAGCCCAAGAGACCCAGTACTTC	CASSQDHMTAQETQYF	TRBV4-3	TRBD1	TRBJ2-5	18	23	27	29	Blood	Blood_CASSQDHMTAQETQYF
33	0.0122585	TGTGCCAGCAGCTTAGATCGCACCTAGCGGGTACTTAAAACTCCCTTAGCCAAAAACATTCAGTACTTC	CASSLDRT*RVLKTPLAKNIQYF	TRBV11-2	TRBD2	TRBJ2-4	18	23	30	46	Blood	Blood_CASSLDRT*RVLKTPLAKNIQYF
33	0.0122585	TGTGCCAGCAGCCAAGCTCTAGCGGGAGGGGGCACAGATACGCAGTATTTT	CASSQALAGGGTDTQYF	TRBV4-2	TRBD2	TRBJ2-3	19	20	29	31	Blood	Blood_CASSQALAGGGTDTQYF
29	0.0107727	TGTGCCAGCAGTAGCGGGCATAGCTCCTACAATGAGCAGTTCTTC	CASSSGHSSYNEQFF	TRBV13	TRBD2	TRBJ2-1	10	11	17	21	Blood	Blood_CASSSGHSSYNEQFF
29	0.0107727	TGCGCCAGCAGCTTGGGGACAGGAGGGACTGAAGCTTTCTTT	CASSLGTGGTEAFF	TRBV5-1	TRBD1	TRBJ1-1	15	16	22	27	Blood	Blood_CASSLGTGGTEAFF
28	0.0104012	TGTGCCAGCAGTCGAAGACTAGCGGGGGAGCAGACCCAGTACTTC	CASSRRLAGEQTQYF	TRBV28	TRBD2	TRBJ2-5	11	16	25	31	Blood	Blood_CASSRRLAGEQTQYF
28	0.0104012	TGCGCCAGCACCCCAGTCGGAGCCACTGAAGCTTTCTTT	CASTPVGATEAFF	TRBV5-1	.	TRBJ1-1	9	-1	-1	23	Blood	Blood_CASTPVGATEAFF
27	0.0100297	TGTGCCAGCAGCTTAGATCCAGGGTTGAATTCACCCCTCCACTTT	CASSLDPGLNSPLHF	TRBV7-2	TRBD1	TRBJ1-6	15	19	23	27	Blood	Blood_CASSLDPGLNSPLHF
26	0.00965825	TGCAGCGTTCAACTAGTCGATGAGCAGTTCTTC	CSVQLVDEQFF	TRBV29-1	TRBD2	TRBJ2-1	8	12	17	19	Blood	Blood_CSVQLVDEQFF
25	0.00928678	TGTGCCAGCAGTTACGGAGATACTAGCACAGATACGCAGTATTTT	CASSYGDTSTDTQYF	TRBV6-5	.	TRBJ2-3	14	-1	-1	22	Blood	Blood_CASSYGDTSTDTQYF
25	0.00928678	TGCAGTGCTAGGCACGTGGACAGTTTATCCTACGAGCAGTACTTC	CSARHVDSLSYEQYF	TRBV20-1	TRBD1	TRBJ2-7	10	17	22	27	Blood	Blood_CSARHVDSLSYEQYF
25	0.00928678	TGCAGTGCTAGTGCCGGGAGGGACACTGAAGCTTTCTTT	CSASAGRDTEAFF	TRBV20-1	TRBD2	TRBJ1-1	10	14	21	22	Blood	Blood_CSASAGRDTEAFF
24	0.0089153	TGTGCCAGCACCGGGGACAGTCCAAGGAACATTCAGTACTTC	CASTGDSPRNIQYF	TRBV5-6	TRBD1	TRBJ2-4	9	13	19	27	Blood	Blood_CASTGDSPRNIQYF
24	0.0089153	TGTGCCAGCAGCTTGGGCTGGCAGCACACTGAAGCTTTCTTT	CASSLGWQHTEAFF	TRBV5-4	.	TRBJ1-1	15	-1	-1	25	Blood	Blood_CASSLGWQHTEAFF
23	0.00854383	TGTGCCAGCAGTTTACGCGGGGGTTGGAAGAGCTCCTACGAGCAGTACGTC	CASSLRGGWKSSYEQYV	TRBV27	TRBD1	TRBJ2-7	14	18	22	29	Blood	Blood_CASSLRGGWKSSYEQYV
23	0.00854383	TGTGCCAGTAATACCGGGGGGGCGGTGACAGATACGCAGTATTTT	CASNTGGAVTDTQYF	TRBV27	TRBD1	TRBJ2-3	7	17	23	27	Blood	Blood_CASNTGGAVTDTQYF
23	0.00854383	TGCAGCGTGGCGGGGTCTCTTCCCTACAATGAGCAGTTCTTC	CSVAGSLPYNEQFF	TRBV29-1	TRBD2	TRBJ2-1	7	9	13	22	Blood	Blood_CSVAGSLPYNEQFF
23	0.00854383	TGTGCCAGCGGGGGGGCAGACGGCACTGAAGCTTTCTTT	CASGGADGTEAFF	TRBV12-3	TRBD1	TRBJ1-1	8	11	16	23	Blood	Blood_CASGGADGTEAFF
22	0.00817236	TGCGCCAGCAGCCAAGATTTTGAGACTACCCCGGAGGTAACAGATACGCAGTATTTT	CASSQDFETTPEVTDTQYF	TRBV4-3	TRBD1	TRBJ2-3	21	29	33	39	Blood	Blood_CASSQDFETTPEVTDTQYF
22	0.00817236	TGTGCCAGCAGCTTCGTCCGGTCCTCCCTCCTGGAGCAGTACTTC	CASSFVRSSLLEQYF	TRBV5-5	TRBD2	TRBJ2-7	13	25	30	33	Blood	Blood_CASSFVRSSLLEQYF
22	0.00817236	TGCGCCAGCAGCTTTATAAACACCGGGGAGCTGTTTTTT	CASSFINTGELFF	TRBV5-1	.	TRBJ2-2	13	-1	-1	18	Blood	Blood_CASSFINTGELFF
22	0.00817236	TGTGCCAGCAGCCTGGGCCGTAATGAGCAGTTCTTC	CASSLGRNEQFF	TRBV7-2	TRBD2	TRBJ2-1	11	14	18	21	Blood	Blood_CASSLGRNEQFF
21	0.00780089	TGTGCCACCAGTGATCGCCAGACTAGCCGGCGCGCCGGGGAGCTGTTTTTT	CATSDRQTSRRAGELFF	TRBV24-1	TRBD2	TRBJ2-2	14	20	26	34	Blood	Blood_CATSDRQTSRRAGELFF
21	0.00780089	TGCGCCAGCAGCCAAGCGGTCCAGGGGAGCTCCTACAATGAGCAGTTCTTC	CASSQAVQGSSYNEQFF	TRBV4-3	.	TRBJ2-1	15	-1	-1	25	Blood	Blood_CASSQAVQGSSYNEQFF
21	0.00780089	TGCAGCGTTGAGCTGGCGGCTAGCGGAAGACAGACCGATACGCAGTATTTT	CSVELAASGRQTDTQYF	TRBV29-1	TRBD2	TRBJ2-3	10	19	25	36	Blood	Blood_CSVELAASGRQTDTQYF
21	0.00780089	TGTGCCAGCAGCTCCGCGGCAGGGAATGAGCAGTACTTC	CASSSAAGNEQYF	TRBV13	TRBD2	TRBJ2-7	12	15	23	27	Blood	Blood_CASSSAAGNEQYF
21	0.00780089	TGCGCCAGCGGACCCGAGACCTCCTACGAGCAGTACTTC	CASGPETSYEQYF	TRBV5-1	.	TRBJ2-7	8	-1	-1	20	Blood	Blood_CASGPETSYEQYF
20	0.00742942	TGTGCCTGGATGGGGGAGCCGGGACAACAGGGGCACACTGAAGCTTTCTTT	CAWMGEPGQQGHTEAFF	TRBV30	TRBD1	TRBJ1-1	9	18	25	34	Blood	Blood_CAWMGEPGQQGHTEAFF
20	0.00742942	TGCGCCAGCAGCTTGGAAGGGGGGATCTCCTACAATGAGCAGTTCTTC	CASSLEGGISYNEQFF	TRBV5-1	TRBD1	TRBJ2-1	15	17	21	22	Blood	Blood_CASSLEGGISYNEQFF
20	0.00742942	TGTGCCAGCAGTATCTTAGCGGGGCCGACAGATACGCAGTATTTT	CASSILAGPTDTQYF	TRBV12-3	TRBD2	TRBJ2-3	11	16	22	27	Blood	Blood_CASSILAGPTDTQYF
19	0.00705795	TGTGCCAGTAGTTTGGGGCCCTCGGGCACTGAAGCTTTCTTT	CASSLGPSGTEAFF	TRBV19	TRBD2	TRBJ1-1	11	15	22	26	Blood	Blood_CASSLGPSGTEAFF
19	0.00705795	TGTGCCAGTAGTATCCTCGGGCTCACCGGGGAGCTGTTTTTT	CASSILGLTGELFF	TRBV19	.	TRBJ2-2	13	-1	-1	23	Blood	Blood_CASSILGLTGELFF
18	0.00668648	TGTGCCAGCAGCTTACCACCTGGACAGGGGGCCGACTACGAGCAGTACTTC	CASSLPPGQGADYEQYF	TRBV5-4	TRBD1	TRBJ2-7	13	21	31	35	Blood	Blood_CASSLPPGQGADYEQYF
18	0.00668648	TGTGCCAGCAGTTTAGGTGGACTAGCCAAAAACATTCAGTACTTC	CASSLGGLAKNIQYF	TRBV27	.	TRBJ2-4	14	-1	-1	21	Blood	Blood_CASSLGGLAKNIQYF
18	0.00668648	TGTGCCACCAGCAGTGCGGGGGCTTACAATGAGCAGTTCTTC	CATSSAGAYNEQFF	TRBV15	TRBD1	TRBJ2-1	13	17	22	24	Blood	Blood_CATSSAGAYNEQFF
18	0.00668648	TGTGCCATCAGTGAAGACTACAATGAGCAGTTCTTC	CAISEDYNEQFF	TRBV10-3	.	TRBJ2-1	13	-1	-1	17	Blood	Blood_CAISEDYNEQFF
17	0.00631501	TGTGCCAGCAGCGTAGGGGTAGGGCCAAGCAATCAGCCCCAGCATTTT	CASSVGVGPSNQPQHF	TRBV9	TRBD2	TRBJ1-5	15	20	25	27	Blood	Blood_CASSVGVGPSNQPQHF
17	0.00631501	TGTGCCAGCAGTCTGGGACTAGCGAGCCTAAATACGCAGTATTTT	CASSLGLASLNTQYF	TRBV27	TRBD2	TRBJ2-3	11	14	23	31	Blood	Blood_CASSLGLASLNTQYF
17	0.00631501	TGTGCCAGCAGCTTAGATCGGGGCAGTAAGACTGAAGCTTTCTTT	CASSLDRGSKTEAFF	TRBV11-2	TRBD1	TRBJ1-1	18	19	23	30	Blood	Blood_CASSLDRGSKTEAFF
17	0.00631501	TGTGCCAGCAGCTTAGATGCAGGGGAGGACGGGGAGCTGTTTTTT	CASSLDAGEDGELFF	TRBV7-9	TRBD1	TRBJ2-2	15	19	24	29	Blood	Blood_CASSLDAGEDGELFF
17	0.00631501	TGCAGCGTTGAAGGCGACTGGACAGGGATCGAGACCCAGTACTTC	CSVEGDWTGIETQYF	TRBV29-1	TRBD1	TRBJ2-5	12	19	26	30	Blood	Blood_CSVEGDWTGIETQYF
17	0.00631501	TGTGCCAGCCGACTAGCGGGTAACACCGGGGAGCTGTTTTTT	CASRLAGNTGELFF	TRBV6-2	TRBD2	TRBJ2-2	8	10	19	21	Blood	Blood_CASRLAGNTGELFF
17	0.00631501	TGTGCCAGCAGTGCAGCGGGGGAGGCAGATACGCAGTATTTT	CASSAAGEADTQYF	TRBV6-4	TRBD2	TRBJ2-3	12	14	19	25	Blood	Blood_CASSAAGEADTQYF
17	0.00631501	TGTGCCAGCAGTGAATGGCGGGACGGGGAGCTGTTTTTT	CASSEWRDGELFF	TRBV25-1	TRBD2	TRBJ2-2	15	17	22	23	Blood	Blood_CASSEWRDGELFF
16	0.00594354	TGTGCCAGCAGCTTGAATGTCAGGGTGGCTGGGGCCAACGTCCTGACTTTC	CASSLNVRVAGANVLTF	TRBV5-6	TRBD1	TRBJ2-6	14	20	24	28	Blood	Blood_CASSLNVRVAGANVLTF
16	0.00594354	TGTGCCAGCAGCTTAAATACGGCGGGCCTCCTACAATGAGCAGTTCTTC	CASSLNTA_ASYNEQFF	TRBV7-3	TRBD2	TRBJ2-1	15	21	25	27	Blood	Blood_CASSLNTA_ASYNEQFF
16	0.00594354	TGCGCCAGCAGTCACCGTGACAGGGCCGGACACCGGGGAGCTGTTTTTT	CASSHRDR_PDTGELFF	TRBV23-1	TRBD1	TRBJ2-2	13	14	24	29	Blood	Blood_CASSHRDR_PDTGELFF
16	0.00594354	TGCGCCAGCAGCCAACCGAGCGGGACAGGACACAATGAGCAGTTCTTC	CASSQPSGTGHNEQFF	TRBV4-3	TRBD1	TRBJ2-1	14	20	28	31	Blood	Blood_CASSQPSGTGHNEQFF
16	0.00594354	TGTGCCAGCAGGGACTACAGGGGGCTGTACAATGAGCAGTTCTTC	CASRDYRGLYNEQFF	TRBV6-2	TRBD1	TRBJ2-1	10	16	24	27	Blood	Blood_CASRDYRGLYNEQFF
16	0.00594354	TGTGCCAGCAGTTTAAAGGCTAGCGGCTACGAGCAGTACTTC	CASSLKASGYEQYF	TRBV27	TRBD2	TRBJ2-7	14	19	25	26	Blood	Blood_CASSLKASGYEQYF
15	0.00557207	TGTGCCAGCAGTTCTCTAGCCGCCGGACGGGGTAATGAGCAGTTCTTC	CASSSLAAGRGNEQFF	TRBV12-4	TRBD2	TRBJ2-1	12	15	19	33	Blood	Blood_CASSSLAAGRGNEQFF
15	0.00557207	TGTGCCAGCAGCCCGGGACTAGCGGGATACTTCTACGAGCAGTACTTC	CASSPGLAGYFYEQYF	TRBV14	TRBD2	TRBJ2-7	12	13	26	32	Blood	Blood_CASSPGLAGYFYEQYF
15	0.00557207	TGTGCCAGCAGCCAAGATGGGGTTAGTGGGGCCAACGTCCTGACTTTC	CASSQDGVSGANVLTF	TRBV14	.	TRBJ2-6	17	-1	-1	26	Blood	Blood_CASSQDGVSGANVLTF
15	0.00557207	TGTGCCAGCAGTTTTAGCGGGAGAGCTCCTACAATGAGCAGTTCTTC	CASSFSGR_SYNEQFF	TRBV7-9	TRBD2	TRBJ2-1	10	14	21	22	Blood	Blood_CASSFSGR_SYNEQFF
15	0.00557207	TGTGCCAGCAGTTTCCTGACAGGGGGTAGCTCTGAGCAGTTCTTC	CASSFLTGGSSEQFF	TRBV6-5	TRBD1	TRBJ2-1	12	17	25	32	Blood	Blood_CASSFLTGGSSEQFF
15	0.00557207	TGTGCCAGCAGTTACTCTAGCTGGGACACCGGGGAGCTGTTTTTT	CASSYSSWDTGELFF	TRBV6-5	.	TRBJ2-2	16	-1	-1	25	Blood	Blood_CASSYSSWDTGELFF
15	0.00557207	TGTGCCAGCAGAATCAGGCTGGGTAGCACAGATACGCAGTATTTT	CASRIRLGSTDTQYF	TRBV28	.	TRBJ2-3	10	-1	-1	23	Blood	Blood_CASRIRLGSTDTQYF
15	0.00557207	TGTGCCACCAGTGATTGGGGGGAGAACACTGAAGCTTTCTTT	CATSDWGENTEAFF	TRBV24-1	TRBD1	TRBJ1-1	15	16	20	23	Blood	Blood_CATSDWGENTEAFF
15	0.00557207	TGTGCCAGCAGCTTTGGAGCGGACACAGATACGCAGTATTTT	CASSFGADTDTQYF	TRBV11-2	TRBD2	TRBJ2-3	13	17	21	23	Blood	Blood_CASSFGADTDTQYF
15	0.00557207	TGTGCCAGTAGTGAGCGGGCGGCCTACGAGCAGTACTTC	CASSERAAYEQYF	TRBV19	TRBD2	TRBJ2-7	11	13	18	22	Blood	Blood_CASSERAAYEQYF
15	0.00557207	TGTGCCAGCAGTTTCGACAGGAACGCTGAAGCTTTCTTT	CASSFDRNAEAFF	TRBV27	TRBD1	TRBJ1-1	13	15	19	20	Blood	Blood_CASSFDRNAEAFF
15	0.00557207	TGCAGCGTTGCCGGGACTAGCGTCTACGAGCAGTACTTC	CSVAGTSVYEQYF	TRBV29-1	TRBD2	TRBJ2-7	9	10	21	23	Blood	Blood_CSVAGTSVYEQYF
15	0.00557207	TGTGCCAGCAGCCCAGGGGGAACACCCCTCCACTTT	CASSPGGTPLHF	TRBV11-3	TRBD1	TRBJ1-6	11	13	19	22	Blood	Blood_CASSPGGTPLHF
15	0.00557207	TGTGCCACCAGCGGGAACGGATACGCAGTATTTT	CATSGN_DTQYF	TRBV15	.	TRBJ2-3	11	-1	-1	19	Blood	Blood_CATSGN_DTQYF
14	0.00520059	TGTGCCAGCAGTTTAATCGTGGGGGCCGGGGCCAACGTCCTGACTTTC	CASSLIVGAGANVLTF	TRBV27	TRBD1	TRBJ2-6	14	20	25	27	Blood	Blood_CASSLIVGAGANVLTF
14	0.00520059	TGTGCCAGCAGCTACGAGTAGGGGGAAATCAGCCCCAGCATTTT	CASSYE*_GNQPQHF	TRBV5-4	TRBD1	TRBJ1-5	12	19	24	26	Blood	Blood_CASSYE*_GNQPQHF
14	0.00520059	TGTGCCAGCAGTTGGAGTGGGACCCAAGAGACCCAGTACTTC	CASSWSGTQETQYF	TRBV27	TRBD1	TRBJ2-5	12	18	22	23	Blood	Blood_CASSWSGTQETQYF
14	0.00520059	TGTGCCAGCAGCTTAGCGGCCCCTTCGGGGGAGCAGTACTTC	CASSLAAPSGEQYF	TRBV7-8	TRBD1	TRBJ2-7	17	18	22	30	Blood	Blood_CASSLAAPSGEQYF
14	0.00520059	TGCGCCAGCAGGTTGGCAGGGGGGATCGATGAGCAGTTCTTC	CASRLAGGIDEQFF	TRBV5-1	TRBD1	TRBJ2-1	16	17	22	28	Blood	Blood_CASRLAGGIDEQFF
14	0.00520059	TGTGCCAGTAGTATCCTCCACACCGGGGAGCTGTTTTTT	CASSILHTGELFF	TRBV19	TRBD2	TRBJ2-2	13	14	18	19	Blood	Blood_CASSILHTGELFF
14	0.00520059	TGTGCCAGTAGGGCGGGACAGGGAACTGAAGCTTTCTTT	CASRAGQGTEAFF	TRBV19	TRBD1	TRBJ1-1	10	13	22	24	Blood	Blood_CASRAGQGTEAFF
14	0.00520059	TGTGCCAGCAGCTTATCGGCAGGGGCTGGCTACACCTTC	CASSLSAGAGYTF	TRBV7-9	TRBD1	TRBJ1-2	14	19	24	26	Blood	Blood_CASSLSAGAGYTF
14	0.00520059	TGTGCCAGCAGTAGACCCCGGAATACGCAGTATTTT	CASSRPRNTQYF	TRBV6-6	TRBD1	TRBJ2-3	11	16	20	22	Blood	Blood_CASSRPRNTQYF
14	0.00520059	TGTGCCATCCACAGGCGTGAGCAGTTCTTC	CAIHRREQFF	TRBV27	TRBD1	TRBJ2-1	6	10	14	17	Blood	Blood_CAIHRREQFF
13	0.00482912	TGTGCCAGCAGCCCTCCGGACAGGGGGAACACCGGGGAGCTGTTTTTT	CASSPPDRGNTGELFF	TRBV25-1	TRBD1	TRBJ2-2	10	17	25	26	Blood	Blood_CASSPPDRGNTGELFF
13	0.00482912	TGTGCCAGCACCGTACCCGGGACAGCGAACACTGAAGCTTTCTTT	CASTVPGTANTEAFF	TRBV27	TRBD1	TRBJ1-1	9	15	24	26	Blood	Blood_CASTVPGTANTEAFF
13	0.00482912	TGTGCCAGCAGTTTATCAACGGGAGTCTACAATGAGCAGTTCTTC	CASSLSTGVYNEQFF	TRBV27	TRBD2	TRBJ2-1	16	19	24	26	Blood	Blood_CASSLSTGVYNEQFF
13	0.00482912	TGTGCCAGCAGCCAATTGGACAGGGGTACCGGGGAGCTGTTTTTT	CASSQLDRGTGELFF	TRBV14	TRBD1	TRBJ2-2	14	17	25	27	Blood	Blood_CASSQLDRGTGELFF
13	0.00482912	TGTGCCAGCAGGCTGGGTAGCGACTCCTACAATGAGCAGTTCTTC	CASRLGSDSYNEQFF	TRBV27	TRBD2	TRBJ2-1	10	17	21	23	Blood	Blood_CASRLGSDSYNEQFF
13	0.00482912	TGTGCCAGCAGCTTGGGCCAGTTTGCCTACGAGCAGTACGTC	CASSLGQFAYEQYV	TRBV5-6	.	TRBJ2-7	15	-1	-1	25	Blood	Blood_CASSLGQFAYEQYV
13	0.00482912	TGTGCCAGCAGACGGACTGCGTACCAAGAGACCCAGTACTTC	CASRRTAYQETQYF	TRBV11-1	TRBD2	TRBJ2-5	10	13	17	20	Blood	Blood_CASRRTAYQETQYF
13	0.00482912	TGCGCCAGCAGCCAAGTGGAAGGGCTGACTGAAGCTTTCTTT	CASSQVEGLTEAFF	TRBV4-1	TRBD2	TRBJ1-1	15	20	24	27	Blood	Blood_CASSQVEGLTEAFF
13	0.00482912	TGCAGCGTATCCAGCGGGGGAGACACCGGGGAGCTGTTTTTT	CSVSSGGDTGELFF	TRBV29-1	TRBD2	TRBJ2-2	7	12	17	22	Blood	Blood_CSVSSGGDTGELFF
12	0.00445765	TGTGCCAGCAGCCCAGGTGGACACGCGACGAACACCGGGGAGCTGTTTTTT	CASSPGGHATNTGELFF	TRBV7-3	TRBD1	TRBJ2-2	11	18	22	28	Blood	Blood_CASSPGGHATNTGELFF
12	0.00445765	TGTGCCAGCAGCCAAGGGTCTAGCCGCCCCTACGAGCAGTACTTC	CASSQGSSRPYEQYF	TRBV3-1	TRBD2	TRBJ2-7	15	19	23	28	Blood	Blood_CASSQGSSRPYEQYF
12	0.00445765	TGTGCCAGCAGGGGACCGGGACTAGCGGGAGACGAGCAGTACTTC	CASRGPGLAGDEQYF	TRBV12-4	TRBD2	TRBJ2-7	10	15	30	31	Blood	Blood_CASRGPGLAGDEQYF
12	0.00445765	TGCGCCAGCAGTCAGACCGGGACAGCGAGGGGTGAAGCTTTCTTT	CASSQTGTARGEAFF	TRBV23-1	TRBD1	TRBJ1-1	13	16	24	32	Blood	Blood_CASSQTGTARGEAFF
12	0.00445765	TGTGCCAGCAGCCCCTATGGCCCCGATACGCAGTATTTT	CASSPYGPDTQYF	TRBV5-6	TRBD1	TRBJ2-3	11	19	23	24	Blood	Blood_CASSPYGPDTQYF
12	0.00445765	TGCAGCGTTGAAGATCTCGGGTCCGGGGAGCTGTTTTTT	CSVEDLGSGELFF	TRBV29-1	.	TRBJ2-2	16	-1	-1	22	Blood	Blood_CSVEDLGSGELFF
12	0.00445765	TGTGCCAGCAGCTTCGGGGGCAATGAGCAGTTCTTC	CASSFGGNEQFF	TRBV5-4	TRBD1	TRBJ2-1	13	15	19	20	Blood	Blood_CASSFGGNEQFF
12	0.00445765	TGTGCCAGCAGGGGAGGAGGCTATGGCTACACCTTC	CASRGGGYGYTF	TRBV27	TRBD2	TRBJ1-2	10	11	16	20	Blood	Blood_CASRGGGYGYTF
12	0.00445765	TGTGCCAGCAGCTTTTCGATTGAGCAGTTCTTC	CASSFSIEQFF	TRBV5-6	.	TRBJ2-1	13	-1	-1	20	Blood	Blood_CASSFSIEQFF
11	0.00408618	TGTGCCACCAGTGATCCGGGACAGGGGACCTCTGGGGCCAACGTCCTGACTTTC	CATSDPGQGTSGANVLTF	TRBV24-1	TRBD1	TRBJ2-6	14	15	26	29	Blood	Blood_CATSDPGQGTSGANVLTF
11	0.00408618	TGTGCCAGCAGCTTTTTTTTGGGGAGGCAATCAGCCCCAGCATTTT	CASSFFLG_GNQPQHF	TRBV7-2	TRBD2	TRBJ1-5	13	21	25	26	Blood	Blood_CASSFFLG_GNQPQHF
11	0.00408618	TGTGCCAGCAGTGTTGACAGCTCCTCCTACGAGCAGTACTTC	CASSVDSSSYEQYF	TRBV2	TRBD1	TRBJ2-7	12	15	19	23	Blood	Blood_CASSVDSSSYEQYF
11	0.00408618	TGCGCCAGCAGCCCGGACAGGGGTCACGAGCAGTACTTC	CASSPDRGHEQYF	TRBV4-1	TRBD1	TRBJ2-7	12	14	22	25	Blood	Blood_CASSPDRGHEQYF
10	0.00371471	TGTGCCAGCAGCAAGCGAGGGAGGAAAGCTCCTATAATTCACCCCTCCACTTT	CASSKRGRK_SYNSPLHF	TRBV21-1	TRBD2	TRBJ1-6	13	18	23	26	Blood	Blood_CASSKRGRK_SYNSPLHF
10	0.00371471	TGTGCCAGCGGCTTTCAGGGGCACGCGGATGGGAACAATGAGCAGTTCTTC	CASGFQGHADGNNEQFF	TRBV2	TRBD1	TRBJ2-1	8	15	20	34	Blood	Blood_CASGFQGHADGNNEQFF
10	0.00371471	TGCAGTGCTAGAGATCTTTCCCATGGGGGGGGCAATCAGCCCCAGCATTTT	CSARDLSHGGGNQPQHF	TRBV20-1	TRBD1	TRBJ1-5	16	24	28	31	Blood	Blood_CSARDLSHGGGNQPQHF
10	0.00371471	TGTGCCAGCAGCTTATTGTGGGGGAACCTCCAAGAGACCCAGTACTTC	CASSLLWGNLQETQYF	TRBV7-2	TRBD1	TRBJ2-5	14	19	23	29	Blood	Blood_CASSLLWGNLQETQYF
10	0.00371471	TGTGCCAGTAGTATCTGGGCAGGGGTTCTTCAGCCCCAGCATTTT	CASSIWAGVLQPQHF	TRBV19	TRBD1	TRBJ1-5	13	19	24	29	Blood	Blood_CASSIWAGVLQPQHF
10	0.00371471	TGTGCCAGCAGTTACGGCTTGGATGTGGGTCAGCCCCAGCATTTT	CASSYGLDVGQPQHF	TRBV6-2	.	TRBJ1-5	14	-1	-1	29	Blood	Blood_CASSYGLDVGQPQHF
10	0.00371471	TGTGCCAGCAGTGACGGTACAGGCGGCACAGATACGCAGTATTTT	CASSDGTGGTDTQYF	TRBV6-4	TRBD1	TRBJ2-3	14	18	22	25	Blood	Blood_CASSDGTGGTDTQYF
10	0.00371471	TGTGCCAGCAGCTTCGGGACAGGGGGCAATCAGCCCCAGCATTTT	CASSFGTGGNQPQHF	TRBV7-2	TRBD1	TRBJ1-5	13	14	24	25	Blood	Blood_CASSFGTGGNQPQHF
10	0.00371471	TGTGCCAGCAGGCCTACTAGCGGGAGTAAGGGTGAGCAGTTCTTC	CASRPTSGSKGEQFF	TRBV7-6	TRBD2	TRBJ2-1	10	15	25	32	Blood	Blood_CASRPTSGSKGEQFF
10	0.00371471	TGCGCCAGCACCTCACTAGCGGGAGGTGGAGATACGCAGTATTTT	CASTSLAGGGDTQYF	TRBV10-2	TRBD2	TRBJ2-3	9	14	25	29	Blood	Blood_CASTSLAGGGDTQYF
10	0.00371471	TGTGCCAGCAGTTTATTTCGGGGGGGAACTGAAGCTTTCTTT	CASSLFRGGTEAFF	TRBV28	TRBD1	TRBJ1-1	15	19	23	27	Blood	Blood_CASSLFRGGTEAFF
10	0.00371471	TGTGCCAGCAGTACCCCCTGGGGGGGGGAGACCCAGTACTTC	CASSTPWGGETQYF	TRBV28	TRBD1	TRBJ2-5	11	13	19	27	Blood	Blood_CASSTPWGGETQYF
10	0.00371471	TGTGCCACCTCACAGGGGGCATACGAGACCCAGTACTTC	CATSQGAYETQYF	TRBV24-1	TRBD1	TRBJ2-5	8	11	19	24	Blood	Blood_CATSQGAYETQYF
10	0.00371471	TGTGCCAGCCAAACAGGGGCGGGAGATACGCAGTATTTT	CASQTGAGDTQYF	TRBV27	TRBD1	TRBJ2-3	8	12	18	23	Blood	Blood_CASQTGAGDTQYF
10	0.00371471	TGTGCCAGCAGTTTCGGCCCCACAGATACGCAGTATTTT	CASSFGPTDTQYF	TRBV12-4	TRBD2	TRBJ2-3	13	15	19	20	Blood	Blood_CASSFGPTDTQYF
10	0.00371471	TGCAGTGCTTGGGGCGAGACCCAGTACTTC	CSAWGETQYF	TRBV20-1	TRBD1	TRBJ2-5	8	10	14	15	Blood	Blood_CSAWGETQYF
9	0.00334324	TGTGCCAGCAGTTTATTACCGGGGGGGAGAGCAAAGGCCTACAATGAGCAGTTCTTC	CASSLLPGGRAKAYNEQFF	TRBV28	TRBD1	TRBJ2-1	15	18	22	37	Blood	Blood_CASSLLPGGRAKAYNEQFF
9	0.00334324	TGCGCCAGCAGCCAAGAGGATTTGTTGGGGGGAGGGTTGGAGACCCAGTACTTC	CASSQEDLLGGGLETQYF	TRBV4-1	TRBD2	TRBJ2-5	16	29	35	39	Blood	Blood_CASSQEDLLGGGLETQYF
9	0.00334324	TGCGCCAGCAGTGAGACCCTAGCGGGAGTTGGAGATACGCAGTATTTT	CASSETLAGVGDTQYF	TRBV10-2	TRBD2	TRBJ2-3	14	18	27	32	Blood	Blood_CASSETLAGVGDTQYF
9	0.00334324	TGTGCCAGCAGCTTCGGGACAACGAGACAATCAGCCCCAGCATTTT	CASSFGTT_DNQPQHF	TRBV5-5	TRBD1	TRBJ1-5	13	14	20	27	Blood	Blood_CASSFGTT_DNQPQHF
9	0.00334324	TGTGCCAGCAGCTTAGACGTCTCTGGATACACTGAAGCTTTCTTT	CASSLDVSGYTEAFF	TRBV11-2	.	TRBJ1-1	16	-1	-1	28	Blood	Blood_CASSLDVSGYTEAFF
9	0.00334324	TGCAGTGCTGGAGACACCGAGACAGATTTACAGGAGCAGTACTTC	CSAGDTETDLQEQYF	TRBV20-1	TRBD1	TRBJ2-7	13	16	24	33	Blood	Blood_CSAGDTETDLQEQYF
9	0.00334324	TGTGCCAGCAGTCTCTCGGACACGATCTACGAGCAGTACGTC	CASSLSDTIYEQYV	TRBV28	TRBD1	TRBJ2-7	11	17	21	26	Blood	Blood_CASSLSDTIYEQYV
9	0.00334324	TGTGCCAGCAGCCATTGGACGGTCCCCTACGAGCAGTACTTC	CASSHWTVPYEQYF	TRBV5-6	.	TRBJ2-7	11	-1	-1	25	Blood	Blood_CASSHWTVPYEQYF
9	0.00334324	TGCGCCAGCAGCCCTTCAAGCCCGGATCAGCCCCAGCATTTT	CASSPSSPDQPQHF	TRBV4-1	TRBD1	TRBJ1-5	12	20	24	25	Blood	Blood_CASSPSSPDQPQHF
9	0.00334324	TGCGCCAGCAGTCAAAACGTTTAATGAAAAACTGTTTTTT	CASSQNV_NEKLFF	TRBV23-1	.	TRBJ1-4	14	-1	-1	21	Blood	Blood_CASSQNV_NEKLFF
9	0.00334324	TGTGCCAGTAGTATTGGGGGCACCGGGGAGCTGTTTTTT	CASSIGGTGELFF	TRBV19	TRBD1	TRBJ2-2	13	15	19	20	Blood	Blood_CASSIGGTGELFF
9	0.00334324	TGTGCCAGCAGCCCAAATCCGGCAGATACGCAGTATTTT	CASSPNPADTQYF	TRBV13	.	TRBJ2-3	11	-1	-1	22	Blood	Blood_CASSPNPADTQYF
9	0.00334324	TGCAGCGTTGATCTTGGGGGGGGCTATGGCTACACCTTC	CSVDLGGGYGYTF	TRBV29-1	TRBD1	TRBJ1-2	10	15	19	23	Blood	Blood_CSVDLGGGYGYTF
9	0.00334324	TGTGCCAGTGCCGGGACAGACCAGCCCCAGCATTTT	CASAGTDQPQHF	TRBV19	TRBD1	TRBJ1-5	8	10	18	21	Blood	Blood_CASAGTDQPQHF
8	0.00297177	TGTGCCAGCAGTTCCGCAACCACGGCAGTCCCGAACACCGGGGAGCTGTTTTTT	CASSSATTAVPNTGELFF	TRBV12-4	TRBD2	TRBJ2-2	12	26	30	31	Blood	Blood_CASSSATTAVPNTGELFF
8	0.00297177	TGTGCCACCAGCAGGTCGGACAGGGGGCAAGACAATGAGCAGTTCTTC	CATSRSDRGQDNEQFF	TRBV15	TRBD1	TRBJ2-1	13	17	27	31	Blood	Blood_CATSRSDRGQDNEQFF
8	0.00297177	TGTGCCAGCAGCCAAGATGGGACTAGCGGGGGGGATACGCAGTATTTT	CASSQDGTSGGDTQYF	TRBV4-2	TRBD2	TRBJ2-3	17	18	29	33	Blood	Blood_CASSQDGTSGGDTQYF
8	0.00297177	TGCAGTGCTAGGTCACCTCAATCCGGCTCCACAGATACGCAGTATTTT	CSARSPQSGSTDTQYF	TRBV20-1	.	TRBJ2-3	10	-1	-1	29	Blood	Blood_CSARSPQSGSTDTQYF
8	0.00297177	TGTGCCAGCAGTTTATCACCCCTCGCAGGGGCCGAGCAGTACTTC	CASSLSPLAGAEQYF	TRBV27	TRBD1	TRBJ2-7	16	25	30	32	Blood	Blood_CASSLSPLAGAEQYF
8	0.00297177	TGTGCCAGCAGTACTAAAGCGGGATCCCAAGAGACCCAGTACTTC	CASSTKAGSQETQYF	TRBV6-4	TRBD2	TRBJ2-5	11	17	23	26	Blood	Blood_CASSTKAGSQETQYF
8	0.00297177	TGTGCCAGCAGCTTAGTTCCTCTAGTTGACAATGAGCAGTTCTTC	CASSLVPLVDNEQFF	TRBV11-2	TRBD2	TRBJ2-1	15	21	25	28	Blood	Blood_CASSLVPLVDNEQFF
8	0.00297177	TGTGCCAGCACCGCAAGGTTGGAAGGAGAGACCCAGTACTTC	CASTARLEGETQYF	TRBV6-2	.	TRBJ2-5	9	-1	-1	26	Blood	Blood_CASTARLEGETQYF
8	0.00297177	TGTGCCAGCAGTTTAAGGTTCGGCTCCTACGAGCAGTACTTC	CASSLRFGSYEQYF	TRBV27	.	TRBJ2-7	14	-1	-1	22	Blood	Blood_CASSLRFGSYEQYF
8	0.00297177	TGCGCCAGCAGCCACCTTAACACTGATGAAAAACTGTTTTTT	CASSHLNTDEKLFF	TRBV4-1	.	TRBJ1-4	13	-1	-1	21	Blood	Blood_CASSHLNTDEKLFF
8	0.00297177	TGTGCCAGCTTAGCGGGGGGGCGGAATGAGCAGTTCTTC	CASLAGGRNEQFF	TRBV11-2	TRBD2	TRBJ2-1	8	10	21	24	Blood	Blood_CASLAGGRNEQFF
8	0.00297177	TGTGCCAGCAGCCAGGCGGCAGATACGCAGTATTTT	CASSQAADTQYF	TRBV7-6	.	TRBJ2-3	11	-1	-1	19	Blood	Blood_CASSQAADTQYF
7	0.0026003	TGCAGTGCTAGAGTGGAACAGTTGGGTCAACTAATGAAAAACTGTTTTTT	CSARVEQL_STNEKLFF	TRBV20-1	.	TRBJ1-4	12	-1	-1	27	Blood	Blood_CSARVEQL_STNEKLFF
7	0.0026003	TGTGCCTGGACTGGGCACCCAGTCCCCATCAGTAATACGCAGTATTTT	CAWTGHPVPISNTQYF	TRBV30	TRBD2	TRBJ2-3	9	20	25	34	Blood	Blood_CAWTGHPVPISNTQYF
7	0.0026003	TGTGCCAGCAGCTTGGAGACTAGCGGAAACACAGATACGCAGTATTTT	CASSLETSGNTDTQYF	TRBV7-6	TRBD2	TRBJ2-3	13	17	25	29	Blood	Blood_CASSLETSGNTDTQYF
7	0.0026003	TGTGCCAGCAGCTCCTTAACGGGGGGGTTTTACAATGAGCAGTTCTTC	CASSSLTGGFYNEQFF	TRBV7-8	TRBD1	TRBJ2-1	12	20	24	30	Blood	Blood_CASSSLTGGFYNEQFF
7	0.0026003	TGTGCCAGCAGCCCCGGGACAGACCTCTCCTACAATGAGCAGTTCTTC	CASSPGTDLSYNEQFF	TRBV3-1	TRBD1	TRBJ2-1	12	13	21	26	Blood	Blood_CASSPGTDLSYNEQFF
7	0.0026003	TGCGCCAGCAGCCAAGAGGGGGGCGGAACCGGATTCCCCCAGCATTTT	CASSQEGGGTGFPQHF	TRBV4-1	TRBD1	TRBJ1-5	16	18	24	36	Blood	Blood_CASSQEGGGTGFPQHF
7	0.0026003	TGTGCCAGCAGCCAAGTCGTGGGGGCTGGACAGCCCCAGCATTTT	CASSQVVGAGQPQHF	TRBV4-2	TRBD1	TRBJ1-5	15	20	25	30	Blood	Blood_CASSQVVGAGQPQHF
7	0.0026003	TGCGCCAGCAGCCCCTCTAGCGGGATTTACAATGAGCAGTTCTTC	CASSPSSGIYNEQFF	TRBV5-1	TRBD2	TRBJ2-1	11	16	24	27	Blood	Blood_CASSPSSGIYNEQFF
7	0.0026003	TGCGCCAGCAGCTTGAACCCGGATTACTATGGCTACACCTTC	CASSLNPDYYGYTF	TRBV5-1	TRBD1	TRBJ1-2	14	17	21	25	Blood	Blood_CASSLNPDYYGYTF
7	0.0026003	TGTGCCAGTAGTATCCACGGGAACACTGAAGCTTTCTTT	CASSIHGNTEAFF	TRBV19	.	TRBJ1-1	13	-1	-1	20	Blood	Blood_CASSIHGNTEAFF
7	0.0026003	TGTGCCAGCAGCTTAAACAATAGGAATGAGCAGTTCTTC	CASSLNNRNEQFF	TRBV7-3	.	TRBJ2-1	15	-1	-1	24	Blood	Blood_CASSLNNRNEQFF
7	0.0026003	TGTGCCAGCAGTTTTGGGGCCCACGAGCAGTACTTC	CASSFGAHEQYF	TRBV12-4	TRBD2	TRBJ2-7	13	16	21	22	Blood	Blood_CASSFGAHEQYF
6	0.00222883	TGTGCCAGCTCCCTGGGTAGCGGGGCATTCTCCTACGAGCAGTACGTC	CASSLGSGAFSYEQYV	TRBV7-8	TRBD2	TRBJ2-7	8	17	23	29	Blood	Blood_CASSLGSGAFSYEQYV
6	0.00222883	TGTGCCAGCAGTTTATTCGGACAGGGATCCTACAATGAGCAGTTCTTC	CASSLFGQGSYNEQFF	TRBV28	TRBD1	TRBJ2-1	15	18	25	27	Blood	Blood_CASSLFGQGSYNEQFF
6	0.00222883	TGTGCCAGTTCGGGACTAGCGGGGTCCGAAGAGACCCAGTACTTC	CASSGLAGSEETQYF	TRBV2	TRBD2	TRBJ2-5	7	10	22	28	Blood	Blood_CASSGLAGSEETQYF
6	0.00222883	TGTGCCAGTAGTATAATGGGGACACCACATCAGCCCCAGCATTTT	CASSIMGTPHQPQHF	TRBV19	TRBD1	TRBJ1-5	14	18	23	28	Blood	Blood_CASSIMGTPHQPQHF
6	0.00222883	TGTGCCAGCAGTGAAGCGGGAACAGGGGACACTGAAGCTTTCTTT	CASSEAGTGDTEAFF	TRBV2	TRBD1	TRBJ1-1	17	21	27	28	Blood	Blood_CASSEAGTGDTEAFF
6	0.00222883	TGTGCCAGCAGCTTTGGACTAGCGGGAGGTGATACGCAGTATTTT	CASSFGLAGGDTQYF	TRBV7-9	TRBD2	TRBJ2-3	13	15	28	30	Blood	Blood_CASSFGLAGGDTQYF
6	0.00222883	TGTGCCAGCAGCCCCCGGGAGTTGAACACCGGGGAGCTGTTTTTT	CASSPRELNTGELFF	TRBV6-1	TRBD1	TRBJ2-2	10	13	19	23	Blood	Blood_CASSPRELNTGELFF
6	0.00222883	TGTGCCAGCAGCAAAGGGGACAGGGGTGAACAGCCCCAGCATTTT	CASSKGDRGEQPQHF	TRBV21-1	TRBD1	TRBJ1-5	15	16	25	30	Blood	Blood_CASSKGDRGEQPQHF
6	0.00222883	TGCGCCAGCAGCGGGGGCTCTTATGGGGCCAACGTCCTGACTTTC	CASSGGSYGANVLTF	TRBV5-1	TRBD1	TRBJ2-6	11	12	17	23	Blood	Blood_CASSGGSYGANVLTF
6	0.00222883	TGCAGTGCTAGGCGGGACAGGGGGTGGGACACTGAAGCTTTCTTT	CSARRDRGWDTEAFF	TRBV20-1	TRBD1	TRBJ1-1	10	12	23	28	Blood	Blood_CSARRDRGWDTEAFF
6	0.00222883	TGTGCCAGCAGCTTAGCGCCCGGAGACAATACGCAGTATTTT	CASSLAPGDNTQYF	TRBV7-9	.	TRBJ2-3	18	-1	-1	28	Blood	Blood_CASSLAPGDNTQYF
6	0.00222883	TGCGCCAGCAGTGAGGGAAAACCCTACTCTGAGCAGTACTTC	CASSEGKPYSEQYF	TRBV10-1	.	TRBJ2-7	14	-1	-1	30	Blood	Blood_CASSEGKPYSEQYF
6	0.00222883	TGTGCCAGCAGTGAATACCCCCTTGAAGCTTTCTTT	CASSEYPLEAFF	TRBV25-1	TRBD1	TRBJ1-1	16	17	22	23	Blood	Blood_CASSEYPLEAFF
6	0.00222883	TGCGCCTGGACCAGTGGGGCTACGAGCAGTACGTC	CAWTSG_YEQYV	TRBV23-1	.	TRBJ2-7	5	-1	-1	19	Blood	Blood_CAWTSG_YEQYV
6	0.00222883	TGTGCCAGCAGCTTGGCAGAGACCCAGTACTTC	CASSLAETQYF	TRBV5-6	.	TRBJ2-5	16	-1	-1	17	Blood	Blood_CASSLAETQYF
5	0.00185736	TGTGCCACGACGGGACTAGCGGGAGTGGTTGAGCAGTTCTTC	CATTGLAGVVEQFF	TRBV27	TRBD2	TRBJ2-1	6	10	24	29	Blood	Blood_CATTGLAGVVEQFF
5	0.00185736	TGTGCCAGTAGTACCCTGGGACAGAGCTATGGCTACACCTTC	CASSTLGQSYGYTF	TRBV19	TRBD1	TRBJ1-2	12	17	23	26	Blood	Blood_CASSTLGQSYGYTF
5	0.00185736	TGCGCCAGCAGCCGGGACTAGGGCCAATGAGCAGTTCTTC	CASSRD*_ANEQFF	TRBV5-1	TRBD2	TRBJ2-1	11	12	20	24	Blood	Blood_CASSRD*_ANEQFF
5	0.00185736	TGTGCCAGCAGCTTAGTAGGAACTGAAGCTTTCTTT	CASSLVGTEAFF	TRBV7-8	.	TRBJ1-1	15	-1	-1	21	Blood	Blood_CASSLVGTEAFF
4	0.00148588	TGCGCCAGCAGCCAGAGTCACGGGACAGGGTGGACAGATACGCAGTATTTT	CASSQSHGTGWTDTQYF	TRBV4-3	TRBD1	TRBJ2-3	13	16	29	33	Blood	Blood_CASSQSHGTGWTDTQYF
4	0.00148588	TGCAGCGTTGAAGATCTAGGTGCGGGAGTCTCCTACAATGAGCAGTTCTTC	CSVEDLGAGVSYNEQFF	TRBV29-1	TRBD2	TRBJ2-1	16	21	27	29	Blood	Blood_CSVEDLGAGVSYNEQFF
4	0.00148588	TGCGCCAGCAGCCCGCCTAACAGGGAAAGGGACAATGAGCAGTTCTTC	CASSPPNRERDNEQFF	TRBV4-1	TRBD1	TRBJ2-1	12	19	24	31	Blood	Blood_CASSPPNRERDNEQFF
4	0.00148588	TGTGCCAGCAGTTACAATCTTGGTAGATCCTACGAGCAGTACTTC	CASSYNLGRSYEQYF	TRBV6-5	.	TRBJ2-7	14	-1	-1	27	Blood	Blood_CASSYNLGRSYEQYF
4	0.00148588	TGTGCCAGCAGCGGACTAGCGGTTTACAATGAGCAGTTCTTC	CASSGLAVYNEQFF	TRBV2	TRBD2	TRBJ2-1	10	12	21	24	Blood	Blood_CASSGLAVYNEQFF
4	0.00148588	TGTGCCAGTAGTATATCGGGATCCTACGAGCAGTACTTC	CASSISGSYEQYF	TRBV19	TRBD1	TRBJ2-7	14	16	20	21	Blood	Blood_CASSISGSYEQYF
4	0.00148588	TGTGCCAGCAGCCCTTTTGGGGGGGAGCTGTTTTTT	CASSPFGGELFF	TRBV28	.	TRBJ2-2	10	-1	-1	21	Blood	Blood_CASSPFGGELFF
4	0.00148588	TGTGCCAGCAGTTTGGCAGAGACCCAGTACTTC	CASSLAETQYF	TRBV5-6	.	TRBJ2-5	16	-1	-1	17	Blood	Blood_CASSLAETQYF
3	0.00111441	TGTGCCAGCAGTTACTCGAGGGACGAGCTGCTAGCGGGGGCTGATACGCAGTATTTT	CASSYSRDELLAGADTQYF	TRBV6-5	TRBD2	TRBJ2-3	19	30	37	42	Blood	Blood_CASSYSRDELLAGADTQYF
3	0.00111441	TGTGCCAGCAGTTCCCCGGGGCAGAAATCAACCGGGGACTATGGCTACACCTTC	CASSSPGQKSTGDYGYTF	TRBV5-4	TRBD1	TRBJ1-2	10	14	23	37	Blood	Blood_CASSSPGQKSTGDYGYTF
3	0.00111441	TGTGCCAGCAGTTTACGCGGGGGTTGGAAGAGCTCCTACGAGCAGTACTTC	CASSLRGGWKSSYEQYF	TRBV27	TRBD1	TRBJ2-7	14	18	22	29	Blood	Blood_CASSLRGGWKSSYEQYF
3	0.00111441	TGTGCCAGCAGTTACTCTACCCGGGACATACGGACTAGCGGGAGGGCCGTC	CASSYSTRDIRTSGRAV	TRBV6-6	TRBD2	TRBJ2-7	16	31	47	49	Blood	Blood_CASSYSTRDIRTSGRAV
3	0.00111441	TGTGCCAGCAGCTTCAGACTAGCGGGAGCGAGCACAGATACGCAGTATTTT	CASSFRLAGASTDTQYF	TRBV7-2	TRBD2	TRBJ2-3	13	16	27	30	Blood	Blood_CASSFRLAGASTDTQYF
3	0.00111441	TGCGCCAGCAGTCACCGTGACAGGGCCGGACACCGGGGAGTTGTTTTTT	CASSHRDR_PDTGELFF	TRBV23-1	TRBD1	TRBJ2-2	13	14	24	29	Blood	Blood_CASSHRDR_PDTGELFF
3	0.00111441	TGTGCCAGCAGCTTATACGCTGGGGGGAGCGAGAACATTCAGTACTTC	CASSLYAGGSENIQYF	TRBV7-6	TRBD1	TRBJ2-4	14	21	25	33	Blood	Blood_CASSLYAGGSENIQYF
3	0.00111441	TGTGCCAGCAGCCAACCGGGACTAGACCGAGGAGAGACCCAGTACTTC	CASSQPGLDRGETQYF	TRBV3-1	TRBD2	TRBJ2-5	14	15	24	32	Blood	Blood_CASSQPGLDRGETQYF
3	0.00111441	TGTGCCAGCGGGTTACAGGGAATCGTTCTACAATGAGCAGTTCTTC	CASGLQGI_FYNEQFF	TRBV6-5	TRBD1	TRBJ2-1	8	14	19	27	Blood	Blood_CASGLQGI_FYNEQFF
3	0.00111441	TGTGCCAGCGGGGAGGCAGGGGGCCCATACAATGAGCAGTTCTTC	CASGEAGGPYNEQFF	TRBV25-1	TRBD1	TRBJ2-1	8	16	23	27	Blood	Blood_CASGEAGGPYNEQFF
3	0.00111441	TGTGCCATCAGTGACCCGGGACAGAACAATGAGCAGTTCTTC	CAISDPGQNNEQFF	TRBV10-3	TRBD1	TRBJ2-1	13	14	23	25	Blood	Blood_CAISDPGQNNEQFF
3	0.00111441	TGTGCCAGCAGTTTAGACAGGGCTTATCGAACCCAGTACTTC	CASSLDRAYRTQYF	TRBV27	TRBD1	TRBJ2-5	14	15	21	30	Blood	Blood_CASSLDRAYRTQYF
3	0.00111441	TGTGCCAGCAGCTTCGGAACAAACACCGGGGAGCTGTTTTTT	CASSFGTNTGELFF	TRBV5-6	.	TRBJ2-2	13	-1	-1	21	Blood	Blood_CASSFGTNTGELFF
3	0.00111441	TGTGCCAGCAGCTTAGTGGCAGTTTACGATGAGCAGTTCTTC	CASSLVAVYDEQFF	TRBV7-9	.	TRBJ2-1	15	-1	-1	24	Blood	Blood_CASSLVAVYDEQFF
3	0.00111441	TGTGCCAGCAGCTACGCGGGGTTACGAGCAGTACGTC	CASSYA_GYEQYV	TRBV7-3	TRBD2	TRBJ2-7	12	15	19	22	Blood	Blood_CASSYA_GYEQYV
2	0.000742942	TGTGCCAGCAGTTTTGACGGGACAGGGGGCTATCAGCCCCAGCATTTT	CASSFDGTGGYQPQHF	TRBV28	TRBD1	TRBJ1-5	13	17	29	31	Blood	Blood_CASSFDGTGGYQPQHF
2	0.000742942	TGTGCCAGCAGCTTTTTTTTTGGGGAGGCAATCAGCCCCAGCATTTT	CASSFFFG_GNQPQHF	TRBV7-2	TRBD2	TRBJ1-5	13	22	26	27	Blood	Blood_CASSFFFG_GNQPQHF
2	0.000742942	TGTGCCAGTTCCCTCGTGGGACAGTCTAATCAGCCCCAGCATTTT	CASSLVGQSNQPQHF	TRBV19	TRBD1	TRBJ1-5	8	17	23	27	Blood	Blood_CASSLVGQSNQPQHF
2	0.000742942	TGTGCCAGCAGTTTCCTGACGGGGGGTAGCTCTGAGCAGTTCTTC	CASSFLTGGSSEQFF	TRBV6-5	TRBD1	TRBJ2-1	12	17	25	32	Blood	Blood_CASSFLTGGSSEQFF
2	0.000742942	TGTGCCAGCAGCTTAGGACAGGGATTGAACTATGGCTACACCTTC	CASSLGQGLNYGYTF	TRBV7-2	TRBD1	TRBJ1-2	15	16	22	27	Blood	Blood_CASSLGQGLNYGYTF
2	0.000742942	TGTGCCAGCAGCTACGAGTAGCGGGAAATCAGCCCCAGCATTTT	CASSYE*_GNQPQHF	TRBV5-4	TRBD2	TRBJ1-5	12	18	25	26	Blood	Blood_CASSYE*_GNQPQHF
2	0.000742942	TGTGCCAGCAGCTCCGTGGCAGGGAATGAGCAGTACTTC	CASSSVAGNEQYF	TRBV13	TRBD1	TRBJ2-7	12	19	23	27	Blood	Blood_CASSSVAGNEQYF
2	0.000742942	TGCAGTGCTAAAGGGGCGCGTGACTACGAGCAGTACTTC	CSAKGARDYEQYF	TRBV20-1	TRBD1	TRBJ2-7	9	12	18	23	Blood	Blood_CSAKGARDYEQYF
2	0.000742942	TGCAGCGTTGAAGATCTCGGGTCCGGAGAGCTGTTTTTT	CSVEDLGSGELFF	TRBV29-1	.	TRBJ2-2	16	-1	-1	22	Blood	Blood_CSVEDLGSGELFF
1	0.000371471	TGTGCCAGCAGCTCAGGGCAGGGGGCGCCGGCCGTCTACTATGGCTACACCTTC	CASSSGQGAPAVYYGYTF	TRBV5-4	TRBD1	TRBJ1-2	12	18	28	37	Blood	Blood_CASSSGQGAPAVYYGYTF
1	0.000371471	TGTGCCAGCAGCTCAGGACAGGGGGCGCCGGCCGTCTACTATGGCTACACCTTC	CASSSGQGAPAVYYGYTF	TRBV5-4	TRBD1	TRBJ1-2	12	15	28	37	Blood	Blood_CASSSGQGAPAVYYGYTF
1	0.000371471	TGTGCCAGCAGCCCAGGTGGACACGCGACGAACACCGGGGAGCTGTTTTT	CASSPGGH_DEHRGAVF	TRBV7-3	TRBD1	TRBJ2-2	11	18	22	28	Blood	Blood_CASSPGGH_DEHRGAVF
1	0.000371471	TGCGCCAGCAGTCAAACCCTAGCGGGAGGTCTACAATGAGCAGTTCTTC	CASSQTLA_EVYNEQFF	TRBV23-1	TRBD2	TRBJ2-1	14	18	28	30	Blood	Blood_CASSQTLA_EVYNEQFF
1	0.000371471	TGCGCCAGCAGCCAACCGAGTGGGACAGGACACAATGAGCAGTTCTTC	CASSQPSGTGHNEQFF	TRBV4-3	TRBD1	TRBJ2-1	14	21	28	31	Blood	Blood_CASSQPSGTGHNEQFF
1	0.000371471	TGTGCCAGCAGTTTTAGCGGGAGAGCTCCTACAATGAGCGGTTCTTC	CASSFSGR_SYNERFF	TRBV7-9	TRBD2	TRBJ2-1	10	14	21	22	Blood	Blood_CASSFSGR_SYNERFF
1	0.000371471	TGTGCCAGCAGTTTATCGTGGGGGCCGGGGCCAACGTCCTGACTTTC	CASSLSWG_GANVLTF	TRBV27	TRBD1	TRBJ2-6	17	19	24	26	Blood	Blood_CASSLSWG_GANVLTF
1	0.000371471	TGTGCCAGCTCGTCGGGGGGGGGGCTTGTAAATGAGCAGTTCTTC	CASSSGGGLVNEQFF	TRBV9	TRBD1	TRBJ2-1	8	19	24	30	Blood	Blood_CASSSGGGLVNEQFF
1	0.000371471	TGTGCCAGCAGCAAAGGGGACAGGAGTGAACAGCCCCAGCATTTT	CASSKGDRSEQPQHF	TRBV21-1	TRBD1	TRBJ1-5	15	16	23	30	Blood	Blood_CASSKGDRSEQPQHF
1	0.000371471	TGTGCCAGTAGATAATGGGGACACCACATCAGCCCCAGCATTTT	CASR*WG_PHQPQHF	TRBV19	TRBD1	TRBJ1-5	10	17	22	27	Blood	Blood_CASR*WG_PHQPQHF
1	0.000371471	TGTGCCAGCAGCTTCGGGACAGGGGGCAATCAGCCCCAGCATTT	CASSFGT_GQSAPAF	TRBV7-2	TRBD1	TRBJ1-5	13	14	24	25	Blood	Blood_CASSFGT_GQSAPAF
1	0.000371471	TGTGCCAGCAGTCTCTCGGACACGATCTACGAGCAATACGTC	CASSLSDTIYEQYV	TRBV28	TRBD1	TRBJ2-7	11	17	21	26	Blood	Blood_CASSLSDTIYEQYV
1	0.000371471	TGTGCCAGCAGCCCCCGACAGGGAGGGGATACGCAGTATTTT	CASSPRQGGDTQYF	TRBV7-2	TRBD1	TRBJ2-3	11	16	22	27	Blood	Blood_CASSPRQGGDTQYF
1	0.000371471	TGTGCCAGCAGCGCGGACTTTTAGGCCGGGGAGCTGTTTTTT	CASSADF*AGELFF	TRBV7-3	TRBD2	TRBJ2-2	11	14	18	25	Blood	Blood_CASSADF*AGELFF
1	0.000371471	TGCGCCAGCAGTCTAGCGGGAGCCGACAATGAGCAGTTCTTC	CASSLAGADNEQFF	TRBV10-2	TRBD2	TRBJ2-1	11	12	21	25	Blood	Blood_CASSLAGADNEQFF
1	0.000371471	TGCGCCAGCAGCTTGAACCCGAATTACTATGGCTACACCTTC	CASSLNPNYYGYTF	TRBV5-1	.	TRBJ1-2	14	-1	-1	25	Blood	Blood_CASSLNPNYYGYTF
1	0.000371471	TGCGCCAGCAGGTTGGCAGGGGGGGTCGATGAGCAGTTCTTC	CASRLAGGVDEQFF	TRBV5-1	TRBD1	TRBJ2-1	16	17	22	28	Blood	Blood_CASRLAGGVDEQFF
1	0.000371471	TGCAGCGTGGCGGGTCTCTTCCCTACAATGAGCAGTTCTTC	CSVAGLF_YNEQFF	TRBV29-1	TRBD2	TRBJ2-1	7	9	13	21	Blood	Blood_CSVAGLF_YNEQFF
1	0.000371471	TGTGCCAGCAGCTCCGCGACAGGGAATGAGCAGTACTTC	CASSSATGNEQYF	TRBV13	TRBD1	TRBJ2-7	12	13	23	27	Blood	Blood_CASSSATGNEQYF
1	0.000371471	TGTGCCAGCAGCCAAACGGATTCAGGGCCCCAGCATTTT	CASSQTDSGPQHF	TRBV3-1	.	TRBJ1-5	14	-1	-1	26	Blood	Blood_CASSQTDSGPQHF
1	0.000371471	TGTGCCAGCGGGGGGCAGACGGCACTGAAGCTTTCTTT	CASGGQ_GTEAFF	TRBV12-3	TRBD1	TRBJ1-1	8	10	15	22	Blood	Blood_CASGGQ_GTEAFF
1	0.000371471	TGTGCCAGCAGCCTGGGCCGTAATCAGCAGTTCTTC	CASSLGRNQQFF	TRBV7-2	TRBD2	TRBJ2-1	11	14	18	21	Blood	Blood_CASSLGRNQQFF
772	0.160266	TGTGCCAGCAGCTTAGAGGTGGGGGGCACAGATACGCAGTATTTT	CASSLEVGGTDTQYF	TRBV11-2	TRBD1	TRBJ2-3	16	20	24	25	Tumor	Tumor_CASSLEVGGTDTQYF
273	0.0566743	TGTGCCAGCAGCCTCGGGGACAGGGGTAACAATGAGCAGTTCTTC	CASSLGDRGNNEQFF	TRBV6-5	TRBD1	TRBJ2-1	10	16	25	28	Tumor	Tumor_CASSLGDRGNNEQFF
237	0.0492007	TGTGCCAGCACCCCGTGGCGGGGGGGGGTAAATGAGCAGTTCTTC	CASTPWRGGVNEQFF	TRBV12-4	TRBD2	TRBJ2-1	9	17	25	30	Tumor	Tumor_CASTPWRGGVNEQFF
124	0.0257422	TGTGCCAGCAGCTTAAGCGGGGGAGGAGTTTACGAGCAGTACTTC	CASSLSGGGVYEQYF	TRBV7-6	TRBD2	TRBJ2-7	14	15	20	30	Tumor	Tumor_CASSLSGGGVYEQYF
117	0.024289	TGTGCCAGCAGCTTGGGCTGGCAGCACACTGAAGCTTTCTTT	CASSLGWQHTEAFF	TRBV5-4	.	TRBJ1-1	15	-1	-1	25	Tumor	Tumor_CASSLGWQHTEAFF
103	0.0213826	TGTGCCAGCAGCCCATTCCAGGCCGCAGATGGTGGCTACACCTTC	CASSPFQAADGGYTF	TRBV14	.	TRBJ1-2	12	-1	-1	32	Tumor	Tumor_CASSPFQAADGGYTF
98	0.0203446	TGTGCCAGCAGCCACGGACAGGGACGAACCGGGGAGCTGTTTTTT	CASSHGQGRTGELFF	TRBV11-2	TRBD1	TRBJ2-2	11	15	22	27	Tumor	Tumor_CASSHGQGRTGELFF
95	0.0197218	TGTGCCAGCAGCCGAAGCCCCGGAGGGAACAATGAGCAGTTCTTC	CASSRSPGGNNEQFF	TRBV13	TRBD2	TRBJ2-1	11	21	26	28	Tumor	Tumor_CASSRSPGGNNEQFF
81	0.0168154	TGCGCCAGCAGCTTGGAAGGGGGGATCTCCTACAATGAGCAGTTCTTC	CASSLEGGISYNEQFF	TRBV5-1	TRBD1	TRBJ2-1	15	17	21	22	Tumor	Tumor_CASSLEGGISYNEQFF
78	0.0161927	TGCGCCAGCGGCGACTACGGGGGGAGCGGGCAGTTCTTC	CASGDYGGSGQFF	TRBV5-1	TRBD1	TRBJ2-1	8	18	22	29	Tumor	Tumor_CASGDYGGSGQFF
70	0.0145319	TGTGCCAGCAGCGGACAGCGCTTGAAGCTTTCTTT	CASSGQ_LEAFF	TRBV7-3	TRBD1	TRBJ1-1	11	12	17	22	Tumor	Tumor_CASSGQ_LEAFF
69	0.0143243	TGTGCCAGCAGTTCTCGGGAGCAGTTCTTC	CASSSREQFF	TRBV6-2	.	TRBJ2-1	12	-1	-1	18	Tumor	Tumor_CASSSREQFF
67	0.0139091	TGTGCCAGCAGTGAAGCGCTTCCAGGCCTATCCTACAATGAGCAGTTCTTC	CASSEALPGLSYNEQFF	TRBV6-1	.	TRBJ2-1	21	-1	-1	30	Tumor	Tumor_CASSEALPGLSYNEQFF
63	0.0130787	TGCGCCAGCAGCTATACCGGGACAGGGGATTACGAGCAGTACTTC	CASSYTGTGDYEQYF	TRBV5-1	TRBD1	TRBJ2-7	12	16	27	30	Tumor	Tumor_CASSYTGTGDYEQYF
59	0.0122483	TGTGCCAGTAGTATAGTAGCGGGGGTATACAATGAGCAGTTCTTC	CASSIVAGVYNEQFF	TRBV19	TRBD2	TRBJ2-1	15	16	22	27	Tumor	Tumor_CASSIVAGVYNEQFF
57	0.0118331	TGTGCCAGCAGCCAACCCTACGAGCAGTACTTC	CASSQPYEQYF	TRBV7-9	.	TRBJ2-7	11	-1	-1	16	Tumor	Tumor_CASSQPYEQYF
56	0.0116255	TGTGCCAGCAGCTTAGCGGCCCCTTCGGGGGAGCAGTACTTC	CASSLAAPSGEQYF	TRBV7-8	TRBD1	TRBJ2-7	17	18	22	30	Tumor	Tumor_CASSLAAPSGEQYF
52	0.0107951	TGTGCCAGCAGCGCCGCCGGACTAGCGAGCACAGATACGCAGTATTTT	CASSAAGLASTDTQYF	TRBV7-6	TRBD2	TRBJ2-3	11	18	26	27	Tumor	Tumor_CASSAAGLASTDTQYF
50	0.0103799	TGTGCCAGCAGAATCAGGCTGGGTAGCACAGATACGCAGTATTTT	CASRIRLGSTDTQYF	TRBV28	.	TRBJ2-3	10	-1	-1	23	Tumor	Tumor_CASRIRLGSTDTQYF
49	0.0101723	TGTGCCACTTCACAGTACAATGAGCAGTTCTTC	CATSQYNEQFF	TRBV2	.	TRBJ2-1	6	-1	-1	15	Tumor	Tumor_CATSQYNEQFF
47	0.00975711	TGTGCCAGCAGCCTAGCGGTAGAGCAGTTCTTC	CASSLAVEQFF	TRBV5-6	TRBD2	TRBJ2-1	11	12	18	21	Tumor	Tumor_CASSLAVEQFF
45	0.00934191	TGTGCCAGCAGTCTGGGACTAGCGAGCCTAAATACGCAGTATTTT	CASSLGLASLNTQYF	TRBV27	TRBD2	TRBJ2-3	11	14	23	31	Tumor	Tumor_CASSLGLASLNTQYF
45	0.00934191	TGTGCCAGCAGCTATTCAGATACGCAGTATTTT	CASSYSDTQYF	TRBV5-6	.	TRBJ2-3	12	-1	-1	16	Tumor	Tumor_CASSYSDTQYF
44	0.00913432	TGTGCCAGCAGCTTGGGGCAGGACTTACACAATGAGCAGTTCTTC	CASSLGQDLHNEQFF	TRBV7-3	TRBD1	TRBJ2-1	13	14	18	28	Tumor	Tumor_CASSLGQDLHNEQFF
41	0.00851152	TGTGCCAGCAGCCCAGCCTACGAGCAGTACTTC	CASSPAYEQYF	TRBV7-9	.	TRBJ2-7	11	-1	-1	16	Tumor	Tumor_CASSPAYEQYF
39	0.00809633	TGCGCCAGCAGCTATACAGGGGGCGAAAACACCATATATTTT	CASSYTGGENTIYF	TRBV4-1	TRBD1	TRBJ1-3	11	15	24	26	Tumor	Tumor_CASSYTGGENTIYF
30	0.00622794	TGCGCCAGCAGTCAGTCACCGGACGTAAGAGACCCAGTACTTC	CASSQSP_T*ETQYF	TRBV23-1	.	TRBJ2-5	13	-1	-1	26	Tumor	Tumor_CASSQSP_T*ETQYF
30	0.00622794	TGTGCCAGCAGTTTAAGGTTCGGCTCCTACGAGCAGTACTTC	CASSLRFGSYEQYF	TRBV27	.	TRBJ2-7	14	-1	-1	22	Tumor	Tumor_CASSLRFGSYEQYF
29	0.00602034	TGTGCCAGCAGACAAGACACTCTTCACCCCGAGCAGTTCTTC	CASRQDTLHPEQFF	TRBV5-8	.	TRBJ2-1	10	-1	-1	30	Tumor	Tumor_CASRQDTLHPEQFF
27	0.00560515	TGCGCCAGCAGCTTTATAAACACCGGGGAGCTGTTTTTT	CASSFINTGELFF	TRBV5-1	.	TRBJ2-2	13	-1	-1	18	Tumor	Tumor_CASSFINTGELFF
27	0.00560515	TGTGCCAGCAGCTTAGAGGGAGAGACCCAGTACTTC	CASSLEGETQYF	TRBV7-6	.	TRBJ2-5	15	-1	-1	20	Tumor	Tumor_CASSLEGETQYF
26	0.00539755	TGTGCCAGCAGCTTATGGGATCGGGATATCGATGAGCAGTTCTTC	CASSLWDRDIDEQFF	TRBV7-8	TRBD1	TRBJ2-1	14	21	25	31	Tumor	Tumor_CASSLWDRDIDEQFF
26	0.00539755	TGTGCCAGCAGCCCGGGGGGGCCCACTGAAGCTTTCTTT	CASSPGGPTEAFF	TRBV6-5	TRBD2	TRBJ1-1	10	13	22	23	Tumor	Tumor_CASSPGGPTEAFF
25	0.00518995	TGTGCCAGCAGCGTAGGCGCAGGGCTCTACTACGAGCAGTACTTC	CASSVGAGLYYEQYF	TRBV9	TRBD1	TRBJ2-7	15	19	23	29	Tumor	Tumor_CASSVGAGLYYEQYF
25	0.00518995	TGTGCCACCAGTGAGCAGACAGGGCAAGAGACCCAGTACTTC	CATSEQTGQETQYF	TRBV24-1	TRBD1	TRBJ2-5	13	17	23	24	Tumor	Tumor_CATSEQTGQETQYF
24	0.00498235	TGTGCCAGCAGCTTAACAGGGTGGAATGAGCAGTTCTTC	CASSLTGWNEQFF	TRBV11-1	TRBD1	TRBJ2-1	14	15	20	24	Tumor	Tumor_CASSLTGWNEQFF
23	0.00477476	TGTGCCAGCAGCGTCTCGGGTGCAGCTGGGAATGAAAAACTGTTTTTT	CASSVSGAAGNEKLFF	TRBV9	.	TRBJ1-4	13	-1	-1	30	Tumor	Tumor_CASSVSGAAGNEKLFF
23	0.00477476	TGTGCCAGCAGTTACTACCAGGCCGCTAACTATGGCTACACCTTC	CASSYYQAANYGYTF	TRBV6-2	.	TRBJ1-2	15	-1	-1	24	Tumor	Tumor_CASSYYQAANYGYTF
23	0.00477476	TGTGCCAGCAGCCAAGCAGGGCTTAGTACCGGGGAGCTGTTTTTT	CASSQAGLSTGELFF	TRBV3-1	TRBD1	TRBJ2-2	15	16	20	27	Tumor	Tumor_CASSQAGLSTGELFF
23	0.00477476	TGCGCCAGCAGCGGGACGGTTGCTAGCACAGATACGCAGTATTTT	CASSGTVASTDTQYF	TRBV10-1	TRBD1	TRBJ2-3	10	11	16	20	Tumor	Tumor_CASSGTVASTDTQYF
23	0.00477476	TGTGCCATCTCCCCCTGGGAGGGAGAGGAGACCCAGTACTTC	CAISPWEGEETQYF	TRBV10-3	TRBD1	TRBJ2-5	8	10	16	27	Tumor	Tumor_CAISPWEGEETQYF
22	0.00456716	TGTGCCACCAGTGATCCGACAGCCGGATTGAACACCGGGGAGCTGTTTTTT	CATSDPTAGLNTGELFF	TRBV24-1	TRBD1	TRBJ2-2	14	17	21	29	Tumor	Tumor_CATSDPTAGLNTGELFF
22	0.00456716	TGTGCCAGCAGAAGGACGGCGGAGAGCTCCTACAATGAGCAGTTCTTC	CASRRTAESSYNEQFF	TRBV3-1	.	TRBJ2-1	10	-1	-1	23	Tumor	Tumor_CASRRTAESSYNEQFF
22	0.00456716	TGTGCCAGCAGTACTCCGGGACTAGCGAACAATGAGCAGTTCTTC	CASSTPGLANNEQFF	TRBV2	TRBD2	TRBJ2-1	11	15	26	28	Tumor	Tumor_CASSTPGLANNEQFF
22	0.00456716	TGCAGTGCTCTGATTAGGAGTGTCCCGGAGACCCAGTACTTC	CSALIRSVPETQYF	TRBV20-1	TRBD1	TRBJ2-5	8	20	26	27	Tumor	Tumor_CSALIRSVPETQYF
22	0.00456716	TGTGCCAGAGAGGACCGCGACACCGGGGAGCTGTTTTTT	CAREDRDTGELFF	TRBV7-2	.	TRBJ2-2	7	-1	-1	19	Tumor	Tumor_CAREDRDTGELFF
20	0.00415196	TGCAGTGCTAGGCACGTGGACAGTTTATCCTACGAGCAGTACTTC	CSARHVDSLSYEQYF	TRBV20-1	TRBD1	TRBJ2-7	10	17	22	27	Tumor	Tumor_CSARHVDSLSYEQYF
20	0.00415196	TGTGCCAGCAGCATCGGGACAGATGGCTACACCTTC	CASSIGTDGYTF	TRBV7-6	TRBD1	TRBJ1-2	11	14	21	22	Tumor	Tumor_CASSIGTDGYTF
19	0.00394436	TGTGCCAGCAGCTTATTGTGGGGGAACCTCCAAGAGACCCAGTACTTC	CASSLLWGNLQETQYF	TRBV7-2	TRBD1	TRBJ2-5	14	19	23	29	Tumor	Tumor_CASSLLWGNLQETQYF
19	0.00394436	TGTGCCAGCAGCCAGGAACCAGGGGGCACAGATACGCAGTATTTT	CASSQEPGGTDTQYF	TRBV11-2	TRBD1	TRBJ2-3	11	19	24	25	Tumor	Tumor_CASSQEPGGTDTQYF
18	0.00373677	TGTGCCAGCAGCTTTGCTGGACAGGGACGCCGGACAGATACGCAGTATTTT	CASSFAGQGRRTDTQYF	TRBV7-2	TRBD1	TRBJ2-3	13	18	25	33	Tumor	Tumor_CASSFAGQGRRTDTQYF
18	0.00373677	TGCGCCAGCAGCCAAATGGGACAGGGGGCTTCACCCCTCCACTTT	CASSQMGQGASPLHF	TRBV4-3	TRBD1	TRBJ1-6	14	17	28	29	Tumor	Tumor_CASSQMGQGASPLHF
18	0.00373677	TGTGCCGGATCCATAGCGGGGGGCACAGATACGCAGTATTTT	CAGSIAGGTDTQYF	TRBV6-2	TRBD2	TRBJ2-3	5	13	19	22	Tumor	Tumor_CAGSIAGGTDTQYF
18	0.00373677	TGCGCCAACGAGGGGGCTTGGAGCTCCTACGAGCAGTACGTC	CANEGAWSSYEQYV	TRBV5-1	TRBD1	TRBJ2-7	6	10	16	19	Tumor	Tumor_CANEGAWSSYEQYV
18	0.00373677	TGTGCCAGCAGTCCAGGGGGCATTTCACCCCTCCACTTT	CASSPGGISPLHF	TRBV6-5	TRBD1	TRBJ1-6	11	13	20	23	Tumor	Tumor_CASSPGGISPLHF
17	0.00352917	TGTGCCAGCAGCCAAGGAATGGGTAGCTCCTACAATGAGCAGTTCTTC	CASSQGMGSSYNEQFF	TRBV3-1	.	TRBJ2-1	15	-1	-1	24	Tumor	Tumor_CASSQGMGSSYNEQFF
17	0.00352917	TGTGCCAGCAGTCCCGGGACAGGGCACTACAATGAGCAGTTCTTC	CASSPGTGHYNEQFF	TRBV5-6	TRBD1	TRBJ2-1	10	11	23	26	Tumor	Tumor_CASSPGTGHYNEQFF
17	0.00352917	TGTGCCAGTAGTATAGCCGGACCTGCCTACGAGCAGTACTTC	CASSIAGPAYEQYF	TRBV19	.	TRBJ2-7	15	-1	-1	25	Tumor	Tumor_CASSIAGPAYEQYF
17	0.00352917	TGTGCCAGCAGCTTTGGGGGTTCCTACAATGAGCAGTTCTTC	CASSFGGSYNEQFF	TRBV7-9	TRBD1	TRBJ2-1	13	15	19	21	Tumor	Tumor_CASSFGGSYNEQFF
17	0.00352917	TGTGCCAGCAGCGAGGGACTAGCGGGCTACGAGCAGTACTTC	CASSEGLAGYEQYF	TRBV7-9	TRBD2	TRBJ2-7	11	14	25	26	Tumor	Tumor_CASSEGLAGYEQYF
17	0.00352917	TGCAGCGTTTCCATGGGGACAGGGGGAGAGACCCAGTACTTC	CSVSMGTGGETQYF	TRBV29-1	TRBD1	TRBJ2-5	8	15	25	26	Tumor	Tumor_CSVSMGTGGETQYF
16	0.00332157	TGTGCTAGCAGCTTACTAGCGGGGCCCCTTGATGAGCAGTTCTTC	CASSLLAGPLDEQFF	TRBV7-7	TRBD2	TRBJ2-1	14	15	22	31	Tumor	Tumor_CASSLLAGPLDEQFF
16	0.00332157	TGCGCCAGCAGCTTGGACGGGGGGGGGAACACTGAAGCTTTCTTT	CASSLDGGGNTEAFF	TRBV5-1	TRBD1	TRBJ1-1	15	18	22	26	Tumor	Tumor_CASSLDGGGNTEAFF
16	0.00332157	TGTGCCAGCGCCGGGGGGGATCAGCCCCAGCATTTT	CASAGGDQPQHF	TRBV7-8	TRBD1	TRBJ1-5	8	10	14	19	Tumor	Tumor_CASAGGDQPQHF
16	0.00332157	TGTGCCAGCAGGGAGACAGGGGAAGGCTACACCTTC	CASRETGEGYTF	TRBV6-2	TRBD1	TRBJ1-2	10	14	21	24	Tumor	Tumor_CASRETGEGYTF
15	0.00311397	TGTGCCATCACCGGACTAGCGGGGGAGGGCTCTAGCACAGATACGCAGTATTTT	CAITGLAGEGSSTDTQYF	TRBV10-3	TRBD2	TRBJ2-3	9	12	22	31	Tumor	Tumor_CAITGLAGEGSSTDTQYF
15	0.00311397	TGCGCCAGCAGCCAAGATGTCAGACTAGCCAAAAACATTCAGTACTTC	CASSQDVRLAKNIQYF	TRBV4-3	.	TRBJ2-4	17	-1	-1	24	Tumor	Tumor_CASSQDVRLAKNIQYF
14	0.00290637	TGTGCCAGCAGTGAACTGGTCGGGACTAGCGGAGTAAGCTCCTACAATGAGCAGTTCTTC	CASSELVGTSGVSSYNEQFF	TRBV6-1	TRBD2	TRBJ2-1	14	20	31	36	Tumor	Tumor_CASSELVGTSGVSSYNEQFF
14	0.00290637	TGTGCCAGCACCCCGTGGCGGGGGGGGGGTAAATGAGCAGTTCTTC	CASTPWRG_GVNEQFF	TRBV12-4	TRBD2	TRBJ2-1	9	17	25	31	Tumor	Tumor_CASTPWRG_GVNEQFF
14	0.00290637	TGTGCCAGCAGCCAAGAAGGGGTTAGCACAGATACGCAGTATTTT	CASSQEGVSTDTQYF	TRBV4-2	TRBD1	TRBJ2-3	16	17	21	23	Tumor	Tumor_CASSQEGVSTDTQYF
14	0.00290637	TGTGCCAGCACCCCGTGGCGGGGGGGGTAAATGAGCAGTTCTTC	CASTPWR_GVNEQFF	TRBV12-4	TRBD2	TRBJ2-1	9	17	25	29	Tumor	Tumor_CASTPWR_GVNEQFF
13	0.00269878	TGTGCCAGCAGCCTAGGACTAGCGGGGGGAGTCCAAGAGACCCAGTACTTC	CASSLGLAGGVQETQYF	TRBV5-8	TRBD2	TRBJ2-5	11	15	25	32	Tumor	Tumor_CASSLGLAGGVQETQYF
13	0.00269878	TGTGCCAGCAGTTTTTCACTAGCGGGAGACACAGATACGCAGTATTTT	CASSFSLAGDTDTQYF	TRBV28	TRBD2	TRBJ2-3	13	17	27	29	Tumor	Tumor_CASSFSLAGDTDTQYF
13	0.00269878	TGCGCCAGCAGCTTGTCCCCCATGGAGGACAGCGCTGAAGCTTTCTTT	CASSLSPMEDSAEAFF	TRBV5-1	TRBD1	TRBJ1-1	14	26	31	34	Tumor	Tumor_CASSLSPMEDSAEAFF
13	0.00269878	TGTGCCAGCAGTTACTCGACGACCATCACCGGGGAGCTGTTTTTT	CASSYSTTITGELFF	TRBV6-5	.	TRBJ2-2	18	-1	-1	26	Tumor	Tumor_CASSYSTTITGELFF
13	0.00269878	TGTGCCAGCAGTTTACTAGGGGGCTCGGGCGAGCAGTACTTC	CASSLLGGSGEQYF	TRBV27	TRBD1	TRBJ2-7	14	17	23	29	Tumor	Tumor_CASSLLGGSGEQYF
13	0.00269878	TGTGCCAGCAGCTTAGTGGCAGTTTACGATGAGCAGTTCTTC	CASSLVAVYDEQFF	TRBV7-9	.	TRBJ2-1	15	-1	-1	24	Tumor	Tumor_CASSLVAVYDEQFF
13	0.00269878	TGTGCCAGCAGCGTAGACGTCAACTATGGCTACACCTTC	CASSVDVNYGYTF	TRBV9	.	TRBJ1-2	15	-1	-1	21	Tumor	Tumor_CASSVDVNYGYTF
13	0.00269878	TGTGCCTCCGGCGGGGCGTTTGAGTTCTTC	CASGGAFEFF	TRBV12-3	TRBD1	TRBJ2-1	5	12	17	22	Tumor	Tumor_CASGGAFEFF
12	0.00249118	TGTGCCAGCAGCTTAAGGGACAGGGATCCCCCGGAGCAAGAGACCCAGTACTTC	CASSLRDRDPPEQETQYF	TRBV7-9	TRBD1	TRBJ2-5	14	16	24	36	Tumor	Tumor_CASSLRDRDPPEQETQYF
12	0.00249118	TGTGCCAGCAGCCAGGGACTAGCGGGGGGAAGCTCCTACAATGAGCAGTTCTTC	CASSQGLAGGSSYNEQFF	TRBV7-3	TRBD2	TRBJ2-1	11	14	25	30	Tumor	Tumor_CASSQGLAGGSSYNEQFF
12	0.00249118	TGTGCCAGCAGCTCTTCGACAGAGCGGACTGGAAACACCATATATTTT	CASSSSTERTGNTIYF	TRBV7-9	TRBD1	TRBJ1-3	12	17	21	28	Tumor	Tumor_CASSSSTERTGNTIYF
12	0.00249118	TGTGCCAGCAGCGTAGATTTGGGAAGCTACTACGAGCAGTACTTC	CASSVDLGSYYEQYF	TRBV9	.	TRBJ2-7	15	-1	-1	24	Tumor	Tumor_CASSVDLGSYYEQYF
12	0.00249118	TGTGCTAGCAGCTTAGTCGCGGCGGCGGATACGCAGTATTTT	CASSLVAAADTQYF	TRBV7-7	.	TRBJ2-3	15	-1	-1	27	Tumor	Tumor_CASSLVAAADTQYF
12	0.00249118	TGTGCCAGCAGACCGGACTCCTACACCGGGGAGCTGTTTTTT	CASRPDSYTGELFF	TRBV6-5	TRBD2	TRBJ2-2	10	14	18	22	Tumor	Tumor_CASRPDSYTGELFF
12	0.00249118	TGTGCCAGCAGTGGACAGGGGCCCTACGAGCAGTACTTC	CASSGQGPYEQYF	TRBV25-1	TRBD1	TRBJ2-7	12	13	20	22	Tumor	Tumor_CASSGQGPYEQYF
12	0.00249118	TGTGCCAGCAGAACCCCCGGTACTGAAGCTTTCTTT	CASRTPGTEAFF	TRBV28	TRBD1	TRBJ1-1	10	13	17	21	Tumor	Tumor_CASRTPGTEAFF
12	0.00249118	TGTGCCAGCAGAACCGAGAGGACTGAAGCTTTCTTT	CASRTERTEAFF	TRBV6-1	.	TRBJ1-1	10	-1	-1	21	Tumor	Tumor_CASRTERTEAFF
12	0.00249118	TGCAGTGCCCCATTAATGAACACTGAAGCTTTCTTT	CSAPLMNTEAFF	TRBV20-1	.	TRBJ1-1	7	-1	-1	15	Tumor	Tumor_CSAPLMNTEAFF
11	0.00228358	TGTGCCAGTAGTACGGGGCTTGGACGAGGGATCGACAATGAGCAGTTCTTC	CASSTGLGRGIDNEQFF	TRBV19	TRBD1	TRBJ2-1	12	14	18	34	Tumor	Tumor_CASSTGLGRGIDNEQFF
11	0.00228358	TGTGCCAGCGGGGGCGAACTAGCGGGAGGCGACACCGGGGAGCTGTTTTTT	CASGGELAGGDTGELFF	TRBV13	TRBD2	TRBJ2-2	8	17	28	31	Tumor	Tumor_CASGGELAGGDTGELFF
11	0.00228358	TGTGCCAGCAGCTGCACACAATCCAGGGGGCGGGGGAAAAACTGTTTTTT	CASSCTQS_GAGEKLFF	TRBV7-3	TRBD1	TRBJ1-4	12	23	31	35	Tumor	Tumor_CASSCTQS_GAGEKLFF
11	0.00228358	TGTGCCAGCAGCCAGAATGGACACCTATTATACAATGAGCAGTTCTTC	CASSQNGHLLYNEQFF	TRBV28	TRBD1	TRBJ2-1	10	18	22	30	Tumor	Tumor_CASSQNGHLLYNEQFF
11	0.00228358	TGTGCCAGCAGTGAAGAAATAGCGAACACCGGGGAGCTGTTTTTT	CASSEEIANTGELFF	TRBV6-1	.	TRBJ2-2	15	-1	-1	21	Tumor	Tumor_CASSEEIANTGELFF
11	0.00228358	TGTGCCAGCAGCTTAGGACAGGGATTGAACTATGGCTACACCTTC	CASSLGQGLNYGYTF	TRBV7-2	TRBD1	TRBJ1-2	15	16	22	27	Tumor	Tumor_CASSLGQGLNYGYTF
11	0.00228358	TGTGCCAGCAGCCCTATCGGGAGTGGGGCCAACGTCCTGACTTTC	CASSPIGSGANVLTF	TRBV9	TRBD2	TRBJ2-6	11	13	22	23	Tumor	Tumor_CASSPIGSGANVLTF
11	0.00228358	TGTGCCAGCAGCCCCCCGGGGGGGAACACTGAAGCTTTCTTT	CASSPPGGNTEAFF	TRBV7-9	TRBD1	TRBJ1-1	11	14	19	23	Tumor	Tumor_CASSPPGGNTEAFF
11	0.00228358	TGTGCCAGCACCCCCGGACAGGGTTACAACTACACCTTC	CASTPGQGYNYTF	TRBV12-4	TRBD1	TRBJ1-2	9	11	22	29	Tumor	Tumor_CASTPGQGYNYTF
11	0.00228358	TGTGCCAGCAGTCGGGACACCGAAAAACTGTTTTTT	CASSRDTEKLFF	TRBV6-2	TRBD1	TRBJ1-4	11	12	18	21	Tumor	Tumor_CASSRDTEKLFF
10	0.00207598	TGTGCCAGCAGTTACCCGGACGGCTTTTCAACGGGGATCACAGATACGCAGTATTTT	CASSYPDGFSTGITDTQYF	TRBV6-2	.	TRBJ2-3	14	-1	-1	38	Tumor	Tumor_CASSYPDGFSTGITDTQYF
10	0.00207598	TGTGCCAGCAGCTTAACTCCGGCTAGCGGGAGGGCCAATGAGCAGTTCTTC	CASSLTPASGRANEQFF	TRBV7-3	TRBD2	TRBJ2-1	16	22	34	35	Tumor	Tumor_CASSLTPASGRANEQFF
10	0.00207598	TGCAGTGCTAGCGGAGTAGGGGGCGCGAGAACACCGGGGAGCTGTTTTTT	CSASGVGG_ENTGELFF	TRBV20-1	TRBD1	TRBJ2-2	10	17	25	28	Tumor	Tumor_CSASGVGG_ENTGELFF
10	0.00207598	TGTGCCAGTAGCTTGGGGCAGGACTTACACAATGAGCAGTTCTTC	CASSLGQDLHNEQFF	TRBV7-3	TRBD1	TRBJ2-1	13	14	18	28	Tumor	Tumor_CASSLGQDLHNEQFF
10	0.00207598	TGTGCCAGCAGTTTATATGGCAGGGAGGATGAAAAACTGTTTTTT	CASSLYGREDEKLFF	TRBV27	TRBD2	TRBJ1-4	15	22	27	28	Tumor	Tumor_CASSLYGREDEKLFF
10	0.00207598	TGTGCCAGCAGCTCCCGGGGGGGTCAGATCAATGAGCAGTTCTTC	CASSSRGGQINEQFF	TRBV13	TRBD1	TRBJ2-1	12	13	18	29	Tumor	Tumor_CASSSRGGQINEQFF
10	0.00207598	TGTGCCAGCAGTGACTGGGACGGCTCCTACGAGCAGTACTTC	CASSDWDGSYEQYF	TRBV12-3	TRBD1	TRBJ2-7	11	16	20	22	Tumor	Tumor_CASSDWDGSYEQYF
10	0.00207598	TGTGCCAGCAGCCCCCTCGACAGGGTAGCTGGCTACACCTTC	CASSPLDRVAGYTF	TRBV7-6	TRBD1	TRBJ1-2	11	18	24	29	Tumor	Tumor_CASSPLDRVAGYTF
10	0.00207598	TGTGCCACCGGACAGGGACGGAGAGACGAGCAGTACTTC	CATGQGRRDEQYF	TRBV10-3	TRBD1	TRBJ2-7	6	9	16	25	Tumor	Tumor_CATGQGRRDEQYF
10	0.00207598	TGTGCCAGCTCGTTTCAGGGTGGTACTGAAGCTTTCTTT	CASSFQGGTEAFF	TRBV28	TRBD1	TRBJ1-1	8	15	19	24	Tumor	Tumor_CASSFQGGTEAFF
9	0.00186838	TGTGCCAGCAGCCGCCGGCCGAGATCGACCGGGGAGCTGTTTTTT	CASSRRPRSTGELFF	TRBV3-1	.	TRBJ2-2	12	-1	-1	27	Tumor	Tumor_CASSRRPRSTGELFF
9	0.00186838	TGCGCCAGCAGCTTGTGGGACAGGGGGCGAGAGACCCAGTACTTC	CASSLWDRGRETQYF	TRBV5-1	TRBD1	TRBJ2-5	14	16	28	29	Tumor	Tumor_CASSLWDRGRETQYF
9	0.00186838	TGTGCCAGCAGCCCCGGGACGGACTACAATGAGCAGTTCTTC	CASSPGTDYNEQFF	TRBV7-2	TRBD1	TRBJ2-1	11	12	19	23	Tumor	Tumor_CASSPGTDYNEQFF
9	0.00186838	TGTGCCAGCAGCTTGGCAGAGACCCAGTACTTC	CASSLAETQYF	TRBV5-6	.	TRBJ2-5	16	-1	-1	17	Tumor	Tumor_CASSLAETQYF
9	0.00186838	TGTGCCAGCCAGGGTTCTGGCTACACCTTC	CASQGSGYTF	TRBV25-1	TRBD1	TRBJ1-2	8	9	13	17	Tumor	Tumor_CASQGSGYTF
8	0.00166078	TGTGCCAGCAGCCCTAAAGGTCGACAGAGCACAGATACGCAGTATTTT	CASSPKGRQSTDTQYF	TRBV7-6	TRBD1	TRBJ2-3	11	22	26	27	Tumor	Tumor_CASSPKGRQSTDTQYF
8	0.00166078	TGTGCCAGCAGCACTGATTTCCCGGGAGTAGGAGAGACCCAGTACTTC	CASSTDFPGVGETQYF	TRBV27	TRBD2	TRBJ2-5	10	19	30	32	Tumor	Tumor_CASSTDFPGVGETQYF
8	0.00166078	TGTGCCAGCAGTTACCCTGAAGGGAGAACTATGGCTACACCTTC	CASSYPE_ENYGYTF	TRBV6-5	TRBD2	TRBJ1-2	14	21	25	26	Tumor	Tumor_CASSYPE_ENYGYTF
8	0.00166078	TGTGCCAGCAGCTTGGGGCAGGGTTTTGACATTCAGTACTTC	CASSLGQGFDIQYF	TRBV5-6	TRBD1	TRBJ2-4	15	18	22	28	Tumor	Tumor_CASSLGQGFDIQYF
8	0.00166078	TGTGCCAGCAGCGTAGCTTGGCTAGCCGATGAGCAGTTCTTC	CASSVAWLADEQFF	TRBV9	TRBD2	TRBJ2-1	17	20	24	28	Tumor	Tumor_CASSVAWLADEQFF
8	0.00166078	TGTGCCAGCGGACAGGGATCCACCTACGAGCAGTACTTC	CASGQGSTYEQYF	TRBV19	TRBD1	TRBJ2-7	7	9	16	22	Tumor	Tumor_CASGQGSTYEQYF
8	0.00166078	TGTGCCAGCAGCCCTGTCCTCCACAATGAGCAGTTCTTC	CASSPVLHNEQFF	TRBV7-3	TRBD1	TRBJ2-1	11	12	18	22	Tumor	Tumor_CASSPVLHNEQFF
8	0.00166078	TGTGCCAGCGGGTTCGGCACAGATACGCAGTATTTT	CASGFGTDTQYF	TRBV6-1	.	TRBJ2-3	8	-1	-1	16	Tumor	Tumor_CASGFGTDTQYF
8	0.00166078	TGTGCCAGCAGTCGGGGGGCCACTGAAGCTTTCTTT	CASSRGATEAFF	TRBV7-9	TRBD1	TRBJ1-1	10	14	19	20	Tumor	Tumor_CASSRGATEAFF
8	0.00166078	TGTGCCAGCAGCCTCCCCCCAAACATTCAGTACTTC	CASSLPPNIQYF	TRBV7-8	TRBD1	TRBJ2-4	11	14	18	20	Tumor	Tumor_CASSLPPNIQYF
8	0.00166078	TGTGCCAGCAGAACCGAGAGGACTGAAGTTTTCTTT	CASRTERTEVFF	TRBV6-1	.	TRBJ1-1	10	-1	-1	21	Tumor	Tumor_CASRTERTEVFF
8	0.00166078	TGTGCCAGCACCGCCGGTGCTGAGCAGTTCTTC	CASTAGAEQFF	TRBV5-6	.	TRBJ2-1	9	-1	-1	20	Tumor	Tumor_CASTAGAEQFF
8	0.00166078	TGTGCCAGCAGCTCGACAGTGGAGCAGTTCTTC	CASSSTVEQFF	TRBV5-6	TRBD1	TRBJ2-1	12	14	18	21	Tumor	Tumor_CASSSTVEQFF
8	0.00166078	TGTGCCAGCAGCGGGGCCTTGGAGCAGTTCTTC	CASSGALEQFF	TRBV5-6	TRBD1	TRBJ2-1	11	12	16	21	Tumor	Tumor_CASSGALEQFF
7	0.00145319	TGTGCCAGCACCCGAGCAGTGGGAGTATCTCTTTCGCGGGGGGCCAACGTCCTGACTTTC	CASTRAVGVSLSRGANVLTF	TRBV6-1	TRBD2	TRBJ2-6	9	20	24	39	Tumor	Tumor_CASTRAVGVSLSRGANVLTF
7	0.00145319	TGTGCCAGCAGTGCTGCTCGGAGCGACCTTAGCACAGATACGCAGTATTTT	CASSAARSDLSTDTQYF	TRBV2	.	TRBJ2-3	12	-1	-1	29	Tumor	Tumor_CASSAARSDLSTDTQYF
7	0.00145319	TGTGCCACCAGTGATTCGACAGGGGTTTCTGGAAACACCATATATTTT	CATSDSTGVSGNTIYF	TRBV24-1	TRBD1	TRBJ1-3	15	17	24	27	Tumor	Tumor_CATSDSTGVSGNTIYF
7	0.00145319	TGTGCCAGTAGTTCACTGGACGGCCTGCTTATTGGGGAGCTGTTTTTT	CASSSLDGLLIGELFF	TRBV19	.	TRBJ2-2	11	-1	-1	33	Tumor	Tumor_CASSSLDGLLIGELFF
7	0.00145319	TGTGCCAGCAGTTCACGGTGGGGACAGGACCTATTGGGCTACACCTTC	CASSSRWGQDLLGYTF	TRBV28	TRBD1	TRBJ1-2	12	20	27	36	Tumor	Tumor_CASSSRWGQDLLGYTF
7	0.00145319	TGTGCCAGCAGCCAAGTGGGGACATATGTCACCGGGGAGCTGTTTTTT	CASSQVGTYVTGELFF	TRBV14	TRBD1	TRBJ2-2	15	18	23	29	Tumor	Tumor_CASSQVGTYVTGELFF
7	0.00145319	TGTGCCAGCAGCTTGGCGGGACAGGGAGCCTACGAGCAGTACTTC	CASSLAGQGAYEQYF	TRBV5-4	TRBD1	TRBJ2-7	16	17	25	28	Tumor	Tumor_CASSLAGQGAYEQYF
7	0.00145319	TGTGCCACCAGCAGAGAGGGGAACACTGAAGCTTTCTTT	CATSREGNTEAFF	TRBV15	.	TRBJ1-1	16	-1	-1	20	Tumor	Tumor_CATSREGNTEAFF
7	0.00145319	TGTGCCAGCAGTTCATGGGACAGTTACGAGCAGTACTTC	CASSSWDSYEQYF	TRBV12-4	TRBD1	TRBJ2-7	12	16	22	24	Tumor	Tumor_CASSSWDSYEQYF
7	0.00145319	TGTGCCAGCAGCGTAGGACTAGCAACCGAGCAGTACTTC	CASSVGLATEQYF	TRBV9	TRBD2	TRBJ2-7	15	16	22	26	Tumor	Tumor_CASSVGLATEQYF
7	0.00145319	TGCAGTGCCATCGGGACGCCTGGAAACACCATATATTTT	CSAIGTPGNTIYF	TRBV20-1	TRBD1	TRBJ1-3	7	11	16	19	Tumor	Tumor_CSAIGTPGNTIYF
7	0.00145319	TGCGCCAGCAGTCAAACAGGGAGCACGGCTACACCTTC	CASSQT_EHGYTF	TRBV23-1	TRBD1	TRBJ1-2	14	15	20	26	Tumor	Tumor_CASSQT_EHGYTF
7	0.00145319	TGTGCCAGCAGCTCCACTACCCATACGCAGTATTTT	CASSSTTHTQYF	TRBV9	.	TRBJ2-3	11	-1	-1	22	Tumor	Tumor_CASSSTTHTQYF
7	0.00145319	TGTGCCAGCAGCTGGGAGGAGACCCAGTACTTC	CASSWEETQYF	TRBV5-6	TRBD2	TRBJ2-5	12	13	17	18	Tumor	Tumor_CASSWEETQYF
6	0.00124559	TGTGCCAGCAGCCAAAAGACCGGCACAATCCTCCTACAATGAGCAGTTCTTC	CASSQKTGT_SSYNEQFF	TRBV21-1	.	TRBJ2-1	11	-1	-1	30	Tumor	Tumor_CASSQKTGT_SSYNEQFF
6	0.00124559	TGTGCCAGTAGTATAGTGGCGGGGGACGGCTCGGATGGCTACACCTTC	CASSIVAGDGSDGYTF	TRBV19	TRBD1	TRBJ1-2	15	22	26	34	Tumor	Tumor_CASSIVAGDGSDGYTF
6	0.00124559	TGTGCCAGCAGCCACGGACAGGGACGAACCGGGGAGCTGTTTTTTT	CASSHGQG_EPGSCFF	TRBV11-2	TRBD1	TRBJ2-2	11	15	22	27	Tumor	Tumor_CASSHGQG_EPGSCFF
6	0.00124559	TGTGCCAGCAGTGAGGGACACTTGAACACTGAAGCTTTCTTT	CASSEGHLNTEAFF	TRBV27	TRBD1	TRBJ1-1	11	14	19	22	Tumor	Tumor_CASSEGHLNTEAFF
6	0.00124559	TGTGCCAGCAGTAGCCTAGCGGAACTTAGAGAGCAGTACTTC	CASSSLAELREQYF	TRBV6-1	TRBD2	TRBJ2-7	11	15	21	30	Tumor	Tumor_CASSSLAELREQYF
6	0.00124559	TGTGCCAGCAGCTTCGGGGGATCCGGGGACGAGCAGTACTTC	CASSFGGSGDEQYF	TRBV7-3	TRBD1	TRBJ2-7	13	22	26	28	Tumor	Tumor_CASSFGGSGDEQYF
6	0.00124559	TGTGCCAGCAGCTTAAAGCGGAGGGGGGGTACGCAGTATTTT	CASSLKRRGGTQYF	TRBV7-9	TRBD1	TRBJ2-3	14	21	26	29	Tumor	Tumor_CASSLKRRGGTQYF
6	0.00124559	TGCAGTGCTAGTTATACATCCTCTGGAAACACCATATATTTT	CSASYTSSGNTIYF	TRBV20-1	.	TRBJ1-3	10	-1	-1	20	Tumor	Tumor_CSASYTSSGNTIYF
6	0.00124559	TGTGCCAGCAGTTTCCAGGGGGGAACTGAAGCTTTCTTT	CASSFQGGTEAFF	TRBV28	TRBD1	TRBJ1-1	13	15	21	24	Tumor	Tumor_CASSFQGGTEAFF
6	0.00124559	TGTGCCAGCAGTCAAACCTCGTAGACTGAAGCTTTCTTT	CASSQTS*TEAFF	TRBV11-2	.	TRBJ1-1	10	-1	-1	24	Tumor	Tumor_CASSQTS*TEAFF
6	0.00124559	TGTGCCAGCAGCTTCCTCAGGGGAGATACGCAGTATTTT	CASSFLRGDTQYF	TRBV7-3	TRBD1	TRBJ2-3	13	17	22	23	Tumor	Tumor_CASSFLRGDTQYF
6	0.00124559	TGTGCCAGCAGGACGATAGCGGGAGGGGAGCAGTTCTTC	CASRTIAGGEQFF	TRBV5-4	TRBD2	TRBJ2-1	10	16	26	27	Tumor	Tumor_CASRTIAGGEQFF
6	0.00124559	TGTGCCAGCAAGCCGGGACGTCAGTATGGCTACACCTTC	CASKPGRQYGYTF	TRBV6-5	TRBD1	TRBJ1-2	9	12	18	24	Tumor	Tumor_CASKPGRQYGYTF
6	0.00124559	TGTGCCAGCAGCGTAGGACCACTACGAGCAGTACTTC	CASSVG_HYEQYF	TRBV9	.	TRBJ2-7	15	-1	-1	21	Tumor	Tumor_CASSVG_HYEQYF
6	0.00124559	TGTGCCACCCCTTCGCCGGGAGGCTACACCTTC	CATPSPGGYTF	TRBV7-2	TRBD1	TRBJ1-2	6	15	20	21	Tumor	Tumor_CATPSPGGYTF
6	0.00124559	TGTGCCAGCAGTTACGGACGTGAAGCTTTCTTT	CASSYGREAFF	TRBV6-2	.	TRBJ1-1	14	-1	-1	20	Tumor	Tumor_CASSYGREAFF
5	0.00103799	TGCGCCAGCAGCCAAGATAGGTGGGCTAGCGGGAGGCGGGTCACAGATACGCAGTATTTT	CASSQDRWASGRRVTDTQYF	TRBV4-1	TRBD2	TRBJ2-3	17	25	35	41	Tumor	Tumor_CASSQDRWASGRRVTDTQYF
5	0.00103799	TGCGCCAGCAGCCAAGATCCAGGGGCCCTGACAACTAATGAAAAACTGTTTTTT	CASSQDPGALTTNEKLFF	TRBV4-3	TRBD2	TRBJ1-4	18	22	28	31	Tumor	Tumor_CASSQDPGALTTNEKLFF
5	0.00103799	TGTGCCAGCAGCCCAAGGGACAGACACGGAGAATTTATGGCTACACCTTC	CASSPRDR_RRIYGYTF	TRBV14	TRBD1	TRBJ1-2	12	16	22	35	Tumor	Tumor_CASSPRDR_RRIYGYTF
5	0.00103799	TGTGCCAGCAGTTTAGTCGGGACAGGCCTTACCGGGGAGCTGTTTTTT	CASSLVGTGLTGELFF	TRBV27	TRBD1	TRBJ2-2	14	17	25	30	Tumor	Tumor_CASSLVGTGLTGELFF
5	0.00103799	TGTGCCAGCAGTTCCCCCGGGGTGGCGGGGGAGGAGACCCAGTACTTC	CASSSPGVAGEETQYF	TRBV28	TRBD1	TRBJ2-5	12	15	20	33	Tumor	Tumor_CASSSPGVAGEETQYF
5	0.00103799	TGTGCCAGCAGCTTGGAGGCAGACAATAGCAATCAGCCCCAGCATTTT	CASSLEADNSNQPQHF	TRBV5-5	.	TRBJ1-5	15	-1	-1	25	Tumor	Tumor_CASSLEADNSNQPQHF
5	0.00103799	TGTGCCAGCAGCTTAGGTGGGACAGGGGAGGGAGATACGCAGTATTTT	CASSLGGTGEGDTQYF	TRBV7-2	TRBD1	TRBJ2-3	15	18	27	32	Tumor	Tumor_CASSLGGTGEGDTQYF
5	0.00103799	TGTGCCAGCAGCTTAATTCTCGGGACTAGCCTAGAGACCCAGTACTTC	CASSLILGTSLETQYF	TRBV7-2	TRBD2	TRBJ2-5	14	20	29	32	Tumor	Tumor_CASSLILGTSLETQYF
5	0.00103799	TGTGCCAGCAGCTCCGGGTCTTCGTGGGGGAATTCACCCCTCCACTTT	CASSSGSSWGNSPLHF	TRBV7-8	TRBD1	TRBJ1-6	12	13	17	30	Tumor	Tumor_CASSSGSSWGNSPLHF
5	0.00103799	TGTGCCACCAGCCATCCGGGACAGGGTCAATACGAGCAGTACTTC	CATSHPGQGQYEQYF	TRBV24-1	TRBD1	TRBJ2-7	10	15	25	30	Tumor	Tumor_CATSHPGQGQYEQYF
5	0.00103799	TGTGCCAGCTCACCTCCTGATACAGAATACAATGAGCAGTTCTTC	CASSPPDTEYNEQFF	TRBV18	.	TRBJ2-1	13	-1	-1	27	Tumor	Tumor_CASSPPDTEYNEQFF
5	0.00103799	TGTGCCAGCAGCTTAGGACAGGGATTGAACTATGGCTACACTTTC	CASSLGQGLNYGYTF	TRBV7-2	TRBD1	TRBJ1-2	15	16	22	27	Tumor	Tumor_CASSLGQGLNYGYTF
5	0.00103799	TGTGCCAGCAATACCGGGACGGCGCCCCCCTATGGCTACACCTTC	CASNTGTAPPYGYTF	TRBV3-1	TRBD1	TRBJ1-2	9	20	28	29	Tumor	Tumor_CASNTGTAPPYGYTF
5	0.00103799	TGTGCCAGCAGCTCCCGCCATAATGAACACTGAAGCTTTCTTT	CASSSRH_MNTEAFF	TRBV6-5	TRBD2	TRBJ1-1	10	11	17	22	Tumor	Tumor_CASSSRH_MNTEAFF
5	0.00103799	TGTGCCACCAGTGATTGGGGGGAGAACACTGAAGCTTTCTTT	CATSDWGENTEAFF	TRBV24-1	TRBD1	TRBJ1-1	15	16	20	23	Tumor	Tumor_CATSDWGENTEAFF
5	0.00103799	TGTGCCAGCAGCTTAGCTCGTGGGGCCAACGTCCTGACTTTC	CASSLARGANVLTF	TRBV7-6	.	TRBJ2-6	16	-1	-1	14	Tumor	Tumor_CASSLARGANVLTF
5	0.00103799	TGTGCCAGCAGCCAAGATGCCGTTTCCTACGAGCAGTACTTC	CASSQDAVSYEQYF	TRBV3-1	.	TRBJ2-7	17	-1	-1	24	Tumor	Tumor_CASSQDAVSYEQYF
5	0.00103799	TGCAGCGTTGGTGGGGACAGGGAGACGAATGAGCAGTTCTTC	CSVGGDRETNEQFF	TRBV29-1	TRBD1	TRBJ2-1	9	13	21	27	Tumor	Tumor_CSVGGDRETNEQFF
5	0.00103799	TGTGCTAGCAGCTGGACTAGCACAGATACGCAGTATTTT	CASSWTSTDTQYF	TRBV7-7	.	TRBJ2-3	12	-1	-1	16	Tumor	Tumor_CASSWTSTDTQYF
5	0.00103799	TGTGCCATCAGTGGGGCGGGTTATCAGCCCCAGCATTTT	CAISGAGYQPQHF	TRBV10-3	TRBD1	TRBJ1-5	12	13	17	22	Tumor	Tumor_CAISGAGYQPQHF
5	0.00103799	TGTGCCAGCTGGGGGGGGGTGGAAGATACGCAGTATTTT	CASWGGVEDTQYF	TRBV9	TRBD1	TRBJ2-3	8	10	14	23	Tumor	Tumor_CASWGGVEDTQYF
5	0.00103799	TGTGCCAGCAGTGTCGGGAGTTTGTACGAGCAGTACTTC	CASSVGSLYEQYF	TRBV6-1	TRBD2	TRBJ2-7	12	14	19	24	Tumor	Tumor_CASSVGSLYEQYF
5	0.00103799	TGTGCCAGCAGCTTGGCAGGGAGTGAAGCTTTCTTT	CASSLAGSEAFF	TRBV5-4	TRBD2	TRBJ1-1	16	18	22	23	Tumor	Tumor_CASSLAGSEAFF
5	0.00103799	TGTGCCAGCAGCTGGGGAATTGAAGCTTTCTTT	CASSWGIEAFF	TRBV5-6	.	TRBJ1-1	12	-1	-1	20	Tumor	Tumor_CASSWGIEAFF
4	0.000830392	TGTGCCAGCAGTTCGGGACTAGCGGGGGGGAGCTCCTACAATGAGCAGTTCTTC	CASSSGLAGGSSYNEQFF	TRBV27	TRBD2	TRBJ2-1	12	13	25	28	Tumor	Tumor_CASSSGLAGGSSYNEQFF
4	0.000830392	TGTGCCAGCAGTTATCAGGGACTAACTTACACAGATACGCAGTATTTT	CASSYQGLTYTDTQYF	TRBV5-4	TRBD2	TRBJ2-3	10	17	23	29	Tumor	Tumor_CASSYQGLTYTDTQYF
4	0.000830392	TGTGCCAGCAGTGAAGCGGCGGCACCTAAAACAGATACGCAGTATTTT	CASSEAAAPKTDTQYF	TRBV2	.	TRBJ2-3	17	-1	-1	30	Tumor	Tumor_CASSEAAAPKTDTQYF
4	0.000830392	TGCGCCAGCAGCCAAGATGAAGCCCCAGGCGGAGAGACCCAGTACTTC	CASSQDEAPGGETQYF	TRBV4-3	TRBD1	TRBJ2-5	17	21	25	32	Tumor	Tumor_CASSQDEAPGGETQYF
4	0.000830392	TGTGCCAGCAGTCCGGGACTAGCGGACACAGATACGCAGTATTTT	CASSPGLADTDTQYF	TRBV27	TRBD2	TRBJ2-3	11	12	24	26	Tumor	Tumor_CASSPGLADTDTQYF
4	0.000830392	TGTGCCAGCAGCTTAGGACCCGGGGCTCAAGAGACCCAGTACTTC	CASSLGPGAQETQYF	TRBV7-6	TRBD1	TRBJ2-5	15	18	23	27	Tumor	Tumor_CASSLGPGAQETQYF
4	0.000830392	TGCGCCAGCAGCTTATAATCAGAATTTAATCAGCCCCAGCATTTT	CASSL*SEFNQPQHF	TRBV5-1	.	TRBJ1-5	13	-1	-1	27	Tumor	Tumor_CASSL*SEFNQPQHF
4	0.000830392	TGTGCCATCAGTGAGGGGGGCAGTGAAGAGACCCAGTACTTC	CAISEGGSEETQYF	TRBV10-3	TRBD1	TRBJ2-5	14	15	20	25	Tumor	Tumor_CAISEGGSEETQYF
4	0.000830392	TGTGCCAGCAGTTTCGCACAGTACACAGATACGCAGTATTTT	CASSFAQYTDTQYF	TRBV12-3	.	TRBJ2-3	13	-1	-1	23	Tumor	Tumor_CASSFAQYTDTQYF
4	0.000830392	TGTGCCAGCAGTTTGGCGGGCGCGGTCTACGAGCAGTACTTC	CASSLAGAVYEQYF	TRBV12-3	TRBD1	TRBJ2-7	17	18	22	26	Tumor	Tumor_CASSLAGAVYEQYF
4	0.000830392	TGTGCCAGCAGCGTAGGGGGCAGCTCCTACGAGCAGTACTTC	CASSVGGSSYEQYF	TRBV9	TRBD1	TRBJ2-7	15	16	20	21	Tumor	Tumor_CASSVGGSSYEQYF
4	0.000830392	TGTGCCAGGAGGGCCGCTGGGTCGAAAAACATTCAGTACTTC	CARRAAGSKNIQYF	TRBV27	TRBD2	TRBJ2-4	7	8	14	24	Tumor	Tumor_CARRAAGSKNIQYF
4	0.000830392	TGCGCCAGCAGTCAATGCAAATCTGACCGGGCCCAGTACTTC	CASSQCKSDRAQYF	TRBV23-1	TRBD1	TRBJ2-5	15	26	30	31	Tumor	Tumor_CASSQCKSDRAQYF
4	0.000830392	TGTGCCAGCAGCTCGGGACGGATACTATGGCTACACCTTC	CASSSGR_YYGYTF	TRBV28	TRBD1	TRBJ1-2	10	13	18	23	Tumor	Tumor_CASSSGR_YYGYTF
4	0.000830392	TGTGCCAGCAGCTTGGCGGCCAAAGGCACGCAGTATTTT	CASSLAAKGTQYF	TRBV5-6	.	TRBJ2-3	16	-1	-1	27	Tumor	Tumor_CASSLAAKGTQYF
3	0.000622794	TGTGCCAGCAGCCAAGTAGGGCAGGTCGAACCGATTTAATGAAAAACTGTTTTTT	CASSQVGQV_NRFNEKLFF	TRBV14	TRBD2	TRBJ1-4	15	17	21	36	Tumor	Tumor_CASSQVGQV_NRFNEKLFF
3	0.000622794	TGTGCCAGCAGCCCTCGGACTAGCGGGAGGGGCGCAGAGACCCAGTACTTC	CASSPRTSGRGAETQYF	TRBV3-1	TRBD2	TRBJ2-5	12	16	30	35	Tumor	Tumor_CASSPRTSGRGAETQYF
3	0.000622794	TGTGCCAGCAGCGCCGCCGGATTAGCGAGCACAGATACGCAGTATTTT	CASSAAGLASTDTQYF	TRBV7-6	TRBD2	TRBJ2-3	11	18	26	27	Tumor	Tumor_CASSAAGLASTDTQYF
3	0.000622794	TGCGCCAGCAGTCAATCCGACAGGGTGCGACTCTGGCTACACCTTC	CASSQSDR_CDSGYTF	TRBV23-1	TRBD1	TRBJ1-2	16	18	28	29	Tumor	Tumor_CASSQSDR_CDSGYTF
3	0.000622794	TGTGCCAGCAGCCAAGATTCGCCACTAGCGTTTGAGCAGTTCTTC	CASSQDSPLAFEQFF	TRBV3-1	TRBD2	TRBJ2-1	17	23	29	32	Tumor	Tumor_CASSQDSPLAFEQFF
3	0.000622794	TGTGCCAGCAGCGAACTAGCGGGGGGGTTCAGTGAGCAGTTCTTC	CASSELAGGFSEQFF	TRBV11-1	TRBD2	TRBJ2-1	11	14	26	32	Tumor	Tumor_CASSELAGGFSEQFF
3	0.000622794	TGTGCCAGCAGCTTAGGGCCTAGCGGGACTGAGCAGTTCTTC	CASSLGPSGTEQFF	TRBV7-2	TRBD2	TRBJ2-1	15	19	27	29	Tumor	Tumor_CASSLGPSGTEQFF
3	0.000622794	TGTGCCAGTAGTTGGAATGGAGGTCGGGAGCAGTACTTC	CASSWNGGREQYF	TRBV19	TRBD2	TRBJ2-7	11	18	22	27	Tumor	Tumor_CASSWNGGREQYF
3	0.000622794	TGTGCCAGCGGCCCGGGGCAAGGCCCTGAAGCTTTCTTT	CASGPGQGPEAFF	TRBV6-5	TRBD1	TRBJ1-1	8	11	16	25	Tumor	Tumor_CASGPGQGPEAFF
3	0.000622794	TGTGCCAGCAGCTTGGACCTGAATGAAAAACTGTTTTTT	CASSLDLNEKLFF	TRBV5-5	.	TRBJ1-4	15	-1	-1	21	Tumor	Tumor_CASSLDLNEKLFF
3	0.000622794	TGTGCCAGCAGCTTGGAGAGCACAGATACGCAGTATTTT	CASSLESTDTQYF	TRBV5-4	.	TRBJ2-3	15	-1	-1	18	Tumor	Tumor_CASSLESTDTQYF
3	0.000622794	TGTGCCAGCTCACCGGGATTTGAAGCTTTCTTT	CASSPGFEAFF	TRBV18	.	TRBJ1-1	13	-1	-1	20	Tumor	Tumor_CASSPGFEAFF
3	0.000622794	TGCGCCAGCAGCTCAGAGCATGGCTACACCTTC	CASSSEHGYTF	TRBV5-1	.	TRBJ1-2	12	-1	-1	19	Tumor	Tumor_CASSSEHGYTF
3	0.000622794	TATCGGAGGGAGGGAGCAGTTCTTC	YRRE_EQFF	TRBV7-4	TRBD2	TRBJ2-1	0	7	12	13	Tumor	Tumor_YRRE_EQFF
2	0.000415196	TGTGCCAGCGGGGGTGAACTAGCGGGAGGCGACACCGGGGAGCTGTTTTTT	CASGGELAGGDTGELFF	TRBV13	TRBD2	TRBJ2-2	8	17	28	31	Tumor	Tumor_CASGGELAGGDTGELFF
2	0.000415196	TGTGCCAGCAGCTTGGCTCTAGCGGGAGTTGGGCAAGAGACCCAGTACTTC	CASSLALAGVGQETQYF	TRBV5-4	TRBD2	TRBJ2-5	16	18	27	33	Tumor	Tumor_CASSLALAGVGQETQYF
2	0.000415196	TGTGCCAGTAGTTCACTGGACGGCCTGCTTATTGGGGGGCTGTTTTTT	CASSSLDGLLIGGLFF	TRBV19	.	TRBJ2-2	11	-1	-1	33	Tumor	Tumor_CASSSLDGLLIGGLFF
2	0.000415196	TGTGCCAGCAGCTCCCTGACGAGCCTAGCCAAAAACATTCAGTACTTC	CASSSLTSLAKNIQYF	TRBV7-9	TRBD1	TRBJ2-4	12	13	17	24	Tumor	Tumor_CASSSLTSLAKNIQYF
2	0.000415196	TGTGCCATCAGCTTGGGGCAGGACTTACACAATGAGCAGTTCTTC	CAISLGQDLHNEQFF	TRBV7-3	TRBD1	TRBJ2-1	13	14	18	28	Tumor	Tumor_CAISLGQDLHNEQFF
2	0.000415196	TGTGCCAGCTTGGATAGCGGGAGTGGGGCCAACGTCCTGACTTTC	CASLDSGSGANVLTF	TRBV2	TRBD2	TRBJ2-6	8	14	22	23	Tumor	Tumor_CASLDSGSGANVLTF
2	0.000415196	TGCGCCAGCAGCGGGGGCTCTTATGGGGCCAACGTCCTGACTTTC	CASSGGSYGANVLTF	TRBV5-1	TRBD1	TRBJ2-6	11	12	17	23	Tumor	Tumor_CASSGGSYGANVLTF
2	0.000415196	TGCAGTGCTAGAGGGAGCGGGGGAGGCCCAGATACGCAGTATTTT	CSARGSGGGPDTQYF	TRBV20-1	TRBD2	TRBJ2-3	12	15	20	28	Tumor	Tumor_CSARGSGGGPDTQYF
2	0.000415196	TGTGCCAGCATCGATGACCTGGGGGAATCAGCCCCAGCATTTT	CASIDDL_GNQPQHF	TRBV6-4	TRBD1	TRBJ1-5	9	20	24	25	Tumor	Tumor_CASIDDL_GNQPQHF
2	0.000415196	TGTGCCAGCAGTTCTTGGCAGTCAAATTCACCCCTCCACTTT	CASSSWQSNSPLHF	TRBV27	.	TRBJ1-6	12	-1	-1	24	Tumor	Tumor_CASSSWQSNSPLHF
2	0.000415196	TGTGCCGGATCCATAGCGGGGGCACAGATACGCAGCATTTT	CAGSIAG_TDTQHF	TRBV6-2	TRBD2	TRBJ2-3	5	13	19	21	Tumor	Tumor_CAGSIAG_TDTQHF
2	0.000415196	TGTGCCAGAGAGGACCGCGACACCGGGGGGCTGTTTTTT	CAREDRDTGGLFF	TRBV7-2	.	TRBJ2-2	7	-1	-1	19	Tumor	Tumor_CAREDRDTGGLFF
2	0.000415196	TGTGCCAGAGAGGACCGCGACACCGGGGAGCTATTTTTT	CAREDRDTGELFF	TRBV7-2	.	TRBJ2-2	7	-1	-1	19	Tumor	Tumor_CAREDRDTGELFF
2	0.000415196	TGCGCCACCAGCAGAGAGGGGAACACTGAAGCTTTCTTT	CATSREGNTEAFF	TRBV15	.	TRBJ1-1	16	-1	-1	20	Tumor	Tumor_CATSREGNTEAFF
2	0.000415196	TGCGCCAGCAGCTTGGTTGGGGGCTACGAGCAGTACTTC	CASSLVGGYEQYF	TRBV5-1	TRBD1	TRBJ2-7	15	18	22	23	Tumor	Tumor_CASSLVGGYEQYF
2	0.000415196	TGCGCCAGCAGCCCACTAGCGGGGGGAGAGCAGTACGTC	CASSPLAGGEQYV	TRBV5-1	TRBD2	TRBJ2-7	11	14	22	27	Tumor	Tumor_CASSPLAGGEQYV
2	0.000415196	TGTGCCAGCAGTCGGGGGGGCACTGAAGCTTTCTTT	CASSRGGTEAFF	TRBV7-9	TRBD1	TRBJ1-1	10	13	17	20	Tumor	Tumor_CASSRGGTEAFF
2	0.000415196	TGTGCCAGCAGCTTAGTTCGGGATACGCAGTATTTT	CASSLVRDTQYF	TRBV7-9	.	TRBJ2-3	15	-1	-1	21	Tumor	Tumor_CASSLVRDTQYF
2	0.000415196	TGCAGTTCACAGGGCCTCACAGATACGCAGTATTTT	CSSQGLTDTQYF	TRBV20-1	TRBD1	TRBJ2-3	5	8	13	17	Tumor	Tumor_CSSQGLTDTQYF
2	0.000415196	TGTGCCAGCGCCGGGGGGATCAGCCCCAGCATTTT	CASAGG_QPQHF	TRBV7-8	TRBD1	TRBJ1-5	8	10	14	18	Tumor	Tumor_CASAGG_QPQHF
2	0.000415196	TGTGCCAGCAGCCAACCCTACGAGCAGTATTTC	CASSQPYEQYF	TRBV7-9	.	TRBJ2-7	11	-1	-1	16	Tumor	Tumor_CASSQPYEQYF
2	0.000415196	TGCAGTGAGGGCGTCGGGAAAAACTGTTTTTT	CSEGV_EKLFF	TRBV20-1	TRBD1	TRBJ1-4	6	8	12	17	Tumor	Tumor_CSEGV_EKLFF
1	0.000207598	TGTGCCACCAGTGATTGGGGGACAGGGGGCCTAGTATCCTCTAGCACAGATACGCAGTATTTT	CATSDWGTGGLVSSSTDTQYF	TRBV24-1	TRBD1	TRBJ2-3	15	18	29	40	Tumor	Tumor_CATSDWGTGGLVSSSTDTQYF
1	0.000207598	TGTGCCAGCAGTGAACCCTTTCCACGGAGGGATCCCTACAATGAGCAGTTCTTC	CASSEPFPRRDPYNEQFF	TRBV6-1	TRBD2	TRBJ2-1	14	25	30	34	Tumor	Tumor_CASSEPFPRRDPYNEQFF
1	0.000207598	TGTGCCAGCAGTTATTCGAGGGGTAGCGGGACAAACAATGAGCAGTTCTTC	CASSYSRGSGTNNEQFF	TRBV6-9	TRBD2	TRBJ2-1	18	23	30	34	Tumor	Tumor_CASSYSRGSGTNNEQFF
1	0.000207598	TGTGCCAGCAGCCTGGGACTAGCGGGGGGAGTCCAAGAGACCCAGTACTTC	CASSLGLAGGVQETQYF	TRBV5-8	TRBD2	TRBJ2-5	15	16	25	32	Tumor	Tumor_CASSLGLAGGVQETQYF
1	0.000207598	TGTGCCAGCAGCCAGGGACTAGCGGGGGGCGTACAAGAGACCCAGTACTTC	CASSQGLAGGVQETQYF	TRBV5-8	TRBD2	TRBJ2-5	11	14	25	33	Tumor	Tumor_CASSQGLAGGVQETQYF
1	0.000207598	TGCGCCAGCAGCCAAGATAACCCGGGACAGTTTAGCTATGGCTACACCTTC	CASSQDNPGQFSYGYTF	TRBV4-1	TRBD1	TRBJ1-2	17	20	29	35	Tumor	Tumor_CASSQDNPGQFSYGYTF
1	0.000207598	TGTGCCAGCAGTTATCAGGGACTAACTTACACAGATACGTAGTATTTT	CASSYQGLTYTDT*YF	TRBV5-4	TRBD2	TRBJ2-3	10	17	23	29	Tumor	Tumor_CASSYQGLTYTDT*YF
1	0.000207598	TGTGCCAGCAGTGAGAGACTAGCGGGAGGGTCTAATGAGCAGTTCTTC	CASSERLAGGSNEQFF	TRBV25-1	TRBD2	TRBJ2-1	13	16	29	33	Tumor	Tumor_CASSERLAGGSNEQFF
1	0.000207598	TGTGCCAGCAGCTTAGCGCTACGGGAGGAGAACTACGAGCAGTACTTC	CASSLALREENYEQYF	TRBV11-1	TRBD2	TRBJ2-7	20	21	27	32	Tumor	Tumor_CASSLALREENYEQYF
1	0.000207598	TGTGCCAGCTCACCCCAGGATAGAGTGGGCTACGAGCAGTACTTC	CASSPQDRVGYEQYF	TRBV18	.	TRBJ2-7	13	-1	-1	29	Tumor	Tumor_CASSPQDRVGYEQYF
1	0.000207598	TGTGCCAGCAGCCAAATGGGACAGGGGGCTTCACCCCTCCACTTT	CASSQMGQGASPLHF	TRBV4-2	TRBD1	TRBJ1-6	14	17	28	29	Tumor	Tumor_CASSQMGQGASPLHF
1	0.000207598	TGTGCCAGCAGCATCCCCCCCAGAACAGGGGAAGGCTACACCTTC	CASSIPPRTGEGYTF	TRBV13	TRBD1	TRBJ1-2	11	24	30	33	Tumor	Tumor_CASSIPPRTGEGYTF
1	0.000207598	TGCAGTGCTAGAGGGTGCGGGGGAGGCCCAGATACGCAGTATTTT	CSARGCGGGPDTQYF	TRBV20-1	TRBD2	TRBJ2-3	12	20	25	28	Tumor	Tumor_CSARGCGGGPDTQYF
1	0.000207598	TGTGCCAACAGCTTCGGGGGATCCGGGGACGAGCAGTACTTC	CANSFGGSGDEQYF	TRBV7-3	TRBD1	TRBJ2-7	13	22	26	28	Tumor	Tumor_CANSFGGSGDEQYF
1	0.000207598	CGTGCCATCTCCCCCTGGGAGGGAGAGGAGACCCAGTACTTC	RAISPWEGEETQYF	TRBV10-3	TRBD1	TRBJ2-5	8	10	16	27	Tumor	Tumor_RAISPWEGEETQYF
1	0.000207598	TGTGCCAGCTCACCCCTTGACACGACTGAAGCTTTCTTT	CASSPLDTTEAFF	TRBV18	.	TRBJ1-1	13	-1	-1	24	Tumor	Tumor_CASSPLDTTEAFF
1	0.000207598	TGTGCCAGCAGTTCACGGGACAGTTACGAGCAGTACTTC	CASSSRDSYEQYF	TRBV12-3	TRBD1	TRBJ2-7	12	15	22	24	Tumor	Tumor_CASSSRDSYEQYF
1	0.000207598	TGTGCCAGCAGCTTAACAGGGTGGAATGATCAGTTCTTC	CASSLTGWNDQFF	TRBV11-1	TRBD1	TRBJ2-1	14	15	20	24	Tumor	Tumor_CASSLTGWNDQFF
1	0.000207598	TGTGCCACCAGCAGAGGGGAACACTGAAGCTTTCTTT	CATSRG_NTEAFF	TRBV15	.	TRBJ1-1	15	-1	-1	18	Tumor	Tumor_CATSRG_NTEAFF
1	0.000207598	TGTGCCAGCGGGTTCGGCACCGATACGCAGTATTTT	CASGFGTDTQYF	TRBV6-1	.	TRBJ2-3	8	-1	-1	16	Tumor	Tumor_CASGFGTDTQYF
1	0.000207598	TGTGCCAGCAGTTCCACTACCCATACGCAGTATTTT	CASSSTTHTQYF	TRBV9	.	TRBJ2-3	10	-1	-1	22	Tumor	Tumor_CASSSTTHTQYF

## Sheet: Figure 3h
Figure 3H
group	SampleID	TumorOnlyClones	% TumorOnlyClones
high_tumor_BrM	BRM_13	14	93.3333
high_tumor_BrM	LAU_BrM_101	13	86.6667
high_tumor_BrM	LAU_BrM_105	12	80
high_tumor_BrM	LAU_BrM_106	12	80
low_tumor_BrM	LAU_BrM_108	8	53.3333
low_tumor_BrM	LAU_BrM_109	4	26.6667
low_tumor_BrM	LAU_BrM_110	9	60
high_tumor_BrM	LAU_BrM_112	8	53.3333
low_tumor_BrM	LAU_BrM_117	11	73.3333
low_tumor_BrM	LAU_BrM_125	8	53.3333
high_tumor_BrM	LAU_BrM_137	8	53.3333
high_tumor_BrM	LAU_BrM_138	10	66.6667
high_tumor_BrM	LAU_BrM_33	11	73.3333
low_tumor_BrM	LAU_BrM_35	6	40
high_tumor_BrM	LAU_BrM_36	15	100
low_tumor_BrM	LAU_BrM_39	7	46.6667
high_tumor_BrM	LAU_BrM_40	10	66.6667
low_tumor_BrM	LAU_BrM_47	1	6.66667
high_tumor_BrM	LAU_BrM_50	15	100
low_tumor_BrM	LAU_BrM_53	6	40
low_tumor_BrM	LAU_BrM_82	9	60
high_tumor_BrM	LAU_BrM_92	9	60
low_tumor_BrM	LAU_BrM_96	4	26.6667
low_tumor_BrM	LAU_BrM_58	3	20
low_tumor_BrM	LAU_BrM_61	12	80
low_tumor_BrM	LAU_BrM_62	7	46.6667
low_tumor_BrM	LAU_BrM_65	4	26.6667
low_tumor_BrM	LAU_BrM_68	8	53.3333
low_tumor_BrM	LAU_BrM_74	11	73.3333
low_tumor_Glioma	LAU_GBM_107	9	60
low_tumor_Glioma	LAU_GBM_67	5	33.3333
low_tumor_Glioma	LAU_GBM_73	10	66.6667
low_tumor_Glioma	LAU_GBM_79	7	46.6667
low_tumor_Glioma	LAU_GBM_93	7	46.6667
low_tumor_Glioma	LAU_GBM_94	10	66.6667
low_tumor_Glioma	LAU_GBM_95	13	86.6667
low_tumor_Glioma	LAU_GBM_96	7	46.6667
low_tumor_Glioma	LAU_GBM_86	6	40
low_tumor_Glioma	LAU_GBM_88	12	80
low_tumor_Glioma	LAU_GBM_89	7	46.6667

## Sheet: Figure 3j
Figure 3J
Tissue	group	patient ID	Ki67pos
blood	low_blood_BrM	BRM110	3.28
tumor	low_tumor_BrM	BRM110	6.24
blood	low_blood_BrM	BRM119	2.57
tumor	low_tumor_BrM	BRM119	3.73
blood	low_blood_glioma	BRM121	4.59
tumor	low_tumor_glioma	BRM121	15
blood	low_blood_glioma	BRM122	2.973
tumor	low_tumor_glioma	BRM122	11.29
blood	low_blood_BrM	BRM125	3.04
tumor	low_tumor_BrM	BRM125	3.28
blood	high_blood_BrM	BRM133	4.79
tumor	high_tumor_BrM	BRM133	13.69
blood	low_blood_BrM	BRM134	4.38
blood	low_blood_glioma	BRM136	1.1
tumor	low_tumor_glioma	BRM136	4.02
blood	high_blood_BrM	BRM138	3.63
tumor	high_tumor_BrM	BRM138	18.44
blood	low_blood_BrM	BRM158	1.8
tumor	low_tumor_BrM	BRM158	2.1
blood	low_blood_glioma	GBM141	0.632
tumor	low_tumor_glioma	GBM141	1.82
blood	low_blood_glioma	GBM143	9.468
tumor	low_tumor_glioma	GBM143	7.22
blood	low_blood_glioma	GBM145	1.213
blood	low_blood_glioma	GBM149	1.7
tumor	low_tumor_glioma	GBM149	10
blood	low_blood_glioma	GBM155	1.92
tumor	low_tumor_glioma	GBM155	3.52
blood	low_blood_glioma	GBM160	0.8
tumor	low_tumor_glioma	GBM160	3.06
blood	high_blood_BrM	GBM167	0.97
tumor	high_tumor_BrM	GBM167	23.97
blood	high_blood_BrM	BRM143	1.4
tumor	high_tumor_BrM	BRM143	5.38
blood	low_blood_BrM	BRM144	11.34
tumor	low_tumor_BrM	BRM144	8.71
blood	low_blood_glioma	GBM170	1.382
blood	low_blood_glioma	GBM176	1.22
tumor	low_tumor_glioma	GBM176	10.5
tumor	high_tumor_BrM	BRM113	13.43
blood	low_blood_glioma	BRM149	0.84
tumor	low_tumor_glioma	BRM149	5.6
blood	low_blood_BrM	BRM151	0.469
tumor	low_tumor_BrM	BRM151	2.78
blood	low_blood_glioma	GBM178	1.09
tumor	low_tumor_glioma	GBM178	6.16
blood	low_blood_BrM	BRM154	0.93
tumor	low_tumor_BrM	BRM154	4.8
blood	high_blood_BrM	BrM156	1.74
tumor	high_tumor_BrM	BrM156	49.8
blood	low_blood_glioma	GBM165	2.183
tumor	low_tumor_glioma	GBM165	22.78

## Sheet: Figure 3k
Figure 3K
group	variable	value
low_blood_BrM	CD39pos	0.78392
low_tumor_BrM	CD39pos	3.30096
low_blood_BrM	CD39pos	0.44461
low_tumor_BrM	CD39pos	1.18614
low_blood_glioma	CD39pos	1.35405
low_tumor_glioma	CD39pos	1.545
low_blood_glioma	CD39pos	0.233083
low_tumor_glioma	CD39pos	0
low_blood_BrM	CD39pos	1.20384
low_tumor_BrM	CD39pos	2.31568
high_blood_BrM	CD39pos	0.53648
high_tumor_BrM	CD39pos	11.6639
low_blood_BrM	CD39pos	2.40024
low_blood_glioma	CD39pos	0.154
low_tumor_glioma	CD39pos	0.5025
high_blood_BrM	CD39pos	0.6171
high_tumor_BrM	CD39pos	14.9364
low_blood_BrM	CD39pos	0.3276
low_tumor_BrM	CD39pos	0.9702
low_blood_glioma	CD39pos	0.190864
low_tumor_glioma	CD39pos	0.78078
low_blood_glioma	CD39pos	0.561452
low_tumor_glioma	CD39pos	1.20574
low_blood_glioma	CD39pos	0.195293
low_blood_glioma	CD39pos	0.2516
low_tumor_glioma	CD39pos	4.81
low_blood_glioma	CD39pos	0.29376
low_tumor_glioma	CD39pos	2.112
low_blood_glioma	CD39pos	0.204
low_tumor_glioma	CD39pos	1.224
high_blood_BrM	CD39pos	0.17654
high_tumor_BrM	CD39pos	22.0764
high_blood_BrM	CD39pos	0.3206
high_tumor_BrM	CD39pos	4.82048
low_blood_BrM	CD39pos	2.19996
low_tumor_BrM	CD39pos	3.56239
low_blood_glioma	CD39pos	0.122031
low_blood_glioma	CD39pos	0.40504
low_tumor_glioma	CD39pos	0
high_tumor_BrM	CD39pos	11.4021
low_blood_glioma	CD39pos	0
low_tumor_glioma	CD39pos	1.12
low_blood_BrM	CD39pos	0.060501
low_tumor_BrM	CD39pos	0.695
low_blood_glioma	CD39pos	0.12753
low_tumor_glioma	CD39pos	1.02872
low_blood_BrM	CD39pos	0.17763
low_tumor_BrM	CD39pos	2.7408
high_blood_BrM	CD39pos	0.5394
high_tumor_BrM	CD39pos	29.7306
low_blood_glioma	CD39pos	0.145606
low_tumor_glioma	CD39pos	1.51943
low_blood_BrM	CD39neg	2.4928
low_tumor_BrM	CD39neg	2.93904
low_blood_BrM	CD39neg	2.12539
low_tumor_BrM	CD39neg	2.54386
low_blood_glioma	CD39neg	3.23595
low_tumor_glioma	CD39neg	13.455
low_blood_glioma	CD39neg	2.74111
low_tumor_glioma	CD39neg	11.29
low_blood_BrM	CD39neg	1.83616
low_tumor_BrM	CD39neg	0.96432
high_blood_BrM	CD39neg	4.25352
high_tumor_BrM	CD39neg	2.02612
low_blood_BrM	CD39neg	1.97976
low_blood_glioma	CD39neg	0.946
low_tumor_glioma	CD39neg	3.5175
high_blood_BrM	CD39neg	3.0129
high_tumor_BrM	CD39neg	3.5036
low_blood_BrM	CD39neg	1.4724
low_tumor_BrM	CD39neg	1.1298
low_blood_glioma	CD39neg	0.441136
low_tumor_glioma	CD39neg	1.03922
low_blood_glioma	CD39neg	8.90939
low_tumor_glioma	CD39neg	6.01426
low_blood_glioma	CD39neg	1.01771
low_blood_glioma	CD39neg	1.4484
low_tumor_glioma	CD39neg	5.19
low_blood_glioma	CD39neg	1.62624
low_tumor_glioma	CD39neg	1.408
low_blood_glioma	CD39neg	0.596
low_tumor_glioma	CD39neg	1.836
high_blood_BrM	CD39neg	0.79346
high_tumor_BrM	CD39neg	1.90082
high_blood_BrM	CD39neg	1.0864
high_tumor_BrM	CD39neg	0.55952
low_blood_BrM	CD39neg	9.14004
low_tumor_BrM	CD39neg	5.14761
low_blood_glioma	CD39neg	1.26038
low_blood_glioma	CD39neg	0.81496
low_tumor_glioma	CD39neg	10.5
high_tumor_BrM	CD39neg	1.98764
low_blood_glioma	CD39neg	0.84
low_tumor_glioma	CD39neg	4.48
low_blood_BrM	CD39neg	0.408499
low_tumor_BrM	CD39neg	2.085
low_blood_glioma	CD39neg	0.96247
low_tumor_glioma	CD39neg	5.13128
low_blood_BrM	CD39neg	0.75237
low_tumor_BrM	CD39neg	2.0592
high_blood_BrM	CD39neg	1.2006
high_tumor_BrM	CD39neg	20.1192
low_blood_glioma	CD39neg	2.03674
low_tumor_glioma	CD39neg	21.2537
