# Supplementary material for: Phenotypic diversity of T cells in human primary and metastatic brain tumors revealed by multiomic interrogation
Source: Nat Cancer. 2023 May 22;4(6):908–24. doi: 10.1038/s43018-023-00566-3 (PMC10293012; doi:10.1038/s43018-023-00566-3)
Supplement: Source Data Fig. 4 — Statistical source data. [file 43018_2023_566_MOESM6_ESM.xlsx]

## Sheet: Figure 4b
Figure 4B
PhenoID	subtype clust scRNAseq disease	cell in mm	proportion of CD45	proportion of CD8
LAU_BrM_101	high_tumor_BrM	0.145892	0.0537252	0.266846
LAU_BrM_108	low_tumor_BrM	0.00324142	0.00492293	0.158491
LAU_BrM_110	low_tumor_BrM	9.80229e-05	0.000113943	0.00543478
LAU_BrM_139	low_tumor_BrM	0.00237049	0.00521221	0.089172
LAU_BrM_141	high_tumor_BrM	0.182917	0.0575272	0.341149
LAU_BrM_143	high_tumor_BrM	0.00542371	0.0226776	0.205446
LAU_BrM_40	high_tumor_BrM	0.00887844	0.00895799	0.23681
LAU_BrM_50	high_tumor_BrM	0.0579133	0.0416766	0.264293
LAU_BrM_58	low_tumor_BrM	0.00749572	0.00920253	0.167128
LAU_BrM_62	low_tumor_BrM	0.000741841	0.00162734	0.0256112
LAU_BrM_65	low_tumor_BrM	0.00423307	0.00938844	0.114091
LAU_BrM_68	low_tumor_BrM	0.00272084	0.00539522	0.126253
LAU_BrM_74	low_tumor_BrM	0.000103449	0.000915751	0.0638298
LAU_BrM_82	low_tumor_BrM	9.26414e-05	0.00113314	0.142857
LAU_BrM_92	high_tumor_BrM	0.00623019	0.00655113	0.0869297
LAU_GBM_136	low_tumor_Glioma	0.000336953	0.00024599	0.0406504
LAU_GBM_149	low_tumor_Glioma	0.000138613	0.000337587	0.0224215
LAU_GBM_75	low_tumor_Glioma	0.000237466	0.00189189	0.0258303
LAU_GBM_80	low_tumor_Glioma	2.96339e-05	0.00024079	0.0196078
LAU_GBM_93	low_tumor_Glioma	0	0	0

## Sheet: Figure 4d
Figure 4D
SampleID	ROI	cell proportion CD45
BrM101	Non_PVN	0.0343139
BrM101	PVN	0.0194112
BrM108	Non_PVN	0.00304753
BrM108	PVN	0.0018754
BrM110	Non_PVN	3.79809e-05
BrM110	PVN	7.59619e-05
BrM139	Non_PVN	0.000372301
BrM139	PVN	0.00483991
BrM141	Non_PVN	0.0406929
BrM141	PVN	0.0168343
BrM143	Non_PVN	0.010929
BrM143	PVN	0.0117486
BrM40	Non_PVN	0.00612671
BrM40	PVN	0.00283128
BrM50	Non_PVN	0.0331356
BrM50	PVN	0.00854093
BrM58	Non_PVN	0.00208455
BrM58	PVN	0.00711798
BrM62	Non_PVN	0.0007397
BrM62	PVN	0.00088764
BrM65	Non_PVN	0.00579764
BrM65	PVN	0.0035908
BrM68	Non_PVN	0.0033399
BrM68	PVN	0.00205532
BrM74	Non_PVN	0.000610501
BrM74	PVN	0.00030525
BrM82	Non_PVN	0.000566572
BrM82	PVN	0.000566572
BrM92	Non_PVN	0.00236956
BrM92	PVN	0.00418157
GBM136	Non_PVN	0.00024599
GBM149	Non_PVN	0.00027007
GBM149	PVN	6.75174e-05
GBM93	Non_PVN	0
GBM93	PVN	0

## Sheet: Figure 4e
Figure 4E
ID	CellID	CD8 type	Distance to Vessel
LAU_BrM_101	63215	non_CD103+PD1+	16.0222
LAU_BrM_101	29128	non_CD103+PD1+	33.7988
LAU_BrM_101	32586	non_CD103+PD1+	16.7325
LAU_BrM_101	73225	CD103+PD1+	6.5858
LAU_BrM_101	63155	CD103+PD1+	21.1533
LAU_BrM_101	45781	non_CD103+PD1+	16.2332
LAU_BrM_101	63206	CD103+PD1+	28.3169
LAU_BrM_101	63222	CD103+PD1+	30.4403
LAU_BrM_101	63138	non_CD103+PD1+	16.0362
LAU_BrM_101	38045	non_CD103+PD1+	17.1173
LAU_BrM_101	73094	non_CD103+PD1+	28.0501
LAU_BrM_101	73130	non_CD103+PD1+	26.6355
LAU_BrM_101	73177	non_CD103+PD1+	19.7256
LAU_BrM_101	73150	non_CD103+PD1+	24.9926
LAU_BrM_101	63051	non_CD103+PD1+	10.5009
LAU_BrM_101	29436	CD103+PD1+	10.3448
LAU_BrM_101	73157	CD103+PD1+	27.3677
LAU_BrM_101	40448	non_CD103+PD1+	4.1836
LAU_BrM_101	90533	non_CD103+PD1+	5.9775
LAU_BrM_101	90627	CD103+PD1+	19.7753
LAU_BrM_101	40286	non_CD103+PD1+	11.8867
LAU_BrM_101	9821	non_CD103+PD1+	44.0522
LAU_BrM_101	40363	CD103+PD1+	8.7534
LAU_BrM_101	90647	CD103+PD1+	28.664
LAU_BrM_101	40334	CD103+PD1+	10.7382
LAU_BrM_101	38150	non_CD103+PD1+	18.9536
LAU_BrM_101	90726	non_CD103+PD1+	47.2731
LAU_BrM_101	90717	non_CD103+PD1+	41.5882
LAU_BrM_101	9751	non_CD103+PD1+	66.1959
LAU_BrM_101	90592	non_CD103+PD1+	41.0842
LAU_BrM_101	90835	non_CD103+PD1+	45.3902
LAU_BrM_101	90652	CD103+PD1+	40.7042
LAU_BrM_101	90634	CD103+PD1+	41.8969
LAU_BrM_101	90580	CD103+PD1+	44.4846
LAU_BrM_101	90629	CD103+PD1+	39.0395
LAU_BrM_101	84917	CD103+PD1+	49.4005
LAU_BrM_101	84954	non_CD103+PD1+	49.0802
LAU_BrM_101	17263	non_CD103+PD1+	102.088
LAU_BrM_101	90804	CD103+PD1+	29.0757
LAU_BrM_101	84909	non_CD103+PD1+	53.7137
LAU_BrM_101	17354	CD103+PD1+	111.791
LAU_BrM_101	84942	CD103+PD1+	56.2035
LAU_BrM_101	90806	CD103+PD1+	26.4365
LAU_BrM_101	17273	CD103+PD1+	108.404
LAU_BrM_101	84569	non_CD103+PD1+	65.0514
LAU_BrM_101	90518	non_CD103+PD1+	44.1388
LAU_BrM_101	84908	non_CD103+PD1+	59.4241
LAU_BrM_101	90718	non_CD103+PD1+	16.5258
LAU_BrM_101	63088	non_CD103+PD1+	74.1927
LAU_BrM_101	38344	non_CD103+PD1+	53.4548
LAU_BrM_101	84786	CD103+PD1+	72.219
LAU_BrM_101	14799	non_CD103+PD1+	85.1242
LAU_BrM_101	90745	non_CD103+PD1+	12.8266
LAU_BrM_101	84787	CD103+PD1+	76.3971
LAU_BrM_101	90766	non_CD103+PD1+	9.1915
LAU_BrM_101	14820	non_CD103+PD1+	91.3944
LAU_BrM_101	84810	non_CD103+PD1+	73.216
LAU_BrM_101	90572	non_CD103+PD1+	26.685
LAU_BrM_101	90903	non_CD103+PD1+	48.4128
LAU_BrM_101	84893	non_CD103+PD1+	56.9861
LAU_BrM_101	90637	non_CD103+PD1+	14.7628
LAU_BrM_101	90552	CD103+PD1+	29.8567
LAU_BrM_101	84926	CD103+PD1+	51.4789
LAU_BrM_101	84960	non_CD103+PD1+	46.2305
LAU_BrM_101	68663	non_CD103+PD1+	78.6199
LAU_BrM_101	84851	non_CD103+PD1+	63.7714
LAU_BrM_101	68628	CD103+PD1+	81.0989
LAU_BrM_101	84802	non_CD103+PD1+	73.9881
LAU_BrM_101	68675	non_CD103+PD1+	74.5565
LAU_BrM_101	84837	non_CD103+PD1+	66.608
LAU_BrM_101	68838	CD103+PD1+	44.0322
LAU_BrM_101	85000	non_CD103+PD1+	39.5353
LAU_BrM_101	68817	CD103+PD1+	47.3604
LAU_BrM_101	90620	CD103+PD1+	18.2809
LAU_BrM_101	90641	CD103+PD1+	14.2941
LAU_BrM_101	84959	non_CD103+PD1+	46.762
LAU_BrM_101	52799	non_CD103+PD1+	17.4383
LAU_BrM_101	52843	non_CD103+PD1+	11.1921
LAU_BrM_101	84770	CD103+PD1+	81.2493
LAU_BrM_101	57074	non_CD103+PD1+	4.9088
LAU_BrM_101	84993	CD103+PD1+	41.4936
LAU_BrM_101	90829	CD103+PD1+	19.6667
LAU_BrM_101	90707	non_CD103+PD1+	10.1938
LAU_BrM_101	90752	non_CD103+PD1+	10.4863
LAU_BrM_101	90827	CD103+PD1+	22.8031
LAU_BrM_101	84761	non_CD103+PD1+	84.2171
LAU_BrM_101	90944	CD103+PD1+	33.3685
LAU_BrM_101	68718	non_CD103+PD1+	59.3618
LAU_BrM_101	84920	non_CD103+PD1+	56.6484
LAU_BrM_101	63395	non_CD103+PD1+	90.5392
LAU_BrM_101	90635	non_CD103+PD1+	26.6288
LAU_BrM_101	90906	non_CD103+PD1+	27.3707
LAU_BrM_101	90904	non_CD103+PD1+	22.6712
LAU_BrM_101	68802	non_CD103+PD1+	41.7838
LAU_BrM_101	73086	CD103+PD1+	1.4401
LAU_BrM_101	78796	CD103+PD1+	28.003
LAU_BrM_101	29458	non_CD103+PD1+	65.6011
LAU_BrM_101	63437	non_CD103+PD1+	65.8176
LAU_BrM_101	63414	CD103+PD1+	67.1533
LAU_BrM_101	90973	CD103+PD1+	13.759
LAU_BrM_101	90990	non_CD103+PD1+	16.9178
LAU_BrM_101	63433	CD103+PD1+	58.9167
LAU_BrM_101	68521	non_CD103+PD1+	47.2176
LAU_BrM_101	90971	non_CD103+PD1+	6.0849
LAU_BrM_101	68860	CD103+PD1+	24.7568
LAU_BrM_101	68890	CD103+PD1+	22.1158
LAU_BrM_101	68927	CD103+PD1+	21.2291
LAU_BrM_101	52896	non_CD103+PD1+	24.2134
LAU_BrM_101	68898	CD103+PD1+	16.8437
LAU_BrM_101	90889	CD103+PD1+	21.9524
LAU_BrM_101	90896	CD103+PD1+	18.6571
LAU_BrM_101	17063	non_CD103+PD1+	9.8124
LAU_BrM_101	90543	non_CD103+PD1+	83.2556
LAU_BrM_101	68565	non_CD103+PD1+	24.8961
LAU_BrM_101	90975	non_CD103+PD1+	11.2909
LAU_BrM_101	90988	CD103+PD1+	14.0637
LAU_BrM_101	90866	CD103+PD1+	37.5102
LAU_BrM_101	106016	non_CD103+PD1+	18.2218
LAU_BrM_101	17050	CD103+PD1+	8.9925
LAU_BrM_101	90969	non_CD103+PD1+	11.4497
LAU_BrM_101	90976	CD103+PD1+	6.2736
LAU_BrM_101	106030	non_CD103+PD1+	27.0337
LAU_BrM_101	90991	non_CD103+PD1+	2.0251
LAU_BrM_101	90980	CD103+PD1+	0.6519
LAU_BrM_101	52583	CD103+PD1+	37.6851
LAU_BrM_101	106005	CD103+PD1+	0.3463
LAU_BrM_101	68849	non_CD103+PD1+	15.5077
LAU_BrM_101	68797	non_CD103+PD1+	24.2969
LAU_BrM_101	68686	CD103+PD1+	5.0834
LAU_BrM_101	38127	non_CD103+PD1+	22.1164
LAU_BrM_101	50839	non_CD103+PD1+	30.2736
LAU_BrM_101	52732	CD103+PD1+	20.8391
LAU_BrM_101	52704	non_CD103+PD1+	20.2828
LAU_BrM_101	52749	CD103+PD1+	16.8501
LAU_BrM_101	90814	non_CD103+PD1+	50.2245
LAU_BrM_101	52610	non_CD103+PD1+	21.3548
LAU_BrM_101	90791	CD103+PD1+	47.39
LAU_BrM_101	90934	CD103+PD1+	21.955
LAU_BrM_101	90952	CD103+PD1+	19.7801
LAU_BrM_101	90771	CD103+PD1+	40.6412
LAU_BrM_101	106215	non_CD103+PD1+	27.0136
LAU_BrM_101	90967	CD103+PD1+	20.1491
LAU_BrM_101	90796	non_CD103+PD1+	39.6337
LAU_BrM_101	106197	non_CD103+PD1+	20.3656
LAU_BrM_101	106213	non_CD103+PD1+	24.3556
LAU_BrM_101	84797	non_CD103+PD1+	47.9241
LAU_BrM_101	106159	non_CD103+PD1+	3.1247
LAU_BrM_101	52641	non_CD103+PD1+	10.0031
LAU_BrM_101	90764	non_CD103+PD1+	33.1654
LAU_BrM_101	106212	non_CD103+PD1+	21.7891
LAU_BrM_101	106196	non_CD103+PD1+	18.2594
LAU_BrM_101	90728	non_CD103+PD1+	31.0435
LAU_BrM_101	106186	non_CD103+PD1+	12.8819
LAU_BrM_101	106211	CD103+PD1+	19.0653
LAU_BrM_101	84572	CD103+PD1+	18.5555
LAU_BrM_101	84547	CD103+PD1+	20.6841
LAU_BrM_101	52674	CD103+PD1+	4.6086
LAU_BrM_101	52613	CD103+PD1+	13.7363
LAU_BrM_101	90751	non_CD103+PD1+	22.4356
LAU_BrM_101	106190	non_CD103+PD1+	11.0496
LAU_BrM_101	90744	CD103+PD1+	18.2968
LAU_BrM_101	106377	non_CD103+PD1+	165.339
LAU_BrM_101	84661	non_CD103+PD1+	36.7026
LAU_BrM_101	38091	CD103+PD1+	47.4766
LAU_BrM_101	38042	CD103+PD1+	55.3093
LAU_BrM_101	29040	non_CD103+PD1+	22.9668
LAU_BrM_101	68973	non_CD103+PD1+	14.4543
LAU_BrM_101	84690	non_CD103+PD1+	44.817
LAU_BrM_101	68988	non_CD103+PD1+	10.5708
LAU_BrM_101	78830	non_CD103+PD1+	26.0226
LAU_BrM_101	90522	non_CD103+PD1+	39.5787
LAU_BrM_101	79323	non_CD103+PD1+	26.093
LAU_BrM_101	79499	non_CD103+PD1+	46.6855
LAU_BrM_101	86693	non_CD103+PD1+	63.575
LAU_BrM_101	79195	non_CD103+PD1+	23.6306
LAU_BrM_101	79226	non_CD103+PD1+	23.1457
LAU_BrM_101	48794	CD103+PD1+	27.9106
LAU_BrM_101	39421	non_CD103+PD1+	55.2985
LAU_BrM_101	39355	CD103+PD1+	51.3875
LAU_BrM_101	86930	CD103+PD1+	0
LAU_BrM_101	79460	CD103+PD1+	42.2453
LAU_BrM_101	86592	non_CD103+PD1+	54.4836
LAU_BrM_101	86920	non_CD103+PD1+	8.3008
LAU_BrM_101	86730	non_CD103+PD1+	59.1079
LAU_BrM_101	86530	non_CD103+PD1+	52.7692
LAU_BrM_101	79417	non_CD103+PD1+	34.6436
LAU_BrM_101	79249	non_CD103+PD1+	17.0927
LAU_BrM_101	39367	CD103+PD1+	56.5122
LAU_BrM_101	86607	non_CD103+PD1+	59.3808
LAU_BrM_101	110426	non_CD103+PD1+	8.3563
LAU_BrM_101	65469	non_CD103+PD1+	0
LAU_BrM_101	79466	non_CD103+PD1+	41.1013
LAU_BrM_101	86915	CD103+PD1+	9.808
LAU_BrM_101	79182	non_CD103+PD1+	17.8337
LAU_BrM_101	79204	non_CD103+PD1+	15.241
LAU_BrM_101	86932	non_CD103+PD1+	0
LAU_BrM_101	86692	non_CD103+PD1+	55.5453
LAU_BrM_101	86725	non_CD103+PD1+	52.9361
LAU_BrM_101	39413	CD103+PD1+	63.9988
LAU_BrM_101	86663	non_CD103+PD1+	57.3176
LAU_BrM_101	86570	non_CD103+PD1+	59.223
LAU_BrM_101	86928	non_CD103+PD1+	0
LAU_BrM_101	86638	non_CD103+PD1+	55.1544
LAU_BrM_101	86905	CD103+PD1+	8.269
LAU_BrM_101	33654	CD103+PD1+	70.9321
LAU_BrM_101	92761	non_CD103+PD1+	8.124
LAU_BrM_101	92705	CD103+PD1+	9.2008
LAU_BrM_101	86572	non_CD103+PD1+	58.9617
LAU_BrM_101	86603	non_CD103+PD1+	54.8054
LAU_BrM_101	79472	non_CD103+PD1+	39.3413
LAU_BrM_101	86895	non_CD103+PD1+	3.9759
LAU_BrM_101	86596	non_CD103+PD1+	50.4152
LAU_BrM_101	79446	non_CD103+PD1+	35.693
LAU_BrM_101	79482	non_CD103+PD1+	41.717
LAU_BrM_101	86877	non_CD103+PD1+	7.6872
LAU_BrM_101	79121	non_CD103+PD1+	1.165
LAU_BrM_101	106522	non_CD103+PD1+	2.456
LAU_BrM_101	86897	non_CD103+PD1+	0
LAU_BrM_101	98749	CD103+PD1+	46.3062
LAU_BrM_101	86879	non_CD103+PD1+	5.7026
LAU_BrM_101	56536	non_CD103+PD1+	0
LAU_BrM_101	17223	non_CD103+PD1+	19.9613
LAU_BrM_101	98726	CD103+PD1+	42.9141
LAU_BrM_101	86546	non_CD103+PD1+	46.4925
LAU_BrM_101	86866	non_CD103+PD1+	11.9537
LAU_BrM_101	98874	non_CD103+PD1+	59.0461
LAU_BrM_101	79450	non_CD103+PD1+	42.4543
LAU_BrM_101	86654	non_CD103+PD1+	27.8957
LAU_BrM_101	27950	non_CD103+PD1+	29.7485
LAU_BrM_101	86621	CD103+PD1+	32.6716
LAU_BrM_101	92605	CD103+PD1+	26.7078
LAU_BrM_101	98908	non_CD103+PD1+	61.073
LAU_BrM_101	86892	non_CD103+PD1+	6.8041
LAU_BrM_101	79224	non_CD103+PD1+	9.2173
LAU_BrM_101	86687	CD103+PD1+	19.4407
LAU_BrM_101	98911	non_CD103+PD1+	63.974
LAU_BrM_101	92959	CD103+PD1+	0
LAU_BrM_101	102290	non_CD103+PD1+	31.5801
LAU_BrM_101	92584	non_CD103+PD1+	29.2076
LAU_BrM_101	102478	CD103+PD1+	6.946
LAU_BrM_101	102326	non_CD103+PD1+	25.455
LAU_BrM_101	92555	non_CD103+PD1+	35.3339
LAU_BrM_101	32880	CD103+PD1+	142.241
LAU_BrM_101	92927	non_CD103+PD1+	11.1572
LAU_BrM_101	79095	CD103+PD1+	7.7426
LAU_BrM_101	102294	non_CD103+PD1+	31.9809
LAU_BrM_101	92712	non_CD103+PD1+	10.1711
LAU_BrM_101	92580	non_CD103+PD1+	30.7131
LAU_BrM_101	43527	non_CD103+PD1+	59.2297
LAU_BrM_101	92945	non_CD103+PD1+	10.2612
LAU_BrM_101	98922	non_CD103+PD1+	76.7934
LAU_BrM_101	92622	non_CD103+PD1+	25.5245
LAU_BrM_101	98630	non_CD103+PD1+	32.1458
LAU_BrM_101	92961	CD103+PD1+	12.7139
LAU_BrM_101	92798	non_CD103+PD1+	11.1729
LAU_BrM_101	86849	non_CD103+PD1+	20.4902
LAU_BrM_101	98916	CD103+PD1+	80.4652
LAU_BrM_101	86782	CD103+PD1+	7.3178
LAU_BrM_101	86753	non_CD103+PD1+	5.3844
LAU_BrM_101	75715	non_CD103+PD1+	9.1959
LAU_BrM_101	86847	non_CD103+PD1+	21.4803
LAU_BrM_101	92754	non_CD103+PD1+	17.4285
LAU_BrM_101	75855	non_CD103+PD1+	10.6896
LAU_BrM_101	75888	non_CD103+PD1+	12.3963
LAU_BrM_101	92863	non_CD103+PD1+	37.2952
LAU_BrM_101	27536	non_CD103+PD1+	24.6326
LAU_BrM_101	86759	non_CD103+PD1+	20.8173
LAU_BrM_101	86844	non_CD103+PD1+	30.2138
LAU_BrM_101	21496	non_CD103+PD1+	16.2927
LAU_BrM_101	86881	CD103+PD1+	43.5098
LAU_BrM_101	92726	non_CD103+PD1+	37.4966
LAU_BrM_101	86840	non_CD103+PD1+	33.8791
LAU_BrM_101	102256	non_CD103+PD1+	57.7717
LAU_BrM_101	86993	non_CD103+PD1+	67.7273
LAU_BrM_101	27516	non_CD103+PD1+	13.1345
LAU_BrM_101	102234	non_CD103+PD1+	59.3989
LAU_BrM_101	92651	non_CD103+PD1+	48.964
LAU_BrM_101	102093	non_CD103+PD1+	61.0936
LAU_BrM_101	102110	non_CD103+PD1+	62.3022
LAU_BrM_101	98975	non_CD103+PD1+	49.7507
LAU_BrM_101	98542	non_CD103+PD1+	55.3184
LAU_BrM_101	102148	non_CD103+PD1+	65.0232
LAU_BrM_101	75631	CD103+PD1+	8.1724
LAU_BrM_101	98714	non_CD103+PD1+	49.9006
LAU_BrM_101	75944	non_CD103+PD1+	12.3111
LAU_BrM_101	27677	CD103+PD1+	44.4866
LAU_BrM_101	65441	non_CD103+PD1+	14.014
LAU_BrM_101	98771	non_CD103+PD1+	42.5879
LAU_BrM_101	98741	CD103+PD1+	44.6335
LAU_BrM_101	75683	CD103+PD1+	6.367
LAU_BrM_101	98572	non_CD103+PD1+	62.428
LAU_BrM_101	98977	non_CD103+PD1+	41.8203
LAU_BrM_101	98629	non_CD103+PD1+	53.3571
LAU_BrM_101	98743	non_CD103+PD1+	39.4195
LAU_BrM_101	98568	non_CD103+PD1+	59.587
LAU_BrM_101	92693	non_CD103+PD1+	61.6415
LAU_BrM_101	92670	non_CD103+PD1+	64.5259
LAU_BrM_101	92710	CD103+PD1+	63.3155
LAU_BrM_101	48896	CD103+PD1+	26.2895
LAU_BrM_101	92688	non_CD103+PD1+	64.9533
LAU_BrM_101	98573	non_CD103+PD1+	55.0503
LAU_BrM_101	110595	non_CD103+PD1+	86.3136
LAU_BrM_101	98603	non_CD103+PD1+	49.6213
LAU_BrM_101	110562	non_CD103+PD1+	83.7699
LAU_BrM_101	98978	CD103+PD1+	30.4275
LAU_BrM_101	92560	non_CD103+PD1+	74.766
LAU_BrM_101	92972	non_CD103+PD1+	70.7978
LAU_BrM_101	98626	non_CD103+PD1+	44.5002
LAU_BrM_101	86958	CD103+PD1+	89.3255
LAU_BrM_101	98801	non_CD103+PD1+	24.2795
LAU_BrM_101	102068	non_CD103+PD1+	40.4578
LAU_BrM_101	98664	non_CD103+PD1+	36.5374
LAU_BrM_101	92614	non_CD103+PD1+	68.0971
LAU_BrM_101	98946	CD103+PD1+	22.6719
LAU_BrM_101	98913	non_CD103+PD1+	19.1382
LAU_BrM_101	98824	non_CD103+PD1+	18.0138
LAU_BrM_101	102046	non_CD103+PD1+	34.0118
LAU_BrM_101	102017	non_CD103+PD1+	30.4623
LAU_BrM_101	102074	non_CD103+PD1+	37.4345
LAU_BrM_101	98666	non_CD103+PD1+	33.4878
LAU_BrM_101	98937	non_CD103+PD1+	17.7718
LAU_BrM_101	98986	non_CD103+PD1+	24.2701
LAU_BrM_101	86972	non_CD103+PD1+	77.1871
LAU_BrM_101	92505	non_CD103+PD1+	71.0114
LAU_BrM_101	98742	non_CD103+PD1+	21.1815
LAU_BrM_101	98920	non_CD103+PD1+	13.0282
LAU_BrM_101	98615	non_CD103+PD1+	39.2229
LAU_BrM_101	86963	non_CD103+PD1+	77.0041
LAU_BrM_101	98647	non_CD103+PD1+	32.7368
LAU_BrM_101	92517	non_CD103+PD1+	65.3305
LAU_BrM_101	98964	non_CD103+PD1+	16.1982
LAU_BrM_101	98803	non_CD103+PD1+	12.3946
LAU_BrM_101	129075	non_CD103+PD1+	214.417
LAU_BrM_101	86981	non_CD103+PD1+	70.0227
LAU_BrM_101	110736	non_CD103+PD1+	79.3527
LAU_BrM_101	92502	non_CD103+PD1+	64.3914
LAU_BrM_101	92755	non_CD103+PD1+	48.3943
LAU_BrM_101	98767	non_CD103+PD1+	13.4947
LAU_BrM_101	98992	CD103+PD1+	20.6471
LAU_BrM_101	98620	non_CD103+PD1+	36.9591
LAU_BrM_101	98597	non_CD103+PD1+	41.2376
LAU_BrM_101	98942	non_CD103+PD1+	11.2241
LAU_BrM_101	129065	CD103+PD1+	211.275
LAU_BrM_101	92799	non_CD103+PD1+	45.8643
LAU_BrM_101	86990	non_CD103+PD1+	63.2278
LAU_BrM_101	98745	non_CD103+PD1+	14.4899
LAU_BrM_101	98790	non_CD103+PD1+	6.9463
LAU_BrM_101	92506	non_CD103+PD1+	57.0576
LAU_BrM_101	92548	non_CD103+PD1+	49.7295
LAU_BrM_101	98639	non_CD103+PD1+	31.9711
LAU_BrM_101	92810	CD103+PD1+	40.0931
LAU_BrM_101	92581	non_CD103+PD1+	45.0918
LAU_BrM_101	98754	non_CD103+PD1+	12.618
LAU_BrM_101	92919	non_CD103+PD1+	67.8262
LAU_BrM_101	106441	CD103+PD1+	3.8282
LAU_BrM_101	92847	non_CD103+PD1+	43.1234
LAU_BrM_101	92553	non_CD103+PD1+	44.8057
LAU_BrM_101	92521	non_CD103+PD1+	48.9769
LAU_BrM_101	92503	non_CD103+PD1+	53.4966
LAU_BrM_101	98907	non_CD103+PD1+	7.2886
LAU_BrM_101	92817	non_CD103+PD1+	34.4881
LAU_BrM_101	86942	non_CD103+PD1+	70.5232
LAU_BrM_101	92542	CD103+PD1+	42.1548
LAU_BrM_101	71327	CD103+PD1+	9.5481
LAU_BrM_101	92878	non_CD103+PD1+	43.7099
LAU_BrM_101	92523	non_CD103+PD1+	43.0047
LAU_BrM_101	106598	non_CD103+PD1+	34.8252
LAU_BrM_101	86970	CD103+PD1+	57.0702
LAU_BrM_101	71341	non_CD103+PD1+	5.6461
LAU_BrM_101	92673	non_CD103+PD1+	27.159
LAU_BrM_101	92980	non_CD103+PD1+	64.6618
LAU_BrM_101	92650	non_CD103+PD1+	28.0986
LAU_BrM_101	92937	non_CD103+PD1+	67.0502
LAU_BrM_101	98892	non_CD103+PD1+	10.1305
LAU_BrM_101	71322	non_CD103+PD1+	5.094
LAU_BrM_101	92685	non_CD103+PD1+	23.9818
LAU_BrM_101	110392	CD103+PD1+	32.4993
LAU_BrM_101	92525	non_CD103+PD1+	38.9484
LAU_BrM_101	48947	non_CD103+PD1+	4.4542
LAU_BrM_101	106558	CD103+PD1+	33.0559
LAU_BrM_101	92949	non_CD103+PD1+	68.3893
LAU_BrM_101	98845	non_CD103+PD1+	14.4963
LAU_BrM_101	92890	non_CD103+PD1+	41.5162
LAU_BrM_101	92932	non_CD103+PD1+	62.1239
LAU_BrM_101	21463	CD103+PD1+	52.1099
LAU_BrM_101	98786	non_CD103+PD1+	20.145
LAU_BrM_101	98569	non_CD103+PD1+	50.4576
LAU_BrM_101	98750	non_CD103+PD1+	26.4495
LAU_BrM_101	92811	non_CD103+PD1+	14.9758
LAU_BrM_101	98596	non_CD103+PD1+	48.1636
LAU_BrM_101	65072	non_CD103+PD1+	2.7317
LAU_BrM_101	98835	non_CD103+PD1+	22.1553
LAU_BrM_101	98564	non_CD103+PD1+	54.1133
LAU_BrM_101	86996	non_CD103+PD1+	40.8049
LAU_BrM_101	75686	non_CD103+PD1+	6.2814
LAU_BrM_101	98757	non_CD103+PD1+	29.5293
LAU_BrM_101	12881	CD103+PD1+	12.4311
LAU_BrM_101	106484	non_CD103+PD1+	35.2152
LAU_BrM_101	12911	non_CD103+PD1+	8.9686
LAU_BrM_101	33790	CD103+PD1+	2.8833
LAU_BrM_101	92629	non_CD103+PD1+	9.8605
LAU_BrM_101	33777	CD103+PD1+	5.6757
LAU_BrM_101	75697	non_CD103+PD1+	12.4418
LAU_BrM_101	75648	non_CD103+PD1+	18.7667
LAU_BrM_101	48937	non_CD103+PD1+	28.8608
LAU_BrM_101	48889	CD103+PD1+	31.7443
LAU_BrM_101	75735	non_CD103+PD1+	10.9484
LAU_BrM_101	33796	CD103+PD1+	4.516
LAU_BrM_101	75608	CD103+PD1+	25.6774
LAU_BrM_101	106448	non_CD103+PD1+	39.9608
LAU_BrM_101	92642	non_CD103+PD1+	6.192
LAU_BrM_101	106478	non_CD103+PD1+	42.7689
LAU_BrM_101	75669	non_CD103+PD1+	19.8266
LAU_BrM_101	75599	non_CD103+PD1+	29.4111
LAU_BrM_101	92836	non_CD103+PD1+	11.3815
LAU_BrM_101	75724	non_CD103+PD1+	17.647
LAU_BrM_101	106591	non_CD103+PD1+	26.4997
LAU_BrM_101	92826	non_CD103+PD1+	13.0702
LAU_BrM_101	102080	non_CD103+PD1+	33.0467
LAU_BrM_101	106563	CD103+PD1+	33.67
LAU_BrM_101	75712	non_CD103+PD1+	25.0612
LAU_BrM_101	102319	non_CD103+PD1+	39.2098
LAU_BrM_101	92751	non_CD103+PD1+	9.7481
LAU_BrM_101	106572	CD103+PD1+	32.4095
LAU_BrM_101	106475	non_CD103+PD1+	52.2309
LAU_BrM_101	48839	non_CD103+PD1+	17.9035
LAU_BrM_101	98658	non_CD103+PD1+	61.7386
LAU_BrM_101	27968	CD103+PD1+	63.2979
LAU_BrM_101	56541	non_CD103+PD1+	16.812
LAU_BrM_101	106437	non_CD103+PD1+	47.2178
LAU_BrM_101	65037	non_CD103+PD1+	0.0073
LAU_BrM_101	102357	non_CD103+PD1+	34.362
LAU_BrM_101	48927	non_CD103+PD1+	9.2355
LAU_BrM_101	75779	non_CD103+PD1+	18.2174
LAU_BrM_101	106553	non_CD103+PD1+	38.642
LAU_BrM_101	75657	CD103+PD1+	36.7073
LAU_BrM_101	102252	non_CD103+PD1+	23.9023
LAU_BrM_101	48931	non_CD103+PD1+	0.7171
LAU_BrM_101	102363	CD103+PD1+	26.4232
LAU_BrM_101	102412	non_CD103+PD1+	25.9855
LAU_BrM_101	75782	non_CD103+PD1+	20.3174
LAU_BrM_101	98517	CD103+PD1+	51.0025
LAU_BrM_101	75616	non_CD103+PD1+	40.9075
LAU_BrM_101	106510	non_CD103+PD1+	48.7832
LAU_BrM_101	75701	CD103+PD1+	30.565
LAU_BrM_101	102263	non_CD103+PD1+	20.2074
LAU_BrM_101	106530	non_CD103+PD1+	46.1581
LAU_BrM_101	48582	CD103+PD1+	13.1323
LAU_BrM_101	98551	CD103+PD1+	45.8372
LAU_BrM_101	75595	non_CD103+PD1+	40.1308
LAU_BrM_101	75639	CD103+PD1+	35.0455
LAU_BrM_101	43548	non_CD103+PD1+	6.4806
LAU_BrM_101	75675	CD103+PD1+	29.9224
LAU_BrM_101	48553	CD103+PD1+	7.1385
LAU_BrM_101	102371	non_CD103+PD1+	16.0757
LAU_BrM_101	98704	non_CD103+PD1+	37.7249
LAU_BrM_101	75597	non_CD103+PD1+	36.7709
LAU_BrM_101	75663	CD103+PD1+	28.1833
LAU_BrM_101	98755	non_CD103+PD1+	37.6729
LAU_BrM_101	48523	non_CD103+PD1+	0.8447
LAU_BrM_101	102421	non_CD103+PD1+	15.7127
LAU_BrM_101	48584	non_CD103+PD1+	8.2535
LAU_BrM_101	75717	non_CD103+PD1+	20.4466
LAU_BrM_101	75647	non_CD103+PD1+	28.1718
LAU_BrM_101	102230	CD103+PD1+	6.1304
LAU_BrM_101	75584	non_CD103+PD1+	34.8147
LAU_BrM_101	106444	non_CD103+PD1+	30.3627
LAU_BrM_101	102464	non_CD103+PD1+	16.5428
LAU_BrM_101	98721	CD103+PD1+	30.2638
LAU_BrM_101	48610	non_CD103+PD1+	10.5348
LAU_BrM_101	102413	non_CD103+PD1+	11.1798
LAU_BrM_101	98812	non_CD103+PD1+	28.1065
LAU_BrM_101	21397	non_CD103+PD1+	78.8904
LAU_BrM_101	43578	non_CD103+PD1+	1.742
LAU_BrM_101	48948	non_CD103+PD1+	0
LAU_BrM_101	75591	non_CD103+PD1+	30.8728
LAU_BrM_101	106417	non_CD103+PD1+	22.8901
LAU_BrM_101	106473	non_CD103+PD1+	31.3885
LAU_BrM_101	110556	non_CD103+PD1+	1.3343
LAU_BrM_101	48629	non_CD103+PD1+	13.733
LAU_BrM_101	98849	non_CD103+PD1+	19.7229
LAU_BrM_101	48919	CD103+PD1+	0.8092
LAU_BrM_101	98739	non_CD103+PD1+	22.6929
LAU_BrM_101	110534	CD103+PD1+	1.3438
LAU_BrM_101	48870	non_CD103+PD1+	0
LAU_BrM_101	75553	non_CD103+PD1+	27.7577
LAU_BrM_101	21403	non_CD103+PD1+	75.3237
LAU_BrM_101	92895	non_CD103+PD1+	7.0344
LAU_BrM_101	48899	CD103+PD1+	0
LAU_BrM_101	110516	CD103+PD1+	1.8803
LAU_BrM_101	21320	CD103+PD1+	53.2317
LAU_BrM_101	43628	non_CD103+PD1+	3.8579
LAU_BrM_101	129208	CD103+PD1+	189.583
LAU_BrM_101	102189	non_CD103+PD1+	16.3952
LAU_BrM_101	75691	non_CD103+PD1+	13.2165
LAU_BrM_101	75520	CD103+PD1+	19.6771
LAU_BrM_101	21322	CD103+PD1+	49.8734
LAU_BrM_101	116480	non_CD103+PD1+	65.0519
LAU_BrM_101	48816	non_CD103+PD1+	13.8975
LAU_BrM_101	110452	non_CD103+PD1+	5.2419
LAU_BrM_101	75971	CD103+PD1+	12.4104
LAU_BrM_101	116439	non_CD103+PD1+	57.8922
LAU_BrM_101	129191	CD103+PD1+	171.469
LAU_BrM_101	75836	non_CD103+PD1+	12.9168
LAU_BrM_101	75914	CD103+PD1+	17.3677
LAU_BrM_101	98838	non_CD103+PD1+	17.7505
LAU_BrM_101	75863	non_CD103+PD1+	18.1331
LAU_BrM_101	98862	non_CD103+PD1+	18.2575
LAU_BrM_101	75568	CD103+PD1+	6.8226
LAU_BrM_101	110865	CD103+PD1+	40.9925
LAU_BrM_101	75906	non_CD103+PD1+	24.5834
LAU_BrM_101	106828	non_CD103+PD1+	5.2447
LAU_BrM_101	116511	non_CD103+PD1+	48.0139
LAU_BrM_101	75614	non_CD103+PD1+	0
LAU_BrM_101	75573	non_CD103+PD1+	5.4415
LAU_BrM_101	21344	non_CD103+PD1+	51.248
LAU_BrM_101	106699	non_CD103+PD1+	27.6493
LAU_BrM_101	106796	non_CD103+PD1+	12.4191
LAU_BrM_101	116488	CD103+PD1+	41.4739
LAU_BrM_101	75774	CD103+PD1+	16.0816
LAU_BrM_101	75668	non_CD103+PD1+	1.9292
LAU_BrM_101	116448	non_CD103+PD1+	35.0663
LAU_BrM_101	106746	non_CD103+PD1+	21.3105
LAU_BrM_101	106866	non_CD103+PD1+	5.5688
LAU_BrM_101	116388	CD103+PD1+	27.0769
LAU_BrM_101	102257	non_CD103+PD1+	39.3533
LAU_BrM_101	21170	non_CD103+PD1+	8.3886
LAU_BrM_101	116492	non_CD103+PD1+	36.4717
LAU_BrM_101	71482	CD103+PD1+	4.3161
LAU_BrM_101	106714	non_CD103+PD1+	30.2631
LAU_BrM_101	110863	non_CD103+PD1+	20.9004
LAU_BrM_101	116441	CD103+PD1+	26.6723
LAU_BrM_101	21166	non_CD103+PD1+	12.2797
LAU_BrM_101	106851	non_CD103+PD1+	15.4962
LAU_BrM_101	106561	CD103+PD1+	62.5192
LAU_BrM_101	106806	non_CD103+PD1+	21.124
LAU_BrM_101	116386	CD103+PD1+	17.4096
LAU_BrM_101	21109	CD103+PD1+	27.6335
LAU_BrM_101	106779	non_CD103+PD1+	26.6901
LAU_BrM_101	116421	non_CD103+PD1+	18.2369
LAU_BrM_101	110842	non_CD103+PD1+	11.7382
LAU_BrM_101	75609	non_CD103+PD1+	18.444
LAU_BrM_101	106596	non_CD103+PD1+	57.0786
LAU_BrM_101	102064	non_CD103+PD1+	15.2509
LAU_BrM_101	122404	non_CD103+PD1+	125.472
LAU_BrM_101	106593	non_CD103+PD1+	50.9342
LAU_BrM_101	39318	non_CD103+PD1+	75.5472
LAU_BrM_101	71093	CD103+PD1+	15.9616
LAU_BrM_101	106680	non_CD103+PD1+	46.3573
LAU_BrM_101	106379	CD103+PD1+	42.0948
LAU_BrM_101	102462	CD103+PD1+	36.6683
LAU_BrM_101	102236	non_CD103+PD1+	8.1657
LAU_BrM_101	106419	CD103+PD1+	46.771
LAU_BrM_101	106788	non_CD103+PD1+	40.8986
LAU_BrM_101	98814	non_CD103+PD1+	29.9152
LAU_BrM_101	102209	non_CD103+PD1+	4.9107
LAU_BrM_101	106490	non_CD103+PD1+	39.7983
LAU_BrM_101	102032	non_CD103+PD1+	5.667
LAU_BrM_101	98997	non_CD103+PD1+	11.3437
LAU_BrM_101	106518	non_CD103+PD1+	34.6978
LAU_BrM_101	106388	non_CD103+PD1+	39.6674
LAU_BrM_101	102069	non_CD103+PD1+	6.2241
LAU_BrM_101	71207	CD103+PD1+	1.3226
LAU_BrM_101	102477	non_CD103+PD1+	37.19
LAU_BrM_101	102402	non_CD103+PD1+	28.8305
LAU_BrM_101	102087	non_CD103+PD1+	12.057
LAU_BrM_101	71225	CD103+PD1+	5.4139
LAU_BrM_101	106693	non_CD103+PD1+	7.0381
LAU_BrM_101	106662	CD103+PD1+	0.8587
LAU_BrM_101	106697	non_CD103+PD1+	7.0073
LAU_BrM_101	102471	CD103+PD1+	26.1103
LAU_BrM_101	106500	non_CD103+PD1+	2.2583
LAU_BrM_101	106533	non_CD103+PD1+	0.5609
LAU_BrM_101	39332	non_CD103+PD1+	23.3316
LAU_BrM_101	39446	CD103+PD1+	13.1478
LAU_BrM_101	39402	CD103+PD1+	24.2744
LAU_BrM_101	39363	non_CD103+PD1+	22.775
LAU_BrM_101	39436	CD103+PD1+	17.2807
LAU_BrM_101	65030	CD103+PD1+	10.1726
LAU_BrM_101	71469	non_CD103+PD1+	1.9949
LAU_BrM_101	39267	non_CD103+PD1+	7.9361
LAU_BrM_101	116747	non_CD103+PD1+	85.0676
LAU_BrM_101	122480	non_CD103+PD1+	48.9061
LAU_BrM_101	122379	non_CD103+PD1+	58.262
LAU_BrM_101	71455	CD103+PD1+	6.2157
LAU_BrM_101	116774	non_CD103+PD1+	77.5209
LAU_BrM_101	102469	non_CD103+PD1+	1.2221
LAU_BrM_101	116871	non_CD103+PD1+	56.1746
LAU_BrM_101	116796	non_CD103+PD1+	68.9385
LAU_BrM_101	116826	non_CD103+PD1+	61.7277
LAU_BrM_101	39324	non_CD103+PD1+	8.0156
LAU_BrM_101	110807	non_CD103+PD1+	29.1586
LAU_BrM_101	122727	CD103+PD1+	23.4909
LAU_BrM_101	65173	CD103+PD1+	47.5243
LAU_BrM_101	122714	CD103+PD1+	26.6333
LAU_BrM_101	86564	non_CD103+PD1+	0
LAU_BrM_101	122676	non_CD103+PD1+	36.5272
LAU_BrM_101	98965	non_CD103+PD1+	17.44
LAU_BrM_101	128986	non_CD103+PD1+	36.4553
LAU_BrM_101	122406	non_CD103+PD1+	29.7989
LAU_BrM_101	98938	non_CD103+PD1+	13.8265
LAU_BrM_101	122741	CD103+PD1+	18.2832
LAU_BrM_101	122699	CD103+PD1+	30.0263
LAU_BrM_101	39357	CD103+PD1+	8.3764
LAU_BrM_101	98915	non_CD103+PD1+	9.5405
LAU_BrM_101	116695	non_CD103+PD1+	82.3194
LAU_BrM_101	86520	non_CD103+PD1+	0
LAU_BrM_101	128971	non_CD103+PD1+	39.1017
LAU_BrM_101	98711	CD103+PD1+	15.6829
LAU_BrM_101	116734	CD103+PD1+	70.8715
LAU_BrM_101	39370	non_CD103+PD1+	11.6571
LAU_BrM_101	116805	non_CD103+PD1+	55.6756
LAU_BrM_101	128920	non_CD103+PD1+	23.7853
LAU_BrM_101	116740	CD103+PD1+	68.2008
LAU_BrM_101	116767	non_CD103+PD1+	63.5905
LAU_BrM_101	128938	non_CD103+PD1+	28.6682
LAU_BrM_101	106678	non_CD103+PD1+	68.7311
LAU_BrM_101	128913	non_CD103+PD1+	22.9818
LAU_BrM_101	75699	non_CD103+PD1+	20.6301
LAU_BrM_101	116806	non_CD103+PD1+	55.9458
LAU_BrM_101	122823	non_CD103+PD1+	5.2601
LAU_BrM_101	122853	non_CD103+PD1+	5.0649
LAU_BrM_101	116681	non_CD103+PD1+	85.6361
LAU_BrM_101	39496	CD103+PD1+	11.9687
LAU_BrM_101	65340	non_CD103+PD1+	6.3733
LAU_BrM_101	128893	non_CD103+PD1+	18.0768
LAU_BrM_101	110872	non_CD103+PD1+	44.9942
LAU_BrM_101	65302	non_CD103+PD1+	9.6265
LAU_BrM_101	75676	non_CD103+PD1+	20.8556
LAU_BrM_101	98764	CD103+PD1+	0
LAU_BrM_101	27985	non_CD103+PD1+	117.709
LAU_BrM_101	110478	non_CD103+PD1+	39.6338
LAU_BrM_101	110812	non_CD103+PD1+	36.2305
LAU_BrM_101	128878	non_CD103+PD1+	17.7039
LAU_BrM_101	116380	CD103+PD1+	49.4144
LAU_BrM_101	33616	CD103+PD1+	107.858
LAU_BrM_101	98810	non_CD103+PD1+	0
LAU_BrM_101	110854	CD103+PD1+	44.8101
LAU_BrM_101	33751	CD103+PD1+	81.4375
LAU_BrM_101	65314	non_CD103+PD1+	7.4336
LAU_BrM_101	122495	non_CD103+PD1+	6.8306
LAU_BrM_101	65349	CD103+PD1+	3.7894
LAU_BrM_101	43513	non_CD103+PD1+	14.2975
LAU_BrM_101	33705	non_CD103+PD1+	89.4964
LAU_BrM_101	128880	non_CD103+PD1+	20.9816
LAU_BrM_101	122489	non_CD103+PD1+	12.5594
LAU_BrM_101	110824	CD103+PD1+	42.3917
LAU_BrM_101	33605	CD103+PD1+	110.223
LAU_BrM_101	122695	non_CD103+PD1+	23.4542
LAU_BrM_101	116706	non_CD103+PD1+	79.5198
LAU_BrM_101	122493	non_CD103+PD1+	12.5535
LAU_BrM_101	116736	non_CD103+PD1+	73.7624
LAU_BrM_101	122438	non_CD103+PD1+	26.1424
LAU_BrM_101	116567	non_CD103+PD1+	70.2957
LAU_BrM_101	116491	non_CD103+PD1+	57.3359
LAU_BrM_101	116525	CD103+PD1+	61.5832
LAU_BrM_101	116712	non_CD103+PD1+	79.6184
LAU_BrM_101	65449	CD103+PD1+	3.6632
LAU_BrM_101	122546	non_CD103+PD1+	0
LAU_BrM_101	65400	CD103+PD1+	6.6949
LAU_BrM_101	122645	non_CD103+PD1+	7.1995
LAU_BrM_101	65261	non_CD103+PD1+	22.9479
LAU_BrM_101	116836	CD103+PD1+	58.2456
LAU_BrM_101	98729	CD103+PD1+	0
LAU_BrM_101	116485	non_CD103+PD1+	50.5488
LAU_BrM_101	122817	non_CD103+PD1+	35.4891
LAU_BrM_101	116837	CD103+PD1+	60.7015
LAU_BrM_101	116791	non_CD103+PD1+	70.1356
LAU_BrM_101	110433	non_CD103+PD1+	55.4523
LAU_BrM_101	116745	non_CD103+PD1+	78.046
LAU_BrM_101	122397	CD103+PD1+	47.3625
LAU_BrM_101	122413	non_CD103+PD1+	44.9743
LAU_BrM_101	116770	non_CD103+PD1+	75.7308
LAU_BrM_101	116751	CD103+PD1+	79.555
LAU_BrM_101	65347	CD103+PD1+	13.1757
LAU_BrM_101	110813	non_CD103+PD1+	30.8133
LAU_BrM_101	65427	non_CD103+PD1+	13.3419
LAU_BrM_101	116716	non_CD103+PD1+	87.2282
LAU_BrM_101	71025	non_CD103+PD1+	16.8716
LAU_BrM_101	122386	CD103+PD1+	57.9023
LAU_BrM_101	122753	non_CD103+PD1+	16.7804
LAU_BrM_101	122848	non_CD103+PD1+	49.5315
LAU_BrM_101	116726	CD103+PD1+	88.6018
LAU_BrM_101	71244	non_CD103+PD1+	17.0511
LAU_BrM_101	65283	non_CD103+PD1+	11.8125
LAU_BrM_101	116828	CD103+PD1+	72.9124
LAU_BrM_101	116471	non_CD103+PD1+	34.1468
LAU_BrM_101	116570	non_CD103+PD1+	52.85
LAU_BrM_101	65316	CD103+PD1+	7.462
LAU_BrM_101	116862	non_CD103+PD1+	66.0759
LAU_BrM_101	116434	non_CD103+PD1+	27.4631
LAU_BrM_101	65325	CD103+PD1+	3.7967
LAU_BrM_101	116583	non_CD103+PD1+	53.1043
LAU_BrM_101	116475	non_CD103+PD1+	30.7233
LAU_BrM_101	116809	CD103+PD1+	78.702
LAU_BrM_101	116556	CD103+PD1+	46.4957
LAU_BrM_101	65300	non_CD103+PD1+	6.2107
LAU_BrM_101	116846	non_CD103+PD1+	75.329
LAU_BrM_101	116507	non_CD103+PD1+	33.5173
LAU_BrM_101	116690	non_CD103+PD1+	82.3458
LAU_BrM_101	116664	non_CD103+PD1+	75.2548
LAU_BrM_101	110696	non_CD103+PD1+	7.9624
LAU_BrM_101	110671	CD103+PD1+	9.3403
LAU_BrM_101	110737	CD103+PD1+	4.3704
LAU_BrM_101	110718	non_CD103+PD1+	2.9683
LAU_BrM_101	110758	non_CD103+PD1+	2.9619
LAU_BrM_101	71001	CD103+PD1+	5.8399
LAU_BrM_101	71046	CD103+PD1+	10.2268
LAU_BrM_101	110776	non_CD103+PD1+	4.8802
LAU_BrM_101	71064	non_CD103+PD1+	18.7438
LAU_BrM_101	56683	non_CD103+PD1+	0.0589
LAU_BrM_101	33693	CD103+PD1+	81.3503
LAU_BrM_101	71174	non_CD103+PD1+	21.2102
LAU_BrM_101	33721	non_CD103+PD1+	85.4816
LAU_BrM_101	71136	CD103+PD1+	15.0029
LAU_BrM_101	71042	CD103+PD1+	13.3307
LAU_BrM_101	33855	non_CD103+PD1+	107.747
LAU_BrM_101	98561	non_CD103+PD1+	1.261
LAU_BrM_101	71106	non_CD103+PD1+	7.0712
LAU_BrM_101	33803	non_CD103+PD1+	96.2535
LAU_BrM_101	43976	non_CD103+PD1+	109.962
LAU_BrM_101	98829	non_CD103+PD1+	3.8918
LAU_BrM_101	71211	CD103+PD1+	13.0048
LAU_BrM_101	98736	non_CD103+PD1+	1.5181
LAU_BrM_101	98782	non_CD103+PD1+	0
LAU_BrM_101	98715	non_CD103+PD1+	1.2468
LAU_BrM_101	71173	CD103+PD1+	6.8633
LAU_BrM_101	71214	CD103+PD1+	10.3845
LAU_BrM_101	21168	non_CD103+PD1+	44.4216
LAU_BrM_101	98616	non_CD103+PD1+	7.043
LAU_BrM_101	98738	non_CD103+PD1+	0.123
LAU_BrM_101	98645	non_CD103+PD1+	6.9112
LAU_BrM_101	86547	non_CD103+PD1+	20.5962
LAU_BrM_101	98766	CD103+PD1+	0
LAU_BrM_101	98792	CD103+PD1+	0
LAU_BrM_101	71476	CD103+PD1+	35.0944
LAU_BrM_101	71462	CD103+PD1+	32.6063
LAU_BrM_101	98774	CD103+PD1+	0
LAU_BrM_101	71181	CD103+PD1+	1.2355
LAU_BrM_101	98820	non_CD103+PD1+	2.5385
LAU_BrM_101	79015	CD103+PD1+	5.7564
LAU_BrM_101	71172	non_CD103+PD1+	0
LAU_BrM_101	98781	CD103+PD1+	3.9947
LAU_BrM_101	12597	non_CD103+PD1+	85.3395
LAU_BrM_101	71190	non_CD103+PD1+	0.0327
LAU_BrM_101	79324	non_CD103+PD1+	17.0012
LAU_BrM_101	79473	non_CD103+PD1+	4.3592
LAU_BrM_101	82685	non_CD103+PD1+	5.4107
LAU_BrM_101	76744	non_CD103+PD1+	19.9642
LAU_BrM_101	76856	CD103+PD1+	35.2049
LAU_BrM_101	87701	non_CD103+PD1+	10.3462
LAU_BrM_101	71938	non_CD103+PD1+	2.3315
LAU_BrM_101	11636	non_CD103+PD1+	64.7096
LAU_BrM_101	76791	non_CD103+PD1+	29.9215
LAU_BrM_101	82670	CD103+PD1+	0.9721
LAU_BrM_101	76664	non_CD103+PD1+	31.9872
LAU_BrM_101	11620	non_CD103+PD1+	65.2232
LAU_BrM_101	76867	CD103+PD1+	50.168
LAU_BrM_101	71746	CD103+PD1+	0
LAU_BrM_101	87673	CD103+PD1+	6.3204
LAU_BrM_101	82651	CD103+PD1+	14.9855
LAU_BrM_101	76853	CD103+PD1+	48.2647
LAU_BrM_101	87632	CD103+PD1+	6.7979
LAU_BrM_101	76878	CD103+PD1+	49.9197
LAU_BrM_101	76793	CD103+PD1+	40.3324
LAU_BrM_101	76949	CD103+PD1+	46.224
LAU_BrM_101	87734	non_CD103+PD1+	1.1169
LAU_BrM_101	76882	CD103+PD1+	47.0236
LAU_BrM_101	87688	non_CD103+PD1+	3.3644
LAU_BrM_101	87771	CD103+PD1+	3.4661
LAU_BrM_101	87813	CD103+PD1+	5.8183
LAU_BrM_101	87766	CD103+PD1+	0
LAU_BrM_101	76842	CD103+PD1+	33.2473
LAU_BrM_101	87710	CD103+PD1+	0.4951
LAU_BrM_101	71841	non_CD103+PD1+	1.5056
LAU_BrM_101	76715	CD103+PD1+	28.8315
LAU_BrM_101	82899	non_CD103+PD1+	20.0461
LAU_BrM_101	87736	CD103+PD1+	0.4404
LAU_BrM_101	76508	non_CD103+PD1+	5.3554
LAU_BrM_101	71848	CD103+PD1+	1.9849
LAU_BrM_101	87713	non_CD103+PD1+	0
LAU_BrM_101	71867	CD103+PD1+	4.665
LAU_BrM_101	71811	CD103+PD1+	3.4676
LAU_BrM_101	76620	CD103+PD1+	26.7344
LAU_BrM_101	71894	CD103+PD1+	6.051
LAU_BrM_101	71920	non_CD103+PD1+	6.1395
LAU_BrM_101	87781	non_CD103+PD1+	0
LAU_BrM_101	71855	CD103+PD1+	8.1954
LAU_BrM_101	76517	CD103+PD1+	17.2927
LAU_BrM_101	76565	non_CD103+PD1+	27.3786
LAU_BrM_101	76730	non_CD103+PD1+	8.3556
LAU_BrM_101	76558	non_CD103+PD1+	29.4209
LAU_BrM_101	71929	non_CD103+PD1+	25.1989
LAU_BrM_101	76574	non_CD103+PD1+	36.0479
LAU_BrM_101	37793	non_CD103+PD1+	68.2311
LAU_BrM_101	71937	non_CD103+PD1+	32.8303
LAU_BrM_101	37672	non_CD103+PD1+	52.1042
LAU_BrM_101	37653	CD103+PD1+	51.3163
LAU_BrM_101	117099	CD103+PD1+	38.5826
LAU_BrM_101	71935	CD103+PD1+	41.2266
LAU_BrM_101	37648	non_CD103+PD1+	47.3075
LAU_BrM_101	60407	CD103+PD1+	12.8587
LAU_BrM_101	60425	non_CD103+PD1+	10.9728
LAU_BrM_101	44636	non_CD103+PD1+	24.3655
LAU_BrM_101	82613	CD103+PD1+	0
LAU_BrM_101	82586	CD103+PD1+	0
LAU_BrM_101	76561	non_CD103+PD1+	17.5722
LAU_BrM_101	71847	non_CD103+PD1+	42.032
LAU_BrM_101	76529	non_CD103+PD1+	20.2958
LAU_BrM_101	82649	CD103+PD1+	0.1658
LAU_BrM_101	82619	CD103+PD1+	0
LAU_BrM_101	82876	non_CD103+PD1+	5.4863
LAU_BrM_101	37708	non_CD103+PD1+	26.4578
LAU_BrM_101	82838	CD103+PD1+	3.5741
LAU_BrM_101	97163	CD103+PD1+	0.1601
LAU_BrM_101	82745	non_CD103+PD1+	7.0134
LAU_BrM_101	19170	non_CD103+PD1+	90.1392
LAU_BrM_101	71913	non_CD103+PD1+	29.0596
LAU_BrM_101	82868	non_CD103+PD1+	0.0829
LAU_BrM_101	71948	non_CD103+PD1+	18.2802
LAU_BrM_101	76915	non_CD103+PD1+	10.1223
LAU_BrM_101	31104	CD103+PD1+	73.3833
LAU_BrM_101	31497	CD103+PD1+	36.1634
LAU_BrM_101	31119	CD103+PD1+	76.7449
LAU_BrM_101	31144	non_CD103+PD1+	75.2745
LAU_BrM_101	76892	non_CD103+PD1+	10.7787
LAU_BrM_101	31091	CD103+PD1+	71.8216
LAU_BrM_101	37696	non_CD103+PD1+	2.2487
LAU_BrM_101	76506	non_CD103+PD1+	8.6229
LAU_BrM_101	37716	CD103+PD1+	5.6711
LAU_BrM_101	31162	CD103+PD1+	80.9742
LAU_BrM_101	82553	non_CD103+PD1+	22.6106
LAU_BrM_101	31138	CD103+PD1+	83.01
LAU_BrM_101	76534	non_CD103+PD1+	6.5996
LAU_BrM_101	82959	CD103+PD1+	6.292
LAU_BrM_101	82927	non_CD103+PD1+	1.0123
LAU_BrM_101	71808	CD103+PD1+	6.4149
LAU_BrM_101	116997	non_CD103+PD1+	3.3522
LAU_BrM_101	71906	non_CD103+PD1+	13.1189
LAU_BrM_101	82952	CD103+PD1+	5.1038
LAU_BrM_101	71813	CD103+PD1+	1.141
LAU_BrM_101	82852	non_CD103+PD1+	9.3452
LAU_BrM_101	71896	CD103+PD1+	7.8207
LAU_BrM_101	24955	non_CD103+PD1+	79.1886
LAU_BrM_101	31402	CD103+PD1+	60.7953
LAU_BrM_101	76562	non_CD103+PD1+	6.3559
LAU_BrM_101	31249	CD103+PD1+	89.524
LAU_BrM_101	71877	CD103+PD1+	5.1188
LAU_BrM_101	24961	non_CD103+PD1+	85.4875
LAU_BrM_101	11876	non_CD103+PD1+	30.0213
LAU_BrM_101	31234	CD103+PD1+	93.6902
LAU_BrM_101	71846	non_CD103+PD1+	1.3022
LAU_BrM_101	31434	non_CD103+PD1+	56.3542
LAU_BrM_101	71983	CD103+PD1+	11.8841
LAU_BrM_101	31279	non_CD103+PD1+	85.8126
LAU_BrM_101	87503	non_CD103+PD1+	21.3818
LAU_BrM_101	31346	CD103+PD1+	73.4242
LAU_BrM_101	71897	non_CD103+PD1+	9.0794
LAU_BrM_101	76524	CD103+PD1+	4.987
LAU_BrM_101	87548	CD103+PD1+	26.0185
LAU_BrM_101	24959	CD103+PD1+	88.9004
LAU_BrM_101	82989	non_CD103+PD1+	24.5907
LAU_BrM_101	82969	non_CD103+PD1+	24.1435
LAU_BrM_101	76587	non_CD103+PD1+	0
LAU_BrM_101	71849	non_CD103+PD1+	7.1304
LAU_BrM_101	11769	CD103+PD1+	6.9742
LAU_BrM_101	31448	CD103+PD1+	58.4187
LAU_BrM_101	82995	CD103+PD1+	29.0538
LAU_BrM_101	87529	CD103+PD1+	27.1051
LAU_BrM_101	76646	CD103+PD1+	0
LAU_BrM_101	76606	CD103+PD1+	0.233
LAU_BrM_101	76626	CD103+PD1+	1.4263
LAU_BrM_101	76560	CD103+PD1+	3.3999
LAU_BrM_101	63632	non_CD103+PD1+	13.8804
LAU_BrM_101	76643	CD103+PD1+	1.863
LAU_BrM_101	63655	non_CD103+PD1+	12.8879
LAU_BrM_101	76627	CD103+PD1+	6.0011
LAU_BrM_101	31032	CD103+PD1+	90.3857
LAU_BrM_101	76665	non_CD103+PD1+	7.0575
LAU_BrM_101	63672	non_CD103+PD1+	10.3306
LAU_BrM_101	76602	CD103+PD1+	6.9971
LAU_BrM_101	31231	non_CD103+PD1+	72.1646
LAU_BrM_101	31247	non_CD103+PD1+	68.446
LAU_BrM_101	82942	non_CD103+PD1+	27.0798
LAU_BrM_101	71917	CD103+PD1+	11.3459
LAU_BrM_101	82988	CD103+PD1+	28.8304
LAU_BrM_101	60466	non_CD103+PD1+	0.1179
LAU_BrM_101	87649	non_CD103+PD1+	6.3451
LAU_BrM_101	60118	non_CD103+PD1+	14.1838
LAU_BrM_101	53370	non_CD103+PD1+	55.3868
LAU_BrM_101	60384	non_CD103+PD1+	0.2655
LAU_BrM_101	71949	CD103+PD1+	11.5399
LAU_BrM_101	87583	CD103+PD1+	16.1841
LAU_BrM_101	60415	non_CD103+PD1+	3.0732
LAU_BrM_101	82963	CD103+PD1+	31.9601
LAU_BrM_101	134421	non_CD103+PD1+	209.251
LAU_BrM_101	71907	CD103+PD1+	6.608
LAU_BrM_101	53384	non_CD103+PD1+	58.7511
LAU_BrM_101	31188	CD103+PD1+	62.3325
LAU_BrM_101	37509	CD103+PD1+	60.9506
LAU_BrM_101	60143	CD103+PD1+	6.5888
LAU_BrM_101	11600	non_CD103+PD1+	34.8084
LAU_BrM_101	19056	CD103+PD1+	76.3555
LAU_BrM_101	71866	non_CD103+PD1+	0.6816
LAU_BrM_101	31340	CD103+PD1+	56.7042
LAU_BrM_101	63613	non_CD103+PD1+	2.7728
LAU_BrM_101	31043	CD103+PD1+	74.4897
LAU_BrM_101	31009	non_CD103+PD1+	78.9979
LAU_BrM_101	71925	CD103+PD1+	5.2243
LAU_BrM_101	82937	CD103+PD1+	29.7549
LAU_BrM_101	82617	CD103+PD1+	34.4581
LAU_BrM_101	31062	non_CD103+PD1+	71.043
LAU_BrM_101	87567	CD103+PD1+	18.6773
LAU_BrM_101	24982	non_CD103+PD1+	80.9531
LAU_BrM_101	44751	CD103+PD1+	82.1217
LAU_BrM_101	82751	CD103+PD1+	11.2081
LAU_BrM_101	87506	CD103+PD1+	27.0205
LAU_BrM_101	60146	non_CD103+PD1+	5.5839
LAU_BrM_101	53161	CD103+PD1+	3.7047
LAU_BrM_101	53188	CD103+PD1+	8.0374
LAU_BrM_101	82764	CD103+PD1+	11.696
LAU_BrM_101	82900	non_CD103+PD1+	24.1131
LAU_BrM_101	82733	non_CD103+PD1+	14.8618
LAU_BrM_101	60056	non_CD103+PD1+	13.6586
LAU_BrM_101	63798	non_CD103+PD1+	4.4738
LAU_BrM_101	63929	non_CD103+PD1+	1.3695
LAU_BrM_101	63964	non_CD103+PD1+	2.5234
LAU_BrM_101	24984	CD103+PD1+	77.2997
LAU_BrM_101	11828	non_CD103+PD1+	30.8749
LAU_BrM_101	63946	non_CD103+PD1+	3.3851
LAU_BrM_101	24971	non_CD103+PD1+	76.2834
LAU_BrM_101	25000	non_CD103+PD1+	70.5006
LAU_BrM_101	40037	non_CD103+PD1+	42.6327
LAU_BrM_101	11566	CD103+PD1+	53.0432
LAU_BrM_101	60014	non_CD103+PD1+	10.6843
LAU_BrM_101	24550	CD103+PD1+	19.4513
LAU_BrM_101	31431	CD103+PD1+	32.8947
LAU_BrM_101	24801	CD103+PD1+	40.9996
LAU_BrM_101	63826	non_CD103+PD1+	4.753
LAU_BrM_101	107749	non_CD103+PD1+	0
LAU_BrM_101	53463	CD103+PD1+	15.1947
LAU_BrM_101	31422	CD103+PD1+	16.6962
LAU_BrM_101	31297	non_CD103+PD1+	0.3957
LAU_BrM_101	11571	CD103+PD1+	82.1284
LAU_BrM_101	31270	non_CD103+PD1+	0.1966
LAU_BrM_101	60044	non_CD103+PD1+	0
LAU_BrM_101	31386	CD103+PD1+	9.7703
LAU_BrM_101	31420	non_CD103+PD1+	12.3226
LAU_BrM_101	63824	non_CD103+PD1+	8.8696
LAU_BrM_101	31330	non_CD103+PD1+	2.4365
LAU_BrM_101	63782	non_CD103+PD1+	12.9223
LAU_BrM_101	31400	non_CD103+PD1+	8.3805
LAU_BrM_101	31362	non_CD103+PD1+	2.1454
LAU_BrM_101	24567	CD103+PD1+	23.5488
LAU_BrM_101	63823	non_CD103+PD1+	14.6857
LAU_BrM_101	63780	non_CD103+PD1+	16.9817
LAU_BrM_101	60003	CD103+PD1+	11.0226
LAU_BrM_101	53485	non_CD103+PD1+	15.1057
LAU_BrM_101	63733	non_CD103+PD1+	8.184
LAU_BrM_101	19481	non_CD103+PD1+	43.1728
LAU_BrM_101	63797	non_CD103+PD1+	19.0179
LAU_BrM_101	63886	non_CD103+PD1+	19.4177
LAU_BrM_101	60026	non_CD103+PD1+	13.4447
LAU_BrM_101	63692	non_CD103+PD1+	1.6467
LAU_BrM_101	31276	CD103+PD1+	8.9047
LAU_BrM_101	37878	non_CD103+PD1+	145.146
LAU_BrM_101	63825	non_CD103+PD1+	23.8748
LAU_BrM_101	63879	non_CD103+PD1+	25.7149
LAU_BrM_101	125498	non_CD103+PD1+	30.4417
LAU_BrM_101	63722	non_CD103+PD1+	8.9274
LAU_BrM_101	37700	non_CD103+PD1+	92.3262
LAU_BrM_101	63768	non_CD103+PD1+	16.2365
LAU_BrM_101	63671	non_CD103+PD1+	4.5957
LAU_BrM_101	37689	non_CD103+PD1+	90.5061
LAU_BrM_101	63709	non_CD103+PD1+	11.5274
LAU_BrM_101	11925	non_CD103+PD1+	114.12
LAU_BrM_101	37718	CD103+PD1+	96.1715
LAU_BrM_101	63767	non_CD103+PD1+	10.6655
LAU_BrM_101	11894	non_CD103+PD1+	112.596
LAU_BrM_101	63770	non_CD103+PD1+	6.3795
LAU_BrM_101	63732	non_CD103+PD1+	4.389
LAU_BrM_101	63701	non_CD103+PD1+	3.891
LAU_BrM_101	63615	non_CD103+PD1+	1.9668
LAU_BrM_101	24927	CD103+PD1+	47.0575
LAU_BrM_101	19432	CD103+PD1+	64.718
LAU_BrM_101	24748	non_CD103+PD1+	29.6664
LAU_BrM_101	63789	non_CD103+PD1+	1.7618
LAU_BrM_101	134358	CD103+PD1+	118.616
LAU_BrM_101	60154	non_CD103+PD1+	12.7603
LAU_BrM_101	24742	non_CD103+PD1+	34.4338
LAU_BrM_101	63596	non_CD103+PD1+	13.7076
LAU_BrM_101	63629	non_CD103+PD1+	7.0475
LAU_BrM_101	63774	non_CD103+PD1+	0.2057
LAU_BrM_101	60182	non_CD103+PD1+	6.9406
LAU_BrM_101	31381	non_CD103+PD1+	41.4435
LAU_BrM_101	71555	non_CD103+PD1+	13.8135
LAU_BrM_101	60120	non_CD103+PD1+	15.0448
LAU_BrM_101	60263	non_CD103+PD1+	6.7985
LAU_BrM_101	60135	non_CD103+PD1+	10.7066
LAU_BrM_101	60201	CD103+PD1+	2.1831
LAU_BrM_101	60164	CD103+PD1+	6.3205
LAU_BrM_101	60121	non_CD103+PD1+	12.661
LAU_BrM_101	60336	non_CD103+PD1+	11.1845
LAU_BrM_101	60298	non_CD103+PD1+	7.3439
LAU_BrM_101	60181	non_CD103+PD1+	2.2369
LAU_BrM_101	24837	CD103+PD1+	46.5872
LAU_BrM_101	60157	non_CD103+PD1+	5.4559
LAU_BrM_101	19350	non_CD103+PD1+	96.7103
LAU_BrM_101	60378	non_CD103+PD1+	17.5684
LAU_BrM_101	158596	non_CD103+PD1+	113.376
LAU_BrM_101	24673	CD103+PD1+	51.4992
LAU_BrM_101	63514	non_CD103+PD1+	34.0185
LAU_BrM_101	31184	non_CD103+PD1+	60.778
LAU_BrM_101	19379	non_CD103+PD1+	89.8899
LAU_BrM_101	31015	non_CD103+PD1+	80.4586
LAU_BrM_101	63550	non_CD103+PD1+	31.8813
LAU_BrM_101	19358	non_CD103+PD1+	96.9435
LAU_BrM_101	63578	non_CD103+PD1+	28.5519
LAU_BrM_101	63549	non_CD103+PD1+	35.1871
LAU_BrM_101	24771	non_CD103+PD1+	61.9196
LAU_BrM_101	19361	CD103+PD1+	102.944
LAU_BrM_101	19496	non_CD103+PD1+	79.1328
LAU_BrM_101	63848	non_CD103+PD1+	12.8159
LAU_BrM_101	145687	non_CD103+PD1+	154.572
LAU_BrM_101	19121	CD103+PD1+	144.869
LAU_BrM_101	19362	non_CD103+PD1+	108.657
LAU_BrM_101	24625	CD103+PD1+	77.4146
LAU_BrM_101	19034	non_CD103+PD1+	146.551
LAU_BrM_101	24609	CD103+PD1+	81.3403
LAU_BrM_101	19465	CD103+PD1+	98.4515
LAU_BrM_101	19453	CD103+PD1+	101.122
LAU_BrM_101	97028	CD103+PD1+	59.8642
LAU_BrM_101	31208	non_CD103+PD1+	95.7261
LAU_BrM_101	24568	CD103+PD1+	98.4772
LAU_BrM_101	158361	non_CD103+PD1+	7.4718
LAU_BrM_101	63891	CD103+PD1+	12.9307
LAU_BrM_101	158745	non_CD103+PD1+	22.4543
LAU_BrM_101	24995	CD103+PD1+	117.196
LAU_BrM_101	97288	non_CD103+PD1+	13.1495
LAU_BrM_101	158354	CD103+PD1+	6.6859
LAU_BrM_101	11815	CD103+PD1+	153.442
LAU_BrM_101	134451	non_CD103+PD1+	41.5362
LAU_BrM_101	158342	CD103+PD1+	10.335
LAU_BrM_101	87902	non_CD103+PD1+	76.9754
LAU_BrM_101	97300	non_CD103+PD1+	5.5255
LAU_BrM_101	134647	non_CD103+PD1+	9.1964
LAU_BrM_101	97262	non_CD103+PD1+	16.2414
LAU_BrM_101	158337	non_CD103+PD1+	14.6154
LAU_BrM_101	53131	non_CD103+PD1+	159.181
LAU_BrM_101	97317	CD103+PD1+	3.1954
LAU_BrM_101	97251	non_CD103+PD1+	18.951
LAU_BrM_101	97304	CD103+PD1+	1.1934
LAU_BrM_101	134669	non_CD103+PD1+	12.7349
LAU_BrM_101	53118	CD103+PD1+	164.002
LAU_BrM_101	97294	CD103+PD1+	2.2486
LAU_BrM_101	97284	CD103+PD1+	6.5158
LAU_BrM_101	11709	non_CD103+PD1+	164.759
LAU_BrM_101	134653	CD103+PD1+	1.7303
LAU_BrM_101	134512	non_CD103+PD1+	14.2629
LAU_BrM_101	11623	non_CD103+PD1+	183.843
LAU_BrM_101	134638	CD103+PD1+	0
LAU_BrM_101	31176	non_CD103+PD1+	136.31
LAU_BrM_101	37719	non_CD103+PD1+	129.027
LAU_BrM_101	134623	CD103+PD1+	0
LAU_BrM_101	134497	CD103+PD1+	14.7026
LAU_BrM_101	97199	CD103+PD1+	19.2908
LAU_BrM_101	53088	CD103+PD1+	181.031
LAU_BrM_101	134642	non_CD103+PD1+	0
LAU_BrM_101	19447	CD103+PD1+	92.3473
LAU_BrM_101	97245	non_CD103+PD1+	3.0087
LAU_BrM_101	11751	non_CD103+PD1+	142.913
LAU_BrM_101	97215	non_CD103+PD1+	6.8526
LAU_BrM_101	145529	non_CD103+PD1+	185.637
LAU_BrM_101	97205	CD103+PD1+	11.5367
LAU_BrM_101	97198	non_CD103+PD1+	16.7278
LAU_BrM_101	134650	non_CD103+PD1+	0.8141
LAU_BrM_101	97259	non_CD103+PD1+	8.5326
LAU_BrM_101	107505	non_CD103+PD1+	29.7161
LAU_BrM_101	169279	non_CD103+PD1+	113.742
LAU_BrM_101	134629	non_CD103+PD1+	0
LAU_BrM_101	107434	CD103+PD1+	9.5166
LAU_BrM_101	97203	non_CD103+PD1+	11.7004
LAU_BrM_101	116912	CD103+PD1+	19.3403
LAU_BrM_101	134658	CD103+PD1+	8.548
LAU_BrM_101	97184	CD103+PD1+	18.4142
LAU_BrM_101	97265	CD103+PD1+	11.369
LAU_BrM_101	134622	non_CD103+PD1+	6.6714
LAU_BrM_101	134666	CD103+PD1+	14.0985
LAU_BrM_101	97278	non_CD103+PD1+	18.1127
LAU_BrM_101	116899	non_CD103+PD1+	19.0804
LAU_BrM_101	158514	non_CD103+PD1+	35.2428
LAU_BrM_101	97236	non_CD103+PD1+	8.8749
LAU_BrM_101	134529	CD103+PD1+	7.8269
LAU_BrM_101	134646	non_CD103+PD1+	15.7992
LAU_BrM_101	158465	non_CD103+PD1+	40.4359
LAU_BrM_101	158522	non_CD103+PD1+	27.1221
LAU_BrM_101	134599	non_CD103+PD1+	16.9805
LAU_BrM_101	134663	non_CD103+PD1+	20.1459
LAU_BrM_101	158484	non_CD103+PD1+	40.3849
LAU_BrM_101	97246	non_CD103+PD1+	11.6274
LAU_BrM_101	31467	non_CD103+PD1+	136.022
LAU_BrM_101	158511	non_CD103+PD1+	36.8702
LAU_BrM_101	31248	non_CD103+PD1+	143.372
LAU_BrM_101	31285	CD103+PD1+	146.9
LAU_BrM_101	158507	non_CD103+PD1+	36.8509
LAU_BrM_101	158537	CD103+PD1+	20.0779
LAU_BrM_101	158543	non_CD103+PD1+	16.0976
LAU_BrM_101	31478	non_CD103+PD1+	129.359
LAU_BrM_101	97194	non_CD103+PD1+	10.3012
LAU_BrM_101	134621	non_CD103+PD1+	29.6658
LAU_BrM_101	158524	CD103+PD1+	30.5956
LAU_BrM_101	158540	non_CD103+PD1+	22.5993
LAU_BrM_101	158634	CD103+PD1+	67.4036
LAU_BrM_101	60113	CD103+PD1+	54.5232
LAU_BrM_101	117059	CD103+PD1+	0
LAU_BrM_101	117025	non_CD103+PD1+	6.8609
LAU_BrM_101	158520	CD103+PD1+	34.6366
LAU_BrM_101	158527	non_CD103+PD1+	31.0168
LAU_BrM_101	169428	CD103+PD1+	1.2722
LAU_BrM_101	31074	CD103+PD1+	106.569
LAU_BrM_101	158586	non_CD103+PD1+	22.2265
LAU_BrM_101	117013	non_CD103+PD1+	12.7472
LAU_BrM_101	169439	CD103+PD1+	3.7934
LAU_BrM_101	158591	CD103+PD1+	26.1517
LAU_BrM_101	158519	non_CD103+PD1+	26.3785
LAU_BrM_101	158515	non_CD103+PD1+	22.0345
LAU_BrM_101	169423	CD103+PD1+	3.0973
LAU_BrM_101	117005	non_CD103+PD1+	17.8062
LAU_BrM_101	158458	non_CD103+PD1+	2.5813
LAU_BrM_101	87612	CD103+PD1+	65.8949
LAU_BrM_101	145333	non_CD103+PD1+	60.4669
LAU_BrM_101	158479	CD103+PD1+	4.2459
LAU_BrM_101	169434	non_CD103+PD1+	9.1001
LAU_BrM_101	87652	non_CD103+PD1+	59.3318
LAU_BrM_101	158498	CD103+PD1+	10.8005
LAU_BrM_101	107676	CD103+PD1+	3.9382
LAU_BrM_101	145338	non_CD103+PD1+	55.2303
LAU_BrM_101	158480	CD103+PD1+	5.6528
LAU_BrM_101	169445	non_CD103+PD1+	8.2072
LAU_BrM_101	24884	CD103+PD1+	61.244
LAU_BrM_101	31149	CD103+PD1+	89.5194
LAU_BrM_101	158476	CD103+PD1+	13.0576
LAU_BrM_101	31168	CD103+PD1+	91.5747
LAU_BrM_101	169441	non_CD103+PD1+	11.642
LAU_BrM_101	11908	CD103+PD1+	90.6195
LAU_BrM_101	24731	CD103+PD1+	46.9052
LAU_BrM_101	24690	CD103+PD1+	37.5896
LAU_BrM_101	11517	CD103+PD1+	188.955
LAU_BrM_101	24621	CD103+PD1+	22.2028
LAU_BrM_101	134422	CD103+PD1+	60.1368
LAU_BrM_101	169400	non_CD103+PD1+	0
LAU_BrM_101	169406	non_CD103+PD1+	0.4393
LAU_BrM_101	24976	non_CD103+PD1+	43.6247
LAU_BrM_101	134411	non_CD103+PD1+	55.8291
LAU_BrM_101	71600	non_CD103+PD1+	57.9907
LAU_BrM_101	19436	CD103+PD1+	8.2551
LAU_BrM_101	145278	non_CD103+PD1+	20.4723
LAU_BrM_101	145270	non_CD103+PD1+	25.0491
LAU_BrM_101	134742	non_CD103+PD1+	24.0953
LAU_BrM_101	134727	CD103+PD1+	29.2927
LAU_BrM_101	145265	non_CD103+PD1+	22.1455
LAU_BrM_101	145365	non_CD103+PD1+	16.1788
LAU_BrM_101	134750	CD103+PD1+	20.7943
LAU_BrM_101	134734	CD103+PD1+	23.8369
LAU_BrM_101	134711	CD103+PD1+	30.8681
LAU_BrM_101	145398	non_CD103+PD1+	37.8508
LAU_BrM_101	87537	non_CD103+PD1+	44.1001
LAU_BrM_101	134725	CD103+PD1+	23.0262
LAU_BrM_101	82998	non_CD103+PD1+	48.0166
LAU_BrM_101	145303	non_CD103+PD1+	7.4467
LAU_BrM_101	134736	CD103+PD1+	14.4798
LAU_BrM_101	145281	non_CD103+PD1+	13.1975
LAU_BrM_101	134385	CD103+PD1+	55.083
LAU_BrM_101	145654	CD103+PD1+	97.0248
LAU_BrM_101	97261	non_CD103+PD1+	110.867
LAU_BrM_101	19452	CD103+PD1+	32.639
LAU_BrM_101	134656	CD103+PD1+	53.7838
LAU_BrM_101	138853	CD103+PD1+	7.9302
LAU_BrM_101	23663	non_CD103+PD1+	35.5595
LAU_BrM_101	138839	CD103+PD1+	7.8145
LAU_BrM_101	131666	CD103+PD1+	62.67
LAU_BrM_101	138947	non_CD103+PD1+	3.885
LAU_BrM_101	36251	CD103+PD1+	64.1006
LAU_BrM_101	139186	non_CD103+PD1+	13.1257
LAU_BrM_101	135459	CD103+PD1+	86.391
LAU_BrM_101	135480	CD103+PD1+	82.4484
LAU_BrM_101	135259	CD103+PD1+	85.5788
LAU_BrM_101	138780	non_CD103+PD1+	17.7154
LAU_BrM_101	139176	non_CD103+PD1+	14.9985
LAU_BrM_101	46377	CD103+PD1+	186.062
LAU_BrM_101	166033	CD103+PD1+	8.2021
LAU_BrM_101	139209	non_CD103+PD1+	20.8325
LAU_BrM_101	139166	non_CD103+PD1+	15.1661
LAU_BrM_101	139246	non_CD103+PD1+	26.4285
LAU_BrM_101	131434	non_CD103+PD1+	42.0983
LAU_BrM_101	67387	non_CD103+PD1+	58.9103
LAU_BrM_101	131384	non_CD103+PD1+	43.239
LAU_BrM_101	139180	non_CD103+PD1+	22.3149
LAU_BrM_101	139124	non_CD103+PD1+	18.0732
LAU_BrM_101	142256	non_CD103+PD1+	36.7189
LAU_BrM_101	139220	non_CD103+PD1+	33.5773
LAU_BrM_101	142332	non_CD103+PD1+	40.1017
LAU_BrM_101	142274	non_CD103+PD1+	41.4742
LAU_BrM_101	142343	non_CD103+PD1+	39.4423
LAU_BrM_101	165772	non_CD103+PD1+	60.7604
LAU_BrM_101	124841	CD103+PD1+	25.8245
LAU_BrM_101	142321	non_CD103+PD1+	37.5191
LAU_BrM_101	139151	non_CD103+PD1+	31.2158
LAU_BrM_101	139116	non_CD103+PD1+	31.116
LAU_BrM_101	139197	non_CD103+PD1+	36.6855
LAU_BrM_101	142317	non_CD103+PD1+	32.8772
LAU_BrM_101	105062	CD103+PD1+	66.5038
LAU_BrM_101	139114	non_CD103+PD1+	37.3991
LAU_BrM_101	157244	non_CD103+PD1+	4.7345
LAU_BrM_101	139037	CD103+PD1+	41.4688
LAU_BrM_101	14165	non_CD103+PD1+	147.723
LAU_BrM_101	14189	non_CD103+PD1+	139.778
LAU_BrM_101	131526	non_CD103+PD1+	86.5802
LAU_BrM_101	157163	non_CD103+PD1+	4.9275
LAU_BrM_101	142273	non_CD103+PD1+	18.3275
LAU_BrM_101	14164	non_CD103+PD1+	140.225
LAU_BrM_101	139229	non_CD103+PD1+	21.9428
LAU_BrM_101	131531	non_CD103+PD1+	80.8676
LAU_BrM_101	142365	non_CD103+PD1+	10.3437
LAU_BrM_101	131649	non_CD103+PD1+	61.7457
LAU_BrM_101	131498	non_CD103+PD1+	80.0284
LAU_BrM_101	148304	non_CD103+PD1+	72.5054
LAU_BrM_101	165748	non_CD103+PD1+	27.2719
LAU_BrM_101	67090	non_CD103+PD1+	61.2468
LAU_BrM_101	135563	non_CD103+PD1+	40.886
LAU_BrM_101	156826	CD103+PD1+	54.6722
LAU_BrM_101	139153	CD103+PD1+	20.1655
LAU_BrM_101	86425	CD103+PD1+	112.773
LAU_BrM_101	135523	non_CD103+PD1+	31.7664
LAU_BrM_101	76170	non_CD103+PD1+	38.8529
LAU_BrM_101	139155	CD103+PD1+	17.5441
LAU_BrM_101	142737	non_CD103+PD1+	86.7442
LAU_BrM_101	139182	non_CD103+PD1+	13.3894
LAU_BrM_101	165774	non_CD103+PD1+	11.6172
LAU_BrM_101	139221	non_CD103+PD1+	7.7264
LAU_BrM_101	23596	CD103+PD1+	57.3905
LAU_BrM_101	139199	non_CD103+PD1+	11.6891
LAU_BrM_101	23553	CD103+PD1+	71.6507
LAU_BrM_101	23565	non_CD103+PD1+	67.8924
LAU_BrM_101	23591	non_CD103+PD1+	58.5633
LAU_BrM_101	139227	non_CD103+PD1+	8.7141
LAU_BrM_101	165740	non_CD103+PD1+	1.2438
LAU_BrM_101	148407	CD103+PD1+	51.8242
LAU_BrM_101	131672	non_CD103+PD1+	25.7828
LAU_BrM_101	148436	non_CD103+PD1+	45.1469
LAU_BrM_101	131632	non_CD103+PD1+	31.8209
LAU_BrM_101	55979	non_CD103+PD1+	23.0717
LAU_BrM_101	165738	non_CD103+PD1+	0.6021
LAU_BrM_101	131731	non_CD103+PD1+	11.0291
LAU_BrM_101	131718	non_CD103+PD1+	12.6485
LAU_BrM_101	148505	CD103+PD1+	33.6819
LAU_BrM_101	131644	CD103+PD1+	26.3453
LAU_BrM_101	131606	non_CD103+PD1+	32.3361
LAU_BrM_101	148491	CD103+PD1+	37.811
LAU_BrM_101	67274	CD103+PD1+	57.2586
LAU_BrM_101	131691	non_CD103+PD1+	15.0959
LAU_BrM_101	156945	non_CD103+PD1+	64.4196
LAU_BrM_101	55990	CD103+PD1+	8.768
LAU_BrM_101	135444	non_CD103+PD1+	1.1258
LAU_BrM_101	131656	CD103+PD1+	21.3647
LAU_BrM_101	105009	non_CD103+PD1+	9.6362
LAU_BrM_101	157057	non_CD103+PD1+	58.717
LAU_BrM_101	131685	CD103+PD1+	14.8207
LAU_BrM_101	67335	CD103+PD1+	77.515
LAU_BrM_101	148554	CD103+PD1+	40.0019
LAU_BrM_101	105352	non_CD103+PD1+	128.722
LAU_BrM_101	23717	non_CD103+PD1+	1.3182
LAU_BrM_101	55971	non_CD103+PD1+	6.8196
LAU_BrM_101	131683	non_CD103+PD1+	15.3076
LAU_BrM_101	142440	non_CD103+PD1+	2.4769
LAU_BrM_101	157064	non_CD103+PD1+	71.4461
LAU_BrM_101	135300	non_CD103+PD1+	0
LAU_BrM_101	67129	non_CD103+PD1+	6.9679
LAU_BrM_101	67104	CD103+PD1+	5.2335
LAU_BrM_101	135277	non_CD103+PD1+	1.9902
LAU_BrM_101	115488	CD103+PD1+	129.911
LAU_BrM_101	148425	CD103+PD1+	73.9289
LAU_BrM_101	148474	CD103+PD1+	70.136
LAU_BrM_101	94766	non_CD103+PD1+	90.6335
LAU_BrM_101	50858	CD103+PD1+	6.6786
LAU_BrM_101	165634	non_CD103+PD1+	77.9702
LAU_BrM_101	131648	CD103+PD1+	13.0973
LAU_BrM_101	157222	CD103+PD1+	66.0422
LAU_BrM_101	105076	CD103+PD1+	54.3984
LAU_BrM_101	115604	non_CD103+PD1+	163.642
LAU_BrM_101	55502	non_CD103+PD1+	83.1112
LAU_BrM_101	124806	non_CD103+PD1+	33.1057
LAU_BrM_101	55581	CD103+PD1+	88.275
LAU_BrM_101	50774	non_CD103+PD1+	16.7613
LAU_BrM_101	124857	CD103+PD1+	21.3357
LAU_BrM_101	115467	non_CD103+PD1+	165.261
LAU_BrM_101	105439	non_CD103+PD1+	162.196
LAU_BrM_101	124755	non_CD103+PD1+	44.315
LAU_BrM_101	55712	non_CD103+PD1+	89.9132
LAU_BrM_101	124864	CD103+PD1+	18.2583
LAU_BrM_101	115496	non_CD103+PD1+	167.384
LAU_BrM_101	148345	CD103+PD1+	48.8794
LAU_BrM_101	115595	non_CD103+PD1+	174.78
LAU_BrM_101	139103	non_CD103+PD1+	75.7082
LAU_BrM_101	124835	CD103+PD1+	24.8635
LAU_BrM_101	55722	CD103+PD1+	88.8781
LAU_BrM_101	115431	non_CD103+PD1+	172.863
LAU_BrM_101	124802	non_CD103+PD1+	31.6365
LAU_BrM_101	115578	non_CD103+PD1+	176.18
LAU_BrM_101	150781	non_CD103+PD1+	10.6644
LAU_BrM_101	115605	non_CD103+PD1+	179.001
LAU_BrM_101	148255	non_CD103+PD1+	27.2897
LAU_BrM_101	138903	CD103+PD1+	98.2966
LAU_BrM_101	131414	CD103+PD1+	19.2483
LAU_BrM_101	157052	CD103+PD1+	39.2364
LAU_BrM_101	124816	CD103+PD1+	28.3099
LAU_BrM_101	94667	non_CD103+PD1+	125.643
LAU_BrM_101	165940	non_CD103+PD1+	83.4393
LAU_BrM_101	94685	CD103+PD1+	120.799
LAU_BrM_101	124704	non_CD103+PD1+	55.2294
LAU_BrM_101	115588	CD103+PD1+	191.184
LAU_BrM_101	151179	non_CD103+PD1+	65.5534
LAU_BrM_101	105394	non_CD103+PD1+	138.851
LAU_BrM_101	115531	CD103+PD1+	190.268
LAU_BrM_101	105125	CD103+PD1+	63.8595
LAU_BrM_101	115603	non_CD103+PD1+	193.742
LAU_BrM_101	105420	non_CD103+PD1+	144.395
LAU_BrM_101	139113	CD103+PD1+	65.1527
LAU_BrM_101	115550	non_CD103+PD1+	194.647
LAU_BrM_101	115533	CD103+PD1+	194.363
LAU_BrM_101	105290	non_CD103+PD1+	103.532
LAU_BrM_101	115552	non_CD103+PD1+	200.296
LAU_BrM_101	142610	non_CD103+PD1+	0
LAU_BrM_101	150839	CD103+PD1+	27.3844
LAU_BrM_101	105152	non_CD103+PD1+	55.4812
LAU_BrM_101	94683	non_CD103+PD1+	112.222
LAU_BrM_101	115546	CD103+PD1+	204.624
LAU_BrM_101	151101	non_CD103+PD1+	68.5692
LAU_BrM_101	105165	CD103+PD1+	55.3455
LAU_BrM_101	94707	non_CD103+PD1+	98.0686
LAU_BrM_101	142615	non_CD103+PD1+	5.215
LAU_BrM_101	105150	non_CD103+PD1+	49.8048
LAU_BrM_101	179736	non_CD103+PD1+	151.018
LAU_BrM_101	139093	non_CD103+PD1+	64.2202
LAU_BrM_101	94982	non_CD103+PD1+	43.9059
LAU_BrM_101	105465	CD103+PD1+	147.246
LAU_BrM_101	94708	CD103+PD1+	95.3502
LAU_BrM_101	139193	CD103+PD1+	46.2965
LAU_BrM_101	94719	CD103+PD1+	91.2856
LAU_BrM_101	105144	CD103+PD1+	44.1736
LAU_BrM_101	139214	CD103+PD1+	42.2065
LAU_BrM_101	23843	non_CD103+PD1+	86.2377
LAU_BrM_101	23864	non_CD103+PD1+	87.5289
LAU_BrM_101	139131	non_CD103+PD1+	56.4894
LAU_BrM_101	94976	CD103+PD1+	39.3021
LAU_BrM_101	94705	CD103+PD1+	94.4054
LAU_BrM_101	139099	non_CD103+PD1+	63.535
LAU_BrM_101	105269	CD103+PD1+	82.1718
LAU_BrM_101	156769	non_CD103+PD1+	34.2922
LAU_BrM_101	139117	CD103+PD1+	59.989
LAU_BrM_101	124764	CD103+PD1+	54.3588
LAU_BrM_101	55737	CD103+PD1+	77.7522
LAU_BrM_101	105101	non_CD103+PD1+	27.426
LAU_BrM_101	148653	non_CD103+PD1+	71.1758
LAU_BrM_101	150974	non_CD103+PD1+	64.2309
LAU_BrM_101	55735	CD103+PD1+	74.9935
LAU_BrM_101	139222	CD103+PD1+	43.611
LAU_BrM_101	23799	non_CD103+PD1+	101.475
LAU_BrM_101	156935	non_CD103+PD1+	4.963
LAU_BrM_101	179748	non_CD103+PD1+	178.929
LAU_BrM_101	148519	CD103+PD1+	79.0012
LAU_BrM_101	135351	CD103+PD1+	71.8136
LAU_BrM_101	67466	CD103+PD1+	114.396
LAU_BrM_101	105187	CD103+PD1+	38.0984
LAU_BrM_101	142272	CD103+PD1+	40.1198
LAU_BrM_101	139217	CD103+PD1+	47.1425
LAU_BrM_101	139154	CD103+PD1+	57.605
LAU_BrM_101	150888	CD103+PD1+	70.8129
LAU_BrM_101	139189	CD103+PD1+	53.5619
LAU_BrM_101	179744	non_CD103+PD1+	180.239
LAU_BrM_101	94655	non_CD103+PD1+	107.167
LAU_BrM_101	156870	non_CD103+PD1+	19.996
LAU_BrM_101	105173	non_CD103+PD1+	30.0366
LAU_BrM_101	139201	non_CD103+PD1+	53.9969
LAU_BrM_101	156829	non_CD103+PD1+	27.5205
LAU_BrM_101	179757	non_CD103+PD1+	190.073
LAU_BrM_101	105493	non_CD103+PD1+	149.346
LAU_BrM_101	139234	non_CD103+PD1+	51.4331
LAU_BrM_101	156940	non_CD103+PD1+	12.0854
LAU_BrM_101	139147	CD103+PD1+	64.1709
LAU_BrM_101	156906	non_CD103+PD1+	19.5386
LAU_BrM_101	139211	CD103+PD1+	57.7458
LAU_BrM_101	55989	non_CD103+PD1+	98.7433
LAU_BrM_101	94575	non_CD103+PD1+	106.179
LAU_BrM_101	115395	CD103+PD1+	158.944
LAU_BrM_101	148713	non_CD103+PD1+	64.489
LAU_BrM_101	138857	CD103+PD1+	110.668
LAU_BrM_101	148694	CD103+PD1+	61.154
LAU_BrM_101	135648	non_CD103+PD1+	70.7919
LAU_BrM_101	124810	CD103+PD1+	15.9679
LAU_BrM_101	94567	CD103+PD1+	102.567
LAU_BrM_101	135413	non_CD103+PD1+	43.6488
LAU_BrM_101	94554	CD103+PD1+	102.352
LAU_BrM_101	135693	CD103+PD1+	77.6833
LAU_BrM_101	86097	non_CD103+PD1+	53.5646
LAU_BrM_101	14115	CD103+PD1+	97.5794
LAU_BrM_101	138826	non_CD103+PD1+	101.45
LAU_BrM_101	138880	CD103+PD1+	112.7
LAU_BrM_101	124837	non_CD103+PD1+	11.1697
LAU_BrM_101	94555	CD103+PD1+	97.4911
LAU_BrM_101	135661	CD103+PD1+	67.1678
LAU_BrM_101	135634	non_CD103+PD1+	61.9809
LAU_BrM_101	135686	CD103+PD1+	70.83
LAU_BrM_101	156825	CD103+PD1+	45.8083
LAU_BrM_101	148328	non_CD103+PD1+	62.8428
LAU_BrM_101	135733	non_CD103+PD1+	77.7698
LAU_BrM_101	148374	CD103+PD1+	52.0394
LAU_BrM_101	131744	non_CD103+PD1+	22.8847
LAU_BrM_101	148398	CD103+PD1+	40.2672
LAU_BrM_101	148381	CD103+PD1+	44.206
LAU_BrM_101	94512	CD103+PD1+	74.8274
LAU_BrM_101	150923	CD103+PD1+	51.8619
LAU_BrM_101	150957	CD103+PD1+	52.3034
LAU_BrM_101	131534	CD103+PD1+	51.896
LAU_BrM_101	150945	non_CD103+PD1+	44.692
LAU_BrM_101	115563	CD103+PD1+	166.486
LAU_BrM_101	148495	non_CD103+PD1+	14.165
LAU_BrM_101	148584	CD103+PD1+	4.2326
LAU_BrM_101	139028	CD103+PD1+	100.511
LAU_BrM_101	131261	CD103+PD1+	27.6827
LAU_BrM_101	148518	non_CD103+PD1+	7.9352
LAU_BrM_101	148465	CD103+PD1+	18.8494
LAU_BrM_101	115579	non_CD103+PD1+	156.914
LAU_BrM_101	139158	CD103+PD1+	80.9801
LAU_BrM_101	156962	CD103+PD1+	71.4057
LAU_BrM_101	148476	CD103+PD1+	14.8283
LAU_BrM_101	124495	non_CD103+PD1+	84.7253
LAU_BrM_101	139029	non_CD103+PD1+	94.2943
LAU_BrM_101	142585	non_CD103+PD1+	70.903
LAU_BrM_101	124821	non_CD103+PD1+	31.7094
LAU_BrM_101	115559	non_CD103+PD1+	160.086
LAU_BrM_101	105157	non_CD103+PD1+	48.4572
LAU_BrM_101	124518	non_CD103+PD1+	79.7295
LAU_BrM_101	138993	non_CD103+PD1+	93.9539
LAU_BrM_101	138927	non_CD103+PD1+	96.9021
LAU_BrM_101	124658	CD103+PD1+	41.9111
LAU_BrM_101	156931	non_CD103+PD1+	69.1507
LAU_BrM_101	124480	CD103+PD1+	90.2474
LAU_BrM_101	124504	non_CD103+PD1+	85.5893
LAU_BrM_101	138934	non_CD103+PD1+	91.5854
LAU_BrM_101	105104	CD103+PD1+	28.0355
LAU_BrM_101	23879	CD103+PD1+	114.452
LAU_BrM_101	179580	non_CD103+PD1+	231.179
LAU_BrM_101	86440	non_CD103+PD1+	37.0814
LAU_BrM_101	150836	non_CD103+PD1+	11.5996
LAU_BrM_101	115695	non_CD103+PD1+	92.6721
LAU_BrM_101	142299	CD103+PD1+	53.6209
LAU_BrM_101	124655	non_CD103+PD1+	53.7741
LAU_BrM_101	148262	non_CD103+PD1+	32.2971
LAU_BrM_101	157150	CD103+PD1+	51.496
LAU_BrM_101	157198	CD103+PD1+	54.1194
LAU_BrM_101	23857	non_CD103+PD1+	116.845
LAU_BrM_101	148295	non_CD103+PD1+	24.4443
LAU_BrM_101	67276	non_CD103+PD1+	6.4341
LAU_BrM_101	156765	non_CD103+PD1+	67.3834
LAU_BrM_101	135384	CD103+PD1+	9.5433
LAU_BrM_101	115693	non_CD103+PD1+	87.1915
LAU_BrM_101	131356	non_CD103+PD1+	65.4656
LAU_BrM_101	156835	non_CD103+PD1+	59.4358
LAU_BrM_101	124620	CD103+PD1+	65.6925
LAU_BrM_101	156792	non_CD103+PD1+	63.1012
LAU_BrM_101	157129	CD103+PD1+	45.5814
LAU_BrM_101	139052	CD103+PD1+	68.8971
LAU_BrM_101	142330	non_CD103+PD1+	44.9831
LAU_BrM_101	157157	non_CD103+PD1+	45.6472
LAU_BrM_101	139023	CD103+PD1+	69.8018
LAU_BrM_101	135420	CD103+PD1+	17.0684
LAU_BrM_101	138924	non_CD103+PD1+	74.6748
LAU_BrM_101	142571	CD103+PD1+	44.6012
LAU_BrM_101	142589	CD103+PD1+	42.6208
LAU_BrM_101	135393	non_CD103+PD1+	14.3525
LAU_BrM_101	151062	non_CD103+PD1+	40.4768
LAU_BrM_101	139245	CD103+PD1+	48.5828
LAU_BrM_101	148260	non_CD103+PD1+	28.5992
LAU_BrM_101	124589	non_CD103+PD1+	76.6687
LAU_BrM_101	157208	non_CD103+PD1+	43.553
LAU_BrM_101	135323	non_CD103+PD1+	4.5932
LAU_BrM_101	138918	non_CD103+PD1+	69.7235
LAU_BrM_101	139055	CD103+PD1+	61.2988
LAU_BrM_101	148530	non_CD103+PD1+	20.4826
LAU_BrM_101	142398	non_CD103+PD1+	31.236
LAU_BrM_101	148496	non_CD103+PD1+	18.4412
LAU_BrM_101	148270	non_CD103+PD1+	25.8512
LAU_BrM_101	150934	non_CD103+PD1+	9.6532
LAU_BrM_101	142742	non_CD103+PD1+	30.8278
LAU_BrM_101	86461	non_CD103+PD1+	14.8614
LAU_BrM_101	157207	CD103+PD1+	38.4409
LAU_BrM_101	139121	non_CD103+PD1+	51.1255
LAU_BrM_101	148267	non_CD103+PD1+	26.2016
LAU_BrM_101	124594	non_CD103+PD1+	84.7602
LAU_BrM_101	86475	CD103+PD1+	13.3097
LAU_BrM_101	157180	non_CD103+PD1+	32.3435
LAU_BrM_101	124558	non_CD103+PD1+	91.6586
LAU_BrM_101	148477	non_CD103+PD1+	15.0458
LAU_BrM_101	142609	CD103+PD1+	26.8628
LAU_BrM_101	86393	non_CD103+PD1+	14.6537
LAU_BrM_101	86375	non_CD103+PD1+	17.0637
LAU_BrM_101	86062	CD103+PD1+	70.8409
LAU_BrM_101	94846	CD103+PD1+	66.4058
LAU_BrM_101	148506	non_CD103+PD1+	21.4833
LAU_BrM_101	86402	non_CD103+PD1+	10.3922
LAU_BrM_101	86046	non_CD103+PD1+	70.6661
LAU_BrM_101	23830	non_CD103+PD1+	107.129
LAU_BrM_101	86483	non_CD103+PD1+	8.3481
LAU_BrM_101	124596	non_CD103+PD1+	90.8648
LAU_BrM_101	142623	non_CD103+PD1+	20.9868
LAU_BrM_101	148441	non_CD103+PD1+	7.8963
LAU_BrM_101	86071	CD103+PD1+	64.8694
LAU_BrM_101	86354	non_CD103+PD1+	17.4866
LAU_BrM_101	151119	non_CD103+PD1+	56.0159
LAU_BrM_101	148478	non_CD103+PD1+	16.8308
LAU_BrM_101	148413	non_CD103+PD1+	7.1728
LAU_BrM_101	142395	non_CD103+PD1+	11.4214
LAU_BrM_101	148387	non_CD103+PD1+	8.2784
LAU_BrM_101	148720	CD103+PD1+	26.065
LAU_BrM_101	148701	non_CD103+PD1+	30.5848
LAU_BrM_101	151114	CD103+PD1+	55.3613
LAU_BrM_101	142538	non_CD103+PD1+	15.3126
LAU_BrM_101	151122	non_CD103+PD1+	59.2648
LAU_BrM_101	139205	non_CD103+PD1+	25.3041
LAU_BrM_101	86362	non_CD103+PD1+	8.4654
LAU_BrM_101	148603	non_CD103+PD1+	45.9465
LAU_BrM_101	115721	non_CD103+PD1+	53.6235
LAU_BrM_101	124621	non_CD103+PD1+	99.0975
LAU_BrM_101	142618	non_CD103+PD1+	8.9198
LAU_BrM_101	148738	non_CD103+PD1+	22.6573
LAU_BrM_101	139004	CD103+PD1+	41.5362
LAU_BrM_101	124586	non_CD103+PD1+	103.835
LAU_BrM_101	142333	CD103+PD1+	10.0001
LAU_BrM_101	150775	CD103+PD1+	13.1871
LAU_BrM_101	142630	non_CD103+PD1+	6.4276
LAU_BrM_101	124659	non_CD103+PD1+	95.957
LAU_BrM_101	139003	CD103+PD1+	38.9484
LAU_BrM_101	148547	non_CD103+PD1+	40.9098
LAU_BrM_101	139191	non_CD103+PD1+	16.2691
LAU_BrM_101	157141	non_CD103+PD1+	7.5077
LAU_BrM_101	148524	non_CD103+PD1+	37.312
LAU_BrM_101	14628	CD103+PD1+	62.8191
LAU_BrM_101	148577	non_CD103+PD1+	47.9971
LAU_BrM_101	148651	non_CD103+PD1+	47.4231
LAU_BrM_101	135659	non_CD103+PD1+	21.3318
LAU_BrM_101	131680	CD103+PD1+	54.4203
LAU_BrM_101	148634	non_CD103+PD1+	52.7656
LAU_BrM_101	141458	non_CD103+PD1+	0
LAU_BrM_101	148773	non_CD103+PD1+	4.6081
LAU_BrM_101	149016	non_CD103+PD1+	35.5474
LAU_BrM_101	148980	non_CD103+PD1+	46.8437
LAU_BrM_101	141313	non_CD103+PD1+	11.5213
LAU_BrM_101	148767	non_CD103+PD1+	1.3857
LAU_BrM_101	149095	CD103+PD1+	20.029
LAU_BrM_101	141348	non_CD103+PD1+	4.8788
LAU_BrM_101	148989	non_CD103+PD1+	44.3545
LAU_BrM_101	149121	CD103+PD1+	20.5128
LAU_BrM_101	149073	non_CD103+PD1+	26.3271
LAU_BrM_101	141281	non_CD103+PD1+	14.6731
LAU_BrM_101	149011	non_CD103+PD1+	40.5724
LAU_BrM_101	87240	CD103+PD1+	29.2575
LAU_BrM_101	136089	non_CD103+PD1+	9.8093
LAU_BrM_101	141303	non_CD103+PD1+	8.5101
LAU_BrM_101	141343	CD103+PD1+	2.6824
LAU_BrM_101	87223	CD103+PD1+	32.8717
LAU_BrM_101	148793	non_CD103+PD1+	7.0076
LAU_BrM_101	141290	non_CD103+PD1+	9.1889
LAU_BrM_101	149079	non_CD103+PD1+	33.1233
LAU_BrM_101	149020	non_CD103+PD1+	45.157
LAU_BrM_101	148801	non_CD103+PD1+	6.554
LAU_BrM_101	119978	non_CD103+PD1+	8.9531
LAU_BrM_101	127647	non_CD103+PD1+	114.448
LAU_BrM_101	98408	non_CD103+PD1+	43.9423
LAU_BrM_101	141720	non_CD103+PD1+	15.4869
LAU_BrM_101	141742	non_CD103+PD1+	12.2275
LAU_BrM_101	136040	non_CD103+PD1+	5.4837
LAU_BrM_101	109358	CD103+PD1+	40.3574
LAU_BrM_101	149026	non_CD103+PD1+	50.8853
LAU_BrM_101	136021	non_CD103+PD1+	11.25
LAU_BrM_101	135962	non_CD103+PD1+	28.2644
LAU_BrM_101	148967	non_CD103+PD1+	48.949
LAU_BrM_101	109352	CD103+PD1+	44.3455
LAU_BrM_101	136178	non_CD103+PD1+	29.4852
LAU_BrM_101	127589	non_CD103+PD1+	120.061
LAU_BrM_101	136254	non_CD103+PD1+	19.4912
LAU_BrM_101	119951	CD103+PD1+	5.2976
LAU_BrM_101	87101	non_CD103+PD1+	15.802
LAU_BrM_101	109349	CD103+PD1+	44.6566
LAU_BrM_101	136038	non_CD103+PD1+	11.5554
LAU_BrM_101	141331	non_CD103+PD1+	0
LAU_BrM_101	109368	non_CD103+PD1+	33.4733
LAU_BrM_101	149099	non_CD103+PD1+	36.2343
LAU_BrM_101	149233	non_CD103+PD1+	46.0409
LAU_BrM_101	149212	CD103+PD1+	42.3851
LAU_BrM_101	149130	non_CD103+PD1+	33.4883
LAU_BrM_101	141332	non_CD103+PD1+	4.2345
LAU_BrM_101	149187	CD103+PD1+	37.8028
LAU_BrM_101	149161	CD103+PD1+	34.9928
LAU_BrM_101	149221	CD103+PD1+	41.7665
LAU_BrM_101	141344	non_CD103+PD1+	7.1299
LAU_BrM_101	148944	CD103+PD1+	35.37
LAU_BrM_101	149086	non_CD103+PD1+	29.1342
LAU_BrM_101	149235	CD103+PD1+	42.4315
LAU_BrM_101	141312	non_CD103+PD1+	9.6819
LAU_BrM_101	149114	non_CD103+PD1+	28.3861
LAU_BrM_101	136016	non_CD103+PD1+	19.0868
LAU_BrM_101	149061	non_CD103+PD1+	30.2597
LAU_BrM_101	149158	CD103+PD1+	29.4549
LAU_BrM_101	141325	non_CD103+PD1+	10.0613
LAU_BrM_101	127683	non_CD103+PD1+	88.3721
LAU_BrM_101	149127	CD103+PD1+	23.6054
LAU_BrM_101	148991	non_CD103+PD1+	30.3358
LAU_BrM_101	149143	CD103+PD1+	24.7466
LAU_BrM_101	149006	non_CD103+PD1+	32.1421
LAU_BrM_101	135996	non_CD103+PD1+	24.0373
LAU_BrM_101	119952	non_CD103+PD1+	0
LAU_BrM_101	141318	non_CD103+PD1+	5.1491
LAU_BrM_101	52274	non_CD103+PD1+	56.0369
LAU_BrM_101	149120	non_CD103+PD1+	19.0806
LAU_BrM_101	148970	non_CD103+PD1+	23.591
LAU_BrM_101	148949	non_CD103+PD1+	22.6122
LAU_BrM_101	148811	non_CD103+PD1+	19.84
LAU_BrM_101	149145	CD103+PD1+	20.3101
LAU_BrM_101	141495	non_CD103+PD1+	31.9443
LAU_BrM_101	149018	non_CD103+PD1+	28.124
LAU_BrM_101	127687	CD103+PD1+	82.3629
LAU_BrM_101	148994	non_CD103+PD1+	23.4226
LAU_BrM_101	136010	non_CD103+PD1+	21.8322
LAU_BrM_101	109351	CD103+PD1+	39.9033
LAU_BrM_101	149202	non_CD103+PD1+	27.5459
LAU_BrM_101	141617	CD103+PD1+	35.3835
LAU_BrM_101	87128	CD103+PD1+	13.9897
LAU_BrM_101	141476	non_CD103+PD1+	32.9383
LAU_BrM_101	148893	CD103+PD1+	27.8899
LAU_BrM_101	148928	non_CD103+PD1+	20.3816
LAU_BrM_101	148986	non_CD103+PD1+	18.4999
LAU_BrM_101	148954	CD103+PD1+	15.2769
LAU_BrM_101	148830	non_CD103+PD1+	32.4116
LAU_BrM_101	149111	non_CD103+PD1+	9.7538
LAU_BrM_101	149025	non_CD103+PD1+	23.4488
LAU_BrM_101	149193	CD103+PD1+	22.7863
LAU_BrM_101	127674	non_CD103+PD1+	81.747
LAU_BrM_101	149003	non_CD103+PD1+	20.024
LAU_BrM_101	148929	non_CD103+PD1+	16.1007
LAU_BrM_101	148884	CD103+PD1+	26.4043
LAU_BrM_101	148968	non_CD103+PD1+	12.6438
LAU_BrM_101	141435	non_CD103+PD1+	37.2011
LAU_BrM_101	148987	non_CD103+PD1+	15.2011
LAU_BrM_101	148947	non_CD103+PD1+	11.3396
LAU_BrM_101	148979	non_CD103+PD1+	12.5569
LAU_BrM_101	149117	non_CD103+PD1+	3.4944
LAU_BrM_101	148938	non_CD103+PD1+	11.6288
LAU_BrM_101	149167	non_CD103+PD1+	15.5637
LAU_BrM_101	136100	non_CD103+PD1+	7.8324
LAU_BrM_101	148919	non_CD103+PD1+	13.1139
LAU_BrM_101	141448	non_CD103+PD1+	42.2451
LAU_BrM_101	62783	non_CD103+PD1+	6.7706
LAU_BrM_101	136076	non_CD103+PD1+	14.7028
LAU_BrM_101	136084	CD103+PD1+	12.2402
LAU_BrM_101	62772	non_CD103+PD1+	4.6421
LAU_BrM_101	141483	non_CD103+PD1+	46.9003
LAU_BrM_101	141387	CD103+PD1+	28.813
LAU_BrM_101	148975	non_CD103+PD1+	2.7366
LAU_BrM_101	136093	non_CD103+PD1+	13.9677
LAU_BrM_101	62773	non_CD103+PD1+	7.1205
LAU_BrM_101	148933	non_CD103+PD1+	5.1567
LAU_BrM_101	136078	non_CD103+PD1+	17.7066
LAU_BrM_101	136057	CD103+PD1+	22.8347
LAU_BrM_101	141571	non_CD103+PD1+	27.5784
LAU_BrM_101	149163	non_CD103+PD1+	14.9636
LAU_BrM_101	141298	non_CD103+PD1+	18.3184
LAU_BrM_101	62645	non_CD103+PD1+	30.285
LAU_BrM_101	141450	non_CD103+PD1+	46.3576
LAU_BrM_101	127740	non_CD103+PD1+	58.3556
LAU_BrM_101	62758	non_CD103+PD1+	6.9783
LAU_BrM_101	153873	CD103+PD1+	6.8781
LAU_BrM_101	149047	non_CD103+PD1+	4.1382
LAU_BrM_101	141421	non_CD103+PD1+	41.5177
LAU_BrM_101	149181	non_CD103+PD1+	18.7894
LAU_BrM_101	52160	non_CD103+PD1+	11.2513
LAU_BrM_101	188418	non_CD103+PD1+	235.274
LAU_BrM_101	62643	non_CD103+PD1+	31.6565
LAU_BrM_101	153844	non_CD103+PD1+	11.3307
LAU_BrM_101	136091	CD103+PD1+	23.765
LAU_BrM_101	127752	non_CD103+PD1+	52.4886
LAU_BrM_101	141459	non_CD103+PD1+	42.1064
LAU_BrM_101	120177	CD103+PD1+	91.0109
LAU_BrM_101	62605	non_CD103+PD1+	21.0381
LAU_BrM_101	141414	non_CD103+PD1+	42.7336
LAU_BrM_101	153937	non_CD103+PD1+	1.1569
LAU_BrM_101	127718	non_CD103+PD1+	57.7672
LAU_BrM_101	141454	non_CD103+PD1+	39.4178
LAU_BrM_101	87390	non_CD103+PD1+	3.7673
LAU_BrM_101	127693	CD103+PD1+	62.6719
LAU_BrM_101	52325	CD103+PD1+	72.7951
LAU_BrM_101	127717	non_CD103+PD1+	56.4141
LAU_BrM_101	153938	non_CD103+PD1+	7.6705
LAU_BrM_101	141482	non_CD103+PD1+	32.7697
LAU_BrM_101	202857	non_CD103+PD1+	181.576
LAU_BrM_101	141568	non_CD103+PD1+	15.4031
LAU_BrM_101	141431	non_CD103+PD1+	38.7285
LAU_BrM_101	119934	non_CD103+PD1+	18.354
LAU_BrM_101	148876	CD103+PD1+	0
LAU_BrM_101	141522	non_CD103+PD1+	25.2675
LAU_BrM_101	141402	non_CD103+PD1+	45.2589
LAU_BrM_101	62685	non_CD103+PD1+	32.2351
LAU_BrM_101	141605	CD103+PD1+	4.5609
LAU_BrM_101	141515	CD103+PD1+	23.7491
LAU_BrM_101	148880	CD103+PD1+	0
LAU_BrM_101	141498	non_CD103+PD1+	25.4734
LAU_BrM_101	141570	non_CD103+PD1+	11.174
LAU_BrM_101	52323	non_CD103+PD1+	72.2856
LAU_BrM_101	141410	CD103+PD1+	38.7809
LAU_BrM_101	141452	non_CD103+PD1+	29.5689
LAU_BrM_101	202781	non_CD103+PD1+	151.416
LAU_BrM_101	119931	non_CD103+PD1+	25.4782
LAU_BrM_101	141521	non_CD103+PD1+	17.519
LAU_BrM_101	120153	CD103+PD1+	80.6643
LAU_BrM_101	62768	non_CD103+PD1+	33.9992
LAU_BrM_101	127657	CD103+PD1+	62.225
LAU_BrM_101	127797	CD103+PD1+	30.9013
LAU_BrM_101	73556	non_CD103+PD1+	13.9565
LAU_BrM_101	141426	non_CD103+PD1+	32.6363
LAU_BrM_101	141441	non_CD103+PD1+	28.0468
LAU_BrM_101	154020	CD103+PD1+	5.7776
LAU_BrM_101	176874	non_CD103+PD1+	206.703
LAU_BrM_101	109023	non_CD103+PD1+	36.9112
LAU_BrM_101	153992	CD103+PD1+	6.5782
LAU_BrM_101	127759	non_CD103+PD1+	41.9494
LAU_BrM_101	141406	non_CD103+PD1+	36.4051
LAU_BrM_101	127665	CD103+PD1+	56.5041
LAU_BrM_101	141453	non_CD103+PD1+	24.0556
LAU_BrM_101	141425	CD103+PD1+	30.0708
LAU_BrM_101	62718	non_CD103+PD1+	41.0753
LAU_BrM_101	149059	CD103+PD1+	18.4971
LAU_BrM_101	153964	CD103+PD1+	12.5532
LAU_BrM_101	73576	CD103+PD1+	7.395
LAU_BrM_101	154013	CD103+PD1+	11.2541
LAU_BrM_101	127807	non_CD103+PD1+	26.3301
LAU_BrM_101	127789	non_CD103+PD1+	35.2167
LAU_BrM_101	149069	non_CD103+PD1+	23.2121
LAU_BrM_101	153957	CD103+PD1+	17.291
LAU_BrM_101	136138	non_CD103+PD1+	46.5705
LAU_BrM_101	73588	non_CD103+PD1+	6.9819
LAU_BrM_101	141447	non_CD103+PD1+	23.0461
LAU_BrM_101	127707	non_CD103+PD1+	48.5044
LAU_BrM_101	153774	non_CD103+PD1+	30.0852
LAU_BrM_101	141481	non_CD103+PD1+	14.5543
LAU_BrM_101	98450	CD103+PD1+	34.3306
LAU_BrM_101	119992	non_CD103+PD1+	39.4547
LAU_BrM_101	127837	CD103+PD1+	14.807
LAU_BrM_101	62775	CD103+PD1+	50.747
LAU_BrM_101	153770	CD103+PD1+	24.3242
LAU_BrM_101	98232	non_CD103+PD1+	59.0023
LAU_BrM_101	141494	non_CD103+PD1+	10.1652
LAU_BrM_101	149195	non_CD103+PD1+	13.4452
LAU_BrM_101	153755	CD103+PD1+	20.4034
LAU_BrM_101	135801	CD103+PD1+	6.2271
LAU_BrM_101	141462	CD103+PD1+	16.8223
LAU_BrM_101	153923	non_CD103+PD1+	30.0084
LAU_BrM_101	127669	non_CD103+PD1+	40.4841
LAU_BrM_101	127691	non_CD103+PD1+	39.6122
LAU_BrM_101	39857	non_CD103+PD1+	11.6092
LAU_BrM_101	135792	non_CD103+PD1+	9.71
LAU_BrM_101	153789	CD103+PD1+	26.8537
LAU_BrM_101	153811	CD103+PD1+	33.6526
LAU_BrM_101	136127	CD103+PD1+	36.137
LAU_BrM_101	153883	CD103+PD1+	38.1495
LAU_BrM_101	73536	CD103+PD1+	4.3631
LAU_BrM_101	98236	non_CD103+PD1+	53.9988
LAU_BrM_101	98299	non_CD103+PD1+	56.393
LAU_BrM_101	127754	non_CD103+PD1+	38.1708
LAU_BrM_101	141424	non_CD103+PD1+	25.993
LAU_BrM_101	141496	non_CD103+PD1+	6.9699
LAU_BrM_101	141473	CD103+PD1+	12.9283
LAU_BrM_101	135797	non_CD103+PD1+	12.2284
LAU_BrM_101	136113	CD103+PD1+	33.0558
LAU_BrM_101	135783	CD103+PD1+	13.849
LAU_BrM_101	154155	non_CD103+PD1+	8.5994
LAU_BrM_101	141396	non_CD103+PD1+	34.829
LAU_BrM_101	149083	non_CD103+PD1+	24.6801
LAU_BrM_101	135758	CD103+PD1+	15.8045
LAU_BrM_101	153767	non_CD103+PD1+	18.978
LAU_BrM_101	127712	non_CD103+PD1+	32.2361
LAU_BrM_101	153907	non_CD103+PD1+	40.6285
LAU_BrM_101	149238	non_CD103+PD1+	9.5451
LAU_BrM_101	87363	CD103+PD1+	47.2689
LAU_BrM_101	149216	CD103+PD1+	5.1877
LAU_BrM_101	120324	CD103+PD1+	129.142
LAU_BrM_101	62794	CD103+PD1+	60.7717
LAU_BrM_101	62978	non_CD103+PD1+	14.3043
LAU_BrM_101	149190	non_CD103+PD1+	0.7787
LAU_BrM_101	149080	CD103+PD1+	21.8174
LAU_BrM_101	52360	CD103+PD1+	77.6893
LAU_BrM_101	141465	non_CD103+PD1+	14.9808
LAU_BrM_101	141491	non_CD103+PD1+	10.184
LAU_BrM_101	153921	non_CD103+PD1+	42.2512
LAU_BrM_101	136130	non_CD103+PD1+	23.8989
LAU_BrM_101	39876	CD103+PD1+	24.4636
LAU_BrM_101	153780	non_CD103+PD1+	21.6656
LAU_BrM_101	120332	CD103+PD1+	124.806
LAU_BrM_101	154163	non_CD103+PD1+	14.6506
LAU_BrM_101	127763	non_CD103+PD1+	30.176
LAU_BrM_101	141670	non_CD103+PD1+	16.5784
LAU_BrM_101	120315	non_CD103+PD1+	130.396
LAU_BrM_101	25787	non_CD103+PD1+	142.737
LAU_BrM_101	202973	CD103+PD1+	174.559
LAU_BrM_101	153995	non_CD103+PD1+	25.4506
LAU_BrM_101	62953	non_CD103+PD1+	17.5604
LAU_BrM_101	154050	CD103+PD1+	10.1006
LAU_BrM_101	153928	non_CD103+PD1+	39.2524
LAU_BrM_101	136109	CD103+PD1+	20.6539
LAU_BrM_101	149108	CD103+PD1+	12.5309
LAU_BrM_101	153916	non_CD103+PD1+	45.1918
LAU_BrM_101	135818	non_CD103+PD1+	27.2858
LAU_BrM_101	52267	non_CD103+PD1+	67.8758
LAU_BrM_101	135804	non_CD103+PD1+	25.8612
LAU_BrM_101	154097	non_CD103+PD1+	7.1537
LAU_BrM_101	141479	non_CD103+PD1+	15.4177
LAU_BrM_101	127638	CD103+PD1+	23.7815
LAU_BrM_101	153901	non_CD103+PD1+	48.6359
LAU_BrM_101	176687	CD103+PD1+	43.6825
LAU_BrM_101	127612	CD103+PD1+	28.1542
LAU_BrM_101	62939	non_CD103+PD1+	23.5593
LAU_BrM_101	153871	non_CD103+PD1+	47.3641
LAU_BrM_101	136116	non_CD103+PD1+	14.5954
LAU_BrM_101	62865	non_CD103+PD1+	49.1845
LAU_BrM_101	154004	non_CD103+PD1+	21.2258
LAU_BrM_101	62881	non_CD103+PD1+	45.4997
LAU_BrM_101	141480	non_CD103+PD1+	19.6624
LAU_BrM_101	154092	non_CD103+PD1+	1.7142
LAU_BrM_101	127614	non_CD103+PD1+	23.139
LAU_BrM_101	141602	CD103+PD1+	3.8846
LAU_BrM_101	153889	non_CD103+PD1+	52.0368
LAU_BrM_101	73575	CD103+PD1+	14.9958
LAU_BrM_101	153918	non_CD103+PD1+	43.312
LAU_BrM_101	136181	non_CD103+PD1+	21.6907
LAU_BrM_101	62896	CD103+PD1+	39.8221
LAU_BrM_101	136234	CD103+PD1+	40.3907
LAU_BrM_101	136096	CD103+PD1+	13.7507
LAU_BrM_101	141587	non_CD103+PD1+	5.3403
LAU_BrM_101	141509	CD103+PD1+	15.0918
LAU_BrM_101	62926	non_CD103+PD1+	27.4615
LAU_BrM_101	52284	non_CD103+PD1+	62.6213
LAU_BrM_101	62877	non_CD103+PD1+	45.7543
LAU_BrM_101	195807	non_CD103+PD1+	135.03
LAU_BrM_101	136184	non_CD103+PD1+	20.7108
LAU_BrM_101	62944	non_CD103+PD1+	22.3196
LAU_BrM_101	163530	non_CD103+PD1+	113.641
LAU_BrM_101	153898	non_CD103+PD1+	48.6418
LAU_BrM_101	136121	non_CD103+PD1+	5.4894
LAU_BrM_101	141532	CD103+PD1+	14.1746
LAU_BrM_101	154062	non_CD103+PD1+	1.2505
LAU_BrM_101	109231	non_CD103+PD1+	81.1523
LAU_BrM_101	136201	CD103+PD1+	27.0969
LAU_BrM_101	153922	non_CD103+PD1+	39.7483
LAU_BrM_101	62922	non_CD103+PD1+	30.8805
LAU_BrM_101	154045	non_CD103+PD1+	5.8941
LAU_BrM_101	98085	non_CD103+PD1+	17.287
LAU_BrM_101	62932	non_CD103+PD1+	27.9839
LAU_BrM_101	202931	CD103+PD1+	181.607
LAU_BrM_101	127627	non_CD103+PD1+	12.3346
LAU_BrM_101	141488	non_CD103+PD1+	12.6421
LAU_BrM_101	62893	non_CD103+PD1+	41.8322
LAU_BrM_101	62958	CD103+PD1+	22.0577
LAU_BrM_101	119896	non_CD103+PD1+	42.2265
LAU_BrM_101	136192	non_CD103+PD1+	24.1582
LAU_BrM_101	127569	CD103+PD1+	27.387
LAU_BrM_101	136176	non_CD103+PD1+	18.0908
LAU_BrM_101	13943	CD103+PD1+	123.844
LAU_BrM_101	127637	non_CD103+PD1+	7.9037
LAU_BrM_101	141506	CD103+PD1+	10.5159
LAU_BrM_101	136209	non_CD103+PD1+	28.3814
LAU_BrM_101	136112	non_CD103+PD1+	3.6347
LAU_BrM_101	135814	CD103+PD1+	2.045
LAU_BrM_101	141559	non_CD103+PD1+	19.7787
LAU_BrM_101	202719	non_CD103+PD1+	75.2012
LAU_BrM_101	141300	non_CD103+PD1+	23.407
LAU_BrM_101	136134	CD103+PD1+	0
LAU_BrM_101	141316	non_CD103+PD1+	18.474
LAU_BrM_101	136080	CD103+PD1+	15.843
LAU_BrM_101	141337	CD103+PD1+	12.5252
LAU_BrM_101	141529	CD103+PD1+	11.6161
LAU_BrM_101	141276	non_CD103+PD1+	31.1341
LAU_BrM_101	141369	non_CD103+PD1+	4.5739
LAU_BrM_101	120038	non_CD103+PD1+	56.078
LAU_BrM_101	135833	non_CD103+PD1+	3.2352
LAU_BrM_101	195950	CD103+PD1+	103.376
LAU_BrM_101	153956	CD103+PD1+	32.0349
LAU_BrM_101	153913	non_CD103+PD1+	44.481
LAU_BrM_101	136126	CD103+PD1+	1.0468
LAU_BrM_101	136182	non_CD103+PD1+	21.9121
LAU_BrM_101	196040	non_CD103+PD1+	83.1946
LAU_BrM_101	141262	non_CD103+PD1+	36.6383
LAU_BrM_101	136196	non_CD103+PD1+	26.4375
LAU_BrM_101	136241	non_CD103+PD1+	44.5084
LAU_BrM_101	141284	non_CD103+PD1+	27.8859
LAU_BrM_101	141513	CD103+PD1+	6.4938
LAU_BrM_101	62820	CD103+PD1+	13.6065
LAU_BrM_101	196047	non_CD103+PD1+	78.2072
LAU_BrM_101	141534	non_CD103+PD1+	10.1025
LAU_BrM_101	196174	non_CD103+PD1+	62.2014
LAU_BrM_101	141275	CD103+PD1+	31.4095
LAU_BrM_101	141356	non_CD103+PD1+	5.6155
LAU_BrM_101	141321	CD103+PD1+	15.9233
LAU_BrM_101	196043	CD103+PD1+	77.2769
LAU_BrM_101	188485	CD103+PD1+	139.338
LAU_BrM_101	141258	non_CD103+PD1+	37.6546
LAU_BrM_101	87285	non_CD103+PD1+	106.743
LAU_BrM_101	195970	non_CD103+PD1+	89.7047
LAU_BrM_101	141280	non_CD103+PD1+	30.5916
LAU_BrM_101	141621	non_CD103+PD1+	34.2138
LAU_BrM_101	196066	non_CD103+PD1+	68.9795
LAU_BrM_101	141516	non_CD103+PD1+	1.8573
LAU_BrM_101	141314	non_CD103+PD1+	18.9964
LAU_BrM_101	196166	non_CD103+PD1+	53.3779
LAU_BrM_101	196195	non_CD103+PD1+	48.7647
LAU_BrM_101	195903	non_CD103+PD1+	106.799
LAU_BrM_101	188672	non_CD103+PD1+	94.262
LAU_BrM_101	98042	non_CD103+PD1+	18.2766
LAU_BrM_101	196243	non_CD103+PD1+	45.0896
LAU_BrM_101	195958	non_CD103+PD1+	89.1177
LAU_BrM_101	196227	non_CD103+PD1+	45.2751
LAU_BrM_101	195895	CD103+PD1+	106.147
LAU_BrM_101	196165	non_CD103+PD1+	47.6032
LAU_BrM_101	119898	CD103+PD1+	10.0454
LAU_BrM_101	196008	non_CD103+PD1+	73.3015
LAU_BrM_101	87210	non_CD103+PD1+	125.952
LAU_BrM_101	195979	non_CD103+PD1+	80.361
LAU_BrM_101	127846	non_CD103+PD1+	15.9914
LAU_BrM_101	196247	non_CD103+PD1+	39.6049
LAU_BrM_101	188679	non_CD103+PD1+	87.0516
LAU_BrM_101	135764	CD103+PD1+	10.914
LAU_BrM_101	202705	non_CD103+PD1+	45.9928
LAU_BrM_101	127663	non_CD103+PD1+	22.5383
LAU_BrM_101	119907	CD103+PD1+	6.2731
LAU_BrM_101	196125	non_CD103+PD1+	47.6242
LAU_BrM_101	195896	CD103+PD1+	100.409
LAU_BrM_101	195874	non_CD103+PD1+	101.141
LAU_BrM_101	127862	CD103+PD1+	12.0471
LAU_BrM_101	196139	CD103+PD1+	44.047
LAU_BrM_101	196180	non_CD103+PD1+	39.289
LAU_BrM_101	196158	non_CD103+PD1+	41.2413
LAU_BrM_101	195981	CD103+PD1+	77.5937
LAU_BrM_101	196209	non_CD103+PD1+	37.6566
LAU_BrM_101	62853	non_CD103+PD1+	8.4656
LAU_BrM_101	196120	CD103+PD1+	44.4836
LAU_BrM_101	119899	CD103+PD1+	2.7888
LAU_BrM_101	87154	non_CD103+PD1+	105.284
LAU_BrM_101	196244	non_CD103+PD1+	33.1484
LAU_BrM_101	98483	non_CD103+PD1+	68.6181
LAU_BrM_101	195886	non_CD103+PD1+	93.437
LAU_BrM_101	195962	non_CD103+PD1+	80.1753
LAU_BrM_101	196127	CD103+PD1+	39.8972
LAU_BrM_101	135755	non_CD103+PD1+	7.0739
LAU_BrM_101	135794	non_CD103+PD1+	11.6948
LAU_BrM_101	195986	non_CD103+PD1+	72.1774
LAU_BrM_101	195864	non_CD103+PD1+	93.6936
LAU_BrM_101	87158	non_CD103+PD1+	108.548
LAU_BrM_101	87151	non_CD103+PD1+	105.014
LAU_BrM_101	127866	non_CD103+PD1+	5.7411
LAU_BrM_101	196233	non_CD103+PD1+	26.676
LAU_BrM_101	62813	non_CD103+PD1+	2.8226
LAU_BrM_101	196178	non_CD103+PD1+	28.5191
LAU_BrM_101	196039	non_CD103+PD1+	53.8355
LAU_BrM_101	73674	non_CD103+PD1+	27.2342
LAU_BrM_101	196212	non_CD103+PD1+	24.1095
LAU_BrM_101	119922	CD103+PD1+	2.1407
LAU_BrM_101	40088	non_CD103+PD1+	52.1277
LAU_BrM_101	202710	non_CD103+PD1+	30.8475
LAU_BrM_101	196159	non_CD103+PD1+	25.346
LAU_BrM_101	202689	non_CD103+PD1+	25.5904
LAU_BrM_101	196132	non_CD103+PD1+	28.8339
LAU_BrM_101	135862	CD103+PD1+	24.4001
LAU_BrM_101	87417	CD103+PD1+	80.359
LAU_BrM_101	196198	non_CD103+PD1+	17.0137
LAU_BrM_101	196241	non_CD103+PD1+	14.1594
LAU_BrM_101	73964	non_CD103+PD1+	54.2417
LAU_BrM_101	202706	non_CD103+PD1+	25.749
LAU_BrM_101	73970	CD103+PD1+	55.4341
LAU_BrM_101	163536	non_CD103+PD1+	89.8438
LAU_BrM_101	196137	non_CD103+PD1+	24.756
LAU_BrM_101	73726	CD103+PD1+	8.6544
LAU_BrM_101	62811	CD103+PD1+	10.9009
LAU_BrM_101	196191	non_CD103+PD1+	14.0815
LAU_BrM_101	196226	non_CD103+PD1+	10.3562
LAU_BrM_101	73702	non_CD103+PD1+	11.9306
LAU_BrM_101	149189	CD103+PD1+	24.8067
LAU_BrM_101	202626	non_CD103+PD1+	8.0758
LAU_BrM_101	202675	non_CD103+PD1+	14.541
LAU_BrM_101	212701	CD103+PD1+	140.141
LAU_BrM_101	135781	non_CD103+PD1+	15.302
[truncated: 77,587 more rows]

## Sheet: Figure 4f
Figure 4F
PhenoID	to cellType	Mean
LAU_BrM_101	CD3	24.1608
LAU_BrM_101	CD45pos	25.7751
LAU_BrM_101	Non_Immune	22.3227
LAU_BrM_101	non_pTRT	18.6022
LAU_BrM_101	pTRT	9.13915
LAU_BrM_108	CD3	24.9459
LAU_BrM_108	CD45pos	22.5905
LAU_BrM_108	Non_Immune	41.2747
LAU_BrM_108	non_pTRT	6.44201
LAU_BrM_108	pTRT	4.74689
LAU_BrM_110	CD3	30.5556
LAU_BrM_110	CD45pos	22.7564
LAU_BrM_110	Non_Immune	34.2474
LAU_BrM_110	non_pTRT	12.4406
LAU_BrM_110	pTRT	0
LAU_BrM_139	CD3	16.7382
LAU_BrM_139	CD45pos	29.4656
LAU_BrM_139	Non_Immune	39.8112
LAU_BrM_139	non_pTRT	8.70146
LAU_BrM_139	pTRT	5.28361
LAU_BrM_141	CD3	15.7787
LAU_BrM_141	CD45pos	24.9758
LAU_BrM_141	Non_Immune	31.7626
LAU_BrM_141	non_pTRT	16.7768
LAU_BrM_141	pTRT	10.7061
LAU_BrM_143	CD3	6.89443
LAU_BrM_143	CD45pos	7.29332
LAU_BrM_143	Non_Immune	76.5241
LAU_BrM_143	non_pTRT	6.01709
LAU_BrM_143	pTRT	3.27103
LAU_BrM_40	CD3	25.4509
LAU_BrM_40	CD45pos	29.4081
LAU_BrM_40	Non_Immune	34.5997
LAU_BrM_40	non_pTRT	6.54014
LAU_BrM_40	pTRT	4.0011
LAU_BrM_50	CD3	10.9132
LAU_BrM_50	CD45pos	16.0569
LAU_BrM_50	Non_Immune	60.5264
LAU_BrM_50	non_pTRT	7.15141
LAU_BrM_50	pTRT	5.35218
LAU_BrM_58	CD3	22.6583
LAU_BrM_58	CD45pos	16.4881
LAU_BrM_58	Non_Immune	36.3646
LAU_BrM_58	non_pTRT	16.1552
LAU_BrM_58	pTRT	8.33384
LAU_BrM_62	CD3	3.90778
LAU_BrM_62	CD45pos	22.9808
LAU_BrM_62	Non_Immune	56.3814
LAU_BrM_62	non_pTRT	13.8037
LAU_BrM_62	pTRT	2.92644
LAU_BrM_65	CD3	17.3293
LAU_BrM_65	CD45pos	27.1857
LAU_BrM_65	Non_Immune	27.2701
LAU_BrM_65	non_pTRT	20.4523
LAU_BrM_65	pTRT	7.76264
LAU_BrM_68	CD3	16.0585
LAU_BrM_68	CD45pos	21.4559
LAU_BrM_68	Non_Immune	48.361
LAU_BrM_68	non_pTRT	10.7037
LAU_BrM_68	pTRT	3.42094
LAU_BrM_74	CD3	6.00255
LAU_BrM_74	CD45pos	18.0077
LAU_BrM_74	Non_Immune	75.9898
LAU_BrM_74	non_pTRT	0
LAU_BrM_74	pTRT	0
LAU_BrM_82	CD3	0
LAU_BrM_82	CD45pos	15.4762
LAU_BrM_82	Non_Immune	80.9524
LAU_BrM_82	non_pTRT	3.57143
LAU_BrM_82	pTRT	0
LAU_BrM_92	CD3	15.0175
LAU_BrM_92	CD45pos	29.4126
LAU_BrM_92	Non_Immune	43.2735
LAU_BrM_92	non_pTRT	9.35849
LAU_BrM_92	pTRT	2.93801
LAU_GBM_136	CD3	4.32749
LAU_GBM_136	CD45pos	74.6358
LAU_GBM_136	Non_Immune	19.9841
LAU_GBM_136	non_pTRT	1.05263
LAU_GBM_136	pTRT	0
LAU_GBM_149	CD3	2.19298
LAU_GBM_149	CD45pos	16.7055
LAU_GBM_149	Non_Immune	80.3872
LAU_GBM_149	non_pTRT	0.714286
LAU_GBM_149	pTRT	0
