# Supplementary material for: Phenotypic diversity of T cells in human primary and metastatic brain tumors revealed by multiomic interrogation
Source: Nat Cancer. 2023 May 22;4(6):908–24. doi: 10.1038/s43018-023-00566-3 (PMC10293012; doi:10.1038/s43018-023-00566-3)
Supplement: Source Data Fig. 5 — Statistical source data. [file 43018_2023_566_MOESM7_ESM.xlsx]

## Sheet: Figure 5a
Figure 5A
Cell_Type	ID	group	Percent CD8 around TAMs
MDM	LAU_BrM_101	pTRT-high BrM	14.7801
MDM	LAU_BrM_105	pTRT-high BrM	1.64263
MDM	LAU_BrM_106	pTRT-high BrM	8.45981
MDM	LAU_BrM_108	pTRT-low BrM	7.02037
MDM	LAU_BrM_110	pTRT-low BrM	5.59827
MDM	LAU_BrM_112	pTRT-low BrM	2.47244
MDM	LAU_BrM_139	pTRT-low BrM	1.20351
MDM	LAU_BrM_141	pTRT-high BrM	13.7712
MDM	LAU_BrM_35	pTRT-low BrM	4.10968
MDM	LAU_BrM_39	pTRT-low BrM	3.00831
MDM	LAU_BrM_40	pTRT-high BrM	0.843268
MDM	LAU_BrM_50	pTRT-high BrM	11.7042
MDM	LAU_BrM_58	pTRT-low BrM	3.5225
MDM	LAU_BrM_62	pTRT-low BrM	11.1656
MDM	LAU_BrM_65	pTRT-low BrM	5.9775
MDM	LAU_BrM_68	pTRT-low BrM	2.73645
MDM	LAU_BrM_74	pTRT-low BrM	2.24555
MDM	LAU_BrM_82	pTRT-low BrM	1.82658
MDM	LAU_BrM_92	pTRT-high BrM	6.86582
MDM	LAU_GBM_136	pTRT-low glioma	0.3134
MDM	LAU_GBM_149	pTRT-low glioma	2.1013
MDM	LAU_GBM_62	pTRT-low glioma	1.51849
MDM	LAU_GBM_64	pTRT-low glioma	5.35853
MDM	LAU_GBM_75	pTRT-low glioma	1.97945
MDM	LAU_GBM_93	pTRT-low glioma	0.272109
MG	LAU_BrM_101	pTRT-high BrM	14.7304
MG	LAU_BrM_105	pTRT-high BrM	1.09989
MG	LAU_BrM_106	pTRT-high BrM	6.54603
MG	LAU_BrM_108	pTRT-low BrM	6.03021
MG	LAU_BrM_110	pTRT-low BrM	3.80409
MG	LAU_BrM_112	pTRT-low BrM	2.74976
MG	LAU_BrM_139	pTRT-low BrM	2.27656
MG	LAU_BrM_141	pTRT-high BrM	17.5237
MG	LAU_BrM_35	pTRT-low BrM	3.689
MG	LAU_BrM_39	pTRT-low BrM	2.10793
MG	LAU_BrM_40	pTRT-high BrM	0.784494
MG	LAU_BrM_50	pTRT-high BrM	15.9895
MG	LAU_BrM_58	pTRT-low BrM	3.47143
MG	LAU_BrM_62	pTRT-low BrM	11.5351
MG	LAU_BrM_65	pTRT-low BrM	4.9899
MG	LAU_BrM_68	pTRT-low BrM	4.17421
MG	LAU_BrM_74	pTRT-low BrM	0.990099
MG	LAU_BrM_82	pTRT-low BrM	1.24792
MG	LAU_BrM_92	pTRT-high BrM	8.35066
MG	LAU_GBM_136	pTRT-low glioma	0.23138
MG	LAU_GBM_149	pTRT-low glioma	3.65173
MG	LAU_GBM_62	pTRT-low glioma	0.97253
MG	LAU_GBM_64	pTRT-low glioma	4.44239
MG	LAU_GBM_75	pTRT-low glioma	1.50506
MG	LAU_GBM_93	pTRT-low glioma	0.356164

## Sheet: Figure 5b
Figure 5B
from	distance	to
CD8_pTRT	42.5394	MDM
CD8_pTRT	56.5564	MDM
CD8_non-pTRT	36.5647	MDM
CD8_pTRT	35.5277	MDM
CD8_pTRT	46.9274	MDM
CD8_pTRT	39.1511	MDM
CD8_pTRT	54.7506	MDM
CD8_pTRT	42.1307	MDM
CD8_non-pTRT	26.7107	MDM
CD8_pTRT	29.1	MDM
CD8_pTRT	35.3763	MDM
CD8_non-pTRT	44.9491	MDM
CD8_pTRT	29.2803	MDM
CD8_pTRT	55.2714	MDM
CD8_pTRT	29.0778	MDM
CD8_non-pTRT	36.5017	MDM
CD8_pTRT	35	MDM
CD8_pTRT	48.9795	MDM
CD8_pTRT	43.5873	MDM
CD8_pTRT	29.2247	MDM
CD8_pTRT	18.6797	MDM
CD8_pTRT	35.881	MDM
CD8_pTRT	44.0327	MDM
CD8_pTRT	14.6844	MDM
CD8_pTRT	55.326	MDM
CD8_non-pTRT	29.7989	MDM
CD8_pTRT	41.7663	MDM
CD8_non-pTRT	17.9547	MDM
CD8_non-pTRT	46.2986	MDM
CD8_pTRT	33.3117	MDM
CD8_pTRT	52.2134	MDM
CD8_pTRT	35.9123	MDM
CD8_non-pTRT	17.7131	MDM
CD8_non-pTRT	22.7654	MDM
CD8_non-pTRT	11.115	MDM
CD8_pTRT	29.4057	MDM
CD8_pTRT	50.0493	MDM
CD8_pTRT	26.6127	MDM
CD8_non-pTRT	7.17242	MDM
CD8_non-pTRT	6.66651	MDM
CD8_non-pTRT	5.18	MDM
CD8_pTRT	22.8468	MDM
CD8_non-pTRT	25.4384	MDM
CD8_pTRT	19.3313	MDM
CD8_pTRT	12.2003	MDM
CD8_pTRT	22.4879	MDM
CD8_pTRT	5.03587	MDM
CD8_pTRT	16.568	MDM
CD8_pTRT	13.6125	MDM
CD8_pTRT	11.8016	MDM
CD8_pTRT	10.3161	MDM
CD8_pTRT	17.1008	MDM
CD8_non-pTRT	14.744	MDM
CD8_non-pTRT	7.26694	MDM
CD8_non-pTRT	12.5659	MDM
CD8_pTRT	22.0355	MDM
CD8_pTRT	11.7306	MDM
CD8_non-pTRT	12.5607	MDM
CD8_non-pTRT	12.7105	MDM
CD8_non-pTRT	24.0233	MDM
CD8_non-pTRT	16.1075	MDM
CD8_non-pTRT	22.7833	MDM
CD8_non-pTRT	9.36462	MDM
CD8_pTRT	16.1956	MDM
CD8_non-pTRT	16.9134	MDM
CD8_pTRT	5.24985	MDM
CD8_non-pTRT	7.55612	MDM
CD8_non-pTRT	24.7495	MDM
CD8_non-pTRT	22.9343	MDM
CD8_non-pTRT	23.7869	MDM
CD8_non-pTRT	26.5274	MDM
CD8_pTRT	19.113	MDM
CD8_non-pTRT	17.3738	MDM
CD8_non-pTRT	8.55862	MDM
CD8_non-pTRT	7.12312	MDM
CD8_non-pTRT	22.3106	MDM
CD8_pTRT	13.7233	MDM
CD8_non-pTRT	14.322	MDM
CD8_non-pTRT	20.9244	MDM
CD8_non-pTRT	15.1744	MDM
CD8_pTRT	23.7739	MDM
CD8_non-pTRT	30.4582	MDM
CD8_pTRT	9.48064	MDM
CD8_non-pTRT	13.7366	MDM
CD8_non-pTRT	20.6267	MDM
CD8_non-pTRT	17.9943	MDM
CD8_non-pTRT	11.2735	MDM
CD8_non-pTRT	16.0179	MDM
CD8_non-pTRT	18.5065	MDM
CD8_non-pTRT	20.2416	MDM
CD8_non-pTRT	31.7065	MDM
CD8_non-pTRT	21.3902	MDM
CD8_pTRT	25.3204	MDM
CD8_non-pTRT	13.4396	MDM
CD8_pTRT	26.6993	MDM
CD8_non-pTRT	24.3923	MDM
CD8_pTRT	30.3854	MDM
CD8_non-pTRT	27.9264	MDM
CD8_non-pTRT	36.258	MDM
CD8_non-pTRT	10.1452	MDM
CD8_non-pTRT	36.6091	MDM
CD8_non-pTRT	30.3699	MDM
CD8_non-pTRT	34.9843	MDM
CD8_pTRT	38.1374	MDM
CD8_non-pTRT	29.7552	MDM
CD8_pTRT	34.6383	MDM
CD8_non-pTRT	35.4928	MDM
CD8_pTRT	37.0927	MDM
CD8_pTRT	42.4641	MDM
CD8_non-pTRT	30.668	MDM
CD8_pTRT	39.2046	MDM
CD8_pTRT	38.0108	MDM
CD8_pTRT	41.3666	MDM
CD8_non-pTRT	41.0535	MDM
CD8_pTRT	33.7173	MDM
CD8_non-pTRT	43.7968	MDM
CD8_non-pTRT	37.6715	MDM
CD8_non-pTRT	47.4501	MDM
CD8_pTRT	51.7474	MDM
CD8_non-pTRT	33.9556	MDM
CD8_pTRT	45.2852	MDM
CD8_pTRT	46.3991	MDM
CD8_pTRT	27.7497	MDM
CD8_pTRT	54.8993	MDM
CD8_non-pTRT	50.488	MDM
CD8_pTRT	53.0726	MDM
CD8_pTRT	51.2586	MDM
CD8_non-pTRT	50.9085	MDM
CD8_non-pTRT	53.4619	MDM
CD8_non-pTRT	21.4842	MDM
CD8_non-pTRT	20.4182	MDM
CD8_pTRT	60.368	MDM
CD8_pTRT	58.6124	MDM
CD8_non-pTRT	18.1326	MDM
CD8_non-pTRT	33.8636	MDM
CD8_non-pTRT	12.9492	MDM
CD8_non-pTRT	41.7993	MDM
CD8_pTRT	12.3471	MDM
CD8_pTRT	30.4833	MDM
CD8_pTRT	31.8326	MDM
CD8_non-pTRT	17.7966	MDM
CD8_pTRT	11.3554	MDM
CD8_non-pTRT	22.1661	MDM
CD8_non-pTRT	10.4064	MDM
CD8_non-pTRT	18.0348	MDM
CD8_non-pTRT	13.0772	MDM
CD8_non-pTRT	27.2708	MDM
CD8_non-pTRT	22.7457	MDM
CD8_non-pTRT	34.967	MDM
CD8_pTRT	36.4399	MDM
CD8_pTRT	44.1463	MDM
CD8_pTRT	10.6706	MDM
CD8_pTRT	8.20088	MDM
CD8_pTRT	38.1526	MDM
CD8_non-pTRT	47.3318	MDM
CD8_non-pTRT	26.472	MDM
CD8_pTRT	17.5345	MDM
CD8_pTRT	38.3561	MDM
CD8_non-pTRT	17.8566	MDM
CD8_non-pTRT	46.3704	MDM
CD8_non-pTRT	36.1703	MDM
CD8_non-pTRT	32.9002	MDM
CD8_non-pTRT	46.7144	MDM
CD8_non-pTRT	21.6979	MDM
CD8_non-pTRT	41.4513	MDM
CD8_pTRT	66.6419	MDM
CD8_pTRT	60.7997	MDM
CD8_non-pTRT	59.7213	MDM
CD8_pTRT	55.4209	MDM
CD8_non-pTRT	51.9244	MDM
CD8_non-pTRT	50.0568	MDM
CD8_non-pTRT	45.1497	MDM
CD8_pTRT	47.3455	MDM
CD8_non-pTRT	40.245	MDM
CD8_non-pTRT	8.80009	MDM
CD8_pTRT	10.5807	MDM
CD8_non-pTRT	14.3391	MDM
CD8_pTRT	33.9564	MDM
CD8_non-pTRT	12.6497	MDM
CD8_non-pTRT	16.47	MDM
CD8_pTRT	22.604	MDM
CD8_pTRT	50.8742	MDM
CD8_non-pTRT	15.7968	MDM
CD8_non-pTRT	22.6609	MDM
CD8_non-pTRT	41.228	MDM
CD8_non-pTRT	17.4663	MDM
CD8_non-pTRT	16.2493	MDM
CD8_pTRT	25.4385	MDM
CD8_non-pTRT	30.0852	MDM
CD8_pTRT	24.1126	MDM
CD8_non-pTRT	34.1341	MDM
CD8_non-pTRT	37.6416	MDM
CD8_pTRT	32.9934	MDM
CD8_pTRT	39.313	MDM
CD8_non-pTRT	37.2415	MDM
CD8_non-pTRT	41.564	MDM
CD8_pTRT	44.6552	MDM
CD8_non-pTRT	46.1254	MDM
CD8_pTRT	41.9257	MDM
CD8_pTRT	10.0363	MDM
CD8_pTRT	35.9738	MDM
CD8_pTRT	11.2062	MDM
CD8_pTRT	15.9002	MDM
CD8_pTRT	10.1405	MDM
CD8_pTRT	15.2653	MDM
CD8_non-pTRT	26.6401	MDM
CD8_non-pTRT	23.2862	MDM
CD8_pTRT	19.0316	MDM
CD8_non-pTRT	23.3878	MDM
CD8_non-pTRT	24.9679	MDM
CD8_non-pTRT	29.7469	MDM
CD8_pTRT	47.7843	MDM
CD8_pTRT	29.4631	MDM
CD8_pTRT	33.3946	MDM
CD8_non-pTRT	34.5577	MDM
CD8_pTRT	16.9652	MDM
CD8_non-pTRT	37.2399	MDM
CD8_non-pTRT	36.0484	MDM
CD8_pTRT	32.1214	MDM
CD8_pTRT	22.3023	MDM
CD8_pTRT	42.1096	MDM
CD8_pTRT	15.5335	MDM
CD8_pTRT	22.6838	MDM
CD8_pTRT	15.5834	MDM
CD8_non-pTRT	49.6501	MDM
CD8_pTRT	61.4496	MDM
CD8_non-pTRT	52.6618	MDM
CD8_non-pTRT	50.3061	MDM
CD8_non-pTRT	56.1307	MDM
CD8_non-pTRT	51.2828	MDM
CD8_non-pTRT	81.7694	MDM
CD8_non-pTRT	20.2088	MDM
CD8_pTRT	8.17274	MDM
CD8_pTRT	30.224	MDM
CD8_non-pTRT	13.4203	MDM
CD8_non-pTRT	10.8538	MDM
CD8_non-pTRT	29.9568	MDM
CD8_non-pTRT	19.6657	MDM
CD8_non-pTRT	22.763	MDM
CD8_pTRT	15.7505	MDM
CD8_non-pTRT	38.5036	MDM
CD8_pTRT	101.457	MDM
CD8_non-pTRT	24.9851	MDM
CD8_non-pTRT	18.4131	MDM
CD8_non-pTRT	45.1266	MDM
CD8_non-pTRT	23.6286	MDM
CD8_non-pTRT	30.3184	MDM
CD8_pTRT	52.5206	MDM
CD8_non-pTRT	58.3936	MDM
CD8_pTRT	60.7578	MDM
CD8_pTRT	66.8084	MDM
CD8_pTRT	75.3011	MDM
CD8_pTRT	69.6777	MDM
CD8_non-pTRT	9.12974	MDM
CD8_non-pTRT	44.594	MDM
CD8_non-pTRT	31.7873	MDM
CD8_non-pTRT	38.2899	MDM
CD8_non-pTRT	33.3866	MDM
CD8_non-pTRT	49.6198	MDM
CD8_pTRT	43.9574	MDM
CD8_non-pTRT	28.8804	MDM
CD8_non-pTRT	50.7476	MDM
CD8_non-pTRT	44.9423	MDM
CD8_non-pTRT	52.2987	MDM
CD8_pTRT	41.1615	MDM
CD8_non-pTRT	53.3439	MDM
CD8_pTRT	40.1059	MDM
CD8_non-pTRT	49.0237	MDM
CD8_non-pTRT	45.6926	MDM
CD8_pTRT	44.1698	MDM
CD8_non-pTRT	38.8282	MDM
CD8_non-pTRT	38.531	MDM
CD8_pTRT	39.6559	MDM
CD8_non-pTRT	39.8525	MDM
CD8_pTRT	41.9153	MDM
CD8_pTRT	33.5751	MDM
CD8_non-pTRT	44.6178	MDM
CD8_non-pTRT	30.5582	MDM
CD8_pTRT	30.5164	MDM
CD8_non-pTRT	39.3233	MDM
CD8_non-pTRT	30.2181	MDM
CD8_non-pTRT	24.4387	MDM
CD8_non-pTRT	24.1602	MDM
CD8_non-pTRT	15.1313	MDM
CD8_non-pTRT	37.6857	MDM
CD8_non-pTRT	13.6042	MDM
CD8_pTRT	13.4113	MDM
CD8_non-pTRT	17.2154	MDM
CD8_non-pTRT	36.1558	MDM
CD8_non-pTRT	15.9109	MDM
CD8_non-pTRT	14.8071	MDM
CD8_non-pTRT	29.0609	MDM
CD8_non-pTRT	11.2058	MDM
CD8_non-pTRT	21.5634	MDM
CD8_non-pTRT	14.5726	MDM
CD8_non-pTRT	17.1688	MDM
CD8_non-pTRT	23.6026	MDM
CD8_non-pTRT	16.311	MDM
CD8_non-pTRT	8.74721	MDM
CD8_non-pTRT	12.9946	MDM
CD8_non-pTRT	17.9988	MDM
CD8_non-pTRT	31.394	MDM
CD8_non-pTRT	24.5125	MDM
CD8_non-pTRT	17.0033	MDM
CD8_non-pTRT	16.3723	MDM
CD8_non-pTRT	6.62966	MDM
CD8_non-pTRT	29.0755	MDM
CD8_non-pTRT	12.6097	MDM
CD8_non-pTRT	14.6069	MDM
CD8_non-pTRT	20.4555	MDM
CD8_non-pTRT	8.5984	MDM
CD8_pTRT	25.5721	MDM
CD8_pTRT	25.6507	MDM
CD8_non-pTRT	9.71815	MDM
CD8_non-pTRT	10.1691	MDM
CD8_pTRT	19.6387	MDM
CD8_non-pTRT	28.0619	MDM
CD8_non-pTRT	37.6173	MDM
CD8_non-pTRT	29.4304	MDM
CD8_pTRT	41.3109	MDM
CD8_pTRT	48.8426	MDM
CD8_non-pTRT	82.7073	MDM
CD8_non-pTRT	18.8852	MDM
CD8_non-pTRT	25.5766	MDM
CD8_non-pTRT	37.2293	MDM
CD8_non-pTRT	33.1758	MDM
CD8_non-pTRT	21.1396	MDM
CD8_non-pTRT	23.8291	MDM
CD8_non-pTRT	25.7627	MDM
CD8_pTRT	69.8496	MDM
CD8_non-pTRT	37.1675	MDM
CD8_pTRT	73.6937	MDM
CD8_non-pTRT	15.0051	MDM
CD8_non-pTRT	74.3148	MDM
CD8_non-pTRT	9.40257	MDM
CD8_pTRT	13.9685	MDM
CD8_non-pTRT	27.8645	MDM
CD8_non-pTRT	51.2169	MDM
CD8_non-pTRT	45.1378	MDM
CD8_non-pTRT	49.252	MDM
CD8_pTRT	17.3452	MDM
CD8_non-pTRT	36.4069	MDM
CD8_non-pTRT	67.824	MDM
CD8_non-pTRT	13.4604	MDM
CD8_non-pTRT	55.3293	MDM
CD8_non-pTRT	61.7337	MDM
CD8_non-pTRT	46.6692	MDM
CD8_pTRT	66.5048	MDM
CD8_non-pTRT	60.525	MDM
CD8_non-pTRT	64.4903	MDM
CD8_non-pTRT	31.5069	MDM
CD8_non-pTRT	40.2997	MDM
CD8_non-pTRT	56.7472	MDM
CD8_pTRT	45.7274	MDM
CD8_pTRT	72.2953	MDM
CD8_non-pTRT	59.6104	MDM
CD8_pTRT	64.2537	MDM
CD8_pTRT	65.2974	MDM
CD8_non-pTRT	10.8997	MDM
CD8_non-pTRT	32.1593	MDM
CD8_pTRT	71.8043	MDM
CD8_pTRT	66.2196	MDM
CD8_pTRT	41.3978	MDM
CD8_non-pTRT	57.3438	MDM
CD8_pTRT	59.3593	MDM
CD8_non-pTRT	57.5205	MDM
CD8_pTRT	21.3135	MDM
CD8_non-pTRT	24.7952	MDM
CD8_non-pTRT	23.0904	MDM
CD8_pTRT	53.4883	MDM
CD8_non-pTRT	52.8883	MDM
CD8_non-pTRT	26.0738	MDM
CD8_non-pTRT	48.7364	MDM
CD8_non-pTRT	30.5083	MDM
CD8_non-pTRT	49.7486	MDM
CD8_non-pTRT	29.51	MDM
CD8_non-pTRT	49.0803	MDM
CD8_non-pTRT	44.2934	MDM
CD8_non-pTRT	33.1885	MDM
CD8_pTRT	44.5655	MDM
CD8_non-pTRT	34.4902	MDM
CD8_pTRT	37.0794	MDM
CD8_non-pTRT	38.4631	MDM
CD8_pTRT	41.8425	MDM
CD8_non-pTRT	46.8138	MDM
CD8_non-pTRT	55.4935	MDM
CD8_non-pTRT	52.0047	MDM
CD8_pTRT	22.458	MDM
CD8_pTRT	29.9337	MDM
CD8_non-pTRT	62.7737	MDM
CD8_pTRT	52.3656	MDM
CD8_non-pTRT	57.7521	MDM
CD8_pTRT	17.0925	MDM
CD8_non-pTRT	62.0258	MDM
CD8_non-pTRT	47.0596	MDM
CD8_non-pTRT	60.211	MDM
CD8_non-pTRT	61.0854	MDM
CD8_non-pTRT	18.9942	MDM
CD8_non-pTRT	59.2027	MDM
CD8_non-pTRT	66.6697	MDM
CD8_pTRT	29.1245	MDM
CD8_pTRT	67.9302	MDM
CD8_non-pTRT	28.5014	MDM
CD8_non-pTRT	42.7285	MDM
CD8_pTRT	49.3035	MDM
CD8_non-pTRT	52.9908	MDM
CD8_non-pTRT	33.1826	MDM
CD8_non-pTRT	19.8434	MDM
CD8_non-pTRT	11.4724	MDM
CD8_pTRT	49.0561	MDM
CD8_non-pTRT	10.1324	MDM
CD8_pTRT	15.3527	MDM
CD8_non-pTRT	12.524	MDM
CD8_pTRT	43.5045	MDM
CD8_non-pTRT	11.728	MDM
CD8_non-pTRT	28.1111	MDM
CD8_non-pTRT	21.463	MDM
CD8_non-pTRT	39.4735	MDM
CD8_non-pTRT	39.8712	MDM
CD8_non-pTRT	34.5927	MDM
CD8_non-pTRT	23.7105	MDM
CD8_non-pTRT	23.789	MDM
CD8_non-pTRT	32.8287	MDM
CD8_non-pTRT	43.0582	MDM
CD8_non-pTRT	21.2338	MDM
CD8_non-pTRT	34.8698	MDM
CD8_non-pTRT	40.6774	MDM
CD8_non-pTRT	13.669	MDM
CD8_non-pTRT	15.6188	MDM
CD8_non-pTRT	46.6762	MDM
CD8_non-pTRT	17.3425	MDM
CD8_non-pTRT	50.6992	MDM
CD8_non-pTRT	39.5006	MDM
CD8_non-pTRT	43.3871	MDM
CD8_non-pTRT	51.9738	MDM
CD8_non-pTRT	53.3578	MDM
CD8_non-pTRT	30.2808	MDM
CD8_non-pTRT	50.9988	MDM
CD8_non-pTRT	50.6629	MDM
CD8_non-pTRT	59.7351	MDM
CD8_non-pTRT	53.485	MDM
CD8_non-pTRT	30.3607	MDM
CD8_non-pTRT	50.2327	MDM
CD8_non-pTRT	34.8562	MDM
CD8_pTRT	32.1477	MDM
CD8_non-pTRT	43.5408	MDM
CD8_non-pTRT	40.1151	MDM
CD8_pTRT	44.0985	MDM
CD8_pTRT	36.5896	MDM
CD8_non-pTRT	36.103	MDM
CD8_pTRT	28.7	MDM
CD8_non-pTRT	42.4299	MDM
CD8_pTRT	26.922	MDM
CD8_non-pTRT	33.2166	MDM
CD8_non-pTRT	27.9356	MDM
CD8_non-pTRT	28.5298	MDM
CD8_non-pTRT	37.013	MDM
CD8_non-pTRT	17.8349	MDM
CD8_non-pTRT	22.1662	MDM
CD8_pTRT	30.5641	MDM
CD8_non-pTRT	20.6902	MDM
CD8_pTRT	23.6548	MDM
CD8_pTRT	33.1008	MDM
CD8_pTRT	24.182	MDM
CD8_non-pTRT	20.107	MDM
CD8_non-pTRT	28.0833	MDM
CD8_non-pTRT	25.8635	MDM
CD8_pTRT	40.1996	MDM
CD8_non-pTRT	33.5258	MDM
CD8_pTRT	19.9731	MDM
CD8_non-pTRT	32.2366	MDM
CD8_pTRT	26.0266	MDM
CD8_non-pTRT	12.4085	MDM
CD8_pTRT	16.1494	MDM
CD8_non-pTRT	19.1843	MDM
CD8_non-pTRT	40.5483	MDM
CD8_non-pTRT	27.2588	MDM
CD8_pTRT	32.9873	MDM
CD8_pTRT	44.0049	MDM
CD8_non-pTRT	40.3639	MDM
CD8_pTRT	49.0132	MDM
CD8_pTRT	52.8115	MDM
CD8_pTRT	55.1151	MDM
CD8_non-pTRT	45.1196	MDM
CD8_pTRT	103.136	MDM
CD8_pTRT	96.0609	MDM
CD8_pTRT	102.704	MDM
CD8_pTRT	88.9349	MDM
CD8_non-pTRT	96.0596	MDM
CD8_pTRT	84.7181	MDM
CD8_pTRT	82.5824	MDM
CD8_non-pTRT	95.1224	MDM
CD8_pTRT	76.4951	MDM
CD8_pTRT	68.0415	MDM
CD8_pTRT	64.2253	MDM
CD8_pTRT	58.587	MDM
CD8_pTRT	56.7476	MDM
CD8_pTRT	46.7966	MDM
CD8_pTRT	38.5932	MDM
CD8_pTRT	31.5803	MDM
CD8_pTRT	28.782	MDM
CD8_pTRT	46.9706	MDM
CD8_pTRT	54.7051	MDM
CD8_pTRT	28.205	MDM
CD8_non-pTRT	26.8601	MDM
CD8_non-pTRT	41.8865	MDM
CD8_non-pTRT	47.0691	MDM
CD8_pTRT	31.3866	MDM
CD8_pTRT	16.2952	MDM
CD8_pTRT	22.3833	MDM
CD8_pTRT	82.5166	MDM
CD8_pTRT	26.5816	MDM
CD8_pTRT	76.6021	MDM
CD8_non-pTRT	76.1218	MDM
CD8_pTRT	81.7785	MDM
CD8_non-pTRT	84.0173	MDM
CD8_pTRT	83.6773	MDM
CD8_non-pTRT	91.4612	MDM
CD8_non-pTRT	86.5824	MDM
CD8_non-pTRT	83.3701	MDM
CD8_non-pTRT	82.7976	MDM
CD8_non-pTRT	13.836	MDM
CD8_non-pTRT	78.373	MDM
CD8_pTRT	6.44457	MDM
CD8_non-pTRT	9.64604	MDM
CD8_non-pTRT	9.23008	MDM
CD8_pTRT	71.9998	MDM
CD8_pTRT	5.13755	MDM
CD8_non-pTRT	13.703	MDM
CD8_non-pTRT	80.7274	MDM
CD8_non-pTRT	19.9211	MDM
CD8_pTRT	10.4232	MDM
CD8_non-pTRT	44.3536	MDM
CD8_pTRT	12.3936	MDM
CD8_non-pTRT	19.1846	MDM
CD8_pTRT	63.149	MDM
CD8_pTRT	9.97246	MDM
CD8_pTRT	38.0554	MDM
CD8_pTRT	17.9264	MDM
CD8_pTRT	12.6968	MDM
CD8_pTRT	14.8308	MDM
CD8_non-pTRT	13.2004	MDM
CD8_pTRT	19.0706	MDM
CD8_pTRT	34.3019	MDM
CD8_non-pTRT	55.104	MDM
CD8_pTRT	31.127	MDM
CD8_non-pTRT	9.88026	MDM
CD8_non-pTRT	19.3614	MDM
CD8_non-pTRT	21.8064	MDM
CD8_non-pTRT	15.1892	MDM
CD8_non-pTRT	20.6396	MDM
CD8_pTRT	44.5485	MDM
CD8_non-pTRT	29.8498	MDM
CD8_non-pTRT	13.4315	MDM
CD8_pTRT	33.6901	MDM
CD8_pTRT	24.6634	MDM
CD8_pTRT	34.8285	MDM
CD8_pTRT	18.1401	MDM
CD8_non-pTRT	18.7365	MDM
CD8_non-pTRT	10.8916	MDM
CD8_non-pTRT	7.46268	MDM
CD8_non-pTRT	7.72739	MDM
CD8_non-pTRT	4.33663	MDM
CD8_non-pTRT	9.32618	MDM
CD8_pTRT	26.2515	MDM
CD8_pTRT	25.2739	MDM
CD8_pTRT	16.1406	MDM
CD8_non-pTRT	14.7334	MDM
CD8_pTRT	27.1588	MDM
CD8_non-pTRT	41.3384	MDM
CD8_pTRT	58.3146	MDM
CD8_pTRT	74.2748	MDM
CD8_pTRT	77.6484	MDM
CD8_non-pTRT	17.4759	MDM
CD8_pTRT	55.9242	MDM
CD8_pTRT	61.0381	MDM
CD8_non-pTRT	17.5275	MDM
CD8_non-pTRT	74.7778	MDM
CD8_non-pTRT	53.8582	MDM
CD8_non-pTRT	38.4031	MDM
CD8_non-pTRT	74.1628	MDM
CD8_pTRT	74.1032	MDM
CD8_pTRT	31.0252	MDM
CD8_non-pTRT	69.0134	MDM
CD8_pTRT	76.6272	MDM
CD8_non-pTRT	74.0167	MDM
CD8_pTRT	5.7771	MDM
CD8_non-pTRT	11.9508	MDM
CD8_pTRT	8.22195	MDM
CD8_pTRT	18.1794	MDM
CD8_non-pTRT	23.9022	MDM
CD8_non-pTRT	29.2675	MDM
CD8_non-pTRT	26.2906	MDM
CD8_pTRT	24.8717	MDM
CD8_non-pTRT	21.8181	MDM
CD8_non-pTRT	11.8033	MDM
CD8_non-pTRT	11.8404	MDM
CD8_pTRT	5.35197	MDM
CD8_non-pTRT	10.024	MDM
CD8_pTRT	5.36604	MDM
CD8_pTRT	15.856	MDM
CD8_pTRT	6.52763	MDM
CD8_pTRT	10.5475	MDM
CD8_pTRT	13.0973	MDM
CD8_pTRT	13.2022	MDM
CD8_pTRT	20.0191	MDM
CD8_non-pTRT	13.7147	MDM
CD8_pTRT	19.3916	MDM
CD8_pTRT	17.3203	MDM
CD8_pTRT	19.6618	MDM
CD8_pTRT	22.1219	MDM
CD8_pTRT	23.3699	MDM
CD8_pTRT	19.8314	MDM
CD8_pTRT	23.1168	MDM
CD8_pTRT	25.589	MDM
CD8_non-pTRT	13.7015	MDM
CD8_pTRT	17.1467	MDM
CD8_pTRT	28.6517	MDM
CD8_pTRT	28.3438	MDM
CD8_pTRT	20.8989	MDM
CD8_pTRT	31.533	MDM
CD8_pTRT	28.2275	MDM
CD8_non-pTRT	22.9363	MDM
CD8_pTRT	25.9509	MDM
CD8_pTRT	21.5426	MDM
CD8_pTRT	35.1985	MDM
CD8_pTRT	27.3211	MDM
CD8_pTRT	14.8434	MDM
CD8_pTRT	22.5256	MDM
CD8_pTRT	10.2662	MDM
CD8_pTRT	26.8403	MDM
CD8_pTRT	5.98205	MDM
CD8_pTRT	18.8215	MDM
CD8_pTRT	6.50049	MDM
CD8_pTRT	21.0192	MDM
CD8_pTRT	7.98822	MDM
CD8_pTRT	20.4101	MDM
CD8_non-pTRT	19.6477	MDM
CD8_pTRT	20.2015	MDM
CD8_pTRT	13.9657	MDM
CD8_pTRT	16.1978	MDM
CD8_pTRT	9.87474	MDM
CD8_non-pTRT	9.47352	MDM
CD8_pTRT	15.0207	MDM
CD8_pTRT	7.76974	MDM
CD8_pTRT	14.6716	MDM
CD8_pTRT	11.4483	MDM
CD8_non-pTRT	13.0809	MDM
CD8_non-pTRT	7.88975	MDM
CD8_non-pTRT	6.49187	MDM
CD8_non-pTRT	10.3967	MDM
CD8_pTRT	4.23608	MDM
CD8_non-pTRT	26.0588	MDM
CD8_non-pTRT	5.84811	MDM
CD8_non-pTRT	21.2685	MDM
CD8_pTRT	21.4377	MDM
CD8_non-pTRT	16.3428	MDM
CD8_non-pTRT	15.2457	MDM
CD8_non-pTRT	5.44944	MDM
CD8_non-pTRT	23.5497	MDM
CD8_non-pTRT	18.3505	MDM
CD8_non-pTRT	7.339	MDM
CD8_non-pTRT	12.0267	MDM
CD8_non-pTRT	5.57641	MDM
CD8_non-pTRT	9.13876	MDM
CD8_non-pTRT	5.83888	MDM
CD8_non-pTRT	13.7322	MDM
CD8_non-pTRT	63.2773	MDM
CD8_pTRT	8.27103	MDM
CD8_pTRT	24.4651	MDM
CD8_non-pTRT	8.30713	MDM
CD8_non-pTRT	14.2018	MDM
CD8_non-pTRT	40.5237	MDM
CD8_non-pTRT	59.5825	MDM
CD8_non-pTRT	14.0713	MDM
CD8_non-pTRT	14.6982	MDM
CD8_pTRT	40.6692	MDM
CD8_non-pTRT	18.1401	MDM
CD8_non-pTRT	16.1629	MDM
CD8_non-pTRT	55.9818	MDM
CD8_pTRT	8.44905	MDM
CD8_pTRT	42.217	MDM
CD8_non-pTRT	12.3658	MDM
CD8_non-pTRT	18.9011	MDM
CD8_pTRT	50.5409	MDM
CD8_non-pTRT	16.1232	MDM
CD8_non-pTRT	10.376	MDM
CD8_non-pTRT	21.7408	MDM
CD8_pTRT	47.6655	MDM
CD8_pTRT	48.9036	MDM
CD8_non-pTRT	18.6934	MDM
CD8_non-pTRT	7.54149	MDM
CD8_non-pTRT	15.7	MDM
CD8_non-pTRT	43.8474	MDM
CD8_pTRT	39.6944	MDM
CD8_non-pTRT	13.6732	MDM
CD8_pTRT	40.2695	MDM
CD8_pTRT	42.8378	MDM
CD8_pTRT	40.3804	MDM
CD8_pTRT	40.2824	MDM
CD8_pTRT	34.6838	MDM
CD8_non-pTRT	19.5194	MDM
CD8_non-pTRT	20.765	MDM
CD8_non-pTRT	29.2066	MDM
CD8_non-pTRT	35.4554	MDM
CD8_non-pTRT	21.2189	MDM
CD8_pTRT	12.864	MDM
CD8_pTRT	35.1717	MDM
CD8_non-pTRT	22.782	MDM
CD8_non-pTRT	14.8409	MDM
CD8_non-pTRT	23.305	MDM
CD8_pTRT	33.8799	MDM
CD8_non-pTRT	26.9367	MDM
CD8_pTRT	29.8565	MDM
CD8_non-pTRT	20.9347	MDM
CD8_non-pTRT	21.1655	MDM
CD8_non-pTRT	28.854	MDM
CD8_pTRT	26.6081	MDM
CD8_pTRT	24.7908	MDM
CD8_pTRT	28.2839	MDM
CD8_non-pTRT	16.2578	MDM
CD8_non-pTRT	22.9616	MDM
CD8_non-pTRT	24.1404	MDM
CD8_pTRT	26.4667	MDM
CD8_pTRT	22.2406	MDM
CD8_pTRT	23.7686	MDM
CD8_non-pTRT	28.7263	MDM
CD8_pTRT	22.0172	MDM
CD8_non-pTRT	24.6903	MDM
CD8_non-pTRT	30.0219	MDM
CD8_non-pTRT	23.413	MDM
CD8_non-pTRT	14.1713	MDM
CD8_non-pTRT	15.2491	MDM
CD8_non-pTRT	25.1078	MDM
CD8_non-pTRT	32.68	MDM
CD8_pTRT	29.9124	MDM
CD8_non-pTRT	23.0234	MDM
CD8_non-pTRT	18.002	MDM
CD8_non-pTRT	12.7566	MDM
CD8_non-pTRT	22.3987	MDM
CD8_non-pTRT	10.8449	MDM
CD8_non-pTRT	12.4295	MDM
CD8_non-pTRT	12.0416	MDM
CD8_non-pTRT	25.3471	MDM
CD8_non-pTRT	14.1277	MDM
CD8_pTRT	11.1548	MDM
CD8_non-pTRT	15.6554	MDM
CD8_non-pTRT	36.89	MDM
CD8_non-pTRT	8.93597	MDM
CD8_pTRT	10.6394	MDM
CD8_non-pTRT	8.32592	MDM
CD8_non-pTRT	5.42129	MDM
CD8_pTRT	8.91067	MDM
CD8_pTRT	6.10849	MDM
CD8_non-pTRT	9.38096	MDM
CD8_non-pTRT	6.51052	MDM
CD8_non-pTRT	22.9483	MDM
CD8_non-pTRT	16.3329	MDM
CD8_non-pTRT	14.7781	MDM
CD8_non-pTRT	19.6125	MDM
CD8_pTRT	14.0582	MDM
CD8_non-pTRT	16.9304	MDM
CD8_non-pTRT	21.8014	MDM
CD8_non-pTRT	21.574	MDM
CD8_non-pTRT	10.7086	MDM
CD8_non-pTRT	15.1085	MDM
CD8_non-pTRT	29.6033	MDM
CD8_non-pTRT	34.0494	MDM
CD8_pTRT	22.83	MDM
CD8_non-pTRT	28.0432	MDM
CD8_non-pTRT	29.4127	MDM
CD8_pTRT	25.6144	MDM
CD8_non-pTRT	18.2389	MDM
CD8_pTRT	42.8439	MDM
CD8_non-pTRT	27.7541	MDM
CD8_non-pTRT	9.41667	MDM
CD8_pTRT	22.3169	MDM
CD8_non-pTRT	32.5864	MDM
CD8_non-pTRT	50.1565	MDM
CD8_non-pTRT	29.3431	MDM
CD8_non-pTRT	14.9658	MDM
CD8_pTRT	11.0548	MDM
CD8_non-pTRT	13.1043	MDM
CD8_non-pTRT	7.10372	MDM
CD8_non-pTRT	31.4161	MDM
CD8_non-pTRT	29.9367	MDM
CD8_pTRT	6.58556	MDM
CD8_non-pTRT	32.8372	MDM
CD8_non-pTRT	15.0028	MDM
CD8_non-pTRT	10.5684	MDM
CD8_non-pTRT	13.3046	MDM
CD8_non-pTRT	13.966	MDM
CD8_non-pTRT	4.26469	MDM
CD8_non-pTRT	14.0982	MDM
CD8_pTRT	18.852	MDM
CD8_non-pTRT	25.3689	MDM
CD8_non-pTRT	7.42428	MDM
CD8_non-pTRT	14.1399	MDM
CD8_non-pTRT	12.0162	MDM
CD8_non-pTRT	11.4129	MDM
CD8_non-pTRT	26.0004	MDM
CD8_non-pTRT	22.4908	MDM
CD8_non-pTRT	13.854	MDM
CD8_non-pTRT	10.3182	MDM
CD8_non-pTRT	18.6166	MDM
CD8_non-pTRT	28.9032	MDM
CD8_pTRT	24.8593	MDM
CD8_non-pTRT	9.03055	MDM
CD8_non-pTRT	12.7191	MDM
CD8_pTRT	24.9978	MDM
CD8_pTRT	14.3694	MDM
CD8_pTRT	15.8001	MDM
CD8_pTRT	10.3461	MDM
CD8_non-pTRT	6.84939	MDM
CD8_non-pTRT	17.6585	MDM
CD8_non-pTRT	23.2639	MDM
CD8_non-pTRT	17.1935	MDM
CD8_non-pTRT	13.4015	MDM
CD8_non-pTRT	10.8449	MDM
CD8_non-pTRT	7.93274	MDM
CD8_non-pTRT	6.81692	MDM
CD8_non-pTRT	6.0208	MDM
CD8_pTRT	11.352	MDM
CD8_non-pTRT	8.21234	MDM
CD8_non-pTRT	9.54265	MDM
CD8_non-pTRT	11.2818	MDM
CD8_non-pTRT	15.7187	MDM
CD8_non-pTRT	19.0362	MDM
CD8_non-pTRT	6.21081	MDM
CD8_non-pTRT	10.6462	MDM
CD8_non-pTRT	16.3173	MDM
CD8_pTRT	20.9593	MDM
CD8_pTRT	20.8516	MDM
CD8_pTRT	19.9149	MDM
CD8_pTRT	21.4303	MDM
CD8_pTRT	28.1036	MDM
CD8_non-pTRT	26.8121	MDM
CD8_non-pTRT	29.0202	MDM
CD8_pTRT	27.6621	MDM
CD8_pTRT	26.6295	MDM
CD8_non-pTRT	21.2596	MDM
CD8_non-pTRT	12.0459	MDM
CD8_non-pTRT	15.0503	MDM
CD8_non-pTRT	21.0529	MDM
CD8_non-pTRT	19.3038	MDM
CD8_pTRT	20.4009	MDM
CD8_non-pTRT	12.404	MDM
CD8_non-pTRT	12.5237	MDM
CD8_pTRT	12.2361	MDM
CD8_non-pTRT	18.0046	MDM
CD8_non-pTRT	11.007	MDM
CD8_non-pTRT	14.3105	MDM
CD8_non-pTRT	12.0306	MDM
CD8_pTRT	17.9865	MDM
CD8_non-pTRT	32.7965	MDM
CD8_non-pTRT	33.59	MDM
CD8_non-pTRT	39.9539	MDM
CD8_non-pTRT	44.1834	MDM
CD8_non-pTRT	40.8864	MDM
CD8_non-pTRT	38.4658	MDM
CD8_pTRT	38.693	MDM
CD8_pTRT	6.00354	MDM
CD8_non-pTRT	12.2212	MDM
CD8_non-pTRT	15.0615	MDM
CD8_pTRT	43.059	MDM
CD8_non-pTRT	32.0863	MDM
CD8_non-pTRT	51.3701	MDM
CD8_pTRT	28.5269	MDM
CD8_non-pTRT	60.5578	MDM
CD8_non-pTRT	63.3173	MDM
CD8_non-pTRT	28.2388	MDM
CD8_non-pTRT	60.7293	MDM
CD8_non-pTRT	39.8242	MDM
CD8_non-pTRT	10.8127	MDM
CD8_pTRT	20.6199	MDM
CD8_pTRT	16.0009	MDM
CD8_non-pTRT	32.846	MDM
CD8_non-pTRT	44.5692	MDM
CD8_non-pTRT	9.51128	MDM
CD8_pTRT	41.1539	MDM
CD8_non-pTRT	43.8154	MDM
CD8_pTRT	44.8367	MDM
CD8_non-pTRT	43.0243	MDM
CD8_non-pTRT	10.0198	MDM
CD8_pTRT	17.3306	MDM
CD8_non-pTRT	41.2411	MDM
CD8_non-pTRT	52.5102	MDM
CD8_pTRT	44.2532	MDM
CD8_pTRT	116.403	MDM
CD8_pTRT	102.302	MDM
CD8_pTRT	94.9008	MDM
CD8_pTRT	117.724	MDM
CD8_non-pTRT	11.7458	MDM
CD8_pTRT	13.7701	MDM
CD8_non-pTRT	10.7329	MDM
CD8_pTRT	9.9771	MDM
CD8_pTRT	9.95257	MDM
CD8_pTRT	113.47	MDM
CD8_non-pTRT	114.268	MDM
CD8_pTRT	21.113	MDM
CD8_non-pTRT	101.779	MDM
CD8_pTRT	98.1819	MDM
CD8_non-pTRT	94.8787	MDM
CD8_pTRT	97.3794	MDM
CD8_non-pTRT	75.5484	MDM
CD8_non-pTRT	63.1019	MDM
CD8_pTRT	74.9549	MDM
CD8_non-pTRT	30.6518	MDM
CD8_non-pTRT	21.933	MDM
CD8_non-pTRT	22.7113	MDM
CD8_non-pTRT	82.3312	MDM
CD8_non-pTRT	66.665	MDM
CD8_non-pTRT	73.0384	MDM
CD8_non-pTRT	63.9784	MDM
CD8_non-pTRT	75.1555	MDM
CD8_non-pTRT	61.695	MDM
CD8_pTRT	68.1716	MDM
CD8_pTRT	70.2632	MDM
CD8_pTRT	63.5462	MDM
CD8_non-pTRT	51.8566	MDM
CD8_pTRT	44.548	MDM
CD8_non-pTRT	37.6608	MDM
CD8_pTRT	71.6427	MDM
CD8_non-pTRT	70.8939	MDM
CD8_pTRT	38.0354	MDM
CD8_non-pTRT	32.5894	MDM
CD8_non-pTRT	52.8274	MDM
CD8_non-pTRT	57.5086	MDM
CD8_non-pTRT	38.7555	MDM
CD8_non-pTRT	11.1732	MDM
CD8_pTRT	41.7364	MDM
CD8_pTRT	11.429	MDM
CD8_non-pTRT	19.4879	MDM
CD8_non-pTRT	20.448	MDM
CD8_non-pTRT	21.9582	MDM
CD8_non-pTRT	12.4009	MDM
CD8_non-pTRT	14.5625	MDM
CD8_non-pTRT	43.2171	MDM
CD8_pTRT	45.9613	MDM
CD8_pTRT	46.1001	MDM
CD8_pTRT	23.5683	MDM
CD8_non-pTRT	39.2118	MDM
CD8_non-pTRT	41.9824	MDM
CD8_non-pTRT	7.33106	MDM
CD8_non-pTRT	28.6356	MDM
CD8_non-pTRT	28.9257	MDM
CD8_non-pTRT	40.9934	MDM
CD8_non-pTRT	7.97662	MDM
CD8_non-pTRT	40.7102	MDM
CD8_pTRT	33.1874	MDM
CD8_non-pTRT	36.4166	MDM
CD8_non-pTRT	22.5282	MDM
CD8_pTRT	18.096	MDM
CD8_non-pTRT	17.9474	MDM
CD8_non-pTRT	7.23921	MDM
CD8_non-pTRT	12.9951	MDM
CD8_pTRT	10.758	MDM
CD8_non-pTRT	13.7516	MDM
CD8_non-pTRT	17.2679	MDM
CD8_non-pTRT	15.0486	MDM
CD8_non-pTRT	36.423	MDM
CD8_non-pTRT	9.93728	MDM
CD8_non-pTRT	12.9953	MDM
CD8_pTRT	9.24169	MDM
CD8_non-pTRT	19.7216	MDM
CD8_pTRT	41.7027	MDM
CD8_non-pTRT	45.9823	MDM
CD8_non-pTRT	16.6027	MDM
CD8_non-pTRT	13.8789	MDM
CD8_non-pTRT	17.7899	MDM
CD8_pTRT	5.64734	MDM
CD8_non-pTRT	14.7103	MDM
CD8_non-pTRT	24.8001	MDM
CD8_non-pTRT	38.2017	MDM
CD8_non-pTRT	17.8036	MDM
CD8_non-pTRT	21.4482	MDM
CD8_non-pTRT	32.9069	MDM
CD8_pTRT	19.8295	MDM
CD8_non-pTRT	42.3787	MDM
CD8_non-pTRT	35.3256	MDM
CD8_non-pTRT	25.668	MDM
CD8_non-pTRT	25.2475	MDM
CD8_non-pTRT	35.1869	MDM
CD8_pTRT	39.6812	MDM
CD8_non-pTRT	38.1753	MDM
CD8_non-pTRT	36.1851	MDM
CD8_non-pTRT	30.8656	MDM
CD8_pTRT	36.8753	MDM
CD8_non-pTRT	30.8206	MDM
CD8_non-pTRT	19.8907	MDM
CD8_non-pTRT	33.315	MDM
CD8_non-pTRT	19.1003	MDM
CD8_pTRT	24.6407	MDM
CD8_non-pTRT	26.392	MDM
CD8_pTRT	37.5423	MDM
CD8_non-pTRT	30.5494	MDM
CD8_non-pTRT	23.6754	MDM
CD8_non-pTRT	25.8287	MDM
CD8_pTRT	20.8962	MDM
CD8_non-pTRT	32.6835	MDM
CD8_non-pTRT	31.3994	MDM
CD8_pTRT	21.3078	MDM
CD8_pTRT	6.89083	MDM
CD8_non-pTRT	26.4997	MDM
CD8_non-pTRT	38.6378	MDM
CD8_non-pTRT	38.7048	MDM
CD8_non-pTRT	34.0805	MDM
CD8_non-pTRT	17.7474	MDM
CD8_non-pTRT	34.7845	MDM
CD8_non-pTRT	28.6625	MDM
CD8_non-pTRT	18.9363	MDM
CD8_non-pTRT	33.081	MDM
CD8_non-pTRT	21.9804	MDM
CD8_pTRT	12.9403	MDM
CD8_non-pTRT	8.40952	MDM
CD8_non-pTRT	29.9948	MDM
CD8_non-pTRT	12.4996	MDM
CD8_non-pTRT	13.9014	MDM
CD8_pTRT	8.22558	MDM
CD8_pTRT	14.8426	MDM
CD8_non-pTRT	21.4319	MDM
CD8_non-pTRT	7.44664	MDM
CD8_non-pTRT	28.8108	MDM
CD8_non-pTRT	15.1464	MDM
CD8_non-pTRT	29.6835	MDM
CD8_pTRT	4.03967	MDM
CD8_non-pTRT	26.4158	MDM
CD8_non-pTRT	14.437	MDM
CD8_non-pTRT	17.5291	MDM
CD8_non-pTRT	12.8671	MDM
CD8_non-pTRT	8.70919	MDM
CD8_non-pTRT	7.30449	MDM
CD8_non-pTRT	19.6976	MDM
CD8_non-pTRT	15.5429	MDM
CD8_non-pTRT	19.9032	MDM
CD8_non-pTRT	27.0263	MDM
CD8_non-pTRT	20.2106	MDM
CD8_non-pTRT	24.3549	MDM
CD8_non-pTRT	21.9611	MDM
CD8_pTRT	11.4724	MDM
CD8_non-pTRT	17.3818	MDM
CD8_non-pTRT	21.6805	MDM
CD8_pTRT	15.5059	MDM
CD8_non-pTRT	13.2749	MDM
CD8_pTRT	19.2267	MDM
CD8_non-pTRT	14.7872	MDM
CD8_pTRT	6.94726	MDM
CD8_non-pTRT	17.643	MDM
CD8_pTRT	12.7017	MDM
CD8_pTRT	9.93909	MDM
CD8_non-pTRT	13.5972	MDM
CD8_non-pTRT	10.7168	MDM
CD8_non-pTRT	22.2706	MDM
CD8_non-pTRT	23.5853	MDM
CD8_pTRT	23.7843	MDM
CD8_non-pTRT	31.3835	MDM
CD8_non-pTRT	27.8727	MDM
CD8_non-pTRT	26.683	MDM
CD8_non-pTRT	23.1976	MDM
CD8_non-pTRT	21.7047	MDM
CD8_non-pTRT	6.14271	MDM
CD8_non-pTRT	18.3021	MDM
CD8_pTRT	37.9383	MDM
CD8_non-pTRT	12.6452	MDM
CD8_non-pTRT	20.4891	MDM
CD8_pTRT	19.7294	MDM
CD8_pTRT	12.3199	MDM
CD8_pTRT	10.8992	MDM
CD8_pTRT	19.9579	MDM
CD8_pTRT	6.60379	MDM
CD8_non-pTRT	12.5733	MDM
CD8_non-pTRT	19.9265	MDM
CD8_non-pTRT	16.1754	MDM
CD8_non-pTRT	13.9345	MDM
CD8_pTRT	31.5278	MDM
CD8_non-pTRT	13.9249	MDM
CD8_non-pTRT	14.0777	MDM
CD8_non-pTRT	14.5283	MDM
CD8_non-pTRT	25.4978	MDM
CD8_non-pTRT	20.7508	MDM
CD8_non-pTRT	12.227	MDM
CD8_non-pTRT	5.32023	MDM
CD8_non-pTRT	26.6835	MDM
CD8_non-pTRT	5.90526	MDM
CD8_non-pTRT	13.0765	MDM
CD8_pTRT	8.6135	MDM
CD8_non-pTRT	10.2676	MDM
CD8_non-pTRT	8.95056	MDM
CD8_non-pTRT	18.6045	MDM
CD8_non-pTRT	11.1141	MDM
CD8_non-pTRT	6.87025	MDM
CD8_non-pTRT	7.52832	MDM
CD8_non-pTRT	8.67828	MDM
CD8_pTRT	17.1626	MDM
CD8_non-pTRT	22.1687	MDM
CD8_non-pTRT	9.52153	MDM
CD8_non-pTRT	7.4027	MDM
CD8_pTRT	11.2817	MDM
CD8_non-pTRT	6.69837	MDM
CD8_pTRT	24.0733	MDM
CD8_pTRT	6.50019	MDM
CD8_non-pTRT	12.2397	MDM
CD8_pTRT	17.2718	MDM
CD8_non-pTRT	10.4562	MDM
CD8_pTRT	7.02194	MDM
CD8_non-pTRT	21.1818	MDM
CD8_pTRT	9.65725	MDM
CD8_non-pTRT	12.423	MDM
CD8_pTRT	17.673	MDM
CD8_pTRT	57.048	MDM
CD8_non-pTRT	78.1339	MDM
CD8_non-pTRT	67.5437	MDM
CD8_pTRT	31.3994	MDM
CD8_non-pTRT	24.0529	MDM
CD8_non-pTRT	51.1702	MDM
CD8_non-pTRT	21.6658	MDM
CD8_non-pTRT	13.7728	MDM
CD8_non-pTRT	18.1276	MDM
CD8_pTRT	13.1655	MDM
CD8_pTRT	11.7131	MDM
CD8_pTRT	53.2056	MDM
CD8_non-pTRT	64.8565	MDM
CD8_pTRT	62.0742	MDM
CD8_pTRT	95.4517	MDM
CD8_pTRT	88.1151	MDM
CD8_non-pTRT	46.425	MDM
CD8_non-pTRT	61.8801	MDM
CD8_pTRT	52.7031	MDM
CD8_non-pTRT	59.9413	MDM
CD8_non-pTRT	81.1608	MDM
CD8_non-pTRT	78.417	MDM
CD8_pTRT	76.7911	MDM
CD8_non-pTRT	85.6844	MDM
CD8_non-pTRT	85.0544	MDM
CD8_non-pTRT	58.0344	MDM
CD8_non-pTRT	51.1119	MDM
CD8_non-pTRT	6.97771	MDM
CD8_non-pTRT	36.0394	MDM
CD8_non-pTRT	39.8874	MDM
CD8_non-pTRT	34.0645	MDM
CD8_non-pTRT	35.5107	MDM
CD8_non-pTRT	51.7971	MDM
CD8_non-pTRT	36.3628	MDM
CD8_non-pTRT	45.2349	MDM
CD8_non-pTRT	39.6589	MDM
CD8_non-pTRT	36.9668	MDM
CD8_non-pTRT	43.7045	MDM
CD8_pTRT	51.7873	MDM
CD8_non-pTRT	64.0349	MDM
CD8_pTRT	28.8872	MDM
CD8_non-pTRT	22.3475	MDM
CD8_pTRT	12.6197	MDM
CD8_pTRT	96.8954	MDM
CD8_pTRT	7.40122	MDM
CD8_non-pTRT	22.9334	MDM
CD8_non-pTRT	19.2406	MDM
CD8_pTRT	6.67994	MDM
CD8_non-pTRT	22.1575	MDM
CD8_non-pTRT	15.8075	MDM
CD8_pTRT	6.85266	MDM
CD8_non-pTRT	25.0744	MDM
CD8_pTRT	13.1466	MDM
CD8_non-pTRT	18.0483	MDM
CD8_pTRT	26.5413	MDM
CD8_pTRT	21.585	MDM
CD8_non-pTRT	22.1426	MDM
CD8_non-pTRT	36.9638	MDM
CD8_pTRT	6.96239	MDM
CD8_non-pTRT	13.6654	MDM
CD8_non-pTRT	14.3586	MDM
CD8_non-pTRT	45.7086	MDM
CD8_non-pTRT	11.2618	MDM
CD8_non-pTRT	23.964	MDM
CD8_non-pTRT	5.24782	MDM
CD8_pTRT	6.02917	MDM
CD8_pTRT	10.3274	MDM
CD8_non-pTRT	17.7695	MDM
CD8_non-pTRT	12.5353	MDM
CD8_non-pTRT	9.42603	MDM
CD8_non-pTRT	16.287	MDM
CD8_non-pTRT	15.855	MDM
CD8_pTRT	21.5895	MDM
CD8_pTRT	22.704	MDM
CD8_non-pTRT	11.2259	MDM
CD8_non-pTRT	13.5416	MDM
CD8_pTRT	5.607	MDM
CD8_non-pTRT	9.22841	MDM
CD8_non-pTRT	8.38537	MDM
CD8_non-pTRT	5.95026	MDM
CD8_pTRT	6.34741	MDM
CD8_non-pTRT	10.3669	MDM
CD8_pTRT	15.8613	MDM
CD8_pTRT	17.6154	MDM
CD8_pTRT	12.885	MDM
CD8_pTRT	12.4561	MDM
CD8_non-pTRT	15.9753	MDM
CD8_non-pTRT	12.8694	MDM
CD8_non-pTRT	15.2915	MDM
CD8_non-pTRT	5.22805	MDM
CD8_non-pTRT	8.10055	MDM
CD8_non-pTRT	11.9854	MDM
CD8_non-pTRT	7.7922	MDM
CD8_non-pTRT	16.4845	MDM
CD8_non-pTRT	14.3648	MDM
CD8_pTRT	53.3027	MDM
CD8_non-pTRT	14.2194	MDM
CD8_non-pTRT	7.23824	MDM
CD8_non-pTRT	15.7901	MDM
CD8_non-pTRT	12.4962	MDM
CD8_non-pTRT	13.3376	MDM
CD8_pTRT	12.5373	MDM
CD8_non-pTRT	40.8734	MDM
CD8_non-pTRT	9.46412	MDM
CD8_non-pTRT	55.7302	MDM
CD8_pTRT	34.0955	MDM
CD8_pTRT	12.8948	MDM
CD8_pTRT	23.0766	MDM
CD8_pTRT	9.14801	MDM
CD8_pTRT	15.2493	MDM
CD8_pTRT	26.4427	MDM
CD8_pTRT	15.3988	MDM
CD8_pTRT	11.0527	MDM
CD8_pTRT	16.3808	MDM
CD8_pTRT	3.14986	MDM
CD8_pTRT	11.3459	MDM
CD8_pTRT	5.47395	MDM
CD8_non-pTRT	4.11733	MDM
CD8_non-pTRT	10.961	MDM
CD8_non-pTRT	19.2502	MDM
CD8_pTRT	12.3635	MDM
CD8_non-pTRT	9.33124	MDM
CD8_non-pTRT	8.98043	MDM
CD8_pTRT	15.0704	MDM
CD8_non-pTRT	7.25854	MDM
CD8_pTRT	7.58531	MDM
CD8_pTRT	15.5799	MDM
CD8_non-pTRT	8.51138	MDM
CD8_pTRT	27.8306	MDM
CD8_pTRT	30.4159	MDM
CD8_non-pTRT	19.4654	MDM
CD8_pTRT	17.3528	MDM
CD8_non-pTRT	88.1605	MDM
CD8_pTRT	90.0755	MDM
CD8_pTRT	15.0192	MDM
CD8_pTRT	30.5084	MDM
CD8_pTRT	27.8235	MDM
CD8_non-pTRT	39.7569	MDM
CD8_non-pTRT	25.7514	MDM
CD8_non-pTRT	23.2056	MDM
CD8_non-pTRT	24.9832	MDM
CD8_non-pTRT	31.1623	MDM
CD8_non-pTRT	44.4799	MDM
CD8_non-pTRT	24.9104	MDM
CD8_non-pTRT	6.92892	MDM
CD8_non-pTRT	16.6355	MDM
CD8_non-pTRT	36.3607	MDM
CD8_non-pTRT	56.5105	MDM
CD8_non-pTRT	55.0128	MDM
CD8_pTRT	13.2439	MDM
CD8_pTRT	21.1767	MDM
CD8_non-pTRT	32.6844	MDM
CD8_non-pTRT	36.5227	MDM
CD8_non-pTRT	20.5342	MDM
CD8_non-pTRT	36.7186	MDM
CD8_non-pTRT	31.5999	MDM
CD8_non-pTRT	48.2054	MDM
CD8_non-pTRT	25.4449	MDM
CD8_non-pTRT	36.4557	MDM
CD8_non-pTRT	23.5053	MDM
CD8_pTRT	39.7395	MDM
CD8_pTRT	22.0235	MDM
CD8_pTRT	17.8664	MDM
CD8_non-pTRT	36.0508	MDM
CD8_non-pTRT	36.8817	MDM
CD8_non-pTRT	33.4254	MDM
CD8_non-pTRT	24.1154	MDM
CD8_non-pTRT	31.407	MDM
CD8_non-pTRT	12.1503	MDM
CD8_non-pTRT	27.5198	MDM
CD8_non-pTRT	22.0514	MDM
CD8_non-pTRT	22.31	MDM
CD8_pTRT	28.9855	MDM
CD8_non-pTRT	18.1084	MDM
CD8_non-pTRT	24.0848	MDM
CD8_non-pTRT	13.1362	MDM
CD8_non-pTRT	16.0781	MDM
CD8_pTRT	30.3238	MDM
CD8_pTRT	9.78366	MDM
CD8_pTRT	6.5405	MDM
CD8_non-pTRT	29.2164	MDM
CD8_non-pTRT	25.1782	MDM
CD8_non-pTRT	12.3395	MDM
CD8_non-pTRT	22.401	MDM
CD8_non-pTRT	6.37753	MDM
CD8_pTRT	28.8921	MDM
CD8_non-pTRT	25.8627	MDM
CD8_non-pTRT	9.48517	MDM
CD8_pTRT	5.26608	MDM
CD8_non-pTRT	16.7157	MDM
CD8_non-pTRT	18.4888	MDM
CD8_pTRT	30.3944	MDM
CD8_non-pTRT	20.7266	MDM
CD8_non-pTRT	9.99562	MDM
CD8_non-pTRT	10.1795	MDM
CD8_non-pTRT	8.7779	MDM
CD8_non-pTRT	45.492	MDM
CD8_non-pTRT	6.23285	MDM
CD8_non-pTRT	11.0423	MDM
CD8_pTRT	26.7846	MDM
CD8_non-pTRT	14.8386	MDM
CD8_non-pTRT	52.1966	MDM
CD8_non-pTRT	31.0499	MDM
CD8_non-pTRT	23.4181	MDM
CD8_non-pTRT	52.8609	MDM
CD8_non-pTRT	44.9495	MDM
CD8_pTRT	54.833	MDM
CD8_non-pTRT	49.0304	MDM
CD8_pTRT	54.3051	MDM
CD8_non-pTRT	15.8994	MDM
CD8_non-pTRT	53.4305	MDM
CD8_non-pTRT	11.7146	MDM
CD8_non-pTRT	31.7019	MDM
CD8_pTRT	42.5042	MDM
CD8_non-pTRT	17.6914	MDM
CD8_non-pTRT	39.2759	MDM
CD8_non-pTRT	33.9134	MDM
CD8_pTRT	22.4371	MDM
CD8_pTRT	12.5071	MDM
CD8_non-pTRT	11.8533	MDM
CD8_pTRT	14.9564	MDM
CD8_non-pTRT	16.4803	MDM
CD8_non-pTRT	8.47741	MDM
CD8_pTRT	14.7438	MDM
CD8_non-pTRT	20.6776	MDM
CD8_non-pTRT	10.9836	MDM
CD8_non-pTRT	13.1376	MDM
CD8_non-pTRT	16.426	MDM
CD8_non-pTRT	8.79789	MDM
CD8_non-pTRT	21.5722	MDM
CD8_non-pTRT	25.9062	MDM
CD8_non-pTRT	18.2646	MDM
CD8_non-pTRT	21.7409	MDM
CD8_non-pTRT	17.9104	MDM
CD8_non-pTRT	30.2313	MDM
CD8_pTRT	14.8261	MDM
CD8_non-pTRT	29.115	MDM
CD8_pTRT	27.6563	MDM
CD8_pTRT	9.55982	MDM
CD8_pTRT	50.0149	MDM
CD8_non-pTRT	50.4242	MDM
CD8_non-pTRT	40.9429	MDM
CD8_non-pTRT	48.0787	MDM
CD8_non-pTRT	37.9493	MDM
CD8_non-pTRT	39.1666	MDM
CD8_non-pTRT	43.0207	MDM
CD8_non-pTRT	46.0253	MDM
CD8_pTRT	39.2665	MDM
CD8_non-pTRT	40.4317	MDM
CD8_pTRT	44.9624	MDM
CD8_non-pTRT	38.0886	MDM
CD8_non-pTRT	33.4271	MDM
CD8_pTRT	49.6918	MDM
CD8_non-pTRT	25.5	MDM
CD8_non-pTRT	48.5887	MDM
CD8_non-pTRT	17.7785	MDM
CD8_non-pTRT	17.933	MDM
CD8_non-pTRT	20.7808	MDM
CD8_pTRT	29.7123	MDM
CD8_non-pTRT	28.6175	MDM
CD8_non-pTRT	17.3349	MDM
CD8_pTRT	15.6311	MDM
CD8_non-pTRT	33.3264	MDM
CD8_non-pTRT	24.9467	MDM
CD8_non-pTRT	30.9091	MDM
CD8_non-pTRT	12.8425	MDM
CD8_non-pTRT	30.687	MDM
CD8_non-pTRT	7.76466	MDM
CD8_non-pTRT	5.74891	MDM
CD8_non-pTRT	13.2774	MDM
CD8_non-pTRT	10.1257	MDM
CD8_non-pTRT	15.3052	MDM
CD8_pTRT	56.2598	MDM
CD8_pTRT	37.0472	MDM
CD8_pTRT	27.9075	MDM
CD8_pTRT	6.80074	MDM
CD8_non-pTRT	11.4586	MDM
CD8_non-pTRT	67.419	MDM
CD8_non-pTRT	94.9068	MDM
CD8_non-pTRT	37.8868	MDM
CD8_non-pTRT	14.9783	MDM
CD8_non-pTRT	43.6152	MDM
CD8_non-pTRT	44.5147	MDM
CD8_non-pTRT	44.4732	MDM
CD8_non-pTRT	9.93579	MDM
CD8_non-pTRT	32.6002	MDM
CD8_non-pTRT	41.9463	MDM
CD8_non-pTRT	12.7801	MDM
CD8_non-pTRT	48.6049	MDM
CD8_non-pTRT	35.6665	MDM
CD8_non-pTRT	54.0522	MDM
CD8_non-pTRT	16.6901	MDM
CD8_non-pTRT	55.7529	MDM
CD8_non-pTRT	47.1474	MDM
CD8_pTRT	40.0053	MDM
CD8_non-pTRT	33.8785	MDM
CD8_non-pTRT	50.3758	MDM
CD8_pTRT	22.5204	MDM
CD8_non-pTRT	59.4481	MDM
CD8_non-pTRT	46.6877	MDM
CD8_non-pTRT	31.671	MDM
CD8_non-pTRT	16.566	MDM
CD8_non-pTRT	6.2899	MDM
CD8_pTRT	60.6385	MDM
CD8_non-pTRT	22.2363	MDM
CD8_non-pTRT	61.657	MDM
CD8_non-pTRT	45.171	MDM
CD8_non-pTRT	13.8891	MDM
CD8_non-pTRT	29.9723	MDM
CD8_pTRT	10.3178	MDM
CD8_pTRT	20.5683	MDM
CD8_pTRT	24.7259	MDM
CD8_pTRT	53.9947	MDM
CD8_non-pTRT	55.1195	MDM
CD8_non-pTRT	58.6485	MDM
CD8_non-pTRT	28.6021	MDM
CD8_non-pTRT	14.6546	MDM
CD8_pTRT	45.2995	MDM
CD8_non-pTRT	62.0049	MDM
CD8_non-pTRT	8.21548	MDM
CD8_pTRT	52.3648	MDM
CD8_non-pTRT	33.2607	MDM
CD8_non-pTRT	58.4752	MDM
CD8_non-pTRT	27.0902	MDM
CD8_non-pTRT	13.5546	MDM
CD8_non-pTRT	33.1005	MDM
CD8_pTRT	7.05646	MDM
CD8_pTRT	5.5245	MDM
CD8_non-pTRT	41.004	MDM
CD8_pTRT	33.2476	MDM
CD8_non-pTRT	7.28402	MDM
CD8_non-pTRT	5.74181	MDM
CD8_pTRT	38.6594	MDM
CD8_pTRT	27.8846	MDM
CD8_non-pTRT	45.8596	MDM
CD8_non-pTRT	12.3119	MDM
CD8_non-pTRT	16.1762	MDM
CD8_non-pTRT	13.3421	MDM
CD8_pTRT	7.74726	MDM
CD8_non-pTRT	13.9617	MDM
CD8_non-pTRT	23.214	MDM
CD8_non-pTRT	30.6602	MDM
CD8_non-pTRT	53.6792	MDM
CD8_non-pTRT	40.6126	MDM
CD8_non-pTRT	28.8654	MDM
CD8_non-pTRT	33.0671	MDM
CD8_non-pTRT	25.7218	MDM
CD8_non-pTRT	40.1193	MDM
CD8_non-pTRT	18.7525	MDM
CD8_non-pTRT	15.398	MDM
CD8_non-pTRT	36.9338	MDM
CD8_non-pTRT	40.8129	MDM
CD8_non-pTRT	29.1385	MDM
CD8_non-pTRT	67.3246	MDM
CD8_non-pTRT	56.7718	MDM
CD8_pTRT	28.6645	MDM
CD8_non-pTRT	32.6696	MDM
CD8_non-pTRT	49.9719	MDM
CD8_non-pTRT	15.0719	MDM
CD8_non-pTRT	8.08297	MDM
CD8_non-pTRT	17.8505	MDM
CD8_non-pTRT	38.3466	MDM
CD8_non-pTRT	53.6545	MDM
CD8_non-pTRT	20.5516	MDM
CD8_non-pTRT	30.2131	MDM
CD8_non-pTRT	30.7107	MDM
CD8_pTRT	50.3003	MDM
CD8_non-pTRT	37.3143	MDM
CD8_non-pTRT	34.3816	MDM
CD8_non-pTRT	40.5889	MDM
CD8_non-pTRT	62.4715	MDM
CD8_non-pTRT	27.6516	MDM
CD8_non-pTRT	56.488	MDM
CD8_non-pTRT	63.9895	MDM
CD8_non-pTRT	54.4089	MDM
CD8_non-pTRT	21.6604	MDM
CD8_non-pTRT	60.3472	MDM
CD8_non-pTRT	18.9518	MDM
CD8_non-pTRT	46.1155	MDM
CD8_non-pTRT	63.5272	MDM
CD8_non-pTRT	12.0669	MDM
CD8_non-pTRT	67.7717	MDM
CD8_pTRT	72.4415	MDM
CD8_non-pTRT	17.3277	MDM
CD8_non-pTRT	56.8144	MDM
CD8_non-pTRT	52.0027	MDM
CD8_non-pTRT	62.8894	MDM
CD8_non-pTRT	71.4977	MDM
CD8_pTRT	58.4041	MDM
CD8_non-pTRT	65.1365	MDM
CD8_non-pTRT	66.0885	MDM
CD8_pTRT	62.2051	MDM
CD8_non-pTRT	64.256	MDM
CD8_non-pTRT	58.2362	MDM
CD8_pTRT	66.6289	MDM
CD8_non-pTRT	51.1117	MDM
CD8_non-pTRT	19.1175	MDM
CD8_non-pTRT	26.3964	MDM
CD8_non-pTRT	44.6374	MDM
CD8_non-pTRT	59.0001	MDM
CD8_pTRT	54.2554	MDM
CD8_pTRT	49.6534	MDM
CD8_non-pTRT	49.0624	MDM
CD8_pTRT	37.5832	MDM
CD8_non-pTRT	29.8613	MDM
CD8_pTRT	50.6274	MDM
CD8_non-pTRT	57.0562	MDM
CD8_pTRT	11.1005	MDM
CD8_pTRT	12.6199	MDM
CD8_pTRT	6.1131	MDM
CD8_non-pTRT	11.6766	MDM
CD8_pTRT	9.83099	MDM
CD8_pTRT	17.1911	MDM
CD8_pTRT	5.27376	MDM
CD8_pTRT	8.67	MDM
CD8_pTRT	15.1845	MDM
CD8_pTRT	9.22155	MDM
CD8_non-pTRT	22.9168	MDM
CD8_non-pTRT	13.7821	MDM
CD8_pTRT	15.4538	MDM
CD8_non-pTRT	16.4555	MDM
CD8_non-pTRT	15.0112	MDM
CD8_non-pTRT	16.2149	MDM
CD8_pTRT	16.646	MDM
CD8_non-pTRT	20.3176	MDM
CD8_non-pTRT	16.9113	MDM
CD8_non-pTRT	7.36027	MDM
CD8_non-pTRT	24.104	MDM
CD8_non-pTRT	17.218	MDM
CD8_non-pTRT	22.5405	MDM
CD8_non-pTRT	13.8	MDM
CD8_pTRT	9.03568	MDM
CD8_pTRT	9.52124	MDM
CD8_pTRT	8.98888	MDM
CD8_pTRT	14.4364	MDM
CD8_non-pTRT	12.6491	MDM
CD8_pTRT	18.9763	MDM
CD8_pTRT	22.2009	MDM
CD8_pTRT	14.5134	MDM
CD8_non-pTRT	7.97621	MDM
CD8_non-pTRT	10.7898	MDM
CD8_non-pTRT	7.70584	MDM
CD8_non-pTRT	11.5884	MDM
CD8_pTRT	8.82553	MDM
CD8_non-pTRT	31.4006	MDM
CD8_pTRT	6.03738	MDM
CD8_non-pTRT	14.5715	MDM
CD8_non-pTRT	20.3494	MDM
CD8_non-pTRT	15.1013	MDM
CD8_non-pTRT	22.8178	MDM
CD8_non-pTRT	21.6134	MDM
CD8_non-pTRT	15.2122	MDM
CD8_non-pTRT	27.2068	MDM
CD8_pTRT	34.5093	MDM
CD8_pTRT	28.6063	MDM
CD8_non-pTRT	21.1929	MDM
CD8_pTRT	8.42021	MDM
CD8_non-pTRT	19.799	MDM
CD8_non-pTRT	13.8243	MDM
CD8_non-pTRT	10.305	MDM
CD8_non-pTRT	12.7716	MDM
CD8_pTRT	28.3939	MDM
CD8_non-pTRT	70.9214	MDM
CD8_non-pTRT	48.344	MDM
CD8_pTRT	50.7264	MDM
CD8_non-pTRT	71.0418	MDM
CD8_non-pTRT	71.2722	MDM
CD8_non-pTRT	88.2546	MDM
CD8_non-pTRT	80.0526	MDM
CD8_pTRT	95.5139	MDM
CD8_pTRT	6.52993	MDM
CD8_non-pTRT	91.1727	MDM
CD8_non-pTRT	92.4717	MDM
CD8_non-pTRT	9.1214	MDM
CD8_non-pTRT	93.6159	MDM
CD8_non-pTRT	97.7085	MDM
CD8_non-pTRT	105.156	MDM
CD8_non-pTRT	99.965	MDM
CD8_non-pTRT	101.247	MDM
CD8_non-pTRT	103.916	MDM
CD8_non-pTRT	104.53	MDM
CD8_pTRT	23.2646	MDM
CD8_non-pTRT	108.528	MDM
CD8_pTRT	95.5103	MDM
CD8_pTRT	109.62	MDM
CD8_non-pTRT	23.5869	MDM
CD8_non-pTRT	22.2009	MDM
CD8_pTRT	111.585	MDM
CD8_non-pTRT	114.133	MDM
CD8_non-pTRT	49.3401	MDM
CD8_pTRT	105.361	MDM
CD8_pTRT	99.4887	MDM
CD8_pTRT	91.0266	MDM
CD8_non-pTRT	115.426	MDM
CD8_non-pTRT	115.792	MDM
CD8_pTRT	117.605	MDM
CD8_pTRT	92.6005	MDM
CD8_non-pTRT	118.847	MDM
CD8_non-pTRT	47.8351	MDM
CD8_pTRT	97.2825	MDM
CD8_non-pTRT	86.3408	MDM
CD8_non-pTRT	34.0485	MDM
CD8_non-pTRT	86.5467	MDM
CD8_non-pTRT	53.5248	MDM
CD8_non-pTRT	111.243	MDM
CD8_non-pTRT	90.9779	MDM
CD8_non-pTRT	118.962	MDM
CD8_pTRT	80.3822	MDM
CD8_non-pTRT	67.0788	MDM
CD8_non-pTRT	107.901	MDM
CD8_non-pTRT	105.346	MDM
CD8_non-pTRT	100.285	MDM
CD8_non-pTRT	119.403	MDM
CD8_pTRT	82.1061	MDM
CD8_non-pTRT	75.7856	MDM
CD8_non-pTRT	73.6376	MDM
CD8_non-pTRT	103.994	MDM
CD8_non-pTRT	114.225	MDM
CD8_non-pTRT	89.6228	MDM
CD8_non-pTRT	108.834	MDM
CD8_pTRT	79.2834	MDM
CD8_non-pTRT	124.668	MDM
CD8_non-pTRT	65.3505	MDM
CD8_non-pTRT	56.4344	MDM
CD8_pTRT	100.308	MDM
CD8_non-pTRT	105.535	MDM
CD8_non-pTRT	81.4269	MDM
CD8_non-pTRT	119.111	MDM
CD8_non-pTRT	113.662	MDM
CD8_non-pTRT	101.261	MDM
CD8_pTRT	93.9687	MDM
CD8_non-pTRT	126.296	MDM
CD8_non-pTRT	106.513	MDM
CD8_pTRT	52.4245	MDM
CD8_non-pTRT	108.406	MDM
CD8_non-pTRT	120.323	MDM
CD8_non-pTRT	116.037	MDM
CD8_non-pTRT	114.595	MDM
CD8_pTRT	52.4104	MDM
CD8_non-pTRT	91.0536	MDM
CD8_non-pTRT	79.8341	MDM
CD8_non-pTRT	114.207	MDM
CD8_non-pTRT	107.926	MDM
CD8_non-pTRT	104.248	MDM
CD8_non-pTRT	115.587	MDM
CD8_pTRT	76.3647	MDM
CD8_non-pTRT	96.4565	MDM
CD8_non-pTRT	70.6412	MDM
CD8_non-pTRT	63.7634	MDM
CD8_pTRT	67.7487	MDM
CD8_non-pTRT	106.664	MDM
CD8_pTRT	44.4099	MDM
CD8_pTRT	59.9241	MDM
CD8_non-pTRT	121.263	MDM
CD8_non-pTRT	110.756	MDM
CD8_pTRT	100.837	MDM
CD8_non-pTRT	58.2163	MDM
CD8_non-pTRT	82.8657	MDM
CD8_pTRT	67.483	MDM
CD8_pTRT	46.3039	MDM
CD8_pTRT	64.6296	MDM
CD8_non-pTRT	56.5211	MDM
CD8_pTRT	102.457	MDM
CD8_pTRT	61.6093	MDM
CD8_non-pTRT	110.663	MDM
CD8_non-pTRT	109.012	MDM
CD8_non-pTRT	75.4541	MDM
CD8_non-pTRT	39.4948	MDM
CD8_non-pTRT	100.559	MDM
CD8_non-pTRT	91.7756	MDM
CD8_non-pTRT	50.5356	MDM
CD8_pTRT	43.5993	MDM
CD8_pTRT	81.3591	MDM
CD8_non-pTRT	55.2007	MDM
CD8_pTRT	73.8797	MDM
CD8_non-pTRT	103.785	MDM
CD8_pTRT	32.0039	MDM
CD8_pTRT	68.255	MDM
CD8_non-pTRT	58.4901	MDM
CD8_non-pTRT	107.254	MDM
CD8_non-pTRT	78.9715	MDM
CD8_non-pTRT	89.9822	MDM
CD8_non-pTRT	43.1231	MDM
CD8_non-pTRT	115.392	MDM
CD8_pTRT	34.2778	MDM
CD8_pTRT	109.775	MDM
CD8_non-pTRT	50.5336	MDM
CD8_non-pTRT	119.899	MDM
CD8_non-pTRT	101.787	MDM
CD8_pTRT	95.7439	MDM
CD8_non-pTRT	115.446	MDM
CD8_non-pTRT	98.6631	MDM
CD8_non-pTRT	74.2112	MDM
CD8_pTRT	34.4362	MDM
CD8_pTRT	31.8002	MDM
CD8_non-pTRT	66.3521	MDM
CD8_non-pTRT	104.357	MDM
CD8_pTRT	39.2046	MDM
CD8_non-pTRT	115.277	MDM
CD8_pTRT	52.2739	MDM
CD8_non-pTRT	107.516	MDM
CD8_non-pTRT	110.661	MDM
CD8_non-pTRT	87.9036	MDM
CD8_non-pTRT	76.5506	MDM
CD8_non-pTRT	95.4763	MDM
CD8_non-pTRT	58.6578	MDM
CD8_non-pTRT	43.3448	MDM
CD8_non-pTRT	96.9662	MDM
CD8_non-pTRT	36.4825	MDM
CD8_non-pTRT	34.9857	MDM
CD8_non-pTRT	112.002	MDM
CD8_non-pTRT	111.616	MDM
CD8_non-pTRT	68.7797	MDM
CD8_pTRT	40.4851	MDM
CD8_pTRT	46.7472	MDM
CD8_non-pTRT	39.9031	MDM
CD8_pTRT	85.7021	MDM
CD8_pTRT	117.8	MDM
CD8_pTRT	29.4138	MDM
CD8_non-pTRT	76.6053	MDM
CD8_non-pTRT	109.852	MDM
CD8_non-pTRT	63.5284	MDM
CD8_non-pTRT	98.879	MDM
CD8_pTRT	73.0773	MDM
CD8_non-pTRT	51.7511	MDM
CD8_non-pTRT	46.1911	MDM
CD8_non-pTRT	61.8521	MDM
CD8_non-pTRT	71.3238	MDM
CD8_non-pTRT	55.5439	MDM
CD8_non-pTRT	39.4576	MDM
CD8_non-pTRT	79.1033	MDM
CD8_non-pTRT	84.0365	MDM
CD8_non-pTRT	34.7328	MDM
CD8_pTRT	73.4882	MDM
CD8_non-pTRT	97.9874	MDM
CD8_pTRT	62.6132	MDM
CD8_non-pTRT	78.1855	MDM
CD8_pTRT	12.3223	MDM
CD8_pTRT	33.2415	MDM
CD8_non-pTRT	102.631	MDM
CD8_non-pTRT	74.2994	MDM
CD8_pTRT	33.2232	MDM
CD8_non-pTRT	71.9414	MDM
CD8_non-pTRT	106.799	MDM
CD8_pTRT	47.1492	MDM
CD8_non-pTRT	94.3187	MDM
CD8_pTRT	64.0176	MDM
CD8_non-pTRT	67.5084	MDM
CD8_non-pTRT	77.0435	MDM
CD8_non-pTRT	101.955	MDM
CD8_non-pTRT	40.877	MDM
CD8_non-pTRT	88.4954	MDM
CD8_pTRT	104.238	MDM
CD8_non-pTRT	73.9755	MDM
CD8_non-pTRT	82.806	MDM
CD8_non-pTRT	96.7683	MDM
CD8_non-pTRT	57.9962	MDM
CD8_non-pTRT	48.7226	MDM
CD8_non-pTRT	79.3405	MDM
CD8_pTRT	8.44038	MDM
CD8_non-pTRT	93.0237	MDM
CD8_non-pTRT	106.725	MDM
CD8_non-pTRT	54.3737	MDM
CD8_non-pTRT	65.2629	MDM
CD8_non-pTRT	86.1392	MDM
CD8_pTRT	98.5895	MDM
CD8_non-pTRT	74.4758	MDM
CD8_non-pTRT	111.918	MDM
CD8_non-pTRT	85.3479	MDM
CD8_non-pTRT	51.6497	MDM
CD8_non-pTRT	44.7644	MDM
CD8_non-pTRT	77.5482	MDM
CD8_non-pTRT	69.0259	MDM
CD8_pTRT	115.631	MDM
CD8_pTRT	108.004	MDM
CD8_non-pTRT	102.732	MDM
CD8_pTRT	47.151	MDM
CD8_non-pTRT	75.9785	MDM
CD8_pTRT	56.5011	MDM
CD8_non-pTRT	55.8907	MDM
CD8_non-pTRT	9.84738	MDM
CD8_pTRT	6.13825	MDM
CD8_pTRT	24.1639	MDM
CD8_non-pTRT	38.9423	MDM
CD8_pTRT	28.262	MDM
CD8_non-pTRT	29.2241	MDM
CD8_non-pTRT	19.3166	MDM
CD8_non-pTRT	25.5783	MDM
CD8_non-pTRT	4.77074	MDM
CD8_non-pTRT	9.06035	MDM
CD8_non-pTRT	6.51153	MDM
CD8_pTRT	15.0632	MDM
CD8_non-pTRT	46.3062	MDM
CD8_non-pTRT	16.3625	MDM
CD8_non-pTRT	7.80577	MDM
CD8_non-pTRT	13.7906	MDM
CD8_non-pTRT	12.6004	MDM
CD8_pTRT	10.3788	MDM
CD8_non-pTRT	11.1198	MDM
CD8_pTRT	37.5826	MDM
CD8_non-pTRT	48.9102	MDM
CD8_non-pTRT	57.5066	MDM
CD8_non-pTRT	42.9242	MDM
CD8_non-pTRT	51.1825	MDM
CD8_non-pTRT	48.8321	MDM
CD8_pTRT	54.278	MDM
CD8_non-pTRT	32.7715	MDM
CD8_non-pTRT	26.5859	MDM
CD8_non-pTRT	28.28	MDM
CD8_pTRT	22.6612	MDM
CD8_pTRT	28.2124	MDM
CD8_non-pTRT	21.1858	MDM
CD8_non-pTRT	34.9677	MDM
CD8_non-pTRT	25.3618	MDM
CD8_non-pTRT	32.3303	MDM
CD8_non-pTRT	76.6142	MDM
CD8_non-pTRT	33.1042	MDM
CD8_non-pTRT	23.732	MDM
CD8_non-pTRT	54.9283	MDM
CD8_non-pTRT	49.6327	MDM
CD8_non-pTRT	30.3645	MDM
CD8_non-pTRT	58.8952	MDM
CD8_pTRT	37.265	MDM
CD8_non-pTRT	40.937	MDM
CD8_non-pTRT	65.1197	MDM
CD8_pTRT	45.2147	MDM
CD8_non-pTRT	42.1973	MDM
CD8_non-pTRT	43.5652	MDM
CD8_non-pTRT	45.3203	MDM
CD8_non-pTRT	55.4416	MDM
CD8_non-pTRT	73.2301	MDM
CD8_pTRT	30.8006	MDM
CD8_non-pTRT	70.6977	MDM
CD8_non-pTRT	55.7202	MDM
CD8_non-pTRT	37.6809	MDM
CD8_non-pTRT	71.6152	MDM
CD8_non-pTRT	44.809	MDM
CD8_non-pTRT	61.2455	MDM
CD8_non-pTRT	62.1727	MDM
CD8_non-pTRT	30.263	MDM
CD8_non-pTRT	59.466	MDM
CD8_non-pTRT	55.9561	MDM
CD8_non-pTRT	50.1998	MDM
CD8_non-pTRT	42.8118	MDM
CD8_non-pTRT	25.4096	MDM
CD8_non-pTRT	42.4199	MDM
CD8_non-pTRT	45.7961	MDM
CD8_non-pTRT	55.8702	MDM
CD8_non-pTRT	35.7146	MDM
CD8_non-pTRT	34.4595	MDM
CD8_non-pTRT	54.3865	MDM
CD8_non-pTRT	32.3693	MDM
CD8_non-pTRT	28.5703	MDM
CD8_pTRT	44.5422	MDM
CD8_non-pTRT	53.6027	MDM
CD8_pTRT	76.3419	MDM
CD8_non-pTRT	24.1531	MDM
CD8_non-pTRT	56.8537	MDM
CD8_non-pTRT	21.4674	MDM
CD8_non-pTRT	47.2584	MDM
CD8_pTRT	45.201	MDM
CD8_non-pTRT	23.3077	MDM
CD8_non-pTRT	18.1893	MDM
CD8_non-pTRT	46.8778	MDM
CD8_pTRT	29.2223	MDM
CD8_non-pTRT	36.7315	MDM
CD8_non-pTRT	32.9387	MDM
CD8_non-pTRT	18.6893	MDM
CD8_non-pTRT	25.2163	MDM
CD8_non-pTRT	26.4093	MDM
CD8_non-pTRT	33.9912	MDM
CD8_non-pTRT	30.8756	MDM
CD8_non-pTRT	22.9637	MDM
CD8_non-pTRT	10.6118	MDM
CD8_pTRT	41.6073	MDM
CD8_non-pTRT	22.1563	MDM
CD8_non-pTRT	65.7499	MDM
CD8_pTRT	26.2155	MDM
CD8_non-pTRT	66.3657	MDM
CD8_non-pTRT	68.5825	MDM
CD8_non-pTRT	57.048	MDM
CD8_pTRT	39.7854	MDM
CD8_pTRT	36.6674	MDM
CD8_pTRT	6.30317	MDM
CD8_pTRT	12.7138	MDM
CD8_non-pTRT	20.0282	MDM
CD8_non-pTRT	31.8904	MDM
CD8_non-pTRT	27.2738	MDM
CD8_non-pTRT	9.34077	MDM
CD8_non-pTRT	33.3928	MDM
CD8_non-pTRT	29.0496	MDM
CD8_non-pTRT	22.0771	MDM
CD8_non-pTRT	9.41913	MDM
CD8_pTRT	5.17397	MDM
CD8_pTRT	21.095	MDM
CD8_pTRT	9.90202	MDM
CD8_pTRT	11.5256	MDM
CD8_pTRT	44.2254	MDM
CD8_pTRT	29.0904	MDM
CD8_pTRT	16.5849	MDM
CD8_non-pTRT	29.3246	MDM
CD8_non-pTRT	34.7196	MDM
CD8_pTRT	21.9866	MDM
CD8_pTRT	34.3111	MDM
CD8_pTRT	20.9898	MDM
CD8_non-pTRT	17.9847	MDM
CD8_pTRT	24.4182	MDM
CD8_pTRT	18.4805	MDM
CD8_pTRT	13.5059	MDM
CD8_pTRT	18.4448	MDM
CD8_pTRT	8.77838	MDM
CD8_pTRT	16.4158	MDM
CD8_pTRT	25.7783	MDM
CD8_non-pTRT	14.3031	MDM
CD8_pTRT	22.8037	MDM
CD8_non-pTRT	14.8165	MDM
CD8_non-pTRT	84.9096	MDM
CD8_non-pTRT	28.5554	MDM
CD8_pTRT	23.4913	MDM
CD8_pTRT	35.3454	MDM
CD8_pTRT	44.6013	MDM
CD8_non-pTRT	52.1078	MDM
CD8_non-pTRT	48.1724	MDM
CD8_pTRT	45.4274	MDM
CD8_non-pTRT	47.8769	MDM
CD8_non-pTRT	51.5566	MDM
CD8_non-pTRT	40.6854	MDM
CD8_non-pTRT	40.609	MDM
CD8_pTRT	53.106	MDM
CD8_non-pTRT	41.8808	MDM
CD8_pTRT	56.9548	MDM
CD8_non-pTRT	39.6676	MDM
CD8_pTRT	59.8115	MDM
CD8_non-pTRT	59.2166	MDM
CD8_pTRT	61.9879	MDM
CD8_non-pTRT	64.8859	MDM
CD8_non-pTRT	62.6202	MDM
CD8_non-pTRT	69.3814	MDM
CD8_non-pTRT	49.2379	MDM
CD8_non-pTRT	29.0264	MDM
CD8_non-pTRT	42.737	MDM
CD8_pTRT	49.1074	MDM
CD8_pTRT	61.4186	MDM
CD8_non-pTRT	55.1359	MDM
CD8_non-pTRT	22.1206	MDM
CD8_pTRT	6.6468	MDM
CD8_non-pTRT	26.5036	MDM
CD8_non-pTRT	27.8742	MDM
CD8_pTRT	53.9174	MDM
CD8_non-pTRT	60.9476	MDM
CD8_non-pTRT	9.2	MDM
CD8_non-pTRT	8.18841	MDM
CD8_non-pTRT	52.9522	MDM
CD8_pTRT	43.5437	MDM
CD8_non-pTRT	23.6163	MDM
CD8_non-pTRT	28.9306	MDM
CD8_non-pTRT	31.1191	MDM
CD8_non-pTRT	10.6944	MDM
CD8_non-pTRT	21.6335	MDM
CD8_non-pTRT	41.92	MDM
CD8_pTRT	38.1467	MDM
CD8_non-pTRT	16.7362	MDM
CD8_non-pTRT	10.3581	MDM
CD8_non-pTRT	7.56637	MDM
CD8_non-pTRT	13.8293	MDM
CD8_non-pTRT	10.648	MDM
CD8_non-pTRT	8.30241	MDM
CD8_non-pTRT	8.98999	MDM
CD8_non-pTRT	9.30591	MDM
CD8_pTRT	15.1162	MDM
CD8_pTRT	25.4169	MDM
CD8_pTRT	60.4901	MDM
CD8_pTRT	56.855	MDM
CD8_pTRT	61.6993	MDM
CD8_pTRT	61.1359	MDM
CD8_non-pTRT	25.3298	MDM
CD8_pTRT	15.6541	MDM
CD8_pTRT	5.6356	MDM
CD8_non-pTRT	25.1406	MDM
CD8_non-pTRT	29.8376	MDM
CD8_pTRT	30.0854	MDM
CD8_non-pTRT	13.9521	MDM
CD8_non-pTRT	10.911	MDM
CD8_non-pTRT	17.5034	MDM
CD8_non-pTRT	17.3787	MDM
CD8_pTRT	42.6589	MDM
CD8_non-pTRT	18.8096	MDM
CD8_non-pTRT	14.5055	MDM
CD8_pTRT	18.7211	MDM
[truncated: 113,280 more rows]

## Sheet: Figure 5c
For data for Figure 5C refer to supplementary table 3A

## Sheet: Figure 5d
Figure 5D
SampleID	cellsort	group	Antigen_presentation_TAMs	pTR_signature_CD8
BRM_10	MG	low_tumor_BrM	-0.604276	-0.307441
BRM_13	MG	high_tumor_BrM	0.337873	0.473549
BRM_3	MG	low_tumor_BrM	-0.682812	-0.779731
LAU_BrM_101	MG	high_tumor_BrM	0.522543	0.838754
LAU_BrM_105	MG	high_tumor_BrM	0.549809	0.824577
LAU_BrM_106	MG	high_tumor_BrM	0.290183	0.889394
LAU_BrM_108	MG	low_tumor_BrM	0.476403	0.188162
LAU_BrM_110	MG	low_tumor_BrM	0.276604	0.429591
LAU_BrM_112	MG	high_tumor_BrM	0.36541	0.608988
LAU_BrM_117	MG	low_tumor_BrM	-0.0869634	0.602166
LAU_BrM_125	MG	low_tumor_BrM	0.157737	0.00480669
LAU_BrM_137	MG	high_tumor_BrM	-0.109048	0.931002
LAU_BrM_138	MG	high_tumor_BrM	0.320756	0.760473
LAU_BrM_32	MG	high_tumor_BrM	0.361156	0.847169
LAU_BrM_33	MG	high_tumor_BrM	0.39301	0.781598
LAU_BrM_35	MG	low_tumor_BrM	0.280521	-0.0651653
LAU_BrM_39	MG	low_tumor_BrM	0.355031	0.249859
LAU_BrM_40	MG	high_tumor_BrM	0.0266417	0.992267
LAU_BrM_47	MG	low_tumor_BrM	-0.0573799	-0.550034
LAU_BrM_50	MG	high_tumor_BrM	0.0708557	0.345322
LAU_BrM_53	MG	low_tumor_BrM	0.313404	-0.0307431
LAU_BrM_92	MG	high_tumor_BrM	0.187245	0.757837
LAU_BrM_96	MG	low_tumor_BrM	0.580988	0.157313
GBM_19	MG	low_tumor_Glioma	-0.388837	-0.673749
GBM_22	MG	low_tumor_Glioma	-0.506211	0.32981
GBM_23	MG	low_tumor_Glioma	-0.659314	-0.613766
LAU_GBM_67	MG	low_tumor_Glioma	-0.0917825	-0.673071
LAU_GBM_73	MG	low_tumor_Glioma	-0.329283	-0.815319
LAU_GBM_79	MG	low_tumor_Glioma	-0.462003	-0.705753
LAU_GBM_93	MG	low_tumor_Glioma	0.362021	-0.364785
LAU_GBM_94	MG	low_tumor_Glioma	0.114829	-0.0738776
LAU_GBM_95	MG	low_tumor_Glioma	-0.0951873	-0.646711
LAU_GBM_96	MG	low_tumor_Glioma	0.0561429	0.177197
LAU_BrM_58	MG	low_tumor_BrM	-0.450002	0.167733
LAU_BrM_61	MG	low_tumor_BrM	-0.302057	0.0666914
LAU_BrM_62	MG	low_tumor_BrM	-0.00576723	-0.310878
LAU_GBM_86	MG	low_tumor_Glioma	-0.302403	-0.7141
LAU_GBM_88	MG	low_tumor_Glioma	-0.344105	-0.092361
LAU_BrM_65	MG	low_tumor_BrM	-0.282733	-0.286312
LAU_BrM_68	MG	low_tumor_BrM	0.0512655	-0.280314
LAU_BrM_74	MG	low_tumor_BrM	-0.560311	-0.497382
LAU_GBM_89	MG	low_tumor_Glioma	-0.559778	-0.485273
BRM_10	MDM	low_tumor_BrM	-0.477718	-0.307441
BRM_13	MDM	high_tumor_BrM	0.422267	0.473549
BRM_2	MDM	low_tumor_BrM	-0.447284	-0.126351
BRM_3	MDM	low_tumor_BrM	-0.619275	-0.779731
LAU_BrM_101	MDM	high_tumor_BrM	0.567812	0.838754
LAU_BrM_105	MDM	high_tumor_BrM	0.550072	0.824577
LAU_BrM_106	MDM	high_tumor_BrM	0.636101	0.889394
LAU_BrM_108	MDM	low_tumor_BrM	0.373727	0.188162
LAU_BrM_109	MDM	low_tumor_BrM	-0.192184	-0.292724
LAU_BrM_110	MDM	low_tumor_BrM	0.0848949	0.429591
LAU_BrM_112	MDM	high_tumor_BrM	0.455924	0.608988
LAU_BrM_117	MDM	low_tumor_BrM	0.27923	0.602166
LAU_BrM_125	MDM	low_tumor_BrM	0.295488	0.00480669
LAU_BrM_137	MDM	high_tumor_BrM	0.283039	0.931002
LAU_BrM_138	MDM	high_tumor_BrM	0.467798	0.760473
LAU_BrM_32	MDM	high_tumor_BrM	0.285545	0.847169
LAU_BrM_33	MDM	high_tumor_BrM	0.498067	0.781598
LAU_BrM_35	MDM	low_tumor_BrM	-0.450746	-0.0651653
LAU_BrM_39	MDM	low_tumor_BrM	0.137237	0.249859
LAU_BrM_40	MDM	high_tumor_BrM	0.0682088	0.992267
LAU_BrM_47	MDM	low_tumor_BrM	-0.170417	-0.550034
LAU_BrM_50	MDM	high_tumor_BrM	0.363151	0.345322
LAU_BrM_53	MDM	low_tumor_BrM	0.263193	-0.0307431
LAU_BrM_82	MDM	low_tumor_BrM	0.286714	0.32129
LAU_BrM_92	MDM	high_tumor_BrM	0.455495	0.757837
LAU_BrM_96	MDM	low_tumor_BrM	0.367316	0.157313
GBM_19	MDM	low_tumor_Glioma	-0.525942	-0.673749
GBM_22	MDM	low_tumor_Glioma	-0.57486	0.32981
GBM_23	MDM	low_tumor_Glioma	-0.549113	-0.613766
LAU_GBM_67	MDM	low_tumor_Glioma	-0.0581077	-0.673071
LAU_GBM_73	MDM	low_tumor_Glioma	-0.451883	-0.815319
LAU_GBM_79	MDM	low_tumor_Glioma	-0.498773	-0.705753
LAU_GBM_93	MDM	low_tumor_Glioma	0.126829	-0.364785
LAU_GBM_94	MDM	low_tumor_Glioma	0.329025	-0.0738776
LAU_GBM_95	MDM	low_tumor_Glioma	-0.285998	-0.646711
LAU_GBM_96	MDM	low_tumor_Glioma	-0.101736	0.177197
LAU_BrM_58	MDM	low_tumor_BrM	-0.517991	0.167733
LAU_BrM_61	MDM	low_tumor_BrM	-0.260301	0.0666914
LAU_BrM_62	MDM	low_tumor_BrM	-0.202479	-0.310878
LAU_GBM_86	MDM	low_tumor_Glioma	-0.452832	-0.7141
LAU_GBM_88	MDM	low_tumor_Glioma	-0.353128	-0.092361
LAU_BrM_65	MDM	low_tumor_BrM	0.350179	-0.286312
LAU_BrM_68	MDM	low_tumor_BrM	-0.0197449	-0.280314
LAU_BrM_74	MDM	low_tumor_BrM	-0.416068	-0.497382
LAU_GBM_89	MDM	low_tumor_Glioma	-0.505489	-0.485273

## Sheet: Figure 5e
Figure 5E - MDM						Figure 5E -MG
SampleID	CXCL9	CXCL10	CXCL11	group		SampleID	CXCL9	CXCL10	CXCL11	group
BRM_10	3.62064	8.18553	2.93782	low_tumor_BrM		BRM_10	0.672419	7.43935	1.42403	low_tumor_BrM
BRM_13	3.29562	8.52388	1.66831	high_tumor_BrM		BRM_13	-2.31123	4.6233	-2.31123	high_tumor_BrM
BRM_2	2.54891	6.35989	1.2373	low_tumor_BrM		BRM_3	0.226046	6.86359	-0.801257	low_tumor_BrM
BRM_3	2.76289	8.52619	2.29154	low_tumor_BrM		LAU_BrM_101	5.31226	10.0518	4.63959	high_tumor_BrM
LAU_BrM_101	7.14957	10.4511	4.88748	high_tumor_BrM		LAU_BrM_105	6.96472	10.4856	5.47392	high_tumor_BrM
LAU_BrM_105	6.2228	10.4117	3.81974	high_tumor_BrM		LAU_BrM_106	5.50723	8.90781	3.6951	high_tumor_BrM
LAU_BrM_106	5.39198	9.44861	3.36857	high_tumor_BrM		LAU_BrM_108	4.5392	3.45521	-1.50174	low_tumor_BrM
LAU_BrM_108	4.49437	7.14643	-2.31123	low_tumor_BrM		LAU_BrM_110	3.00219	7.43808	1.18207	low_tumor_BrM
LAU_BrM_109	-0.387959	0.280227	-1.67101	low_tumor_BrM		LAU_BrM_112	3.99685	8.67474	2.53763	high_tumor_BrM
LAU_BrM_110	4.10213	7.16268	-0.102408	low_tumor_BrM		LAU_BrM_117	-2.31123	3.31448	-2.31123	low_tumor_BrM
LAU_BrM_112	8.36439	9.71344	5.38726	high_tumor_BrM		LAU_BrM_125	1.65232	3.17427	-0.68557	low_tumor_BrM
LAU_BrM_117	-2.31123	5.819	-2.31123	low_tumor_BrM		LAU_BrM_137	-2.31123	-2.31123	1.55219	high_tumor_BrM
LAU_BrM_125	4.97961	3.81794	2.01132	low_tumor_BrM		LAU_BrM_138	2.45586	7.36084	2.26437	high_tumor_BrM
LAU_BrM_137	6.11335	8.15127	3.14952	high_tumor_BrM		LAU_BrM_32	3.1878	5.17113	-0.803974	high_tumor_BrM
LAU_BrM_138	4.51757	8.557	2.76319	high_tumor_BrM		LAU_BrM_33	4.15173	7.5687	2.43378	high_tumor_BrM
LAU_BrM_32	3.83389	6.13942	2.09395	high_tumor_BrM		LAU_BrM_35	-2.31123	5.34083	-2.31123	low_tumor_BrM
LAU_BrM_33	8.92252	9.11457	4.62675	high_tumor_BrM		LAU_BrM_39	1.66409	5.83796	-0.975719	low_tumor_BrM
LAU_BrM_35	2.14949	6.3841	0.204459	low_tumor_BrM		LAU_BrM_40	5.94623	6.4555	2.20817	high_tumor_BrM
LAU_BrM_39	1.81836	5.80752	0.0675456	low_tumor_BrM		LAU_BrM_47	-1.16988	6.10773	-0.235468	low_tumor_BrM
LAU_BrM_40	6.32647	8.62023	3.16018	high_tumor_BrM		LAU_BrM_50	5.97181	7.77227	4.74726	high_tumor_BrM
LAU_BrM_47	1.24799	6.34836	0.0778051	low_tumor_BrM		LAU_BrM_53	0.481191	4.7397	0.210406	low_tumor_BrM
LAU_BrM_50	7.17676	9.79999	5.22124	high_tumor_BrM		LAU_BrM_92	-2.31123	-1.26219	-2.31123	high_tumor_BrM
LAU_BrM_53	3.49022	5.67471	1.14274	low_tumor_BrM		LAU_BrM_96	-2.31123	4.48867	-2.31123	low_tumor_BrM
LAU_BrM_82	-2.31123	1.35498	-2.31123	low_tumor_BrM		GBM_19	1.30323	7.5423	2.5346	low_tumor_Glioma
LAU_BrM_92	-2.31123	7.51326	-2.31123	high_tumor_BrM		GBM_22	1.51269	4.57457	0.270242	low_tumor_Glioma
LAU_BrM_96	3.48562	5.7317	0.0852414	low_tumor_BrM		GBM_23	0.0413568	4.11312	0.222821	low_tumor_Glioma
GBM_19	3.38866	9.07831	4.54755	low_tumor_Glioma		LAU_GBM_67	-2.31123	5.1582	1.1361	low_tumor_Glioma
GBM_22	1.27976	4.67377	-0.00138242	low_tumor_Glioma		LAU_GBM_73	1.8888	3.8981	3.98271	low_tumor_Glioma
GBM_23	3.31262	6.06502	1.1937	low_tumor_Glioma		LAU_GBM_79	-0.730644	4.0631	0.185862	low_tumor_Glioma
LAU_GBM_67	3.00228	5.14125	-2.31123	low_tumor_Glioma		LAU_GBM_93	2.27518	5.70165	-0.355908	low_tumor_Glioma
LAU_GBM_73	4.89532	4.14265	2.67001	low_tumor_Glioma		LAU_GBM_94	2.31478	7.23126	1.09546	low_tumor_Glioma
LAU_GBM_79	2.6675	4.96147	-1.5891	low_tumor_Glioma		LAU_GBM_95	-2.31123	3.38697	-2.31123	low_tumor_Glioma
LAU_GBM_93	3.41678	6.25714	0.993077	low_tumor_Glioma		LAU_GBM_96	-2.31123	7.89515	-1.15523	low_tumor_Glioma
LAU_GBM_94	1.28655	7.4767	1.04716	low_tumor_Glioma		LAU_BrM_58	-2.31123	1.15737	-0.496664	low_tumor_BrM
LAU_GBM_95	-2.31123	5.52131	-0.874879	low_tumor_Glioma		LAU_BrM_61	0.264005	3.81681	-0.319981	low_tumor_BrM
LAU_GBM_96	3.12542	8.20818	0.799705	low_tumor_Glioma		LAU_BrM_62	2.80774	8.15855	2.05492	low_tumor_BrM
LAU_BrM_58	-2.31123	-0.798524	-2.31123	low_tumor_BrM		LAU_GBM_86	0.171518	4.32129	-2.31123	low_tumor_Glioma
LAU_BrM_61	1.52242	7.04177	1.3168	low_tumor_BrM		LAU_GBM_88	-0.318373	6.35733	0.606494	low_tumor_Glioma
LAU_BrM_62	4.37979	8.51095	2.1833	low_tumor_BrM		LAU_BrM_65	2.60254	7.299	-0.00721411	low_tumor_BrM
LAU_GBM_86	1.64122	2.75305	-1.31216	low_tumor_Glioma		LAU_BrM_68	0.760819	7.40099	-2.31123	low_tumor_BrM
LAU_GBM_88	0.564089	7.46498	1.76294	low_tumor_Glioma		LAU_BrM_74	-1.71073	6.40011	1.37511	low_tumor_BrM
LAU_BrM_65	6.2065	10.371	5.47353	low_tumor_BrM		LAU_GBM_89	-1.10936	3.91156	-2.31123	low_tumor_Glioma
LAU_BrM_68	2.5004	7.13167	1.32984	low_tumor_BrM
LAU_BrM_74	3.41525	7.68181	4.8243	low_tumor_BrM
LAU_GBM_89	-0.839886	5.22304	1.3353	low_tumor_Glioma

## Sheet: Figure 5f
Figure 5F
cellsort	SampleID	CXCL9	CXCL10	CXCL11	CD8+ T cells(% of CD45)	group
MDM	BRM_10	3.62064	8.18553	2.93782	17.5747	low_tumor_BrM
MG	BRM_10	0.672419	7.43935	1.42403	17.5747	low_tumor_BrM
MDM	BRM_13	3.29562	8.52388	1.66831	33.302	high_tumor_BrM
MG	BRM_13	-2.31123	4.6233	-2.31123	33.302	high_tumor_BrM
MDM	BRM_2	2.54891	6.35989	1.2373	3.12063	low_tumor_BrM
MDM	BRM_3	2.76289	8.52619	2.29154	14.2932	low_tumor_BrM
MG	BRM_3	0.226046	6.86359	-0.801257	14.2932	low_tumor_BrM
MDM	LAU_BrM_101	7.14957	10.4511	4.88748	21.1334	high_tumor_BrM
MG	LAU_BrM_101	5.31226	10.0518	4.63959	21.1334	high_tumor_BrM
MDM	LAU_BrM_105	6.2228	10.4117	3.81974	40.7918	high_tumor_BrM
MG	LAU_BrM_105	6.96472	10.4856	5.47392	40.7918	high_tumor_BrM
MDM	LAU_BrM_106	5.39198	9.44861	3.36857	18.522	high_tumor_BrM
MG	LAU_BrM_106	5.50723	8.90781	3.6951	18.522	high_tumor_BrM
MDM	LAU_BrM_108	4.49437	7.14643	-2.31123	7.86698	low_tumor_BrM
MG	LAU_BrM_108	4.5392	3.45521	-1.50174	7.86698	low_tumor_BrM
MDM	LAU_BrM_109	-0.387959	0.280227	-1.67101	5.3877	low_tumor_BrM
MDM	LAU_BrM_110	4.10213	7.16268	-0.102408	7.59069	low_tumor_BrM
MG	LAU_BrM_110	3.00219	7.43808	1.18207	7.59069	low_tumor_BrM
MDM	LAU_BrM_112	8.36439	9.71344	5.38726	13.8492	high_tumor_BrM
MG	LAU_BrM_112	3.99685	8.67474	2.53763	13.8492	high_tumor_BrM
MDM	LAU_BrM_117	-2.31123	5.819	-2.31123	2.16751	low_tumor_BrM
MG	LAU_BrM_117	-2.31123	3.31448	-2.31123	2.16751	low_tumor_BrM
MDM	LAU_BrM_125	4.97961	3.81794	2.01132	6.2592	low_tumor_BrM
MG	LAU_BrM_125	1.65232	3.17427	-0.68557	6.2592	low_tumor_BrM
MDM	LAU_BrM_137	6.11335	8.15127	3.14952	3.67338	high_tumor_BrM
MG	LAU_BrM_137	-2.31123	-2.31123	1.55219	3.67338	high_tumor_BrM
MDM	LAU_BrM_138	4.51757	8.557	2.76319	16.2688	high_tumor_BrM
MG	LAU_BrM_138	2.45586	7.36084	2.26437	16.2688	high_tumor_BrM
MDM	LAU_BrM_32	3.83389	6.13942	2.09395	12.395	high_tumor_BrM
MG	LAU_BrM_32	3.1878	5.17113	-0.803974	12.395	high_tumor_BrM
MDM	LAU_BrM_33	8.92252	9.11457	4.62675	14.6757	high_tumor_BrM
MG	LAU_BrM_33	4.15173	7.5687	2.43378	14.6757	high_tumor_BrM
MDM	LAU_BrM_35	2.14949	6.3841	0.204459	31.8231	low_tumor_BrM
MG	LAU_BrM_35	-2.31123	5.34083	-2.31123	31.8231	low_tumor_BrM
MDM	LAU_BrM_39	1.81836	5.80752	0.0675456	14.1376	low_tumor_BrM
MG	LAU_BrM_39	1.66409	5.83796	-0.975719	14.1376	low_tumor_BrM
MDM	LAU_BrM_40	6.32647	8.62023	3.16018	11.0104	high_tumor_BrM
MG	LAU_BrM_40	5.94623	6.4555	2.20817	11.0104	high_tumor_BrM
MDM	LAU_BrM_47	1.24799	6.34836	0.0778051	3.58201	low_tumor_BrM
MG	LAU_BrM_47	-1.16988	6.10773	-0.235468	3.58201	low_tumor_BrM
MDM	LAU_BrM_50	7.17676	9.79999	5.22124	41.2168	high_tumor_BrM
MG	LAU_BrM_50	5.97181	7.77227	4.74726	41.2168	high_tumor_BrM
MDM	LAU_BrM_53	3.49022	5.67471	1.14274	3.38642	low_tumor_BrM
MG	LAU_BrM_53	0.481191	4.7397	0.210406	3.38642	low_tumor_BrM
MDM	LAU_BrM_82	-2.31123	1.35498	-2.31123	2.77581	low_tumor_BrM
MDM	LAU_BrM_92	-2.31123	7.51326	-2.31123	12.4955	high_tumor_BrM
MG	LAU_BrM_92	-2.31123	-1.26219	-2.31123	12.4955	high_tumor_BrM
MDM	LAU_BrM_96	3.48562	5.7317	0.0852414	16.209	low_tumor_BrM
MG	LAU_BrM_96	-2.31123	4.48867	-2.31123	16.209	low_tumor_BrM
MDM	GBM_19	3.38866	9.07831	4.54755	11.9005	low_tumor_Glioma
MG	GBM_19	1.30323	7.5423	2.5346	11.9005	low_tumor_Glioma
MDM	GBM_22	1.27976	4.67377	-0.00138242	12.2608	low_tumor_Glioma
MG	GBM_22	1.51269	4.57457	0.270242	12.2608	low_tumor_Glioma
MDM	GBM_23	3.31262	6.06502	1.1937	3.30902	low_tumor_Glioma
MG	GBM_23	0.0413568	4.11312	0.222821	3.30902	low_tumor_Glioma
MDM	LAU_GBM_67	3.00228	5.14125	-2.31123	5.76573	low_tumor_Glioma
MG	LAU_GBM_67	-2.31123	5.1582	1.1361	5.76573	low_tumor_Glioma
MDM	LAU_GBM_73	4.89532	4.14265	2.67001	19.514	low_tumor_Glioma
MG	LAU_GBM_73	1.8888	3.8981	3.98271	19.514	low_tumor_Glioma
MDM	LAU_GBM_79	2.6675	4.96147	-1.5891	13.8172	low_tumor_Glioma
MG	LAU_GBM_79	-0.730644	4.0631	0.185862	13.8172	low_tumor_Glioma
MDM	LAU_GBM_93	3.41678	6.25714	0.993077	5.80915	low_tumor_Glioma
MG	LAU_GBM_93	2.27518	5.70165	-0.355908	5.80915	low_tumor_Glioma
MDM	LAU_GBM_94	1.28655	7.4767	1.04716	5.43421	low_tumor_Glioma
MG	LAU_GBM_94	2.31478	7.23126	1.09546	5.43421	low_tumor_Glioma
MDM	LAU_GBM_95	-2.31123	5.52131	-0.874879	1.24187	low_tumor_Glioma
MG	LAU_GBM_95	-2.31123	3.38697	-2.31123	1.24187	low_tumor_Glioma
MDM	LAU_GBM_96	3.12542	8.20818	0.799705	NA	low_tumor_Glioma
MG	LAU_GBM_96	-2.31123	7.89515	-1.15523	NA	low_tumor_Glioma
MDM	LAU_BrM_58	-2.31123	-0.798524	-2.31123	9.73089	low_tumor_BrM
MG	LAU_BrM_58	-2.31123	1.15737	-0.496664	9.73089	low_tumor_BrM
MDM	LAU_BrM_61	1.52242	7.04177	1.3168	4.24637	low_tumor_BrM
MG	LAU_BrM_61	0.264005	3.81681	-0.319981	4.24637	low_tumor_BrM
MDM	LAU_BrM_62	4.37979	8.51095	2.1833	15.9717	low_tumor_BrM
MG	LAU_BrM_62	2.80774	8.15855	2.05492	15.9717	low_tumor_BrM
MDM	LAU_GBM_86	1.64122	2.75305	-1.31216	0.548697	low_tumor_Glioma
MG	LAU_GBM_86	0.171518	4.32129	-2.31123	0.548697	low_tumor_Glioma
MDM	LAU_GBM_88	0.564089	7.46498	1.76294	3.57345	low_tumor_Glioma
MG	LAU_GBM_88	-0.318373	6.35733	0.606494	3.57345	low_tumor_Glioma
MDM	LAU_BrM_65	6.2065	10.371	5.47353	16.4061	low_tumor_BrM
MG	LAU_BrM_65	2.60254	7.299	-0.00721411	16.4061	low_tumor_BrM
MDM	LAU_BrM_68	2.5004	7.13167	1.32984	6.75611	low_tumor_BrM
MG	LAU_BrM_68	0.760819	7.40099	-2.31123	6.75611	low_tumor_BrM
MDM	LAU_BrM_74	3.41525	7.68181	4.8243	4.94918	low_tumor_BrM
MG	LAU_BrM_74	-1.71073	6.40011	1.37511	4.94918	low_tumor_BrM
MDM	LAU_GBM_89	-0.839886	5.22304	1.3353	13.6109	low_tumor_Glioma
MG	LAU_GBM_89	-1.10936	3.91156	-2.31123	13.6109	low_tumor_Glioma

## Sheet: Figure 5h
Figure 5H - Glioma
cntr	0	0	0	0.4	0.25	0	1.39
Iso	0	0	0.13	0.59	0.17	0.87	0.84
aPD1	1.14	0.25	0	0.65	0.78	0.86	0.99
Figure 5H - BrM
cntr	0.58	2.04	0.86	0	0.81	0.9	3.42	2.44	1.89	1.79
Iso	1.78	2.5	0	0.28	1.22	0.55	2.04	0.89	1.24	1.35
aPD1	9.6	1.59	1.23	0.2	1.73	0.38	7.93	1.69	1.73	5.78

## Sheet: Figure 5i
Figure 5I
Proliferating
assignment	cntr	Iso	aPD1
BrM pTRT-low	0.58	1.78	9.6
BrM pTRT-high	3.42	2.04	7.93
BrM pTRT-high	1.79	1.35	5.78
Non proliferating
assignment	cntr	Iso	aPD1
BrM pTRT-low	2.04	2.5	1.59
BrM pTRT-low	0.86	0.01	1.23
BrM pTRT-low	0	0.28	0.2
BrM pTRT-low	0.9	0.55	0.38
BrM pTRT-low	1.89	1.24	1.73
Glioma	0	0	1.14
Glioma	0	0	0.25
Glioma	0	0.13	0
Glioma	0.4	0.59	0.65
Glioma	0.25	0.17	0.78
Glioma	0	0.87	0.86
Glioma	1.39	0.84	0.99
