# Supplementary material for: Phenotypic diversity of T cells in human primary and metastatic brain tumors revealed by multiomic interrogation
Source: Nat Cancer. 2023 May 22;4(6):908–24. doi: 10.1038/s43018-023-00566-3 (PMC10293012; doi:10.1038/s43018-023-00566-3)
Supplement: Source Data Fig. 6 — Statistical source data. [file 43018_2023_566_MOESM8_ESM.xlsx]

## Sheet: Figure 6a
Graph downloaded from http://cancer-pku.cn:3838/PanC_T/ on 05.03.2022

## Sheet: Figure 6d
Figure 6D
CXCL13	CD39	GZMB	ICOS	CD25	HLA-DR	CD69	CD103	PD-1	CD45RO	CD161	TIM3	CD38	CD28	Ki67	GZMK	CCR7	CD127	T-BET
0.420756	0.293073	0.427491	0.692279	0.548499	0.290629	0.309731	0.0835641	0.42224	0.758337	0.641084	0.424628	0.363185	0.898662	0.277588	0.428522	0.434945	0.869947	0.5986
0.389743	0.326515	0.434766	0.666579	0.576429	0.225332	0.258126	0.0634839	0.250475	0.20302	0.520397	0.494863	0.431019	0.83522	0.283898	0.427647	0.89431	0.832849	0.502387
0.390592	0.366862	0.436337	0.656504	0.30826	0.348121	0.382227	0.0742822	0.49267	0.720085	0.287494	0.473422	0.378425	0.81325	0.262645	0.764937	0.360354	0.755745	0.629722
0.413348	0.338101	0.452093	0.712083	0.651301	0.425868	0.734694	0.758731	0.666306	0.702537	0.655414	0.506042	0.496314	0.703472	0.182348	0.353635	0.280652	0.760421	0.639367
0.487905	0.653632	0.583675	0.673644	0.51069	0.84113	0.738012	0.114841	0.656367	0.765773	0.631227	0.503956	0.748914	0.765442	0.334804	0.521759	0.679987	0.611952	0.679696
0.384726	0.363314	0.677407	0.676609	0.427991	0.534958	0.635285	0.134255	0.641426	0.756307	0.534618	0.442624	0.614679	0.735284	0.231723	0.687316	0.267852	0.307217	0.623524
0.354068	0.256896	0.809322	0.649953	0.578506	0.35885	0.275685	0.0652784	0.349591	0.358696	0.548157	0.421133	0.420278	0.618146	0.298922	0.410165	0.260893	0.501076	0.770911
0.356907	0.317565	0.324632	0.478944	0.638381	0.348465	0.291911	0.0658331	0.317684	0.309033	0.504567	0.432068	0.360851	0.596367	0.277134	0.288592	0.276071	0.501059	0.475994
0.661791	0.826455	0.562597	0.770235	0.577529	0.615152	0.760851	0.805716	0.804322	0.820926	0.666692	0.795878	0.797105	0.714612	0.272576	0.356912	0.208602	0.324845	0.675569
0.346643	0.294702	0.772074	0.581397	0.607856	0.364367	0.282163	0.0685551	0.329747	0.320415	0.54058	0.406761	0.442945	0.121281	0.293971	0.372694	0.267894	0.472541	0.74564
0.436532	0.526027	0.634067	0.763255	0.365337	0.855691	0.312636	0.102807	0.636225	0.807811	0.568976	0.453949	0.846719	0.833913	1	0.567894	0.228105	0.462437	0.71451
0.460227	0.64524	0.640295	0.645578	0.544834	0.608942	0.748413	0.640567	0.685391	0.742909	0.581292	0.597852	0.807812	0.0811752	0.291727	0.477064	0.254517	0.361449	0.679888

## Sheet: Figure 6e
Figure 6E
sample ID	Freq
BC155_tumor	7.86667
BC156_tumor	0.8
BC157_tumor	0.466667
BC158_tumor	1.12721
BC159_tumor	3.07918
BC160_tumor	41.6
BC162_tumor	3.9461
BC163_tumor	4.03587
BC164_tumor	11.9333
BC165_tumor	5
BC166_tumor	1.13333
BRM110_tumor	5.73333
BRM113_tumor	30.3333
BRM119_tumor	8.32138
BRM125_tumor	5.2
BRM133_tumor	36.4667
BRM138_tumor	51.3333
BRM141_tumor	62.2
BRM143_tumor	31.2
BRM144_tumor	1.74216
BRM151_tumor	5.55556
BRM154_tumor	8.55895
BrM156_tumor	47.0667
BRM158_tumor	3.13333
GBM136_tumor	3.65449
GBM138_tumor	2.31884
GBM141_tumor	1.5544
GBM143_tumor	4.33213
GBM149_tumor	6.93333
GBM155_tumor	0.293255
GBM157_tumor	7.86667
GBM160_tumor	9.2832
GBM165_tumor	4.22535
GBM176_tumor	0.41841
GBM178_tumor	7.13333
GBM181_tumor	2.61194
LC104_tumor	29.2667
LC106_tumor	35.8
LC110_tumor	12.5333
LC114_tumor	38.825
LC119_tumor	58.2667
LC142_tumor	44.0667
LC145_tumor	0.866667
LC147_tumor	33.6667
LC161_tumor	3.66667
LC164_tumor	25.7048
LC165_tumor	29.6
LC167_tumor	13.1333
LC168_tumor	23.9333
LC181_tumor	20.3333
LC182_tumor	69.8
LC183_tumor	26.7333
LC188_tumor	18.4667
LC192_tumor	30.8
LC193_tumor	47.8
LC196_tumor	56.6
LC207_tumor	48.0667
LC227_tumor	0.933333
LC236_tumor	1.2
LC60_tumor	3.73333
LC62_tumor	57.3333
LC71_tumor	8.19828
LC73_tumor	22.452
LC85_tumor	40.1333
LC86_tumor	26.0667
LC94_tumor	7.13333
LC99_tumor	3

## Sheet: Figure 6f
Figure 6F
cluster_id	sample_id	Freq	condition
1	BC155_tumor	15.7333	BC_tumor
2	BC155_tumor	0.866667	BC_tumor
3	BC155_tumor	6.66667	BC_tumor
4	BC155_tumor	20.8667	BC_tumor
5	BC155_tumor	4.4	BC_tumor
6	BC155_tumor	26.8	BC_tumor
7	BC155_tumor	3.93333	BC_tumor
8	BC155_tumor	3.4	BC_tumor
9	BC155_tumor	7.86667	BC_tumor
10	BC155_tumor	3.86667	BC_tumor
11	BC155_tumor	1.46667	BC_tumor
12	BC155_tumor	4.13333	BC_tumor
1	BC156_tumor	15.8667	BC_tumor
2	BC156_tumor	0.733333	BC_tumor
3	BC156_tumor	18.7333	BC_tumor
4	BC156_tumor	24.1333	BC_tumor
5	BC156_tumor	0.533333	BC_tumor
6	BC156_tumor	15.1333	BC_tumor
7	BC156_tumor	11.6	BC_tumor
8	BC156_tumor	6.2	BC_tumor
9	BC156_tumor	0.8	BC_tumor
10	BC156_tumor	5.53333	BC_tumor
11	BC156_tumor	0.0666667	BC_tumor
12	BC156_tumor	0.666667	BC_tumor
1	BC157_tumor	17.5333	BC_tumor
2	BC157_tumor	3.33333	BC_tumor
3	BC157_tumor	16.4667	BC_tumor
4	BC157_tumor	18.8	BC_tumor
5	BC157_tumor	0.733333	BC_tumor
6	BC157_tumor	23.6667	BC_tumor
7	BC157_tumor	11.6667	BC_tumor
8	BC157_tumor	0.8	BC_tumor
9	BC157_tumor	0.466667	BC_tumor
10	BC157_tumor	2.66667	BC_tumor
11	BC157_tumor	0.266667	BC_tumor
12	BC157_tumor	3.6	BC_tumor
1	BC158_tumor	20.934	BC_tumor
2	BC158_tumor	1.28824	BC_tumor
3	BC158_tumor	16.4251	BC_tumor
4	BC158_tumor	9.50081	BC_tumor
5	BC158_tumor	0.161031	BC_tumor
6	BC158_tumor	9.82287	BC_tumor
7	BC158_tumor	25.6039	BC_tumor
8	BC158_tumor	3.86473	BC_tumor
9	BC158_tumor	1.12721	BC_tumor
10	BC158_tumor	9.33977	BC_tumor
11	BC158_tumor	0.805153	BC_tumor
12	BC158_tumor	1.12721	BC_tumor
1	BC159_tumor	10.1173	BC_tumor
2	BC159_tumor	2.49267	BC_tumor
3	BC159_tumor	5.13196	BC_tumor
4	BC159_tumor	4.10557	BC_tumor
5	BC159_tumor	3.07918	BC_tumor
6	BC159_tumor	12.9032	BC_tumor
7	BC159_tumor	40.4692	BC_tumor
8	BC159_tumor	3.95894	BC_tumor
9	BC159_tumor	3.07918	BC_tumor
10	BC159_tumor	10.4106	BC_tumor
11	BC159_tumor	2.93255	BC_tumor
12	BC159_tumor	1.31965	BC_tumor
1	BC160_tumor	22.5333	BC_tumor
2	BC160_tumor	2.33333	BC_tumor
3	BC160_tumor	9.66667	BC_tumor
4	BC160_tumor	3.6	BC_tumor
5	BC160_tumor	1.26667	BC_tumor
6	BC160_tumor	11	BC_tumor
7	BC160_tumor	2.8	BC_tumor
8	BC160_tumor	1.46667	BC_tumor
9	BC160_tumor	41.6	BC_tumor
10	BC160_tumor	1.2	BC_tumor
11	BC160_tumor	1.2	BC_tumor
12	BC160_tumor	1.33333	BC_tumor
1	BC162_tumor	21.078	BC_tumor
2	BC162_tumor	1.2512	BC_tumor
3	BC162_tumor	34.4562	BC_tumor
4	BC162_tumor	12.6083	BC_tumor
5	BC162_tumor	0.577478	BC_tumor
6	BC162_tumor	13.7632	BC_tumor
7	BC162_tumor	6.06352	BC_tumor
8	BC162_tumor	1.92493	BC_tumor
9	BC162_tumor	3.9461	BC_tumor
10	BC162_tumor	2.21367	BC_tumor
11	BC162_tumor	1.92493	BC_tumor
12	BC162_tumor	0.192493	BC_tumor
1	BC163_tumor	8.81913	BC_tumor
2	BC163_tumor	0.597907	BC_tumor
3	BC163_tumor	13.9013	BC_tumor
4	BC163_tumor	8.07175	BC_tumor
5	BC163_tumor	4.33483	BC_tumor
6	BC163_tumor	42.7504	BC_tumor
7	BC163_tumor	9.71599	BC_tumor
8	BC163_tumor	0	BC_tumor
9	BC163_tumor	4.03587	BC_tumor
10	BC163_tumor	1.04634	BC_tumor
11	BC163_tumor	1.49477	BC_tumor
12	BC163_tumor	5.23169	BC_tumor
1	BC164_tumor	15.6	BC_tumor
2	BC164_tumor	0.8	BC_tumor
3	BC164_tumor	24.9333	BC_tumor
4	BC164_tumor	5.93333	BC_tumor
5	BC164_tumor	1.46667	BC_tumor
6	BC164_tumor	20.4667	BC_tumor
7	BC164_tumor	7.8	BC_tumor
8	BC164_tumor	0.8	BC_tumor
9	BC164_tumor	11.9333	BC_tumor
10	BC164_tumor	2.33333	BC_tumor
11	BC164_tumor	4.6	BC_tumor
12	BC164_tumor	3.33333	BC_tumor
1	BC165_tumor	28.6667	BC_tumor
2	BC165_tumor	2.66667	BC_tumor
3	BC165_tumor	46.4	BC_tumor
4	BC165_tumor	1.8	BC_tumor
5	BC165_tumor	0.4	BC_tumor
6	BC165_tumor	7.46667	BC_tumor
7	BC165_tumor	3.66667	BC_tumor
8	BC165_tumor	1.06667	BC_tumor
9	BC165_tumor	5	BC_tumor
10	BC165_tumor	0.866667	BC_tumor
11	BC165_tumor	1.13333	BC_tumor
12	BC165_tumor	0.866667	BC_tumor
1	BC166_tumor	11.2	BC_tumor
2	BC166_tumor	2	BC_tumor
3	BC166_tumor	17.0667	BC_tumor
4	BC166_tumor	34.2667	BC_tumor
5	BC166_tumor	0.0666667	BC_tumor
6	BC166_tumor	10.7333	BC_tumor
7	BC166_tumor	9.93333	BC_tumor
8	BC166_tumor	2.8	BC_tumor
9	BC166_tumor	1.13333	BC_tumor
10	BC166_tumor	7.86667	BC_tumor
11	BC166_tumor	0.4	BC_tumor
12	BC166_tumor	2.53333	BC_tumor
1	BRM110_tumor	20.9333	BrM_tumor
2	BRM110_tumor	6.06667	BrM_tumor
3	BRM110_tumor	8.53333	BrM_tumor
4	BRM110_tumor	2.66667	BrM_tumor
5	BRM110_tumor	1.93333	BrM_tumor
6	BRM110_tumor	15.4	BrM_tumor
7	BRM110_tumor	27.6667	BrM_tumor
8	BRM110_tumor	1.53333	BrM_tumor
9	BRM110_tumor	5.73333	BrM_tumor
10	BRM110_tumor	7.53333	BrM_tumor
11	BRM110_tumor	0.6	BrM_tumor
12	BRM110_tumor	1.4	BrM_tumor
1	BRM113_tumor	21.8667	BrM_tumor
2	BRM113_tumor	2.46667	BrM_tumor
3	BRM113_tumor	19.2	BrM_tumor
4	BRM113_tumor	0.6	BrM_tumor
5	BRM113_tumor	0.266667	BrM_tumor
6	BRM113_tumor	13.3333	BrM_tumor
7	BRM113_tumor	3.2	BrM_tumor
8	BRM113_tumor	0.8	BrM_tumor
9	BRM113_tumor	30.3333	BrM_tumor
10	BRM113_tumor	1	BrM_tumor
11	BRM113_tumor	0.666667	BrM_tumor
12	BRM113_tumor	6.26667	BrM_tumor
1	BRM119_tumor	29.8422	BrM_tumor
2	BRM119_tumor	4.30416	BrM_tumor
3	BRM119_tumor	6.1693	BrM_tumor
4	BRM119_tumor	4.30416	BrM_tumor
5	BRM119_tumor	3.87374	BrM_tumor
6	BRM119_tumor	24.8207	BrM_tumor
7	BRM119_tumor	9.32568	BrM_tumor
8	BRM119_tumor	4.5911	BrM_tumor
9	BRM119_tumor	8.32138	BrM_tumor
10	BRM119_tumor	2.86944	BrM_tumor
11	BRM119_tumor	0.143472	BrM_tumor
12	BRM119_tumor	1.43472	BrM_tumor
1	BRM125_tumor	33.6	BrM_tumor
2	BRM125_tumor	3.93333	BrM_tumor
3	BRM125_tumor	12.5333	BrM_tumor
4	BRM125_tumor	11.8667	BrM_tumor
5	BRM125_tumor	4.86667	BrM_tumor
6	BRM125_tumor	21.8	BrM_tumor
7	BRM125_tumor	3.4	BrM_tumor
8	BRM125_tumor	0.333333	BrM_tumor
9	BRM125_tumor	5.2	BrM_tumor
10	BRM125_tumor	0.866667	BrM_tumor
11	BRM125_tumor	0.4	BrM_tumor
12	BRM125_tumor	1.2	BrM_tumor
1	BRM133_tumor	20.2667	BrM_tumor
2	BRM133_tumor	2	BrM_tumor
3	BRM133_tumor	9.13333	BrM_tumor
4	BRM133_tumor	5.26667	BrM_tumor
5	BRM133_tumor	1.26667	BrM_tumor
6	BRM133_tumor	9.93333	BrM_tumor
7	BRM133_tumor	5.8	BrM_tumor
8	BRM133_tumor	1.53333	BrM_tumor
9	BRM133_tumor	36.4667	BrM_tumor
10	BRM133_tumor	0.6	BrM_tumor
11	BRM133_tumor	0.8	BrM_tumor
12	BRM133_tumor	6.93333	BrM_tumor
1	BRM138_tumor	2.53333	BrM_tumor
2	BRM138_tumor	0.533333	BrM_tumor
3	BRM138_tumor	1.2	BrM_tumor
4	BRM138_tumor	3.26667	BrM_tumor
5	BRM138_tumor	2.2	BrM_tumor
6	BRM138_tumor	15.1333	BrM_tumor
7	BRM138_tumor	3.86667	BrM_tumor
8	BRM138_tumor	0.6	BrM_tumor
9	BRM138_tumor	51.3333	BrM_tumor
10	BRM138_tumor	0.866667	BrM_tumor
11	BRM138_tumor	0.4	BrM_tumor
12	BRM138_tumor	18.0667	BrM_tumor
1	BRM141_tumor	6.46667	BrM_tumor
2	BRM141_tumor	0.133333	BrM_tumor
3	BRM141_tumor	4.86667	BrM_tumor
4	BRM141_tumor	1.6	BrM_tumor
5	BRM141_tumor	1.8	BrM_tumor
6	BRM141_tumor	13.5333	BrM_tumor
7	BRM141_tumor	0.866667	BrM_tumor
8	BRM141_tumor	0.466667	BrM_tumor
9	BRM141_tumor	62.2	BrM_tumor
10	BRM141_tumor	0.2	BrM_tumor
11	BRM141_tumor	0.2	BrM_tumor
12	BRM141_tumor	7.66667	BrM_tumor
1	BRM143_tumor	17.3333	BrM_tumor
2	BRM143_tumor	6.06667	BrM_tumor
3	BRM143_tumor	20.6	BrM_tumor
4	BRM143_tumor	2.86667	BrM_tumor
5	BRM143_tumor	4.4	BrM_tumor
6	BRM143_tumor	6.6	BrM_tumor
7	BRM143_tumor	3.73333	BrM_tumor
8	BRM143_tumor	2.4	BrM_tumor
9	BRM143_tumor	31.2	BrM_tumor
10	BRM143_tumor	0.866667	BrM_tumor
11	BRM143_tumor	0.8	BrM_tumor
12	BRM143_tumor	3.13333	BrM_tumor
1	BRM144_tumor	21.6028	BrM_tumor
2	BRM144_tumor	15.6794	BrM_tumor
3	BRM144_tumor	6.62021	BrM_tumor
4	BRM144_tumor	11.8467	BrM_tumor
5	BRM144_tumor	4.87805	BrM_tumor
6	BRM144_tumor	10.8014	BrM_tumor
7	BRM144_tumor	11.4983	BrM_tumor
8	BRM144_tumor	3.13589	BrM_tumor
9	BRM144_tumor	1.74216	BrM_tumor
10	BRM144_tumor	6.62021	BrM_tumor
11	BRM144_tumor	1.39373	BrM_tumor
12	BRM144_tumor	4.18118	BrM_tumor
1	BRM151_tumor	22.8758	BrM_tumor
2	BRM151_tumor	2.94118	BrM_tumor
3	BRM151_tumor	9.15033	BrM_tumor
4	BRM151_tumor	8.33333	BrM_tumor
5	BRM151_tumor	0.653595	BrM_tumor
6	BRM151_tumor	14.7059	BrM_tumor
7	BRM151_tumor	20.7516	BrM_tumor
8	BRM151_tumor	5.39216	BrM_tumor
9	BRM151_tumor	5.55556	BrM_tumor
10	BRM151_tumor	8.00654	BrM_tumor
11	BRM151_tumor	0.490196	BrM_tumor
12	BRM151_tumor	1.14379	BrM_tumor
1	BRM154_tumor	23.5808	BrM_tumor
2	BRM154_tumor	1.48472	BrM_tumor
3	BRM154_tumor	8.64629	BrM_tumor
4	BRM154_tumor	11.7031	BrM_tumor
5	BRM154_tumor	3.23144	BrM_tumor
6	BRM154_tumor	26.9869	BrM_tumor
7	BRM154_tumor	3.66812	BrM_tumor
8	BRM154_tumor	2.70742	BrM_tumor
9	BRM154_tumor	8.55895	BrM_tumor
10	BRM154_tumor	3.58079	BrM_tumor
11	BRM154_tumor	2.09607	BrM_tumor
12	BRM154_tumor	3.75546	BrM_tumor
1	BrM156_tumor	14.2667	BrM_tumor
2	BrM156_tumor	1.33333	BrM_tumor
3	BrM156_tumor	5.33333	BrM_tumor
4	BrM156_tumor	5	BrM_tumor
5	BrM156_tumor	1.53333	BrM_tumor
6	BrM156_tumor	12.4	BrM_tumor
7	BrM156_tumor	2.86667	BrM_tumor
8	BrM156_tumor	0.6	BrM_tumor
9	BrM156_tumor	47.0667	BrM_tumor
10	BrM156_tumor	0.866667	BrM_tumor
11	BrM156_tumor	1	BrM_tumor
12	BrM156_tumor	7.73333	BrM_tumor
1	BRM158_tumor	14.2	BrM_tumor
2	BRM158_tumor	6.6	BrM_tumor
3	BRM158_tumor	2.2	BrM_tumor
4	BRM158_tumor	2.93333	BrM_tumor
5	BRM158_tumor	1.73333	BrM_tumor
6	BRM158_tumor	4.86667	BrM_tumor
7	BRM158_tumor	40.1333	BrM_tumor
8	BRM158_tumor	12.3333	BrM_tumor
9	BRM158_tumor	3.13333	BrM_tumor
10	BRM158_tumor	10.9333	BrM_tumor
11	BRM158_tumor	0.333333	BrM_tumor
12	BRM158_tumor	0.6	BrM_tumor
1	GBM136_tumor	12.2924	glioma_tumor
2	GBM136_tumor	1.99336	glioma_tumor
3	GBM136_tumor	4.31894	glioma_tumor
4	GBM136_tumor	1.3289	glioma_tumor
5	GBM136_tumor	6.64452	glioma_tumor
6	GBM136_tumor	26.5781	glioma_tumor
7	GBM136_tumor	26.5781	glioma_tumor
8	GBM136_tumor	2.65781	glioma_tumor
9	GBM136_tumor	3.65449	glioma_tumor
10	GBM136_tumor	6.97674	glioma_tumor
11	GBM136_tumor	1.99336	glioma_tumor
12	GBM136_tumor	4.98339	glioma_tumor
1	GBM138_tumor	17.6812	glioma_tumor
2	GBM138_tumor	14.4928	glioma_tumor
3	GBM138_tumor	5.50725	glioma_tumor
4	GBM138_tumor	23.1884	glioma_tumor
5	GBM138_tumor	2.31884	glioma_tumor
6	GBM138_tumor	15.6522	glioma_tumor
7	GBM138_tumor	9.56522	glioma_tumor
8	GBM138_tumor	0.57971	glioma_tumor
9	GBM138_tumor	2.31884	glioma_tumor
10	GBM138_tumor	2.89855	glioma_tumor
11	GBM138_tumor	1.73913	glioma_tumor
12	GBM138_tumor	4.05797	glioma_tumor
1	GBM141_tumor	17.6166	glioma_tumor
2	GBM141_tumor	7.12435	glioma_tumor
3	GBM141_tumor	9.32642	glioma_tumor
4	GBM141_tumor	8.29016	glioma_tumor
5	GBM141_tumor	3.23834	glioma_tumor
6	GBM141_tumor	21.8912	glioma_tumor
7	GBM141_tumor	16.1917	glioma_tumor
8	GBM141_tumor	4.66321	glioma_tumor
9	GBM141_tumor	1.5544	glioma_tumor
10	GBM141_tumor	6.73575	glioma_tumor
11	GBM141_tumor	0	glioma_tumor
12	GBM141_tumor	3.36788	glioma_tumor
1	GBM143_tumor	18.231	glioma_tumor
2	GBM143_tumor	3.4296	glioma_tumor
3	GBM143_tumor	8.48375	glioma_tumor
4	GBM143_tumor	11.9134	glioma_tumor
5	GBM143_tumor	2.34657	glioma_tumor
6	GBM143_tumor	29.7834	glioma_tumor
7	GBM143_tumor	7.58123	glioma_tumor
8	GBM143_tumor	1.80505	glioma_tumor
9	GBM143_tumor	4.33213	glioma_tumor
10	GBM143_tumor	3.4296	glioma_tumor
11	GBM143_tumor	0.361011	glioma_tumor
12	GBM143_tumor	8.30325	glioma_tumor
1	GBM149_tumor	7.8	glioma_tumor
2	GBM149_tumor	2.33333	glioma_tumor
3	GBM149_tumor	4.73333	glioma_tumor
4	GBM149_tumor	3.6	glioma_tumor
5	GBM149_tumor	33.5333	glioma_tumor
6	GBM149_tumor	18.4	glioma_tumor
7	GBM149_tumor	10.6667	glioma_tumor
8	GBM149_tumor	0.4	glioma_tumor
9	GBM149_tumor	6.93333	glioma_tumor
10	GBM149_tumor	2.6	glioma_tumor
11	GBM149_tumor	2.6	glioma_tumor
12	GBM149_tumor	6.4	glioma_tumor
1	GBM155_tumor	19.7947	glioma_tumor
2	GBM155_tumor	19.9413	glioma_tumor
3	GBM155_tumor	9.09091	glioma_tumor
4	GBM155_tumor	6.01173	glioma_tumor
5	GBM155_tumor	1.6129	glioma_tumor
6	GBM155_tumor	3.95894	glioma_tumor
7	GBM155_tumor	23.9003	glioma_tumor
8	GBM155_tumor	4.69208	glioma_tumor
9	GBM155_tumor	0.293255	glioma_tumor
10	GBM155_tumor	9.38416	glioma_tumor
11	GBM155_tumor	0.293255	glioma_tumor
12	GBM155_tumor	1.02639	glioma_tumor
1	GBM157_tumor	13.6667	glioma_tumor
2	GBM157_tumor	1.13333	glioma_tumor
3	GBM157_tumor	4.53333	glioma_tumor
4	GBM157_tumor	2.66667	glioma_tumor
5	GBM157_tumor	14.6667	glioma_tumor
6	GBM157_tumor	16.6667	glioma_tumor
7	GBM157_tumor	25.5333	glioma_tumor
8	GBM157_tumor	4.6	glioma_tumor
9	GBM157_tumor	7.86667	glioma_tumor
10	GBM157_tumor	5	glioma_tumor
11	GBM157_tumor	1	glioma_tumor
12	GBM157_tumor	2.66667	glioma_tumor
1	GBM160_tumor	9.75323	glioma_tumor
2	GBM160_tumor	3.52526	glioma_tumor
3	GBM160_tumor	2.35018	glioma_tumor
4	GBM160_tumor	5.75793	glioma_tumor
5	GBM160_tumor	47.121	glioma_tumor
6	GBM160_tumor	8.69565	glioma_tumor
7	GBM160_tumor	2.11516	glioma_tumor
8	GBM160_tumor	0.587544	glioma_tumor
9	GBM160_tumor	9.2832	glioma_tumor
10	GBM160_tumor	2.23267	glioma_tumor
11	GBM160_tumor	0.117509	glioma_tumor
12	GBM160_tumor	8.46063	glioma_tumor
1	GBM165_tumor	15.1088	glioma_tumor
2	GBM165_tumor	0.896287	glioma_tumor
3	GBM165_tumor	13.4443	glioma_tumor
4	GBM165_tumor	6.27401	glioma_tumor
5	GBM165_tumor	6.14597	glioma_tumor
6	GBM165_tumor	38.4123	glioma_tumor
7	GBM165_tumor	9.09091	glioma_tumor
8	GBM165_tumor	1.02433	glioma_tumor
9	GBM165_tumor	4.22535	glioma_tumor
10	GBM165_tumor	1.40845	glioma_tumor
11	GBM165_tumor	1.66453	glioma_tumor
12	GBM165_tumor	2.30474	glioma_tumor
1	GBM176_tumor	18.8285	glioma_tumor
2	GBM176_tumor	13.3891	glioma_tumor
3	GBM176_tumor	5.02092	glioma_tumor
4	GBM176_tumor	10.0418	glioma_tumor
5	GBM176_tumor	0.83682	glioma_tumor
6	GBM176_tumor	6.27615	glioma_tumor
7	GBM176_tumor	18.8285	glioma_tumor
8	GBM176_tumor	11.2971	glioma_tumor
9	GBM176_tumor	0.41841	glioma_tumor
10	GBM176_tumor	11.2971	glioma_tumor
11	GBM176_tumor	0	glioma_tumor
12	GBM176_tumor	3.76569	glioma_tumor
1	GBM178_tumor	18.6667	glioma_tumor
2	GBM178_tumor	3.13333	glioma_tumor
3	GBM178_tumor	14	glioma_tumor
4	GBM178_tumor	5.26667	glioma_tumor
5	GBM178_tumor	9	glioma_tumor
6	GBM178_tumor	27.0667	glioma_tumor
7	GBM178_tumor	8.73333	glioma_tumor
8	GBM178_tumor	1.93333	glioma_tumor
9	GBM178_tumor	7.13333	glioma_tumor
10	GBM178_tumor	2.4	glioma_tumor
11	GBM178_tumor	1.53333	glioma_tumor
12	GBM178_tumor	1.13333	glioma_tumor
1	GBM181_tumor	19.0299	glioma_tumor
2	GBM181_tumor	1.1194	glioma_tumor
3	GBM181_tumor	13.4328	glioma_tumor
4	GBM181_tumor	13.0597	glioma_tumor
5	GBM181_tumor	13.4328	glioma_tumor
6	GBM181_tumor	16.791	glioma_tumor
7	GBM181_tumor	9.32836	glioma_tumor
8	GBM181_tumor	1.86567	glioma_tumor
9	GBM181_tumor	2.61194	glioma_tumor
10	GBM181_tumor	4.10448	glioma_tumor
11	GBM181_tumor	0.373134	glioma_tumor
12	GBM181_tumor	4.85075	glioma_tumor
1	LC104_tumor	18.6667	NSCLC_tumor
2	LC104_tumor	0.8	NSCLC_tumor
3	LC104_tumor	1.86667	NSCLC_tumor
4	LC104_tumor	21.8667	NSCLC_tumor
5	LC104_tumor	0.0666667	NSCLC_tumor
6	LC104_tumor	15.6667	NSCLC_tumor
7	LC104_tumor	5.93333	NSCLC_tumor
8	LC104_tumor	3.4	NSCLC_tumor
9	LC104_tumor	29.2667	NSCLC_tumor
10	LC104_tumor	1	NSCLC_tumor
11	LC104_tumor	0.0666667	NSCLC_tumor
12	LC104_tumor	1.4	NSCLC_tumor
1	LC106_tumor	6.66667	NSCLC_tumor
2	LC106_tumor	1.46667	NSCLC_tumor
3	LC106_tumor	1.26667	NSCLC_tumor
4	LC106_tumor	19.9333	NSCLC_tumor
5	LC106_tumor	0.2	NSCLC_tumor
6	LC106_tumor	14.0667	NSCLC_tumor
7	LC106_tumor	4.8	NSCLC_tumor
8	LC106_tumor	1.06667	NSCLC_tumor
9	LC106_tumor	35.8	NSCLC_tumor
10	LC106_tumor	2.06667	NSCLC_tumor
11	LC106_tumor	0.333333	NSCLC_tumor
12	LC106_tumor	12.3333	NSCLC_tumor
1	LC110_tumor	7.6	NSCLC_tumor
2	LC110_tumor	0.0666667	NSCLC_tumor
3	LC110_tumor	1.6	NSCLC_tumor
4	LC110_tumor	45.7333	NSCLC_tumor
5	LC110_tumor	0	NSCLC_tumor
6	LC110_tumor	14.2	NSCLC_tumor
7	LC110_tumor	13.5333	NSCLC_tumor
8	LC110_tumor	2.2	NSCLC_tumor
9	LC110_tumor	12.5333	NSCLC_tumor
10	LC110_tumor	2.33333	NSCLC_tumor
11	LC110_tumor	0	NSCLC_tumor
12	LC110_tumor	0.2	NSCLC_tumor
1	LC114_tumor	10.6003	NSCLC_tumor
2	LC114_tumor	2.55428	NSCLC_tumor
3	LC114_tumor	3.44828	NSCLC_tumor
4	LC114_tumor	4.08685	NSCLC_tumor
5	LC114_tumor	0	NSCLC_tumor
6	LC114_tumor	21.0728	NSCLC_tumor
7	LC114_tumor	11.2388	NSCLC_tumor
8	LC114_tumor	0.766284	NSCLC_tumor
9	LC114_tumor	38.825	NSCLC_tumor
10	LC114_tumor	3.06513	NSCLC_tumor
11	LC114_tumor	0.255428	NSCLC_tumor
12	LC114_tumor	4.08685	NSCLC_tumor
1	LC119_tumor	2.46667	NSCLC_tumor
2	LC119_tumor	0.0666667	NSCLC_tumor
3	LC119_tumor	1.4	NSCLC_tumor
4	LC119_tumor	1.33333	NSCLC_tumor
5	LC119_tumor	0.466667	NSCLC_tumor
6	LC119_tumor	20	NSCLC_tumor
7	LC119_tumor	1.8	NSCLC_tumor
8	LC119_tumor	0.133333	NSCLC_tumor
9	LC119_tumor	58.2667	NSCLC_tumor
10	LC119_tumor	0.533333	NSCLC_tumor
11	LC119_tumor	2.46667	NSCLC_tumor
12	LC119_tumor	11.0667	NSCLC_tumor
1	LC142_tumor	9.46667	NSCLC_tumor
2	LC142_tumor	0.333333	NSCLC_tumor
3	LC142_tumor	5.26667	NSCLC_tumor
4	LC142_tumor	8.53333	NSCLC_tumor
5	LC142_tumor	0.466667	NSCLC_tumor
6	LC142_tumor	13.7333	NSCLC_tumor
7	LC142_tumor	12.7333	NSCLC_tumor
8	LC142_tumor	0.8	NSCLC_tumor
9	LC142_tumor	44.0667	NSCLC_tumor
10	LC142_tumor	1.46667	NSCLC_tumor
11	LC142_tumor	0.0666667	NSCLC_tumor
12	LC142_tumor	3.06667	NSCLC_tumor
1	LC145_tumor	8.73333	NSCLC_tumor
2	LC145_tumor	0.333333	NSCLC_tumor
3	LC145_tumor	3.66667	NSCLC_tumor
4	LC145_tumor	16.0667	NSCLC_tumor
5	LC145_tumor	0.2	NSCLC_tumor
6	LC145_tumor	15.2	NSCLC_tumor
7	LC145_tumor	45.7333	NSCLC_tumor
8	LC145_tumor	3	NSCLC_tumor
9	LC145_tumor	0.866667	NSCLC_tumor
10	LC145_tumor	5.66667	NSCLC_tumor
11	LC145_tumor	0.0666667	NSCLC_tumor
12	LC145_tumor	0.466667	NSCLC_tumor
1	LC147_tumor	19.7333	NSCLC_tumor
2	LC147_tumor	0.266667	NSCLC_tumor
3	LC147_tumor	3.93333	NSCLC_tumor
4	LC147_tumor	18.1333	NSCLC_tumor
5	LC147_tumor	0.266667	NSCLC_tumor
6	LC147_tumor	17.9333	NSCLC_tumor
7	LC147_tumor	1.46667	NSCLC_tumor
8	LC147_tumor	0.533333	NSCLC_tumor
9	LC147_tumor	33.6667	NSCLC_tumor
10	LC147_tumor	0.4	NSCLC_tumor
11	LC147_tumor	0.6	NSCLC_tumor
12	LC147_tumor	3.06667	NSCLC_tumor
1	LC161_tumor	13.2	NSCLC_tumor
2	LC161_tumor	0.333333	NSCLC_tumor
3	LC161_tumor	4.33333	NSCLC_tumor
4	LC161_tumor	14.5333	NSCLC_tumor
5	LC161_tumor	0.333333	NSCLC_tumor
6	LC161_tumor	18.4	NSCLC_tumor
7	LC161_tumor	38.2667	NSCLC_tumor
8	LC161_tumor	2.13333	NSCLC_tumor
9	LC161_tumor	3.66667	NSCLC_tumor
10	LC161_tumor	3.33333	NSCLC_tumor
11	LC161_tumor	0.266667	NSCLC_tumor
12	LC161_tumor	1.2	NSCLC_tumor
1	LC164_tumor	13.5987	NSCLC_tumor
2	LC164_tumor	2.98507	NSCLC_tumor
3	LC164_tumor	7.13101	NSCLC_tumor
4	LC164_tumor	12.7695	NSCLC_tumor
5	LC164_tumor	0	NSCLC_tumor
6	LC164_tumor	5.97015	NSCLC_tumor
7	LC164_tumor	26.534	NSCLC_tumor
8	LC164_tumor	1.82421	NSCLC_tumor
9	LC164_tumor	25.7048	NSCLC_tumor
10	LC164_tumor	2.32172	NSCLC_tumor
11	LC164_tumor	0.497512	NSCLC_tumor
12	LC164_tumor	0.66335	NSCLC_tumor
1	LC165_tumor	3.53333	NSCLC_tumor
2	LC165_tumor	0.333333	NSCLC_tumor
3	LC165_tumor	0.866667	NSCLC_tumor
4	LC165_tumor	23.2	NSCLC_tumor
5	LC165_tumor	0.0666667	NSCLC_tumor
6	LC165_tumor	33.8667	NSCLC_tumor
7	LC165_tumor	2.66667	NSCLC_tumor
8	LC165_tumor	1.8	NSCLC_tumor
9	LC165_tumor	29.6	NSCLC_tumor
10	LC165_tumor	1.33333	NSCLC_tumor
11	LC165_tumor	0.2	NSCLC_tumor
12	LC165_tumor	2.53333	NSCLC_tumor
1	LC167_tumor	7.93333	NSCLC_tumor
2	LC167_tumor	0.466667	NSCLC_tumor
3	LC167_tumor	1.66667	NSCLC_tumor
4	LC167_tumor	59.3333	NSCLC_tumor
5	LC167_tumor	0.0666667	NSCLC_tumor
6	LC167_tumor	10.7333	NSCLC_tumor
7	LC167_tumor	2.6	NSCLC_tumor
8	LC167_tumor	1.4	NSCLC_tumor
9	LC167_tumor	13.1333	NSCLC_tumor
10	LC167_tumor	0.6	NSCLC_tumor
11	LC167_tumor	0.133333	NSCLC_tumor
12	LC167_tumor	1.93333	NSCLC_tumor
1	LC168_tumor	7.53333	NSCLC_tumor
2	LC168_tumor	0.733333	NSCLC_tumor
3	LC168_tumor	1.93333	NSCLC_tumor
4	LC168_tumor	39.2667	NSCLC_tumor
5	LC168_tumor	0.0666667	NSCLC_tumor
6	LC168_tumor	12.4667	NSCLC_tumor
7	LC168_tumor	10.8667	NSCLC_tumor
8	LC168_tumor	0.533333	NSCLC_tumor
9	LC168_tumor	23.9333	NSCLC_tumor
10	LC168_tumor	0.733333	NSCLC_tumor
11	LC168_tumor	0	NSCLC_tumor
12	LC168_tumor	1.93333	NSCLC_tumor
1	LC181_tumor	18.4	NSCLC_tumor
2	LC181_tumor	2.06667	NSCLC_tumor
3	LC181_tumor	4	NSCLC_tumor
4	LC181_tumor	25.5333	NSCLC_tumor
5	LC181_tumor	0.533333	NSCLC_tumor
6	LC181_tumor	10	NSCLC_tumor
7	LC181_tumor	16	NSCLC_tumor
8	LC181_tumor	1.46667	NSCLC_tumor
9	LC181_tumor	20.3333	NSCLC_tumor
10	LC181_tumor	1.2	NSCLC_tumor
11	LC181_tumor	0.2	NSCLC_tumor
12	LC181_tumor	0.266667	NSCLC_tumor
1	LC182_tumor	6.2	NSCLC_tumor
2	LC182_tumor	0.266667	NSCLC_tumor
3	LC182_tumor	1	NSCLC_tumor
4	LC182_tumor	6.06667	NSCLC_tumor
5	LC182_tumor	0.133333	NSCLC_tumor
6	LC182_tumor	5	NSCLC_tumor
7	LC182_tumor	8.13333	NSCLC_tumor
8	LC182_tumor	1.86667	NSCLC_tumor
9	LC182_tumor	69.8	NSCLC_tumor
10	LC182_tumor	0.333333	NSCLC_tumor
11	LC182_tumor	0.0666667	NSCLC_tumor
12	LC182_tumor	1.13333	NSCLC_tumor
1	LC183_tumor	32.3333	NSCLC_tumor
2	LC183_tumor	0.133333	NSCLC_tumor
3	LC183_tumor	11.4	NSCLC_tumor
4	LC183_tumor	10.4667	NSCLC_tumor
5	LC183_tumor	0.466667	NSCLC_tumor
6	LC183_tumor	15.6667	NSCLC_tumor
7	LC183_tumor	1.4	NSCLC_tumor
8	LC183_tumor	0.2	NSCLC_tumor
9	LC183_tumor	26.7333	NSCLC_tumor
10	LC183_tumor	0.266667	NSCLC_tumor
11	LC183_tumor	0.133333	NSCLC_tumor
12	LC183_tumor	0.8	NSCLC_tumor
1	LC188_tumor	28.7333	NSCLC_tumor
2	LC188_tumor	1.06667	NSCLC_tumor
3	LC188_tumor	10	NSCLC_tumor
4	LC188_tumor	22.7333	NSCLC_tumor
5	LC188_tumor	1.4	NSCLC_tumor
6	LC188_tumor	12.9333	NSCLC_tumor
7	LC188_tumor	1.73333	NSCLC_tumor
8	LC188_tumor	0.0666667	NSCLC_tumor
9	LC188_tumor	18.4667	NSCLC_tumor
10	LC188_tumor	0.266667	NSCLC_tumor
11	LC188_tumor	0.2	NSCLC_tumor
12	LC188_tumor	2.4	NSCLC_tumor
1	LC192_tumor	12.0667	NSCLC_tumor
2	LC192_tumor	1.6	NSCLC_tumor
3	LC192_tumor	4.2	NSCLC_tumor
4	LC192_tumor	27.4	NSCLC_tumor
5	LC192_tumor	1.53333	NSCLC_tumor
6	LC192_tumor	10.6667	NSCLC_tumor
7	LC192_tumor	3.66667	NSCLC_tumor
8	LC192_tumor	0.266667	NSCLC_tumor
9	LC192_tumor	30.8	NSCLC_tumor
10	LC192_tumor	0.6	NSCLC_tumor
11	LC192_tumor	0.333333	NSCLC_tumor
12	LC192_tumor	6.86667	NSCLC_tumor
1	LC193_tumor	16.5333	NSCLC_tumor
2	LC193_tumor	0.2	NSCLC_tumor
3	LC193_tumor	5.33333	NSCLC_tumor
4	LC193_tumor	8.6	NSCLC_tumor
5	LC193_tumor	0.0666667	NSCLC_tumor
6	LC193_tumor	14.6667	NSCLC_tumor
7	LC193_tumor	3.13333	NSCLC_tumor
8	LC193_tumor	0.666667	NSCLC_tumor
9	LC193_tumor	47.8	NSCLC_tumor
10	LC193_tumor	0.533333	NSCLC_tumor
11	LC193_tumor	0	NSCLC_tumor
12	LC193_tumor	2.46667	NSCLC_tumor
1	LC196_tumor	8.26667	NSCLC_tumor
2	LC196_tumor	0.266667	NSCLC_tumor
3	LC196_tumor	4.8	NSCLC_tumor
4	LC196_tumor	2.86667	NSCLC_tumor
5	LC196_tumor	1.06667	NSCLC_tumor
6	LC196_tumor	12.9333	NSCLC_tumor
7	LC196_tumor	6.73333	NSCLC_tumor
8	LC196_tumor	0.0666667	NSCLC_tumor
9	LC196_tumor	56.6	NSCLC_tumor
10	LC196_tumor	0.533333	NSCLC_tumor
11	LC196_tumor	0.2	NSCLC_tumor
12	LC196_tumor	5.66667	NSCLC_tumor
1	LC207_tumor	22.4	NSCLC_tumor
2	LC207_tumor	0.6	NSCLC_tumor
3	LC207_tumor	7	NSCLC_tumor
4	LC207_tumor	5.33333	NSCLC_tumor
5	LC207_tumor	0.666667	NSCLC_tumor
6	LC207_tumor	11.2667	NSCLC_tumor
7	LC207_tumor	0.8	NSCLC_tumor
8	LC207_tumor	0.266667	NSCLC_tumor
9	LC207_tumor	48.0667	NSCLC_tumor
10	LC207_tumor	0.4	NSCLC_tumor
11	LC207_tumor	0.133333	NSCLC_tumor
12	LC207_tumor	3.06667	NSCLC_tumor
1	LC227_tumor	16.8	NSCLC_tumor
2	LC227_tumor	5.46667	NSCLC_tumor
3	LC227_tumor	5.46667	NSCLC_tumor
4	LC227_tumor	36.4	NSCLC_tumor
5	LC227_tumor	0.933333	NSCLC_tumor
6	LC227_tumor	4.93333	NSCLC_tumor
7	LC227_tumor	24.3333	NSCLC_tumor
8	LC227_tumor	2.2	NSCLC_tumor
9	LC227_tumor	0.933333	NSCLC_tumor
10	LC227_tumor	2	NSCLC_tumor
11	LC227_tumor	0.2	NSCLC_tumor
12	LC227_tumor	0.333333	NSCLC_tumor
1	LC236_tumor	7.93333	NSCLC_tumor
2	LC236_tumor	0.2	NSCLC_tumor
3	LC236_tumor	1	NSCLC_tumor
4	LC236_tumor	63.3333	NSCLC_tumor
5	LC236_tumor	0.2	NSCLC_tumor
6	LC236_tumor	16.4	NSCLC_tumor
7	LC236_tumor	6.6	NSCLC_tumor
8	LC236_tumor	2.6	NSCLC_tumor
9	LC236_tumor	1.2	NSCLC_tumor
10	LC236_tumor	0.4	NSCLC_tumor
11	LC236_tumor	0	NSCLC_tumor
12	LC236_tumor	0.133333	NSCLC_tumor
1	LC60_tumor	24.6	NSCLC_tumor
2	LC60_tumor	11.3333	NSCLC_tumor
3	LC60_tumor	9.46667	NSCLC_tumor
4	LC60_tumor	9.93333	NSCLC_tumor
5	LC60_tumor	2.93333	NSCLC_tumor
6	LC60_tumor	20.6667	NSCLC_tumor
7	LC60_tumor	12.7333	NSCLC_tumor
8	LC60_tumor	0.2	NSCLC_tumor
9	LC60_tumor	3.73333	NSCLC_tumor
10	LC60_tumor	2.06667	NSCLC_tumor
11	LC60_tumor	1	NSCLC_tumor
12	LC60_tumor	1.33333	NSCLC_tumor
1	LC62_tumor	7.46667	NSCLC_tumor
2	LC62_tumor	0.2	NSCLC_tumor
3	LC62_tumor	2.13333	NSCLC_tumor
4	LC62_tumor	16.2	NSCLC_tumor
5	LC62_tumor	0.6	NSCLC_tumor
6	LC62_tumor	8.86667	NSCLC_tumor
7	LC62_tumor	3.13333	NSCLC_tumor
8	LC62_tumor	0.4	NSCLC_tumor
9	LC62_tumor	57.3333	NSCLC_tumor
10	LC62_tumor	0.533333	NSCLC_tumor
11	LC62_tumor	0.266667	NSCLC_tumor
12	LC62_tumor	2.86667	NSCLC_tumor
1	LC71_tumor	19.9237	NSCLC_tumor
2	LC71_tumor	1.71592	NSCLC_tumor
3	LC71_tumor	8.67493	NSCLC_tumor
4	LC71_tumor	19.0658	NSCLC_tumor
5	LC71_tumor	0	NSCLC_tumor
6	LC71_tumor	26.4061	NSCLC_tumor
7	LC71_tumor	9.2469	NSCLC_tumor
8	LC71_tumor	1.52526	NSCLC_tumor
9	LC71_tumor	8.19828	NSCLC_tumor
10	LC71_tumor	2.66921	NSCLC_tumor
11	LC71_tumor	0.190658	NSCLC_tumor
12	LC71_tumor	2.38322	NSCLC_tumor
1	LC73_tumor	5.16987	NSCLC_tumor
2	LC73_tumor	0.738552	NSCLC_tumor
3	LC73_tumor	2.36337	NSCLC_tumor
4	LC73_tumor	25.7016	NSCLC_tumor
5	LC73_tumor	0	NSCLC_tumor
6	LC73_tumor	9.8966	NSCLC_tumor
7	LC73_tumor	25.4062	NSCLC_tumor
8	LC73_tumor	1.92024	NSCLC_tumor
9	LC73_tumor	22.452	NSCLC_tumor
10	LC73_tumor	5.76071	NSCLC_tumor
11	LC73_tumor	0	NSCLC_tumor
12	LC73_tumor	0.590842	NSCLC_tumor
1	LC85_tumor	18	NSCLC_tumor
2	LC85_tumor	0.666667	NSCLC_tumor
3	LC85_tumor	6.33333	NSCLC_tumor
4	LC85_tumor	18.8667	NSCLC_tumor
5	LC85_tumor	0.533333	NSCLC_tumor
6	LC85_tumor	8	NSCLC_tumor
7	LC85_tumor	1.8	NSCLC_tumor
8	LC85_tumor	1.46667	NSCLC_tumor
9	LC85_tumor	40.1333	NSCLC_tumor
10	LC85_tumor	0.6	NSCLC_tumor
11	LC85_tumor	0.2	NSCLC_tumor
12	LC85_tumor	3.4	NSCLC_tumor
1	LC86_tumor	12.7333	NSCLC_tumor
2	LC86_tumor	1.06667	NSCLC_tumor
3	LC86_tumor	6.8	NSCLC_tumor
4	LC86_tumor	19.8667	NSCLC_tumor
5	LC86_tumor	0.133333	NSCLC_tumor
6	LC86_tumor	11.4667	NSCLC_tumor
7	LC86_tumor	15.4	NSCLC_tumor
8	LC86_tumor	2.46667	NSCLC_tumor
9	LC86_tumor	26.0667	NSCLC_tumor
10	LC86_tumor	2.6	NSCLC_tumor
11	LC86_tumor	0	NSCLC_tumor
12	LC86_tumor	1.4	NSCLC_tumor
1	LC94_tumor	16.9333	NSCLC_tumor
2	LC94_tumor	4.86667	NSCLC_tumor
3	LC94_tumor	3.86667	NSCLC_tumor
4	LC94_tumor	32.1333	NSCLC_tumor
5	LC94_tumor	0.333333	NSCLC_tumor
6	LC94_tumor	13.4667	NSCLC_tumor
7	LC94_tumor	16.1333	NSCLC_tumor
8	LC94_tumor	1.46667	NSCLC_tumor
9	LC94_tumor	7.13333	NSCLC_tumor
10	LC94_tumor	2.6	NSCLC_tumor
11	LC94_tumor	0.0666667	NSCLC_tumor
12	LC94_tumor	1	NSCLC_tumor
1	LC99_tumor	34.2	NSCLC_tumor
2	LC99_tumor	2.6	NSCLC_tumor
3	LC99_tumor	7.73333	NSCLC_tumor
4	LC99_tumor	32.9333	NSCLC_tumor
5	LC99_tumor	0.0666667	NSCLC_tumor
6	LC99_tumor	9.33333	NSCLC_tumor
7	LC99_tumor	5.06667	NSCLC_tumor
8	LC99_tumor	3.2	NSCLC_tumor
9	LC99_tumor	3	NSCLC_tumor
10	LC99_tumor	1.6	NSCLC_tumor
11	LC99_tumor	0	NSCLC_tumor
12	LC99_tumor	0.266667	NSCLC_tumor

## Sheet: Figure 6h
Figure 6H
group	X	Y	group name
1	1.14392	0.747939	BC_blood
1	0.980007	2.07035	BC_blood
1	0.838136	0.76761	BC_blood
1	0.982784	0.0815108	BC_blood
1	0.89351	1.1699	BC_blood
1	0.831944	0.96733	BC_blood
1	1.08543	0.289137	BC_blood
1	0.883008	1.06024	BC_blood
1	1.09112	0.990858	BC_blood
1	1.0889	0.139968	BC_blood
1	0.98513	0.781763	BC_blood
2	1.82335	3.49015	NSCLC_blood
2	2.09187	1.28017	NSCLC_blood
2	2.16722	0.21632	NSCLC_blood
2	2.1911	2.36002	NSCLC_blood
2	1.87984	0.727183	NSCLC_blood
2	1.97989	0.852955	NSCLC_blood
2	1.83084	2.22981	NSCLC_blood
2	2.0354	1.75972	NSCLC_blood
2	2.08424	1.24024	NSCLC_blood
2	2.08064	0.995902	NSCLC_blood
2	2.18162	1.46037	NSCLC_blood
2	2.05896	2.74975	NSCLC_blood
2	1.9088	1.57029	NSCLC_blood
2	1.97136	0.837063	NSCLC_blood
2	1.80848	4.48971	NSCLC_blood
2	1.83287	1.30015	NSCLC_blood
2	1.97034	0.965631	NSCLC_blood
2	1.97455	0.767945	NSCLC_blood
2	1.99286	0.267864	NSCLC_blood
2	2.12902	0.533248	NSCLC_blood
2	1.97718	0.392225	NSCLC_blood
2	2.01724	0.629749	NSCLC_blood
2	1.96273	0.581359	NSCLC_blood
2	1.92671	0.512318	NSCLC_blood
2	1.8158	0.207174	NSCLC_blood
2	2.112	0.808207	NSCLC_blood
2	2.19621	0.518734	NSCLC_blood
2	1.82599	1.5501	NSCLC_blood
2	1.80372	0.483902	NSCLC_blood
2	1.89886	0.511189	NSCLC_blood
2	2.01002	0.229313	NSCLC_blood
2	2.09689	1.86985	NSCLC_blood
2	2.00049	0.412238	NSCLC_blood
3	3.13263	1.92991	glioma_blood
3	3.00767	0.210855	glioma_blood
3	2.96266	0.848047	glioma_blood
3	2.84152	0.0771998	glioma_blood
3	3.10491	3.55996	glioma_blood
3	3.10484	0.24003	glioma_blood
3	2.86897	0.615313	glioma_blood
3	3.02251	1.83032	glioma_blood
3	2.89235	0.146002	glioma_blood
3	3.16521	1.22986	glioma_blood
3	2.88273	0.331245	glioma_blood
3	2.86406	0.496682	glioma_blood
3	3.05115	0.330852	glioma_blood
3	3.13607	3.78001	glioma_blood
4	3.92757	1.24985	BrM_blood
4	3.81627	1.15979	BrM_blood
4	4.0792	0.872906	BrM_blood
4	3.97034	0.243154	BrM_blood
4	4.12393	0.628115	BrM_blood
4	4.02564	1.42022	BrM_blood
4	3.8824	0.462139	BrM_blood
4	4.0116	2.19033	BrM_blood
4	4.01498	4.68964	BrM_blood
4	3.82374	4.17984	BrM_blood
4	4.03807	0.905253	BrM_blood
4	4.02047	1.89009	BrM_blood
4	3.91809	3.7901	BrM_blood
5	4.88701	13.4	BC_tumor
5	5.06307	1.60961	BC_tumor
5	4.90426	2.6604	BC_tumor
5	4.88869	2.25001	BC_tumor
5	5.07505	4.69003	BC_tumor
5	5.13378	44.5998	BC_tumor
5	4.94527	13.4003	BC_tumor
5	4.95687	12.9997	BC_tumor
5	4.80333	18.6999	BC_tumor
5	4.88682	10.3001	BC_tumor
5	4.81959	2.41962	BC_tumor
6	5.94714	9.84014	NSCLC_tumor
6	6.13535	65.7	NSCLC_tumor
6	6.18807	11.0998	NSCLC_tumor
6	5.91278	21.3002	NSCLC_tumor
6	6.12445	44.1	NSCLC_tumor
6	5.83379	25.1999	NSCLC_tumor
6	5.97504	14.4002	NSCLC_tumor
6	6.12863	9.88036	NSCLC_tumor
6	6.09063	4.64963	NSCLC_tumor
6	5.94124	30.7998	NSCLC_tumor
6	6.09762	39.7999	NSCLC_tumor
6	5.89102	16.5997	NSCLC_tumor
6	6.02829	49.1998	NSCLC_tumor
6	6.1792	63.6999	NSCLC_tumor
6	6.02933	48.6996	NSCLC_tumor
6	6.10785	2.08016	NSCLC_tumor
6	6.05756	24.4002	NSCLC_tumor
6	6.18404	5.27988	NSCLC_tumor
6	5.82253	28.4998	NSCLC_tumor
6	5.84694	24.0996	NSCLC_tumor
6	6.13865	4.99037	NSCLC_tumor
6	5.8815	18.1	NSCLC_tumor
6	5.91837	17.0997	NSCLC_tumor
6	6.0272	70.4999	NSCLC_tumor
6	5.93132	31.2003	NSCLC_tumor
6	5.98203	25.2998	NSCLC_tumor
6	6.17862	28.3998	NSCLC_tumor
6	5.94273	50.5997	NSCLC_tumor
6	5.85279	65.3001	NSCLC_tumor
6	5.90807	48.9	NSCLC_tumor
6	5.97932	2.62	NSCLC_tumor
6	6.19153	0.760052	NSCLC_tumor
7	6.98492	1.60995	glioma_tumor
7	7.09225	6.05964	glioma_tumor
7	7.03875	1.66986	glioma_tumor
7	6.81275	2.56034	glioma_tumor
7	6.90495	3.64961	glioma_tumor
7	6.80533	1.11989	glioma_tumor
7	6.92538	1.17986	glioma_tumor
7	7.1277	1.74027	glioma_tumor
7	7.12144	5.77963	glioma_tumor
7	6.9952	3.19035	glioma_tumor
7	7.0199	1.68023	glioma_tumor
7	7.16137	1.66019	glioma_tumor
8	8.01985	11.7002	BrM_tumor
8	7.85479	68.5001	BrM_tumor
8	7.80191	6.03019	BrM_tumor
8	7.89498	7.32002	BrM_tumor
8	8.03676	4.15034	BrM_tumor
8	8.06492	7.2497	BrM_tumor
8	8.19623	43.9998	BrM_tumor
8	7.90596	53.5996	BrM_tumor
8	7.84719	36.9	BrM_tumor
8	7.90923	6.36967	BrM_tumor
8	8.07686	46.9002	BrM_tumor
8	7.86164	55.8999	BrM_tumor
8	8.01485	2.08972	BrM_tumor

## Sheet: Figure 6i
Figure 6I
	CXCL13	GZMB	ICOS	HLA-DR	CD103	PD-1	TIM3	CD38
BC1	17	872	321	357	1446	718	229	521
BC2	73.6	413	436	272	575	861	175	310
BC3	-21.1	2768	284	113	10.9	416	66.2	579
BC6	61.1	1217	353	657	2319	3413	780	3709
BC7	130	474	371	318	280	757	85.2	416
BC9	51.1	1609	426	268	438	1094	150	2293
BC10	58.7	278	510	328	503	2547	182	2474
BC11	123	379	318	97.5	707	670	133	277
LC34	130	925	332	245	52.4	820	308	1335
LC35	171	889	282	145	2547	2358	1610	1544
LC36	166	475	339	127	1300	1742	718	557
LC37	374	1650	719	461	2981	3664	1503	693
LC38	548	935	638	552	2722	1933	1711	3470
LC39	358	518	612	247	3558	1659	1018	331
LC41	130	234	339	151	1464	972	190	432
LC42	154	205	364	101	1616	1030	294	425
LC43	228	409	508	276	1708	1950	1356	3741
LC44	704	391	1307	501	1870	437	1305	3115
LC45	424	581	876	76.9	2795	2014	1027	670
LC47	581	702	552	238	1542	1117	553	1293
LC48	351	1634	798	270	81.1	1105	1618	4610
LC50	822	507	625	449	1904	1793	2035	2221
LC51	34.4	4176	240	119	60.8	404	137	323
LC52	646	145	1245	355	1778	1819	1492	10793
LC53	129	2269	598	156	86.4	793	253	447
LC54	360	779	632	72.1	1332	1483	1622	1274
LC55	92	415	650	46.9	2193	1783	1075	1646
LC56	347	143	1221	206	2693	498	603	1309
LC57	628	22.9	1518	132	1377	2500	1570	2908
LC58	579	1060	1611	514	3657	3675	2569	3176
LC59	865	417	1098	202	3378	2805	2688	1689
LC60	1258	589	1372	452	2391	2644	1785	755
LC61	558	1488	1108	232	1751	1500	1462	1568
LC62	386	515	888	325	2211	1535	1027	2526
LC63	1612	1271	1028	234	3030	3610	1898	901
LC64	793	615	880	301	863	1526	1025	1207
LC65	940	1091	1048	518	2751	3205	2827	2452
BRM110	84.9	3385	367	548	36.2	2494	131	2974
BRM125	181	1251	488	711	536	2984	271	2830
BRM133	458	967	266	1354	2029	1388	945	4166
BRM138	133	2405	409	717	716	4762	1050	6929
GBM167	166	2065	437	877	2029	4380	725	5683
BRM143	129	471	286	156	300	859	352	4050
BRM113	103	1895	257	232	1564	1097	831	4119
BRM148	183	493	438	1216	731	1813	268	6237
BrM156	184	1788	709	647	2810	3024	1163	7523
