# Supplementary material for: Phenotypic diversity of T cells in human primary and metastatic brain tumors revealed by multiomic interrogation
Source: Nat Cancer. 2023 May 22;4(6):908–24. doi: 10.1038/s43018-023-00566-3 (PMC10293012; doi:10.1038/s43018-023-00566-3)
Supplement: Source Data Extended Data Fig. 1 — Statistical source data. [file 43018_2023_566_MOESM9_ESM.xlsx]

## Sheet: Ext-Figure 1d
Extended Figure 1D
Cluster	grouping	percent
0	fresh	0.213044
1	fresh	0.0742709
10	fresh	0.0703922
11	fresh	0.0426663
12	fresh	0.0438155
13	fresh	0.025571
14	fresh	0.0175262
15	fresh	0.0185318
16	fresh	0.016377
17	fresh	0.0215486
2	fresh	0.0564574
3	fresh	0.0601925
4	fresh	0.0690993
5	fresh	0.057463
6	fresh	0.0545899
7	fresh	0.0611981
8	fresh	0.072978
9	fresh	0.0242781
0	cryopreserved	0.157341
1	cryopreserved	0.0997292
10	cryopreserved	0.0306859
11	cryopreserved	0.0576113
12	cryopreserved	0.0326414
13	cryopreserved	0.0237665
14	cryopreserved	0.0237665
15	cryopreserved	0.0221119
16	cryopreserved	0.0177497
17	cryopreserved	0.0099278
2	cryopreserved	0.0794224
3	cryopreserved	0.0729543
4	cryopreserved	0.0600181
5	cryopreserved	0.0699458
6	cryopreserved	0.0722022
7	cryopreserved	0.0520457
8	cryopreserved	0.0368532
9	cryopreserved	0.0812274

## Sheet: Ext-Figure 1e
Extended Figure 1E
	Fresh_BrM138_bl_Fresh_BrM138	Fresh_BrM138_tu_Fresh_BrM138	Frozen_BrM138_bl_Frozen_BrM138	Frozen_BrM138_tu_Frozen_BrM138
Fresh_BrM138_bl_Fresh_BrM138	NA	0.131844	0.895829	0.109025
Fresh_BrM138_tu_Fresh_BrM138	NA	NA	0.11264	0.979732
Frozen_BrM138_bl_Frozen_BrM138	NA	NA	NA	0.0940671
Frozen_BrM138_tu_Frozen_BrM138	NA	NA	NA	NA

## Sheet: Ext-Figure 1f
Extended Figure 1F
label	grouping	count	label count total per facet	percent
C1	BRM_PBMCs	881	8552	0.103017
C14	BRM_PBMCs	7	8552	0.000818522
C16	BRM_PBMCs	25	8552	0.00292329
C2	BRM_PBMCs	5049	8552	0.590388
C3	BRM_PBMCs	27	8552	0.00315716
C6	BRM_PBMCs	1130	8552	0.132133
C7	BRM_PBMCs	1433	8552	0.167563
C1	GBM_PBMCs	738	4414	0.167195
C14	GBM_PBMCs	12	4414	0.00271862
C16	GBM_PBMCs	257	4414	0.0582238
C2	GBM_PBMCs	2343	4414	0.530811
C3	GBM_PBMCs	19	4414	0.00430449
C6	GBM_PBMCs	914	4414	0.207068
C7	GBM_PBMCs	131	4414	0.0296783
C1	BRM_Tumor	6874	14007	0.490755
C14	BRM_Tumor	509	14007	0.036339
C16	BRM_Tumor	2	14007	0.000142786
C2	BRM_Tumor	106	14007	0.00756764
C3	BRM_Tumor	6068	14007	0.433212
C6	BRM_Tumor	8	14007	0.000571143
C7	BRM_Tumor	440	14007	0.0314129
C1	GBM_Tumor	1828	1984	0.921371
C14	GBM_Tumor	48	1984	0.0241935
C16	GBM_Tumor	2	1984	0.00100806
C2	GBM_Tumor	36	1984	0.0181452
C3	GBM_Tumor	40	1984	0.0201613
C6	GBM_Tumor	5	1984	0.00252016
C7	GBM_Tumor	25	1984	0.0126008

## Sheet: Ext-Figure 1h
Extended Figure 1H
Sample	CD8 T cells (% of CD45)	Cluster C3 (% of CD8)
GBM136	8.7	3.52304
BRM125	6.45	18.9461
GBM157	10.5	10.5
BRM139	18.6	8.65385
BRM112	12.7	16.5837
GBM49	10.5	1.72084
BRM141	34.6	65.1016
BRM138	19	42.3937
BRM143	27.3	54.4715
