# Supplementary material for: Phenotypic diversity of T cells in human primary and metastatic brain tumors revealed by multiomic interrogation
Source: Nat Cancer. 2023 May 22;4(6):908–24. doi: 10.1038/s43018-023-00566-3 (PMC10293012; doi:10.1038/s43018-023-00566-3)
Supplement: Source Data Extended Data Fig. 2 — Statistical source data. [file 43018_2023_566_MOESM10_ESM.xlsx]

## Sheet: Ext-Figure 2b
For Extended Data Figure 2B refer to supplementary table 2B

## Sheet: Ext-Figure 2d
For Extended Data Figure 2D refer to supplementary table 2C

## Sheet: Ext-Figure 2e
Extended Data Figure 2E
SYMBOL	logFC	adjusted P Value
FXYD6	-3.87381	9.51229e-05
BAALC	-3.18176	0.000277902
GRB7	3.00538	0.000887912
LTB	-1.61003	0.000887912
CTNND2	-2.62184	0.00101059
CXCL13	5.87573	0.00160771
CTLA4	1.93714	0.00160771
BIRC2	0.940425	0.00160771
ABTB2	2.97792	0.00160771
KCNA6	-2.71068	0.00285312
ZNF287	-1.94203	0.00328495
NTRK1	2.88058	0.00285312
RNF103	1.25539	0.00394934
LAYN	3.53727	0.0048988
USP14	0.722851	0.00787688
LCP2	-0.584762	0.00698488
SOCS2	-1.74952	0.00900409
AHI1	1.45424	0.00900409
C1orf162	-1.41482	0.00900409
TNS3	3.40059	0.00900409
C2orf68	-0.859868	0.00977937
GALNT8	-2.41245	0.00977937
SERINC2	2.24042	0.00977937
TICRR	3.00445	0.00977937
IL16	-0.848823	0.00900409
NAB1	1.82926	0.0116957
GDF15	2.63799	0.0116957
TRAPPC6A	-1.07854	0.0116957
TRAF3IP3	-0.790339	0.00977937
HAVCR1	2.48531	0.0119808
PTGDR	-1.58993	0.0119808
ITGA2	2.28754	0.0119808
PDLIM4	2.73991	0.0119808
FLT3LG	-0.909077	0.0119808
LY86	-2.77356	0.0119808
CD109	2.94484	0.0122195
INSIG1	0.853572	0.0116957
CSF2RA	-2.67314	0.0119808
VDR	2.78788	0.0123293
MDK	2.70927	0.0123293
GRAP2	-0.697767	0.0119808
FXYD3	2.89728	0.0133858
ISCA2	-0.836399	0.0132427
KIR2DL4	3.64832	0.0133858
HNRNPLL	0.76064	0.0119808
AGT	-2.47937	0.0133858
NHS	2.89778	0.0133858
MLPH	2.92328	0.015221
SLC38A2	0.860848	0.0119808
ENTPD1	2.42961	0.0168475
MYO7A	3.74319	0.0171869
PDPN	-2.54101	0.0171869
TACSTD2	2.55933	0.0171869
RBPJ	0.874708	0.0141089
GALT	-0.62986	0.0157986
PAIP2B	-1.88058	0.0183825
TNFAIP8	-0.891757	0.015221
ADCY2	-2.62132	0.0183825
CD300A	-1.52203	0.0183825
DPP4	-1.53426	0.0171869
SELENBP1	2.40666	0.0210829
GIMAP1	-1.0252	0.0183825
LAIR1	-1.00292	0.0201447
TMEM54	2.12005	0.0224124
MYBL1	-1.10747	0.0183825
BCL2	-0.824998	0.0183825
RRM1	1.05915	0.0198586
GGH	1.33039	0.0245299
MET	2.73376	0.0245299
IL18BP	-1.00148	0.0247091
EZH2	1.47243	0.0245299
VCAM1	2.54605	0.0245299
CERS6	1.67636	0.0253453
SGPP2	2.09871	0.0257669
GNG7	-2.47166	0.0253453
ITGA9	2.26633	0.0257798
BIN2	-0.586724	0.0171869
CISH	-1.72696	0.0245299
NUSAP1	1.34239	0.0253453
RFLNB	-1.09341	0.0268497
ICAM2	-0.961721	0.0245299
FCGR1A	-2.53858	0.0278998
MMP25	-1.52423	0.0281563
IL32	-0.728448	0.0171869
TTYH1	-2.47468	0.0293516
PTPN4	-0.501754	0.0243498
HLA-F	-0.383649	0.0208007
AC093884.1	2.48954	0.0302842
NR3C1	0.588078	0.0229049
TMC5	2.23186	0.031089
USP12	0.834202	0.0290106
HCK	-2.43301	0.0309537
RNF10	0.690725	0.0245299
CSF3R	-2.36748	0.0326005
RPS6KB1	0.687121	0.0281563
EFCAB13	-2.06817	0.0326005
SLC11A1	-1.79099	0.0329208
FABP5	0.897813	0.0280628
ARNT2	-2.4236	0.0344234
SLC35F2	1.58977	0.0348497
PLEK	-1.28765	0.0273115
SLC7A5	1.34337	0.0245299
LAT	-0.542774	0.0245299
TSPAN9	1.84423	0.0375591
MSH6	1.05461	0.0329208
TMEM71	-0.683406	0.031089
LST1	-1.3814	0.0384711
NFIX	-1.87614	0.0384711
SCRIB	1.56157	0.0384758
FAM107A	-2.62841	0.0384758
ESRP1	2.29599	0.0396774
XPA	-0.69457	0.0375591
HDGF	1.01549	0.0370468
ITGAE	1.044	0.0309537
NAA50	0.647159	0.0282878
BIRC3	0.840986	0.0284118
MAIP1	1.36071	0.0421913
LILRB4	-2.15326	0.0418933
CD8B	-0.46978	0.0245299
PRRG4	2.43597	0.0418933
BAIAP2L1	2.39788	0.0418933
GIMAP4	-1.14837	0.0287865
NEDD4L	2.49608	0.0426516
PCNA	0.819876	0.0348497
VAMP2	-0.476106	0.0326005
LMNB1	1.16287	0.0426516
RGL4	-0.789953	0.0402
TUFT1	2.34227	0.0447354
BCL3	1.47557	0.0425874
SDHAF3	-0.8077	0.0438021
GPC4	2.07548	0.0465191
SDC4	2.05614	0.0467446
GIMAP7	-1.03689	0.0309676
PLD4	-1.92844	0.0467446
PLPP1	1.7941	0.0467446
BHLHE41	-1.6726	0.0467446
GSPT1	0.763558	0.0326005
SPIN2B	-1.11235	0.0467446
TRAV12-3	-1.43055	0.0471856
PEX11B	-1.07709	0.0426516
GIMAP5	-0.956966	0.034026
UBE2J1	0.565641	0.0375591
ETNK2	2.06405	0.0497617
ZFR2	-2.27976	0.0497617
SSBP2	-1.31746	0.0471856
ZNF880	-1.01851	0.0487902
SMIM11A	-1.25254	0.0497617
TSC22D4	-0.825096	0.0497617
ARL 11.00	-2.38948	0.0499946
EMP1	2.49456	0.0510077
JUP	2.49189	0.0522051
PTGER2	-0.79082	0.0380878
GEM	2.32435	0.0528526
CTHRC1	2.06325	0.0531287
BACE2	2.2085	0.0545463
MFGE8	1.57839	0.0545463
FANCI	1.24454	0.0497617
HDLBP	0.589688	0.0404681
ZNF445	-1.00195	0.0540363
C16orf54	-1.01077	0.0476351
IL6ST	0.865286	0.0393623
MAST1	-1.87011	0.0567604
AKAP8	0.865473	0.0471856
GALK2	-0.683677	0.0497617
MAP4K3	1.57352	0.0567604
SH3BP5	-1.15692	0.0497617
RTN1	-2.04338	0.0573105
TOX2	2.09584	0.0573105
GOLGA8O	-2.26805	0.0573105
AMER2	-2.0579	0.0573105
CCNE2	1.66908	0.0573105
SLC44A4	1.95255	0.0573105
SMPDL3B	1.79853	0.0574832
FCGR3B	-1.67875	0.0574832
AKAP7	-0.951899	0.0573105
ATP6V1E1	-0.471521	0.0467446
SLCO4A1	1.61662	0.0574832
LIX1	-2.11445	0.058918
DPH5	-1.08434	0.0573105
PHLDA2	1.64918	0.0596866
LY9	-0.609475	0.044772
CDH3	2.27028	0.0607126
TFDP1	0.686621	0.0558667
KLRG1	-1.02391	0.0467446
SH2D4A	2.01036	0.0631898
RAD51AP1	2.04052	0.0631898
ZNF75A	-0.885391	0.0571384
ANKRD28	0.931655	0.0540363
RNASE6	-1.87064	0.0646292
ACOT1	1.91826	0.0659142
NAMPT	0.848706	0.0477454
FMC1	-0.861001	0.0648018
TMOD2	-1.69921	0.0659142
CENPF	1.44593	0.0612851
RDH10	1.55718	0.0659142
SLC19A2	1.5332	0.0675365
RIPK4	1.90168	0.067593
TRAC	-0.577454	0.0375591
SLC12A2	0.986793	0.0645941
EFNA1	2.52891	0.0696478
WDFY4	-1.99172	0.0700146
C1QA	-2.15477	0.0700146
AKAP5	1.81132	0.067593
BACH1	1.21667	0.0607126
FCER1G	-1.56472	0.0675365
SFN	1.75581	0.0713284
MTO1	-0.541636	0.0573105
TFG	0.603863	0.0573105
TAF5L	1.36215	0.0725348
CKAP2	1.04892	0.057827
PELI1	1.08588	0.0591929
FAXDC2	-2.48715	0.0729496
STARD7	0.49901	0.0489321
PADI2	-2.026	0.0743084
NCR1	2.37438	0.0745957
CEACAM4	-1.5719	0.0754708
TMEM266	-1.74819	0.0754708
PYCR2	-0.605925	0.0633798
TGFBR1	-0.892624	0.0631898
TMEM273	-1.66669	0.0715644
FCGR1B	-1.63563	0.0773273
DNM1L	0.566591	0.0606594
GOLIM4	1.64981	0.0775272
SDC1	2.10838	0.0776518
LRRC75B	1.90782	0.0776518
OR2A7	-2.39597	0.0776518
SMTN	1.85682	0.0789278
UQCC3	-0.779138	0.0776518
NAP1L3	-1.85527	0.0789278
FOXM1	1.93648	0.079661
TOPBP1	0.61404	0.0659142
APRT	-0.42016	0.0573105
MS4A7	-1.93424	0.0802892
SCG2	-2.17223	0.0804225
IL20RB	2.15833	0.0806569
UBA6	0.437905	0.0648018
FBXO10	2.1445	0.0812858
NAT14	1.69637	0.0816238
CAND1	0.435998	0.0573105
APOE	-2.2116	0.0820025
SREBF2	0.828791	0.0708428
COPA	0.466849	0.0551928
SPAG6	1.89779	0.0828508
NSD3	0.473967	0.0573105
NEBL	2.39139	0.0835125
TK1	1.83113	0.0806569
MASP1	-2.11107	0.0838978
STMN1	0.762768	0.0549361
BRCA1	1.92304	0.0840813
CCER2	-1.60165	0.0841632
FAM222A	1.84872	0.0841632
GGA2	0.564991	0.0558667
ATL2	0.575469	0.0710582
CNEP1R1	0.826641	0.0753227
DUSP16	1.20614	0.074586
IMPG2	1.92348	0.0849716
NOP56	0.500349	0.0573105
KPNA2	0.666882	0.0567604
TFB1M	-1.05118	0.0849716
DUSP4	1.01261	0.0573105
HBP1	0.709835	0.0584012
TUBB6	2.32652	0.0926457
ABCB4	-1.76663	0.0928226
STN 1.00	-0.603279	0.0709388
TESPA1	-0.656869	0.0710018
AKAP1	1.00275	0.0828508
NET1	1.77465	0.0940039
GIMAP2	-1.04485	0.0738808
KDM3A	0.625671	0.0675365
C12orf76	-1.22574	0.0923144
APOC1	-1.9771	0.0956783
SAMD3	-0.827404	0.0659142
ZBTB1	0.712909	0.0607126
KRT86	1.72837	0.0935831
SDAD1	-0.493313	0.0741186
PIP5K1A	0.856384	0.084167
SAMHD1	-0.514172	0.0607126
MNDA	-1.55112	0.0990959
MAPK12	1.54729	0.0990959
CCDC66	-0.79736	0.0804498
FAM83D	1.40947	0.0914551
WDR90	2.04157	0.0993613
ORC1	2.36144	0.100409
SVBP	-0.641673	0.0971129
SFPQ	0.67376	0.0612851
BCL2L11	0.892599	0.0797547
ATM	-0.498161	0.0659142
PPP1R14B	1.13102	0.0951194
EIF4A3	0.626392	0.0675365
HAAO	-1.61204	0.106176
RGS19	-0.629657	0.0849716
STAT5A	0.676808	0.0743084
MLX	-0.40969	0.0812858
TGIF2	0.775941	0.0823284
ZFAND5	0.617257	0.0675365
CDKN1C	1.73434	0.11022
ZNF281	0.481061	0.0806569
SGK3	-1.30811	0.0993452
NKAIN3	-2.33013	0.11022
TRAF4	1.34047	0.11022
AKR7A3	1.52171	0.108444
LRRC8A	0.960927	0.0876164
ZC3H12C	2.30727	0.110767
CD3E	-0.413881	0.0574968
CFB	2.17115	0.111295
SIGLEC9	-1.86115	0.112154
NUP50	0.463305	0.0802892
TRAPPC2	-0.497207	0.0890763
PIGC	-0.484686	0.0881966
PRR15L	1.8722	0.112154
FAM3C	0.811138	0.0903391
TRAV38-2DV8	-1.57303	0.110767
CRYZL1	-0.602215	0.0917151
NCAPH	1.55334	0.11022
OSR2	1.63566	0.114784
NCF1	-0.971214	0.112154
PTCH1	-1.13916	0.11022
HSPA4	0.586068	0.0812858
MAD1L1	-0.607487	0.0902687
RNF19A	0.690572	0.0675365
LAMB3	2.22492	0.117684
GRHL1	2.08518	0.117684
WDR77	-0.726872	0.0978053
GYPE	-2.33396	0.117684
MMRN1	-1.89132	0.117864
APOC2	-1.80756	0.118105
ADORA3	-1.94823	0.118105
LDHA	0.601604	0.0540363
ID4	-2.03529	0.118105
C5orf63	-1.29123	0.116981
COMMD10	-0.605617	0.0990959
SOX8	-2.12747	0.120214
RAD21	0.422962	0.0776518
HMG20A	-0.586786	0.0923144
SUPT5H	0.642614	0.0823284
TCHP	-0.867809	0.109721
OLR1	-1.97363	0.12435
MS4A1	-1.60299	0.112154
PCDHGC3	-2.30057	0.125186
COL6A3	2.15868	0.125216
COPRS	1.4979	0.123299
UHRF1	1.65661	0.122018
ZRANB1	1.08221	0.11022
DERL3	1.85491	0.125946
DHRS12	-0.797313	0.116756
TMEM9B	-0.457523	0.0820025
LAMC1	1.92013	0.125946
CKS1B	1.04864	0.106989
SMC4	0.73139	0.0958601
SKAP1	-0.496245	0.0789687
PIM3	0.793785	0.104446
TC2N	-0.589856	0.0726413
ACSL1	0.868765	0.108385
LPL	-2.27847	0.12917
QRSL1	-0.604039	0.11022
ZNF84	-0.608849	0.0993452
ZNF780A	-1.20398	0.121631
STAT3	0.611584	0.0754708
TTC39C	-0.671992	0.0993452
OMA1	-0.9586	0.112154
ZNF44	-0.527217	0.100814
ETFRF1	-0.731562	0.118105
PLXDC2	-1.77813	0.130755
PM20D1	-2.26469	0.130755
SCYL2	0.778998	0.102408
AC004156.1	-1.72775	0.129379
HNRNPAB	0.84934	0.102408
INSL3	1.61098	0.131968
OVOL1	1.77551	0.131683
PRR13	-0.492852	0.0777249
PPTC7	1.06347	0.119545
BLNK	-1.88279	0.132758
RND3	2.03193	0.132549
PRSS8	2.23225	0.132434
PARD3	1.75213	0.132434
CTBP2	1.85477	0.134699
GIMAP1-GIMAP5	-2.07955	0.129379
BIN1	-0.579417	0.0936443
LAMTOR4	-0.451458	0.0931419
PGK 1.00	0.414468	0.0675365
MYL12A	-0.599365	0.0622783
DNAJC9	0.438816	0.0943293
ZNF540	-1.3968	0.132549
OSCAR	-1.46612	0.137587
CD37	-0.391623	0.0982934
NUFIP2	0.689396	0.0951194
MRPL34	-0.470758	0.112154
NUDT15	1.295	0.131683
TMIGD3	-1.65198	0.13804
TOPORS	0.489049	0.0971129
EIF1AD	0.922765	0.12435
S100A14	1.86967	0.141442
ID3	1.30277	0.13804
AP003419.1	-0.503042	0.119545
WDR89	-0.83663	0.129026
HDDC2	-0.586951	0.110521
DENND2D	-0.672816	0.0903391
TUBE1	-0.857046	0.124611
RNASEL	-1.18803	0.127344
GABPB2	-0.640969	0.121773
ENPP5	-1.49827	0.137626
ADHFE1	-0.845195	0.117684
FAM83A	1.86997	0.14384
SNX9	1.34422	0.118105
NQO1	1.83114	0.146774
ZNF491	-1.94937	0.147993
GATM	-1.95419	0.14828
CFP	-1.84904	0.148294
CLEC4E	-1.71634	0.14828
PARD6G	1.72649	0.147873
AKTIP	-0.592422	0.104566
RPP25L	-1.06424	0.141442
RANGRF	-0.532454	0.117695
STX3	-1.09408	0.132434
CCDC74B	1.498	0.14899
ANKS1B	1.67437	0.150715
LHFPL4	-1.92418	0.151032
CXCR2	-1.75085	0.149942
FAM13A	1.18754	0.14828
TBCEL	1.44699	0.149214
FPR1	-1.76347	0.15053
GPRC5B	-2.00034	0.151115
SMIM7	-0.494149	0.116981
FOSL1	1.7422	0.151032
SRSF2	0.559134	0.0776518
NIF3L1	-0.964283	0.137587
ATG9B	-1.09626	0.14858
CSF1R	-1.60117	0.153385
CCNB1	1.57189	0.147993
CDKN3	1.60535	0.149347
HID1	1.82092	0.153831
TSGA10	-1.17923	0.149942
HMGCL	-0.920263	0.134699
BRCC3	-0.570816	0.12992
MKI67	1.72744	0.137587
AKR1A1	-0.520764	0.116981
EDDM13	-1.56762	0.15605
FBLN1	1.61658	0.154243
PVRIG	-0.723007	0.113684
TUBB2B	-1.54915	0.156452
FZD6	1.97925	0.157525
PPP1R26	1.72971	0.155092
P4HA2	2.11729	0.158206
SGMS2	1.79843	0.158086
DDX3X	0.56088	0.0745957
AGO2	0.610605	0.121942
GLDC	1.90289	0.159217
YBX3	0.715845	0.121631
P2RY13	-1.81078	0.161097
TYMS	1.71308	0.14828
C15orf40	-0.539078	0.143433
TMEM45B	1.95681	0.161491
RUBCNL	-1.77688	0.1623
TREML2	-2.05472	0.162898
TRBV4-2	-1.47226	0.159563
ARHGAP29	2.18264	0.1623
PTDSS1	0.361708	0.110767
DHRS4	-0.601806	0.14828
XKR9	-2.01835	0.164032
ZNF578	-1.73836	0.1623
TRAPPC1	-0.42519	0.122008
KHDC1	1.18961	0.162249
TMEM272	-2.00416	0.163991
OSTF1	-0.467511	0.112154
HMOX2	-0.499103	0.11022
ELL2	1.05937	0.117684
CMC4	-0.897165	0.155561
MTCL1	-1.67535	0.164032
SNAPC5	-0.530997	0.137587
NR3C2	-1.418	0.156378
SH3RF1	1.61891	0.165923
GALNT2	0.989043	0.147562
CLNK	2.02906	0.167083
SLC2A10	1.75206	0.164032
SLC5A3	1.01124	0.132945
FGF1	-1.60888	0.167083
SURF4	0.449802	0.0975859
IGSF6	-1.56535	0.168281
ERCC6L	1.94642	0.169229
CTNNAL1	1.29358	0.161491
ADAM15	1.4986	0.163991
PPP4R2	0.478362	0.129562
PP2D1	1.56915	0.170233
CRABP2	1.97314	0.170961
CCDC154	-1.59602	0.169229
EIF4EBP1	0.61	0.14858
ZWINT	1.4645	0.158395
MAP1LC3B	0.414624	0.0990959
OPRL1	-1.60743	0.176138
CYB561D2	-0.548405	0.131968
FANK1	1.49007	0.169229
SIT 1.00	-0.623933	0.127656
TOGARAM1	0.804101	0.144587
ATP8B1	1.61595	0.178479
MUC1	1.83803	0.178479
ATP1B3	0.754567	0.0986304
TSPAN31	-0.710908	0.144587
PRC1	1.08425	0.158206
MAFK	1.25855	0.180185
MAPK11	1.29676	0.179716
VNN 2.00	-0.703976	0.137587
C1QC	-1.72323	0.180956
ALPL	-1.83541	0.183115
PPM1G	0.670366	0.130755
HMGB2	0.460087	0.104332
ZNF703	1.33051	0.183115
SLC35A2	0.903642	0.157517
TOP2A	1.46562	0.14828
MCMBP	0.469902	0.135984
TMPRSS5	-1.53085	0.183146
SLC47A1	-1.78823	0.183115
APLP1	-1.35587	0.183521
TMCO3	0.966405	0.168281
MYL6B	1.53274	0.183521
NTRK2	-2.20586	0.18749
SLC25A3	0.375439	0.0993452
KIF18B	2.16525	0.18749
TUBGCP3	0.904518	0.160268
DYRK4	-0.804172	0.17165
JMY	0.874409	0.14789
SCARF1	-1.73285	0.187623
DTNA	-1.92668	0.187623
SHC4	1.62248	0.18749
LMBR1	0.706751	0.14858
ARL6IP1	0.394901	0.0993452
BAIAP2	1.4772	0.186976
STIL	1.63796	0.183521
CARMIL3	1.71987	0.188245
LILRA2	-1.63798	0.191478
DAPK2	1.33833	0.183115
CHD9	-0.461223	0.131683
CHAMP1	1.24686	0.187805
IKZF4	1.89543	0.191242
TAFA1	-1.85527	0.191242
RBBP8	1.03783	0.169229
SIGLEC14	-1.67072	0.192988
ADRB1	1.48775	0.193501
GNA15	1.68061	0.191242
HAMP	-1.33781	0.190567
PPIE	-0.44221	0.144893
CLDN7	1.99162	0.196094
KDELR3	1.92124	0.196853
TFRC	0.709957	0.129562
CHEK1	1.59545	0.19277
UBE2T	1.33571	0.191242
WIPF3	1.78699	0.197779
FBXW11	0.513755	0.155466
PEX16	-0.554394	0.167905
HAVCR2	1.16101	0.151032
AGFG1	0.567859	0.155704
TRBV3-1	-1.22957	0.193354
INAVA	1.78859	0.20149
NSMCE4A	-0.522622	0.15295
ZNF429	-1.02528	0.183521
NUDCD2	-0.493121	0.155092
ATP6V0A2	0.608852	0.157295
TMEM144	-1.86212	0.20529
CATSPERE	1.5742	0.20529
SLBP	0.576706	0.137587
CHURC1	-0.479182	0.132434
ESPL1	2.01098	0.205029
PTAFR	-1.60071	0.207602
THEMIS	-0.474604	0.125946
PRDM4	0.754511	0.159563
SMOX	1.81177	0.207602
RPA2	-0.53863	0.132434
ADH5	-0.394767	0.145149
ST6GALNAC2	1.86273	0.208964
CHD1	0.618402	0.132549
CIZ1	0.785265	0.169229
CCNA2	1.69836	0.193501
PIAS4	1.09595	0.20149
DCLRE1C	-0.53694	0.159721
ATAD2	0.670567	0.158206
NR2E3	-1.47199	0.208215
CDC25C	1.69296	0.210135
TMBIM4	-0.505357	0.137243
MYEF2	1.13317	0.203652
YKT6	0.735358	0.169229
MYBL2	1.73461	0.204286
CPLX2	-1.34395	0.208215
SAMSN1	0.593383	0.125946
TLR7	-1.9095	0.211341
RAE1	0.697301	0.164804
ZNF506	-0.410019	0.157295
HAUS7	-0.821215	0.187623
TMPO	0.45754	0.148264
TRIP6	1.26935	0.211243
DESI2	0.657216	0.169484
OTUB2	1.84616	0.211598
SETD4	-0.776585	0.191478
NASP	0.466285	0.139589
PHACTR1	-1.60804	0.21419
ZNF766	-0.921388	0.166666
S1PR3	2.01516	0.211341
SCML1	1.52323	0.207948
CDCP1	1.86891	0.212611
ALKBH2	-1.05259	0.204246
TREM2	-1.63709	0.213468
PGAM1	0.3379	0.120214
PRPF4B	0.440379	0.14828
CCNG2	0.879591	0.187623
MTLN	-0.64263	0.200401
SLC2A5	-1.66612	0.21419
SPINDOC	1.16645	0.217394
MZT1	0.872266	0.193848
C3orf52	1.78199	0.217394
FUT8	0.780726	0.183115
KLHL31	-1.38718	0.21219
DNASE1L2	-1.30822	0.211341
LEF1	-0.911373	0.153928
AC108488.2	-1.88041	0.217672
FAM120C	1.0088	0.214929
UBE2K	0.391002	0.163991
HMGCR	0.50405	0.166061
TRAV12-1	-1.08167	0.213468
SCIN	-1.74897	0.219361
CCNF	1.22694	0.208023
GALM	0.726791	0.153831
PHEX	1.95527	0.221856
PSMA1	0.307545	0.132434
ZNF639	0.655269	0.178479
FAM91A1	0.511903	0.167083
GPX2	1.58077	0.217394
POLE2	1.64689	0.222461
GPR108	-0.439212	0.151032
CENPA	1.70886	0.222538
IGSF11	-1.56812	0.21658
EPAS1	1.38001	0.195872
ZNF90	-1.56359	0.224069
CCDC157	1.40985	0.217394
HMGA1	0.648896	0.188803
SLC39A1	0.596455	0.180185
CLBA1	1.63444	0.224633
NFAM1	-1.48033	0.223647
EML6	1.51259	0.225542
EHF	1.72347	0.221856
DSG2	2.04872	0.225542
THADA	0.702161	0.174499
CDC25A	1.72732	0.225542
FAR1	0.398967	0.169229
MTCH1	0.590388	0.153831
FAM114A1	1.61676	0.224069
PCDHGB2	-1.59676	0.225754
IL1B	-2.08348	0.224069
MED25	0.740053	0.211341
FLT1	1.99909	0.22726
ZBTB46	1.43425	0.228098
TGIF1	0.648782	0.158395
MTDH	0.428746	0.149942
PYGB	1.04291	0.183146
EPHA2	1.54639	0.224633
SH2D1B	2.13999	0.229056
KRTCAP3	1.54697	0.229071
NDUFAF6	0.963475	0.21658
PKMYT1	1.62424	0.226002
FGFR2	-1.87498	0.230267
HSD3B7	1.77608	0.229222
KIF15	1.91287	0.228098
SEMA4B	1.29342	0.221856
AFAP1L2	1.85829	0.223337
APOOL	-0.932293	0.223647
ADAR	0.35216	0.131683
CABYR	1.61826	0.230267
DSC2	1.73174	0.23215
CDKN2AIPNL	-0.517949	0.20529
PHF13	1.50344	0.225542
ERAL1	0.890872	0.199257
LRRC59	0.686658	0.1944
ITGB6	1.51185	0.224069
NEIL3	1.74451	0.232469
TMEM52	1.26207	0.230267
SLC6A8	1.40523	0.235783
ZNRF1	1.34093	0.225542
HGD	1.46549	0.228098
SOX6	-1.77619	0.237038
CD24	2.14484	0.235783
INAFM2	-1.48955	0.237038
ST8SIA6	-1.87744	0.237038
DERA	0.82124	0.211341
TUSC3	1.78539	0.235168
NMT2	-0.560411	0.187623
AL513165.2	1.73311	0.237603
SLC6A6	0.631195	0.190567
SLCO2B1	-1.87282	0.24002
SPECC1	-1.22382	0.224633
RANBP2	0.658524	0.144587
TMED7	0.752283	0.183115
CCDC39	-1.26456	0.236086
UGP2	-0.39049	0.14828
ARMC10	-0.699385	0.201933
CIAPIN1	-0.629271	0.180185
RASSF7	-0.613498	0.194514
TBC1D15	0.71432	0.169229
ZCWPW2	-1.33835	0.245148
GCNA	1.35796	0.240056
ODR4	0.724642	0.211341
EIF4G2	0.290689	0.112154
UBE2V2	-0.554008	0.169229
CREM	0.874748	0.127656
ANOS1	-1.49202	0.23958
SREBF1	1.51223	0.222538
KCNJ15	-1.5723	0.243506
KANSL2	0.537735	0.166061
XCL1	-1.27537	0.203077
FAM228B	-0.711126	0.224069
ADD3	-0.331718	0.144893
NECAP2	-0.357613	0.167879
HERPUD2	0.655873	0.165923
TMEM219	-0.307479	0.165923
OXNAD1	-0.549213	0.157525
C3orf33	-1.21363	0.245148
SPTBN1	0.514662	0.166973
TMEM106C	0.475555	0.183115
SLC40A1	-1.2765	0.225542
FAM53C	0.724005	0.167003
ABL2	-0.84056	0.224633
SCNN1A	1.74406	0.249681
ZNF554	-1.5089	0.249211
TRAF3	0.476662	0.20149
ANKRD33B	1.5351	0.250934
SKIV2L	0.857277	0.211341
KLKB1	1.69149	0.250166
TSPAN32	-0.524958	0.210287
CAPN8	1.47833	0.246177
DTL	2.03589	0.241791
MASTL	0.977529	0.21419
KDF1	-1.81125	0.256432
ACADM	-0.555504	0.190567
SLC25A18	-1.42305	0.250934
MAGEH1	-0.515645	0.21419
HEMK1	-0.866907	0.211341
AIF1	-1.0543	0.237038
SCAF4	0.60118	0.194513
SLC1A5	0.881437	0.193398
SERPINF1	-1.6471	0.25858
SAMD8	0.475376	0.199308
IGSF22	-1.62953	0.260369
RINL	-0.591816	0.211341
PAPSS2	1.49527	0.26047
OSM	-0.984466	0.224368
CDK1	1.30121	0.224069
ZNF480	-0.599911	0.213468
MX1	0.956136	0.167905
TTK	1.85227	0.258776
SIRT1	0.606798	0.207602
ZNF517	-1.43918	0.261889
ZMYM1	-0.887204	0.237038
HIF1A	0.420415	0.157525
MFSD14A	0.546201	0.161491
BCL2A1	-0.77664	0.221856
HMMR	1.63809	0.25858
ADAMTS13	1.52809	0.26047
C3	-1.9633	0.258776
CHPF	1.32936	0.253734
DNAJC19	-0.387962	0.199257
FAM200B	-0.47298	0.21658
RAB32	-1.54582	0.262476
ZNF22	-0.62492	0.191242
CTNNB1	0.531641	0.168928
SESN1	-1.02433	0.211341
SKA3	1.96192	0.262476
OAT	0.514178	0.165923
UBE2H	0.456076	0.187623
EMP2	1.8016	0.262468
TMOD1	-1.77148	0.263616
TRAV8-4	-1.25713	0.25948
EMC8	0.88554	0.229222
SNX16	1.22149	0.261655
CX3CR1	-2.03603	0.224773
POMZP3	1.27602	0.262476
PFAS	1.00854	0.247883
JRKL	-1.30945	0.260369
ATP1A2	-1.56905	0.262476
CD59	0.626401	0.199257
C17orf58	1.31535	0.265599
LIPT1	-0.93949	0.246177
GOLGA8F	-1.50212	0.265599
GTPBP1	0.785789	0.1944
POLR3GL	-0.452951	0.190567
PKP2	1.59254	0.265599
ST6GALNAC3	1.70797	0.269389
BUB1	1.21311	0.238277
SLCO4C1	-1.87855	0.269855
UAP1	0.768241	0.183115
LRIG2	-0.653071	0.224633
NOVA1	-1.82927	0.269855
MBOAT2	1.7297	0.269855
PLAGL2	1.08743	0.23809
NRN1L	-1.35248	0.269855
WDR74	0.581432	0.195075
CD151	0.962357	0.262476
C1QB	-1.65926	0.269389
RASD1	1.23542	0.260369
PCDHGB4	-1.50988	0.269389
ADGRV1	1.66651	0.271883
DMC1	1.46637	0.270575
NUF2	1.26798	0.269435
IMMP1L	-0.637794	0.254471
PIK3R3	1.23486	0.25858
CDC20	1.78923	0.262805
ADCY5	1.43042	0.265599
RAPGEFL1	1.51358	0.277473
SNCA	-1.82173	0.274789
ARPC5	-0.495449	0.15295
TSTD1	-0.432856	0.190567
AMD 1.00	0.44293	0.167083
RAD54L	1.62413	0.274789
OSBPL8	0.482323	0.186009
GALNT5	-1.48909	0.269855
SDC3	-1.62788	0.270837
SUOX	1.85813	0.278457
AL135905.2	0.557942	0.186976
TPM1	1.04704	0.265599
CARD8	-0.502514	0.192137
SLC35G5	-1.45488	0.274789
CASP4	-0.382467	0.183422
SKI	1.06108	0.270575
BCKDHA	-0.695651	0.211341
P2RY12	-1.59888	0.278457
FXYD7	-1.09461	0.279714
SLA	0.437809	0.147993
GPD2	0.84834	0.23843
ZFP69B	1.66967	0.278457
ARL 2.00	-0.678957	0.225754
NOL4L	-0.643667	0.210287
PRR29	-0.750076	0.274789
RABGEF1	0.421259	0.210777
BEST3	-1.45908	0.270837
CAP1	-0.351205	0.143081
ANKRD49	-0.570835	0.212611
AREG	1.06286	0.210135
TNFRSF9	1.03097	0.211341
CD79B	-1.0331	0.25858
GLA	0.646504	0.213468
REX1BD	-0.46455	0.198622
IDNK	-0.783779	0.262465
PLPP5	0.790746	0.230395
SKIL	0.687195	0.194514
CRK	0.75265	0.224069
ETF1	0.533488	0.1874
ESRP2	1.44301	0.282281
PTPRO	-1.70784	0.284799
ZBTB17	1.02806	0.253517
TPX2	1.51607	0.261751
MAP1LC3B2	0.705247	0.281571
KIR2DL3	2.03728	0.28386
CASP1	-0.612529	0.180956
ACOT2	1.00585	0.252608
THAP9	1.43687	0.282281
KIR3DL2	2.00032	0.27974
OXSR1	0.68686	0.227015
TXNDC17	0.469093	0.231916
BRMS1L	0.837257	0.245442
ISG15	0.663078	0.191478
CD6	0.668713	0.169695
FRMD6	1.69517	0.28452
FAM168B	0.713545	0.223736
MOB1B	0.893854	0.273847
CXCL2	1.74766	0.287981
FAM174B	1.5687	0.286759
ZMAT5	-0.50005	0.258569
ZNF620	1.5074	0.287808
SYK	-1.46934	0.288362
KLF4	1.55496	0.286759
CCDC47	0.376169	0.203643
MYH10	1.19062	0.286848
TNFSF14	-0.867598	0.243993
CDKN1B	0.648281	0.233743
SLC7A7	-1.37491	0.291498
NUP188	0.764856	0.21419
AIG1	-0.763815	0.269855
MTF1	0.756574	0.245148
ARG2	1.31821	0.269389
CKS2	0.595778	0.207602
FKBP4	0.753311	0.224069
PPARG	1.43068	0.286848
WDR48	0.404314	0.204215
TGIF2-RAB5IF	1.44659	0.283706
QDPR	-0.474139	0.237603
TTYH3	1.24421	0.286759
RING1	0.556008	0.275717
LRRC32	1.27452	0.282281
GPX7	-0.654297	0.265003
RHOB	1.10983	0.281366
GALNT15	-1.30363	0.282281
CDRT1	1.50322	0.292114
ZNF800	0.497286	0.212611
SEC14L1	0.824573	0.217394
BHLHB9	1.60963	0.295881
AMN1	-1.06516	0.269825
FAM110C	1.45553	0.288362
UBASH3B	1.0964	0.251224
HSPB8	-1.57626	0.286759
PSTPIP2	-0.684162	0.248711
SPSB1	1.22546	0.282281
ST6GAL1	-0.573285	0.207602
BUB1B	1.29003	0.273876
ZP3	1.542	0.298185
CTTN	1.6212	0.294122
L2HGDH	1.11378	0.291668
HSF1	0.60895	0.262476
MRAS	-1.49031	0.292114
TP73	1.85895	0.298185
EEF1AKMT2	-0.485938	0.251604
FYB1	-0.304482	0.161433
PILRA	-1.30018	0.300603
COA5	-0.698389	0.249408
PTGS2	-1.71701	0.300697
ANAPC16	-0.394851	0.183422
NPDC1	1.02148	0.284672
PPCS	-0.432709	0.211341
GTPBP2	0.9515	0.278916
PTBP1	0.554849	0.190567
CAT	-0.406044	0.210135
NRSN2	1.47695	0.302141
FCGR2A	-1.45168	0.295034
TK2	-0.896372	0.274789
TCEAL8	-0.544516	0.250934
KIF5A	-1.39675	0.305453
KRT81	1.32447	0.300697
CZIB	-0.419234	0.237038
LCK	-0.375814	0.144587
KIAA0895	1.63042	0.305197
SCG5	-1.3054	0.302141
NOLC1	0.296149	0.204246
HSD17B4	-0.668615	0.24002
ZNF496	1.00165	0.269389
PTK2	1.71055	0.302141
DALRD3	0.771232	0.252608
SLC45A4	1.10906	0.302172
PARP12	0.567838	0.231673
ANKRD52	1.03751	0.275191
RASA4	-0.769022	0.270575
FEM1B	0.552758	0.228098
NPC2	-0.529359	0.250934
CYSLTR2	1.63797	0.3058
C18orf32	-0.501096	0.253734
CENPN	0.869438	0.27849
TPRG1	-0.829876	0.269855
IL17D	-1.41659	0.307105
KIF11	1.40793	0.278457
TWF1	0.472108	0.228098
TTC39A	1.57333	0.302172
PRDX1	0.350117	0.193848
LILRB3	-1.47828	0.311264
MICOS10	-0.474589	0.221856
ABCG8	-1.57092	0.305345
EMC9	0.980735	0.288362
UHRF1BP1L	0.874053	0.254471
CD320	-0.746305	0.255522
GPATCH1	-0.733099	0.274789
SELENOI	1.13923	0.274789
SLC41A1	0.913101	0.265599
CMTM2	-1.3393	0.311452
TGM2	1.88131	0.310478
ACACA	0.896796	0.279972
CCDC102B	-1.15404	0.310543
EMC2	0.795075	0.269855
ACBD3	0.461029	0.246581
ORC3	-0.661591	0.242634
TMEM81	1.44168	0.31178
TRMT2B	-0.618894	0.237038
HSD17B7	0.519343	0.253381
PLEKHG6	1.14189	0.303231
MOSPD3	-0.585857	0.280548
NHSL1	-1.41114	0.310543
ESYT2	0.515096	0.214988
EZR	0.418044	0.154315
RBM14	0.851046	0.224069
LY75	-0.447746	0.212678
FAM177A1	0.564824	0.210135
PIMREG	1.62948	0.311394
UCK2	0.738307	0.286759
SPR	1.50881	0.310335
CHRNA7	1.46768	0.311452
RNF152	1.45459	0.30806
LCAT	-0.924199	0.315088
OAF	1.43278	0.31708
RC3H1	0.428882	0.224368
FBLIM1	1.35582	0.306175
COX7A2L	-0.404931	0.221946
IDI1	0.511738	0.183422
GLIPR2	-0.522652	0.207602
APOBEC3B	1.77792	0.313695
NBPF1	-1.03445	0.290391
C1orf167	-1.24298	0.311452
ACTR3B	1.02285	0.310543
SFXN1	0.523296	0.217394
HASPIN	1.66865	0.31305
PACSIN2	0.470031	0.262476
THEM4	-0.525503	0.237038
MAST4	0.916265	0.281366
GPR107	0.795299	0.278909
PIGM	-0.728185	0.278739
SYNJ2	0.904176	0.282281
GGT1	1.14692	0.311452
KCNK5	1.47828	0.296271
PPL	1.47765	0.323158
TBCK	-0.670955	0.262476
AC008736.1	1.15335	0.318191
CD14	-1.47789	0.31222
C4orf50	1.47724	0.322051
CNKSR1	1.4122	0.32143
ADGRB2	-1.5547	0.32256
SMCO4	1.53492	0.323879
LUZP2	-1.36339	0.311452
TMEM237	1.134	0.307105
MFN1	0.808891	0.27974
IPO8	0.693198	0.270575
CD48	-0.449467	0.203797
EME1	1.45222	0.323879
ZNF761	-0.747466	0.269855
DTX3	0.841775	0.305197
GAS6	-1.46903	0.32388
LRRC8C	0.485592	0.212611
HECTD2	1.35624	0.311452
EPHX1	1.06458	0.322648
EMP3	-0.426339	0.203077
LETM2	1.0013	0.311452
ADAL	-0.811225	0.304261
CDC37L1	0.906012	0.274789
SLC5A5	-1.52393	0.324641
ARRB1	-1.00687	0.310478
NIPAL4	1.63469	0.323879
WDR47	0.957582	0.245352
PIK3AP1	0.859282	0.241484
B3GNT7	1.5088	0.323879
CEACAM19	1.27002	0.315088
GNG4	1.7548	0.32256
ZNF367	1.13089	0.316563
PPP1R37	-1.1342	0.329824
HRH2	-1.13906	0.323296
BMERB1	1.35535	0.316563
CCDC137	0.743335	0.283468
NMRAL1	-0.440971	0.256325
LRRK1	-1.58178	0.325748
NTN4	1.62621	0.325748
AK1	0.68981	0.311452
CCDC57	0.478047	0.269855
OSCP1	1.31797	0.32388
CCSER2	0.36686	0.196853
OGG1	-0.758008	0.2698
RFWD3	0.741471	0.270837
DYRK3	1.32947	0.315088
DRC3	-1.2934	0.329824
SULT2B1	-1.24122	0.324641
CCN2	1.52983	0.323752
PPP2R2A	0.489527	0.265003
ZNF160	-0.649265	0.262476
RND2	-1.35808	0.325148
ABCG2	1.649	0.32993
ZSCAN29	0.718491	0.305017
MYOF	1.54158	0.326275
MRPS10	-0.427601	0.253734
BEX5	-1.19168	0.323879
E2F6	0.936765	0.298185
RAB34	1.32694	0.315088
NRARP	0.865512	0.322017
CPD	0.698413	0.240056
CWC27	-0.42431	0.256432
THNSL2	1.49826	0.330635
WDR4	0.989	0.323752
SLC4A4	-1.13445	0.315312
TBCB	-0.398937	0.224069
GTPBP3	0.73312	0.310543
CDK16	0.87052	0.278916
CTDP1	0.87915	0.288064
MOBP	-1.51368	0.329236
MT1F	-0.66705	0.293977
TEDDM1	-1.13539	0.318309
MRPL19	-0.41338	0.263319
SEMA3C	1.36134	0.322195
CALY	-1.13558	0.333149
NIT2	-0.34663	0.24002
THBS1	1.29103	0.305197
MSI2	0.764088	0.283706
KIF9	0.981034	0.337192
LIMD2	-0.443849	0.217394
TNFRSF12A	1.04641	0.329824
RBM15	0.724736	0.270575
ZNF285	-1.68873	0.336532
LPCAT2	-1.54247	0.338413
YEATS4	0.716512	0.286848
UPB1	-1.51254	0.341886
RUNDC3A	-1.29204	0.32944
DCTN6	0.591376	0.250634
TNFRSF10A	-0.694976	0.269855
PRKCE	1.02011	0.323879
ATXN10	-0.332882	0.224069
GAPT	-1.18461	0.334344
NCF4	-0.89652	0.310543
EGFL7	1.36653	0.333924
PDHX	0.655679	0.29537
PRDM11	1.223	0.342865
MED24	0.88457	0.277473
GPR137C	-1.33119	0.342308
LGR4	1.40615	0.341468
YY2	1.23931	0.342865
POLD4	-0.372877	0.269855
CSNK1G3	0.650802	0.269389
MIER3	0.883388	0.302141
PTRH1	-0.816242	0.311452
HDX	1.44989	0.343936
SLC1A2	-1.53997	0.343039
C17orf75	-0.666933	0.302141
CTSV	1.33946	0.338413
TMEM251	-0.82435	0.310335
GTF2B	0.506873	0.226002
CCDC6	0.6846	0.28452
COMMD3-BMI1	-1.46939	0.342865
DYNLT3	-0.417086	0.242045
PNMA2	-1.45009	0.335833
MYB	1.361	0.337192
ZCCHC4	-0.879846	0.313191
LSAMP	-1.45861	0.338413
SQLE	0.903835	0.304039
CAV1	1.60785	0.343039
TRIP13	1.37989	0.341468
CD40LG	-1.56183	0.3446
HNRNPA2B1	0.232562	0.167083
SUV39H1	1.06641	0.320691
TPI1	0.338741	0.183422
ZBTB14	-0.493387	0.291498
MED7	-0.575385	0.305017
TMBIM1	0.384829	0.224633
FCSK	1.10889	0.325748
MCM2	1.44499	0.301754
NIPSNAP2	0.59826	0.269855
AL928654.3	1.00348	0.338413
AHR	0.55208	0.269499
TNFRSF1B	0.639349	0.194514
TTC24	0.940862	0.338413
FAM110B	-1.46746	0.352156
NPHP3	0.987528	0.321621
TMPRSS6	1.19158	0.345946
SLA2	0.425457	0.253381
OR2A42	1.20583	0.329897
TRBV2	-1.04855	0.341671
DIO2	-1.43106	0.342865
HMGB3	1.11735	0.335603
GGPS1	-0.466845	0.265599
DNMT3A	0.725693	0.309809
UNG	0.976697	0.301754
CD38	0.937235	0.269855
RGPD6	1.04279	0.286759
VASN	1.34107	0.349103
EFNB2	1.40721	0.34463
TMEM204	-0.981665	0.286848
TRIO	1.31447	0.355367
DEK	0.309522	0.224633
NMRK1	-0.445168	0.257403
IL21R	0.742463	0.228827
RRM2	1.69735	0.298185
SNX20	-0.488695	0.257488
ZNF512	-1.01148	0.269389
TIGIT	0.709107	0.231599
USF2	-0.586586	0.318309
ADD2	-1.67859	0.354342
ZFP57	2.21659	0.355367
TAF11	0.452585	0.288362
SLCO3A1	-0.598409	0.299106
HIKESHI	-0.468484	0.265599
MYH11	1.07524	0.355367
LETM1	0.54381	0.29794
HBA2	-1.82066	0.337075
XPR1	0.784217	0.302172
PLEKHA6	1.28536	0.341671
SLC3A1	1.14618	0.357391
ZFAND3	0.788732	0.354145
ELL3	1.2659	0.352156
CLSPN	1.11208	0.33301
KIAA1328	-0.667684	0.32256
GALNS	0.679107	0.31771
CCDC189	1.36525	0.358982
MTBP	1.17198	0.354057
NAIP	-0.729262	0.311452
UBE2A	0.333806	0.237038
MYLK3	-1.31291	0.351881
CXorf21	-1.47644	0.358488
TMEM249	-1.15317	0.342308
ANXA7	-0.268743	0.221166
GFPT1	0.674514	0.269389
LRRC63	-1.38283	0.356962
MEF2D	0.671962	0.283579
CLSTN2	-1.59208	0.348793
LAMC2	1.60255	0.354342
CDCA8	1.26697	0.340839
NECAB3	1.13285	0.357193
NGFR	1.3634	0.358982
ANTXR1	-1.42714	0.354342
PNMA8A	-1.51363	0.354342
PYCARD	-0.609441	0.300697
HBS1L	0.392952	0.262476
DAXX	-0.456861	0.24002
TLCD1	1.17789	0.355367
BIRC5	1.50874	0.337192
ARFGEF3	1.36574	0.3504
DOT1L	0.966755	0.3504
TRPS1	0.642232	0.29537
B4GALT1	0.592525	0.258361
POR	0.859606	0.281571
HSD17B13	-1.15862	0.348793
TNFRSF18	1.49537	0.355367
NFKB2	0.706864	0.28809
NECTIN2	1.46248	0.360417
CHCHD5	-0.535927	0.324641
TEAD3	1.55141	0.360861
SLC29A1	1.19379	0.352156
LMCD1	1.41033	0.356185
FANCA	0.729986	0.30806
HMSD	1.26454	0.354145
VWA2	1.43266	0.354145
ZNF391	-1.35352	0.362692
CEP41	-0.944531	0.305017
TNR	-1.56367	0.358982
COTL1	0.454665	0.203281
MSR1	-1.33667	0.362299
BCL6	0.908172	0.323752
ZNF286B	0.983115	0.366891
TMEM70	0.411229	0.269855
NR4A3	0.854938	0.265386
RGS5	-1.01238	0.358381
MTHFD2	0.52397	0.259778
ZNF444	1.00959	0.354342
SGO1	1.13256	0.363287
LILRA6	-1.28435	0.370689
KPNA4	0.466401	0.262476
POLA1	0.80851	0.334344
SNX15	-0.691428	0.341468
ASCC1	0.698692	0.30806
TCEAL2	-1.53401	0.365237
PRDX4	0.814088	0.32256
RNLS	-1.14474	0.360861
CREBZF	0.435679	0.237038
KCTD20	0.462246	0.252487
CNTRL	-0.316934	0.249681
RHPN1	1.17695	0.360417
SMN2	-0.809094	0.297198
FOCAD	0.863489	0.30806
FPR2	-1.3384	0.374859
SUDS3	0.49164	0.303272
ADGRL3	-1.42102	0.362299
LTV1	0.619545	0.305017
SLC25A34	-1.48002	0.372739
FAM102B	0.737499	0.324641
PYM1	-0.463275	0.314187
PLS3	1.61712	0.370689
RCC1	0.899888	0.332534
SHANK2	1.46572	0.36241
ST3GAL6	-1.3977	0.365237
ANKLE2	0.411355	0.263691
STYXL1	-0.731641	0.312641
LPAR5	-0.955356	0.329095
ABAT	0.963597	0.357391
ZNF226	-0.526367	0.304039
BEX1	-1.47053	0.370689
PCDHGB6	-1.4676	0.370355
CLIC2	1.31164	0.371133
TPD52L1	1.52157	0.370689
ARL 10.00	-1.04246	0.369914
PATL1	0.731381	0.333149
ZNF652	-0.541094	0.278457
AC112128.1	1.40975	0.373519
C2orf50	-1.32635	0.371133
APC2	-1.05324	0.371065
ELOVL5	0.475352	0.23876
TNFRSF10D	1.31922	0.361892
MFSD2A	1.35163	0.372739
CD99	-0.421785	0.223647
ZNF365	-1.62226	0.376982
DDX25	-1.39937	0.366899
TMPRSS3	1.44549	0.378605
KIF5B	0.279779	0.233783
LUC7L2	0.283341	0.245148
RBFOX2	1.52065	0.376181
CLDN11	-1.18911	0.372739
HSF5	1.36854	0.374859
DAAM2	-1.45034	0.375427
PTCD3	0.33808	0.251315
CCDC61	-1.04738	0.374247
CEP55	1.57341	0.370689
FAM160B1	0.698409	0.269855
PADI4	-1.15867	0.373779
ALG6	0.661696	0.30806
CDO1	-1.67226	0.376181
LYRM2	-0.34888	0.292114
FAM184A	1.28157	0.376704
LYL1	-1.00149	0.38134
SPPL2A	0.363522	0.262805
NAA15	0.546287	0.278457
SLC7A1	0.892492	0.338413
MFSD1	-0.512746	0.274789
NUP98	0.466714	0.237038
LTA	-0.825803	0.326275
MSRB2	-0.960874	0.372739
MFSD3	1.23746	0.380071
ABHD14A	-0.402782	0.297198
CFAP44	1.16161	0.376982
TMEM169	-1.30262	0.375427
MTHFD2L	0.740286	0.362299
PTGR2	0.906218	0.378109
EPHB4	1.3189	0.38134
DUSP10	0.683769	0.274789
ZWILCH	0.614848	0.320309
SLC25A5	0.320916	0.222931
TMEM221	-1.02191	0.368813
BRK1	-0.33816	0.245645
PURB	0.862392	0.3436
BMP1	1.36251	0.379485
TXNDC5	1.03118	0.333146
C7orf50	-0.514494	0.298586
GABARAPL2	-0.359574	0.23809
PAQR8	-1.00601	0.333146
TRBV12-3	-1.23189	0.362299
CHN1	1.44062	0.352156
PELO	0.637191	0.289146
GAS2	-1.06418	0.38729
TRAV21	-0.906918	0.3543
PON3	1.36654	0.378319
ZFP3	-1.48783	0.384331
GSTK1	-0.308964	0.221856
ARMH3	0.660478	0.321621
VIPAS39	0.895573	0.358806
UBE2E3	0.457331	0.296586
TRBV20-1	-0.807096	0.342865
CYP2J2	1.46155	0.378319
MVB12A	-0.506815	0.355367
DNMT3B	1.35941	0.385435
ILDR1	1.22224	0.37979
NLRP2	1.08879	0.360861
AC068580.4	1.19294	0.380962
ARL13B	0.770274	0.370689
CYP1B1	1.19872	0.385895
ARL17B	-0.697327	0.328893
MGAT4B	0.749302	0.358448
GAB3	-0.741185	0.298586
GUCD1	0.611372	0.298973
BATF	0.539363	0.311452
RAB25	1.39482	0.388962
BABAM1	-0.354955	0.272601
KRCC1	-0.751816	0.311452
TCTN1	1.2236	0.38454
THBS3	1.18336	0.38454
PERP	0.624817	0.30806
ZNF397	-0.969158	0.354342
SPRYD3	-0.703094	0.302141
RWDD4	0.512673	0.323879
BIN3	-0.451312	0.311452
PHAX	-0.478923	0.284799
PIP4P2	-0.89426	0.370689
C16orf91	0.656398	0.334344
NUCB2	-0.51263	0.262476
DNAJC17	-0.390305	0.333146
REC8	0.609954	0.324641
SH3BP4	1.45254	0.383216
KDM4D	-1.339	0.386026
ZNF827	-0.598309	0.329095
FBLN5	-1.30773	0.370689
WASF2	-0.31164	0.277473
AP1M1	-0.367589	0.269855
STAM	0.841689	0.317589
AZIN1	0.393198	0.261215
N6AMT1	-0.889713	0.362988
CDT1	1.31944	0.392396
WARS2	0.654824	0.354342
ARHGAP42	1.11897	0.38134
TRAV8-2	-0.839855	0.376982
DHX15	0.336128	0.245148
DDIAS	1.28469	0.388962
FBXO43	1.3231	0.390833
DHRS7	-0.655906	0.246131
CCL18	1.24453	0.38705
MAP7	1.29229	0.390833
C1orf35	0.601427	0.352156
PML	0.694428	0.309612
COPE	-0.330773	0.245314
TBC1D9	1.08353	0.384351
SLC52A1	-1.13982	0.395674
JCAD	1.18647	0.384678
CRYZ	-0.681394	0.31178
LCMT1	-0.708494	0.310483
KIR3DL1	1.71415	0.396268
CSRNP2	0.795504	0.314187
ZNF662	-1.09954	0.386351
PPM1D	0.819551	0.329095
SPHK1	1.13982	0.387838
ALOX5	-1.06362	0.394611
SIPA1L1	0.695424	0.298493
SPOP	-0.547124	0.27974
RYK	0.702098	0.358982
CRADD	-0.774697	0.357391
MEAF6	-0.326142	0.262476
CCDC74A	1.2232	0.394611
ADAP2	-1.2812	0.397473
CCZ1	0.396438	0.315088
FRA10AC1	-0.601665	0.359161
FGD6	1.34313	0.397473
AIF1L	-1.28014	0.395891
CASC3	0.352962	0.265621
VRK3	-0.322904	0.282414
STIMATE-MUSTN1	-1.12981	0.385815
CPA5	1.80907	0.392662
CDHR1	-1.39731	0.395891
SPINK2	-1.40501	0.40152
FKBP1A	0.411553	0.30806
MATR3	0.263682	0.211341
CHODL	-1.37162	0.396268
UFSP2	-0.475029	0.311452
NIPAL3	-0.372801	0.273847
COBLL1	1.25655	0.385435
POLQ	1.29441	0.396268
DRP2	1.21757	0.390688
ZNF622	0.385476	0.28454
LRRC8B	0.84552	0.339896
DEXI	-0.686005	0.355367
LHPP	-0.51403	0.377964
AQP11	1.08387	0.406351
ODF3B	0.975336	0.407018
SCAPER	-0.345967	0.281571
MCM6	0.668962	0.282281
PDZD8	0.701393	0.30806
COL23A1	1.14378	0.392834
MKNK2	0.53014	0.33286
CDCA5	1.52859	0.390942
CYTH3	1.10076	0.378319
RPS6KA2	-1.05554	0.40152
ZNF19	-1.29089	0.407639
NUDT13	-1.16793	0.412166
ST7L	0.505139	0.356776
MTHFD1	0.603317	0.301754
NFKB1	0.792057	0.282032
NSD2	0.675934	0.332534
WEE1	0.783001	0.352528
OSBPL11	0.733144	0.357391
EFR3A	0.44542	0.286759
CBLB	0.33602	0.241791
DKC1	0.552716	0.305777
PGF	1.43865	0.410541
PSMG4	-0.442672	0.360861
POLR2C	-0.357602	0.307105
MPIG6B	-1.47889	0.413431
CRBN	-0.368442	0.269389
ATP11B	0.267001	0.265599
SNX24	-1.12365	0.410541
WAS	-0.38349	0.371133
CNPY3	-0.296992	0.278527
QSOX2	0.970155	0.416758
SRGAP2	0.590711	0.342865
MCF 2.00	1.04013	0.390833
SMIM29	-0.654033	0.329236
PCLO	1.26623	0.394889
ZNF626	-0.9294	0.390614
CCNB2	1.68444	0.395891
HPX	1.15955	0.394821
CLEC7A	-1.27805	0.41874
CCDC121	-1.37952	0.418543
LHFPL5	1.13955	0.415516
ZNF432	1.02629	0.383216
CDC42EP4	1.11733	0.407268
UCHL1	-1.31126	0.410263
LMNB2	0.732631	0.373396
FZR1	0.831907	0.360314
TNFRSF10B	0.641162	0.303272
ABLIM3	1.28325	0.39775
LGALS8	0.303222	0.271326
TTLL4	0.799295	0.380962
MICALL1	0.917131	0.397473
PPM1N	1.00822	0.412037
MDFIC	-0.472944	0.2889
MRPL24	-0.589707	0.336252
ESD	-0.32579	0.302141
DPCD	1.29433	0.423358
OGN	1.07919	0.423358
GINS3	1.35595	0.417068
CRLF3	-0.332508	0.265599
PRRX1	-1.25412	0.413431
PVR	1.368	0.417479
GIT2	-0.277909	0.269389
PPP2CA	0.342305	0.237038
KLRC4-KLRK1	-0.663678	0.303272
DEPDC1	1.48939	0.41874
PPAN	-0.502841	0.354145
DHRSX	0.71255	0.383216
ITGAD	1.6481	0.42082
AKR1C2	1.44251	0.399612
TMEM150C	1.34604	0.426158
AK4	1.19786	0.414499
KCTD5	0.643397	0.355367
EDNRB	-1.37587	0.412037
SMIM10L1	-0.369735	0.35511
C3orf18	-1.0947	0.374814
IGFBP5	-1.353	0.412956
LSM 10.00	-0.398449	0.316201
C4orf46	0.971136	0.386026
AP002748.4	-0.936877	0.426242
BTBD1	0.384417	0.287981
HSD17B8	-0.548231	0.360314
PFKFB3	0.732436	0.280168
B9D1	1.17376	0.42411
MRPS14	-0.404733	0.325748
CENPS	0.703917	0.41819
PI4K2A	0.724334	0.354342
SASH3	-0.500972	0.257488
FANCD2	0.772721	0.378319
RAI14	1.31875	0.418814
EMC10	-0.536384	0.370689
SPAG7	-0.325864	0.306839
ASF1A	-0.480703	0.286759
CSGALNACT1	0.943572	0.362692
CABLES2	1.16944	0.411365
PSMD11	0.301313	0.282281
FAM95C	-1.28434	0.420191
CHAF1A	0.877936	0.391333
EPSTI1	0.922017	0.362299
RNF39	0.972265	0.412956
ARHGEF38	1.15209	0.413431
ABHD8	0.985571	0.421616
ZXDB	1.22203	0.407268
DIAPH3	1.31899	0.427733
FCMR	-0.408112	0.25858
NR2C2	0.508901	0.33103
HIVEP1	0.89907	0.35469
TLR2	-1.29001	0.427439
FLACC1	0.98026	0.426158
RYBP	0.636206	0.368043
NIPAL1	1.19558	0.421616
SAXO1	-1.28737	0.422506
VDAC1	0.381729	0.278739
MIB2	0.707968	0.38535
EVI5	1.24799	0.43299
SMIM27	-0.440868	0.370689
ADCK2	0.776785	0.390669
PBK	1.37142	0.426242
SRFBP1	-0.581138	0.378731
MCM10	1.5038	0.429301
DDX21	0.438921	0.290391
MIA2	-0.313484	0.318191
LSMEM1	0.973802	0.418814
GSDME	1.41134	0.435848
RIC1	0.958616	0.371133
APLP2	0.462052	0.288064
ORC5	-0.690785	0.354342
AIM2	0.798783	0.404014
PCLAF	1.23123	0.408126
C5AR1	-1.19538	0.436949
NUDT4B	0.949541	0.426811
NUBP1	-0.436967	0.362299
EGR4	1.11082	0.426158
FCGR2B	-1.13665	0.429496
SLC37A3	0.579247	0.354342
AMIGO2	0.492139	0.325853
PLCB1	-0.875777	0.389865
RAB26	-1.20177	0.43461
POC5	-0.723549	0.384331
ASF1B	1.17235	0.394792
IGF2BP2	1.1245	0.41874
TAF5	0.898654	0.390833
LAMP3	1.13917	0.395891
RUNDC3B	-1.19397	0.436949
GPR137B	0.743966	0.372739
HCAR2	-1.32612	0.437636
HTR2B	1.0049	0.423358
PEBP1	-0.31224	0.2698
TXNDC16	0.90453	0.410326
L3MBTL3	-0.616458	0.386017
DHX8	0.398285	0.316563
ITIH4	0.988901	0.436764
FTSJ1	0.515585	0.328355
EIF2AK3	0.665173	0.362692
FILIP1L	1.03167	0.435019
RBM8A	0.226864	0.262476
BCAR3	1.31233	0.436949
SPNS3	-0.612158	0.390833
SERF1B	-0.88324	0.412899
PAX6	-1.23528	0.426913
SLC2A13	0.813562	0.408655
THSD7A	-1.32959	0.429496
BCAT1	1.13346	0.421646
DCXR	0.460924	0.32388
CHL1	-1.31332	0.427439
DHRS4L2	-0.416984	0.387911
LHX4	-1.06801	0.437085
HEATR3	0.808109	0.412166
IFI6	0.755283	0.323879
FBXO24	-1.13459	0.433576
GRK7	1.14627	0.433576
DLEC1	1.06781	0.43299
MLC1	-1.45232	0.444247
AC068631.2	-1.42057	0.444742
GOLM1	1.05056	0.417068
IFNL1	-1.04346	0.435848
ZNF157	-1.21671	0.429238
ATXN7L2	0.986473	0.41874
ARL5B	0.500252	0.357391
SIGLEC10	-1.18677	0.444742
BMP8B	1.25612	0.442035
HCAR3	-1.59294	0.444247
BSPRY	1.34934	0.444178
NRIP3	1.40159	0.43461
EZH1	-0.48122	0.323879
CAMK2G	-0.570015	0.390688
WWTR1	1.38401	0.444402
B3GALNT2	0.701207	0.38454
YPEL4	1.07092	0.444742
C4orf3	-0.326689	0.274789
PLK4	1.09581	0.413431
SLC6A20	-1.03254	0.426158
BAMBI	1.04034	0.43299
ALG5	0.509256	0.342308
APOLD1	1.14582	0.444402
MUC12	1.30943	0.445681
NUDT4	0.489423	0.302141
TMEM30B	1.08241	0.43299
MIB1	0.833295	0.39941
CROCC	-0.705444	0.395891
PSMB10	-0.436555	0.274789
TMEM200A	-0.911618	0.391333
CLUAP1	-0.612927	0.379025
ZDHHC9	0.955263	0.417068
CHCHD10	-0.712931	0.444178
CSNK1E	0.559804	0.370689
GGA3	0.566152	0.362264
UBA3	-0.421579	0.296493
ARHGAP25	-0.442085	0.275191
COQ5	-0.713113	0.375427
PLXNA4	1.37676	0.445681
SLC27A3	0.838221	0.39775
AURKB	1.32872	0.427733
ZNF852	-1.04267	0.43299
KAZN	1.2826	0.43299
IL4R	0.560389	0.32143
RHPN2	1.29616	0.442051
GDF7	-1.26064	0.444178
SLFN12	0.909595	0.421616
RXFP4	-1.13857	0.43299
MS4A6A	-1.26655	0.437564
BLMH	0.805292	0.355367
PCF11	0.333696	0.302141
SLC15A3	-1.19796	0.444402
SLC41A3	0.851214	0.383188
CDR2L	0.967038	0.433576
NUP133	0.611263	0.342865
CRACR2B	1.16977	0.442035
THRB	1.22623	0.426242
CC2D2A	-1.02989	0.450595
ZDBF2	1.02082	0.386351
ZNF600	-0.479374	0.321621
CHMP6	-0.682232	0.373519
FRK	1.42618	0.444402
FAM72D	1.1802	0.444247
PMEPA1	0.921043	0.397473
NSDHL	0.736929	0.395891
IFRD1	0.420807	0.27849
E2F2	1.15962	0.446371
CASP3	0.504482	0.307105
TMEM150A	0.867044	0.41819
CLEC18C	-1.1444	0.435207
LEAP2	1.03525	0.452357
KIAA1191	0.288193	0.302141
VPS35	-0.325014	0.296348
IGF1	-1.22365	0.444742
DBH	0.966777	0.444247
RBM23	0.300967	0.30806
CENPU	0.953211	0.42082
TRIM9	-1.43268	0.454191
SLC20A2	0.532172	0.381204
RASGRF2	-0.739546	0.38535
PITPNC1	-0.460788	0.295766
ABCB9	1.11049	0.453326
LY6G5B	0.807331	0.431258
PPP6R3	0.290382	0.302172
DNA2	1.10073	0.450167
CNTN2	-1.31062	0.455222
RELT	0.806745	0.396705
AMZ2	-0.301144	0.288362
CAGE1	1.02145	0.444178
KLF7	1.30814	0.423358
RAB11FIP2	0.566902	0.386017
UBE2S	0.638219	0.31178
ANXA2R	-0.727015	0.365077
SIDT2	0.810231	0.432383
NRXN1	-1.14847	0.444742
SIPA1L2	1.32873	0.455666
NEK2	1.35353	0.446726
CENPE	1.12172	0.428571
CNRIP1	-1.12368	0.447425
RFXANK	-0.355799	0.380962
ASAP1	0.617613	0.362299
ERMN	-1.2817	0.444402
POC1A	1.36277	0.455744
RMI1	-0.992323	0.435019
DUS4L	1.09731	0.451655
N4BP2L2	-0.27539	0.253734
MRTO4	0.903511	0.406531
STON1	1.25727	0.455296
AFAP1	0.932474	0.416119
FAM174A	0.6412	0.444402
AC079447.1	1.08878	0.455296
RPS10-NUDT3	-0.431218	0.354342
ADCY3	0.922344	0.391962
LIME1	-0.586423	0.311394
AC011511.1	-1.03174	0.460952
CSF2RB	-1.41105	0.459574
TRIM25	0.694907	0.385382
NR1D2	0.502659	0.312198
ENSA	0.289489	0.319794
TROAP	1.24483	0.444742
CCDC50	1.14471	0.43299
IPO7	0.59305	0.388087
NPIPA5	-1.46758	0.460138
CHCHD2	0.258962	0.269389
EVA1B	0.955613	0.456589
PPFIA1	0.514475	0.373758
SLC1A4	0.857789	0.362692
PLXNB2	1.37188	0.452246
TWSG1	0.905827	0.41874
RARS2	-0.369222	0.358982
NLGN2	-1.14587	0.457204
SLC30A5	0.524729	0.357391
PRR19	1.06007	0.444247
ARHGEF10L	1.11755	0.443018
SLC46A3	-0.59008	0.371942
SDHD	-0.43572	0.286759
TP53INP1	0.786295	0.374915
KCNT1	-1.06378	0.444223
ECT2	0.970709	0.43299
GTF2A2	-0.32209	0.326451
SQSTM1	0.38066	0.269499
ARMH4	-1.15999	0.455296
CYHR1	-0.526207	0.38729
TRBV5-6	-0.873667	0.444212
AC092718.3	1.18829	0.451603
MIPOL1	1.21104	0.444742
REEP6	1.03945	0.456608
AMFR	0.743943	0.386468
FKBP2	-0.452985	0.383188
NUP205	0.606699	0.344228
C22orf15	-1.36239	0.458143
NNMT	1.16857	0.449333
HDGFL3	1.00308	0.444402
NFKBIZ	0.714664	0.288886
EPS8	1.01328	0.453326
BEND5	-1.2714	0.466366
BLOC1S4	-0.505807	0.370689
LSM14B	0.83909	0.466878
ICE2	-0.332315	0.323879
AC008676.3	-1.21211	0.467545
AIP	-0.344624	0.302141
THAP2	-0.609031	0.430272
NDST2	0.799422	0.362692
AAMDC	-0.712577	0.444178
SKA1	1.31504	0.460952
VSIG10	1.10635	0.470685
DARS2	0.799768	0.414067
GIMAP6	-0.755701	0.32388
DYM	0.664509	0.352727
ACHE	1.31892	0.465087
FASN	0.834849	0.459821
MMP23B	-0.960346	0.471936
MTIF3	-0.421473	0.383188
LGR6	-0.804352	0.397473
ALG9	0.736161	0.413431
ZBTB5	1.10298	0.457204
TNFSF4	1.21818	0.432599
INO80E	0.554025	0.46243
QPRT	1.08335	0.472641
FAM161A	0.950146	0.468771
QPCT	0.837602	0.437085
JMJD7	-0.56964	0.395891
KIF4A	1.32113	0.457204
MXI1	0.713474	0.38454
YTHDF3	0.394867	0.310335
OTUD7B	0.706416	0.457441
DMAC1	-0.446185	0.396268
IFNGR1	-0.483144	0.299812
FEN1	0.870533	0.378605
HTRA1	-1.29014	0.467381
GOLGA8R	-1.1739	0.466878
UQCRFS1	0.305019	0.302172
TRGV2	-0.858559	0.427439
CD27	-0.610138	0.287808
ZNF358	-0.884738	0.477479
BICRAL	-0.402924	0.382042
RELB	0.913555	0.427439
VPS33B	-0.660901	0.417077
YWHAG	0.586186	0.447235
SLC12A5	0.810179	0.447631
NCS1	1.25416	0.471562
NRAS	0.547197	0.338413
YAP1	1.14801	0.456589
TACC2	1.25711	0.462135
PTPN22	0.363718	0.277473
IFITM10	1.08749	0.471966
MFAP2	1.06477	0.451603
PARP2	0.623894	0.415011
HHEX	0.963293	0.47026
LZTS2	0.584939	0.437085
NOXA1	-0.986096	0.482172
ZFAND1	-0.46803	0.378319
PRAM1	-0.965175	0.47054
TXNRD1	0.294113	0.331258
WDR62	1.15343	0.464565
PIP4P1	0.486271	0.365237
YBEY	0.784353	0.457204
TRIM46	-1.1572	0.478383
GMFG	-0.39046	0.278909
KRAS	0.379632	0.33127
SLC24A2	-1.38083	0.46782
ENPP2	1.32974	0.483161
NFXL1	0.954115	0.427439
SUCO	0.341909	0.354342
RPP14	0.824311	0.452157
BASP1	-1.10991	0.483183
CCT6B	1.01247	0.484806
MPC2	0.304306	0.354342
SBNO2	0.736311	0.465734
EIF3G	-0.26829	0.311452
ABCG1	0.771884	0.378109
SPX	-1.0978	0.461689
LTF	-1.17703	0.471701
CPPED1	-0.520008	0.413431
CDC45	1.30591	0.464004
SLC9A3	-0.975934	0.462135
CECR2	-1.13265	0.466256
ZDHHC13	0.584374	0.404406
PSMG1	-0.479608	0.39941
TOE1	0.740458	0.414303
CLDND2	-0.846941	0.472125
STS	0.889303	0.461157
TRBV5-5	-1.00147	0.488231
GPR37L1	-1.17336	0.484511
TAF2	0.278007	0.342865
PASK	0.625265	0.378605
CCDC65	-0.677251	0.453774
MIA	1.02749	0.460952
GADD45G	1.02494	0.471238
MICOS13	-0.331573	0.378605
NAPSA	1.31498	0.48627
SLC49A4	0.817821	0.457441
PCDHGA6	-1.07161	0.480342
GTF2IRD2B	-0.489053	0.384331
GMPR2	-0.376438	0.342865
SPOCK1	-1.08153	0.472675
PIGZ	1.08606	0.471238
OTULIN	0.465281	0.354342
TRIM7	-1.15893	0.489479
CYGB	1.09972	0.489479
ABCB10	0.545263	0.414221
TCN2	1.35289	0.488647
NPTX1	-1.26769	0.47631
GAS2L1	1.1072	0.482172
IQCB1	-0.55317	0.371133
FLNB	1.02118	0.404406
NOL6	0.87047	0.416296
ANAPC13	-0.409771	0.361775
ZCCHC7	-0.377106	0.370689
ARL 3.00	0.510154	0.435628
DVL1	0.835952	0.485097
STEAP3	1.29833	0.480356
ZNF775	-0.980103	0.489479
MCOLN3	1.20782	0.489639
SLC22A5	0.756571	0.476115
SMARCD3	0.742527	0.43146
TSHR	-1.2981	0.491928
PEX5L	-1.23905	0.481319
NEURL1	-1.19774	0.491875
SPTAN1	0.403044	0.298185
CLPB	0.796923	0.453326
MRPL46	-0.587362	0.404014
IL1A	-1.19208	0.476115
RRP12	0.725719	0.426158
TAF7	-0.26651	0.286848
SPC25	1.18165	0.48635
CCNT1	0.488205	0.357391
MACC1	1.28409	0.491192
CNOT10	0.476539	0.372739
LCN10	-1.20861	0.488009
TP53RK	0.739241	0.395891
CBR3	1.10264	0.475409
OMG	1.03106	0.492719
C10orf88	0.745903	0.455296
ACOX1	0.602967	0.414324
BEGAIN	-0.977914	0.481809
ZNF823	1.20108	0.479576
ST8SIA4	-0.414088	0.341671
ANKRD36C	-0.378019	0.309809
TP53BP1	0.542595	0.378319
DISP1	-0.573529	0.453326
C20orf96	-0.971492	0.490909
DYNC2LI1	1.02669	0.490458
RNF32	1.02132	0.492306
GABRB2	-1.28358	0.488647
ATG9A	0.686027	0.362692
CNTD1	0.730171	0.489479
HES1	1.05556	0.471119
ESR2	0.918938	0.492585
PPP1R7	-0.321504	0.354342
CAMKMT	-0.632478	0.451604
ALG10B	0.832748	0.490458
ITPKB	0.714866	0.354342
MAP7D3	0.680134	0.444742
CLCN5	1.21823	0.494911
MT-ATP8	0.370392	0.398081
RGPD1	1.00703	0.426811
GTF3C4	0.784441	0.444178
FBXO45	0.784341	0.454191
CLEC5A	-1.00551	0.485998
MYO1F	-0.53503	0.300697
AOC2	-1.0491	0.497615
TNKS1BP1	1.10128	0.493097
SOWAHC	1.15932	0.489479
TRAV24	-1.00678	0.499162
SH3YL1	-0.446018	0.421998
FAF1	0.503266	0.38454
SHCBP1	1.32997	0.480519
EDA	-1.11654	0.48627
INPP5F	0.864061	0.453326
ACIN1	0.297257	0.37996
AC026954.2	-1.05536	0.482172
TPTEP2-CSNK1E	1.11704	0.462135
BCLAF3	-0.541418	0.431167
FSD1	1.30362	0.492719
ME1	1.38364	0.491986
ANGPT2	0.965174	0.496311
CNOT6	0.555275	0.395785
METRNL	0.800379	0.40443
LENG1	-0.511218	0.453326
CPNE5	-1.148	0.491875
FUBP3	0.518614	0.385435
SCOC	-0.490497	0.386351
SLC39A14	0.707021	0.414067
PGD	0.571676	0.373396
SYCP2	1.09457	0.490458
RASGRP2	-0.485453	0.358448
ARL14EP	-0.608131	0.390833
DDX18	-0.315164	0.32388
CMTM4	1.15506	0.492719
STK11IP	0.722747	0.43299
RAB1A	0.317198	0.32388
THOC6	-0.39265	0.390942
KIF14	1.28008	0.492306
GNL3L	-0.434048	0.366891
NDUFAF5	0.666153	0.456589
RAB29	-0.386612	0.334442
PSMD12	0.326355	0.355367
NOTCH1	0.658417	0.426716
ANKLE1	1.2755	0.501454
SLC27A2	0.875123	0.442051
AZI2	0.698395	0.39296
VARS2	0.817037	0.471238
FSIP1	1.09582	0.501201
NID2	0.960666	0.505161
RSU1	-0.351622	0.32256
DHX32	0.917076	0.471119
FAM222B	0.58262	0.435848
MTERF1	-0.680733	0.433169
SLC44A3	1.11269	0.475409
ZNF624	1.10046	0.477088
TPRKB	-0.550808	0.426242
DDRGK1	0.589132	0.405711
ZNF69	-1.12871	0.498724
VSIG4	-1.26926	0.499162
TRIM74	-1.06621	0.491875
PPT2	1.15017	0.476114
SLC37A4	1.11069	0.460952
MYL5	0.946971	0.499162
CNTROB	0.791889	0.444402
SLC39A8	0.452654	0.36241
DGAT2	-1.14079	0.501201
FAM122C	0.638279	0.456608
ADGRG3	-1.16333	0.505597
DEPDC1B	1.16328	0.48635
IRF2BP1	0.823732	0.500464
RAB11FIP5	1.08411	0.48627
ZNF382	-0.89244	0.462135
HSPA2	1.03455	0.454191
DLX4	-1.08489	0.490033
RTKN2	1.04513	0.494911
LSS	0.777004	0.417068
RGPD3	0.737621	0.509774
RUNX2	0.485965	0.378605
AURKC	1.04299	0.494911
CTPS1	0.634571	0.379485
CYB5R1	-0.34854	0.385435
NUTM2G	-0.846705	0.508125
ESPN	0.763794	0.483846
RECQL4	1.16208	0.497611
GMEB2	0.959632	0.455296
PUS7	0.766934	0.482172
PIDD1	0.89323	0.447235
AL662899.2	1.41833	0.511188
CEP112	1.10929	0.507608
SLC30A3	1.07401	0.492306
POLR1E	0.766488	0.426811
OSGIN1	1.12751	0.502932
PSD2	-1.03668	0.494911
PUS7L	-0.320967	0.397473
[truncated: 11,691 more rows]

## Sheet: Ext-Figure 2f
Extended Data Figure 2F
fastq_name	CXCL13	Disease Tissue
Blood-6351-CD8	-1.86421	healthy.blood
Blood-6352-CD8	-1.86421	healthy.blood
Blood-958-CD8	-1.86421	healthy.blood
BRM-10-CD8	6.00661	BrM_tumor
BRM-13-CD8	6.77094	BrM_tumor
BRM-2-CD8	7.51651	BrM_tumor
Brm-3-cd8	2.72324	BrM_tumor
BRM-Blood-101-CD8	-0.14481	BrM_blood
BRM-Blood-105-CD8	-1.19177	BrM_blood
BRM-Blood-106-CD8	-0.111394	BrM_blood
BRM-Blood-108-CD8	-1.86421	BrM_blood
BRM-Blood-109-CD8	-1.86421	BrM_blood
BRM-Blood-110-CD8	-0.698872	BrM_blood
BRM-Blood-112-CD8	-1.86421	BrM_blood
BRM-Blood-117-CD8	-1.86421	BrM_blood
BRM-Blood-125-CD8	-1.86421	BrM_blood
BRM-Blood-137-CD8	0.521532	BrM_blood
BRM-Blood-138-CD8	-1.86421	BrM_blood
BRM-Blood-33-CD8	-1.41149	BrM_blood
BRM-Blood-35-CD8	-0.816582	BrM_blood
BRM-Blood-36-CD8	-1.50281	BrM_blood
BRM-Blood-39-CD8	-1.86421	BrM_blood
BRM-Blood-40-CD8	0.461697	BrM_blood
BRM-Blood-47-CD8	-1.86421	BrM_blood
BRM-Blood-50-CD8	-1.86421	BrM_blood
BRM-Blood-53-CD8	-1.86421	BrM_blood
BRM-Blood-82-CD8	-1.86421	BrM_blood
BRM-Blood-92-CD8	-1.02173	BrM_blood
BRM-Blood-96-CD8	0.963906	BrM_blood
BRM-Tumor-101-CD8	11.1316	BrM_tumor
BRM-Tumor-105-CD8	11.0763	BrM_tumor
BRM-Tumor-106-CD8	10.3522	BrM_tumor
BRM-Tumor-108-CD8	6.08165	BrM_tumor
BRM-Tumor-109-CD8	1.49717	BrM_tumor
BRM-Tumor-110-CD8	7.03033	BrM_tumor
BRM-Tumor-112-CD8	9.55375	BrM_tumor
BRM-Tumor-117-CD8	8.48551	BrM_tumor
BRM-Tumor-125-CD8	4.32118	BrM_tumor
BRM-Tumor-137-CD8	10.532	BrM_tumor
BRM-Tumor-138-CD8	8.9001	BrM_tumor
BRM-Tumor-32-CD8	8.68605	BrM_tumor
BRM-Tumor-33-CD8	9.40777	BrM_tumor
BRM-Tumor-35-CD8	7.27109	BrM_tumor
BRM-Tumor-36-CD8	8.05731	BrM_tumor
BRM-Tumor-39-CD8	5.40571	BrM_tumor
BRM-Tumor-40-CD8	10.6734	BrM_tumor
BRM-Tumor-47-CD8	4.02965	BrM_tumor
BRM-Tumor-50-CD8	8.59038	BrM_tumor
BRM-Tumor-53-CD8	5.74303	BrM_tumor
BRM-Tumor-82-CD8	7.35898	BrM_tumor
BRM-Tumor-92-CD8	3.56555	BrM_tumor
BRM-Tumor-96-CD8	4.62028	BrM_tumor
BRMBlood-13-CD8	-1.86421	BrM_blood
Ctrl-blood-1-CD8	-0.900656	healthy.blood
Ctrl-blood-20-CD8	-1.14985	healthy.blood
Ctrl-blood-21-CD8	-1.86421	healthy.blood
Ctrl-blood-22-CD8	-1.0853	healthy.blood
Ctrl-blood-3-CD8	-1.29629	healthy.blood
Ctrl-blood-4-CD8	-1.00843	healthy.blood
GBM-19-CD8	0.168873	Glioma_tumor
GBM-22-CD8	4.67598	Glioma_tumor
GBM-23-CD8	-1.86421	Glioma_tumor
GBMBlood-36-CD8	-1.86421	Glioma_blood
Glioma-Blood-107-CD8	0.183543	Glioma_blood
Glioma-Blood-67-CD8	-1.86421	Glioma_blood
Glioma-Blood-73-CD8	-0.936515	Glioma_blood
Glioma-Blood-79-CD8	-1.86421	Glioma_blood
Glioma-Blood-93-CD8	-0.886054	Glioma_blood
Glioma-Blood-94-CD8	0.0702792	Glioma_blood
Glioma-Blood-95-CD8	-1.35741	Glioma_blood
Glioma-Blood-96A-CD8	-1.86421	Glioma_blood
Glioma-Tumor-107-CD8	-0.67369	Glioma_tumor
Glioma-Tumor-67-CD8	1.80607	Glioma_tumor
Glioma-Tumor-73-CD8	-1.02123	Glioma_tumor
Glioma-Tumor-79-CD8	3.23612	Glioma_tumor
Glioma-Tumor-93-CD8	2.91097	Glioma_tumor
Glioma-Tumor-94-CD8	2.8193	Glioma_tumor
Glioma-Tumor-95-CD8	0.455848	Glioma_tumor
Glioma-Tumor-96A-CD8	2.69136	Glioma_tumor
HEALTHY-DONOR-14-CD8-TCELL	-1.86421	healthy.blood
LAU-BRM58-blood-CD8-TCELL	-1.86421	BrM_blood
LAU-BRM58-tumor-CD8-TCELL	7.31309	BrM_tumor
LAU-BRM61-blood-CD8-TCELL	-1.86421	BrM_blood
LAU-BRM61-tumor-CD8-TCELL	1.49524	BrM_tumor
LAU-BRM62-blood-CD8-TCELL	-1.86421	BrM_blood
LAU-BRM62-tumor-CD8-TCELL	5.11212	BrM_tumor
LAU-BRM63-blood-CD8-TCELL	-1.33949	Glioma_blood
LAU-BRM63-tumor-CD8-TCELL	-1.34637	Glioma_tumor
LAU-BRM64-blood-CD8-TCELL	-1.01991	Glioma_blood
LAU-BRM64-tumor-CD8-TCELL	-0.291897	Glioma_tumor
LAU-BRM65-blood-CD8-TCELL	-1.86421	BrM_blood
LAU-BRM65-tumor-CD8-TCELL	5.896	BrM_tumor
LAU-BRM68-blood-CD8-TCELL	-1.86421	BrM_blood
LAU-BRM68-tumor-CD8-TCELL	1.12661	BrM_tumor
LAU-BRM74-blood-CD8-TCELL	-1.86421	BrM_blood
LAU-BRM74-tumor-CD8-TCELL	4.45886	BrM_tumor
LAU-GBM89-blood-CD8-TCELL	-1.86421	Glioma_blood
LAU-GBM89-tumor-CD8-TCELL	-0.400694	Glioma_tumor
LAU-HD06-blood-CD8-TCELL	-1.86421	healthy.blood
LAU-HD16-blood-CD8-TCELL	-1.86421	healthy.blood

## Sheet: Ext-Figure 2g
Extended Data Figure 2G
X	TME	Age	Sex	Dexa	Chemo	Immuno	Targeted	Hormone	RT	Disease
BRM-10-CD8	low_tumor	52	F	NoInfo	>6months	none	NA	<3months	none	breast
BRM-13-CD8	high_tumor	50	F	NoInfo	none	none	none	none	none	lung
BRM-2-CD8	low_tumor	64	F	NoInfo	NA	none	none	none	SRS other lesion	lung
Brm-3-cd8	low_tumor	79	F	NoInfo	none	none	none	>6months	none	breast
GBM-19-CD8	low_tumor	54	M	NoInfo	none	none	none	none	none	wt
GBM-22-CD8	low_tumor	54	M	NoInfo	>6months	<3months	none	none	>6months	wt
GBM-23-CD8	low_tumor	37	F	NoInfo	>6months	none	none	none	>6months	mut
BRM-Tumor-101-CD8	high_tumor	64	F	> 5 days	none	none	none	NA	none	lung
BRM-Tumor-105-CD8	high_tumor	53	M	> 5 days	none	none	none	NA	none	lung
BRM-Tumor-106-CD8	high_tumor	54	F	none	>6months	none	none	NA	>6months	lung
BRM-Tumor-108-CD8	low_tumor	62	F	> 5 days	none	none	none	NA	none	lung
BRM-Tumor-109-CD8	low_tumor	71	M	> 5 days	>6months	none	none	NA	>6months	lung
BRM-Tumor-110-CD8	low_tumor	60	M	< 5 days	3-6months	<3months	none	NA	none	lung
BRM-Tumor-112-CD8	high_tumor	60	M	none	none	none	none	NA	<3months	lung
BRM-Tumor-117-CD8	high_tumor	47	F	< 5 days	none	none	none	none	none	other
BRM-Tumor-125-CD8	low_tumor	70	M	< 5 days	>6months	>6months	none	none	none	lung
BRM-Tumor-137-CD8	high_tumor	71	M	> 5 days	>6months	<3months	none	none	none	lung
BRM-Tumor-138-CD8	high_tumor	67	F	> 5 days	<3months	none	none	none	none	lung
BRM-Tumor-32-CD8	high_tumor	64	M	> 5 days	<3months	none	none	none	>6months	lung
BRM-Tumor-33-CD8	high_tumor	55	F	none	NA	NA	NA	none	NA	lung
BRM-Tumor-35-CD8	low_tumor	39	F	> 5 days	>6months	none	>6months	3-6months	SRS other lesion	breast
BRM-Tumor-36-CD8	high_tumor	59	M	> 5 days	none	none	none	none	none	lung
BRM-Tumor-39-CD8	low_tumor	78	F	> 5 days	none	none	none	none	none	lung
BRM-Tumor-40-CD8	high_tumor	64	F	> 5 days	none	none	none	none	none	lung
BRM-Tumor-47-CD8	low_tumor	65	M	> 5 days	>6months	none	none	none	none	lung
BRM-Tumor-50-CD8	high_tumor	61	M	> 5 days	none	none	none	none	none	lung
BRM-Tumor-53-CD8	low_tumor	79	F	> 5 days	>6months	none	none	none	none	other
LAU-BRM58-tumor-CD8-TCELL	low_tumor	70	M	> 5 days	none	none	none	none	none	lung
LAU-BRM61-tumor-CD8-TCELL	low_tumor	48	F	none	>6months	none	none	>6months	none	breast
LAU-BRM62-tumor-CD8-TCELL	low_tumor	47	F	> 5 days	>6months	none	>6months	none	none	breast
LAU-BRM65-tumor-CD8-TCELL	low_tumor	54	F	none	none	none	<3months	none	none	breast
LAU-BRM68-tumor-CD8-TCELL	low_tumor	40	F	> 5 days	>6months	none	>6months	none	none	breast
LAU-BRM74-tumor-CD8-TCELL	low_tumor	48	F	none	>6months	none	none	<3months	none	breast
BRM-Tumor-82-CD8	low_tumor	70	M	> 5 days	>6months	none	none	none	none	lung
BRM-Tumor-92-CD8	high_tumor	55	F	> 5 days	>6months	none	none	none	SRS other lesion	breast
BRM-Tumor-96-CD8	low_tumor	77	F	> 5 days	>6months	none	none	none	>6months	lung
Glioma-Tumor-107-CD8	low_tumor	73	F	none	none	none	none	none	none	mut
Glioma-Tumor-67-CD8	low_tumor	59	M	> 5 days	none	none	none	none	none	wt
Glioma-Tumor-73-CD8	low_tumor	68	M	none	none	none	none	none	none	wt
Glioma-Tumor-79-CD8	low_tumor	74	M	> 5 days	none	none	none	none	none	wt
LAU-BRM63-tumor-CD8-TCELL	low_tumor	47	F	< 5 days	none	none	none	none	none	wt
LAU-BRM64-tumor-CD8-TCELL	low_tumor	64	F	> 5 days	none	none	none	none	none	mut
LAU-GBM89-tumor-CD8-TCELL	low_tumor	47	M	none	none	none	none	none	none	mut
Glioma-Tumor-93-CD8	low_tumor	84	M	> 5 days	none	none	none	none	none	wt
Glioma-Tumor-94-CD8	low_tumor	66	F	> 5 days	none	none	none	none	none	wt
Glioma-Tumor-95-CD8	low_tumor	46	F	none	none	none	none	none	none	mut
Glioma-Tumor-96A-CD8	low_tumor	59	F	> 5 days	none	none	none	none	none	wt

## Sheet: Ext-Figure 2h
Extended Data Figure 2h
	BRM-Blood-33-CD8	BRM-Blood-35-CD8	BRM-Blood-36-CD8	BRM-Blood-39-CD8	BRM-Blood-40-CD8	BRM-Tumor-32-CD8	BRM-Tumor-33-CD8	BRM-Tumor-35-CD8	BRM-Tumor-36-CD8	BRM-Tumor-39-CD8	BRM-Tumor-40-CD8	Ctrl-blood-1-CD8	Ctrl-blood-3-CD8	Ctrl-blood-4-CD8	BRM-Blood-47-CD8	BRM-Blood-50-CD8	BRM-Blood-53-CD8	BRM-Tumor-47-CD8	BRM-Tumor-50-CD8	BRM-Tumor-53-CD8	Glioma-Blood-67-CD8	Glioma-Blood-73-CD8	Glioma-Blood-79-CD8	Glioma-Tumor-67-CD8	Glioma-Tumor-73-CD8	Glioma-Tumor-79-CD8	HEALTHY-DONOR-14-CD8-TCELL	LAU-BRM58-blood-CD8-TCELL	LAU-BRM58-tumor-CD8-TCELL	LAU-BRM61-blood-CD8-TCELL	LAU-BRM61-tumor-CD8-TCELL	LAU-BRM62-blood-CD8-TCELL	LAU-BRM62-tumor-CD8-TCELL	LAU-BRM63-blood-CD8-TCELL	LAU-BRM63-tumor-CD8-TCELL	LAU-BRM64-blood-CD8-TCELL	LAU-BRM64-tumor-CD8-TCELL	LAU-BRM65-blood-CD8-TCELL	LAU-BRM65-tumor-CD8-TCELL	LAU-BRM68-blood-CD8-TCELL	LAU-BRM68-tumor-CD8-TCELL	LAU-BRM74-blood-CD8-TCELL	LAU-BRM74-tumor-CD8-TCELL	LAU-GBM89-blood-CD8-TCELL	LAU-GBM89-tumor-CD8-TCELL	LAU-HD06-blood-CD8-TCELL	LAU-HD16-blood-CD8-TCELL	BRM-Blood-101-CD8	BRM-Blood-105-CD8
Lowery_2022	-0.388554	-0.885988	-1.37759	-0.231016	-0.448642	1.51908	1.92709	0.487754	2.21644	1.13366	2.23839	-1.30259	-0.891857	-0.717977	-0.641148	-1.2006	-0.977951	0.551756	1.00495	0.342605	-0.527599	-0.884726	-0.525397	0.372031	0.00555928	-0.10684	-0.608511	-0.62684	0.48759	-0.601244	0.870998	-0.704393	0.96858	-1.16996	0.549167	-0.447412	0.227003	-0.427118	0.580171	-0.359229	0.500021	-1.52815	0.177805	-0.960265	0.410608	-0.719612	-0.32931	-0.97264	-0.493057
Oliveira_2021	-0.744584	-0.931716	-1.15839	-0.418149	-0.467301	1.58761	1.72608	0.603332	1.99588	1.08851	2.24229	-0.654485	-0.87585	-0.925877	-0.500432	-1.04083	-0.893323	0.587701	1.44693	0.580135	-0.890323	-1.01504	-0.533907	0.265057	0.121614	0.113411	-0.876207	-0.681946	0.549478	-0.624866	0.700471	-0.922516	0.988817	-1.27238	0.469027	-0.821801	0.290742	-0.637395	0.59414	-0.396047	0.566483	-1.44143	0.0872409	-1.00192	0.176306	-1.00617	-0.775391	-0.806286	-0.662491
Caushi_2021	-0.839961	-0.994687	-1.1716	-0.711176	-0.491688	1.47243	1.91523	1.06928	2.00412	1.0467	2.09713	-0.79244	-0.721718	-1.18287	-0.868443	-0.773419	-0.869634	0.305065	1.30059	0.922018	-0.861652	-0.842067	-0.715655	0.334669	0.132349	0.030009	-1.10028	-0.808935	0.945587	-0.874773	0.958901	-1.00258	0.84985	-1.32387	0.427443	-0.786575	0.566127	-0.917832	0.815144	-0.644729	0.586057	-1.46167	0.546496	-0.991878	0.464855	-0.901618	-0.524702	-0.499651	-0.844209
Hanada_2022	-0.664843	-0.732915	-1.01765	-0.767027	-0.25294	1.3506	1.89605	1.08948	2.20066	1.20561	2.16323	-0.795983	-0.502923	-0.805266	-0.540412	-1.67001	-0.993453	0.416594	1.19412	0.543831	-0.328096	-0.609115	-0.85865	0.493843	-0.0836599	0.129434	-0.42594	-0.766518	0.94105	-0.767451	0.371551	-0.574072	0.80888	-1.07937	0.319616	-0.65263	0.231649	-0.815113	0.572134	-1.13415	0.145438	-1.1529	0.152815	-0.91447	0.497828	-0.507	-0.185319	-0.436187	-0.423431
vanderLeun_2020	-0.608404	-1.01891	-0.977028	-0.887115	-0.428123	1.69731	1.64438	1.1105	1.86794	1.10042	1.97606	-1.14804	-1.57028	-1.01978	-0.694222	-0.94103	-0.980551	0.456627	1.10205	1.00043	-0.823755	-0.882323	-1.06615	0.445468	-0.000227451	0.280033	-0.879199	-0.966438	1.22893	-0.798608	0.823969	-1.03963	0.715569	-1.28217	0.261893	-0.76778	0.659838	-0.824222	0.837638	-0.702269	0.580234	-1.28348	0.576082	-0.993597	0.581678	-0.954988	-0.544646	-0.543683	-0.930776
C3_top15	-0.509824	-0.829524	-1.07419	-0.484643	-0.331822	1.61504	1.33472	1.25247	1.45138	0.986906	1.53331	-0.809222	-0.75851	-1.40079	-0.653389	-0.618371	-0.018982	0.604356	1.17193	0.980201	-0.380252	-0.832754	-0.572848	0.894948	0.400442	0.614557	-0.957645	-0.832679	0.923289	-1.42744	0.735643	-1.30223	0.969893	-1.88632	0.845799	-0.438044	0.801085	-0.572781	0.94969	-0.458714	0.488783	-2.07388	0.739007	-1.33182	0.686727	-1.16058	-0.765687	-1.08398	-1.00399
[truncated: 51 more columns]
