# Supplementary material for: Phenotypic diversity of T cells in human primary and metastatic brain tumors revealed by multiomic interrogation
Source: Nat Cancer. 2023 May 22;4(6):908–24. doi: 10.1038/s43018-023-00566-3 (PMC10293012; doi:10.1038/s43018-023-00566-3)
Supplement: Source Data Extended Data Fig. 3 — Statistical source data. [file 43018_2023_566_MOESM11_ESM.xlsx]

## Sheet: Ext-Figure 3a
Extended Figure 3A
colour	X	Y	PANEL	group
grey	7.25	18.9461	1	3
red4	55.9	42.3937	1	2
red4	68.5	65.1016	1	2
red4	53.6	54.4715	1	2
blue2	3.65	3.52304	1	1
blue2	6.06	1.72084	1	1

## Sheet: Ext-Figure 3b
Extended Figure 3B - pTRT-high BrM					Extended Figure 3B - pTRT-low BrM					Extended Figure 3B - Glioma
Clone ID	Clone Seq	ID	freq		Clone ID	Clone Seq	ID	freq		Clone ID	Clone Seq	ID	freq
1	CASSLEVGGTDTQYF	Tumor	0.160266		1	CSALPAAGAGDEQFF	Blood	0.056334		1	CASSFGFGDTQYF	Tumor	0.148555
2	CASSLGDRGNNEQFF	Tumor	0.0566743		2	CALCPKKLF	Blood	0.0261176		2	CSAIATSGSDEQFF	Tumor	0.14289
3	CASTPWRGGVNEQFF	Tumor	0.0492007		1	CSALPAAGAGDEQFF	Tumor	0.022251		2	CSAIATSGSDEQFF	Blood	0.136489
4	CASSLSGGGVYEQYF	Tumor	0.0257422		3	CAMREGLEGYQKVTF	Blood	0.020875		1	CASSFGFGDTQYF	Blood	0.0962025
5	CASSLGWQHTEAFF	Tumor	0.024289		4	CASSLWLRGHGYTF	Blood	0.0162997		3	CASGGTGSAIAHQPQHF	Tumor	0.0595376
6	CASSPFQAADGGYTF	Tumor	0.0213826		5	CASSPGTKNEQFF	Tumor	0.0151221		3	CASGGTGSAIAHQPQHF	Blood	0.0571271
7	CASSHGQGRTGELFF	Tumor	0.0203446		4	CASSLWLRGHGYTF	Tumor	0.0138259		4	CAMREGLEGYQKVTF	Blood	0.0527243
8	CASSRSPGGNNEQFF	Tumor	0.0197218		2	CALCPKKLF	Tumor	0.0131778		5	CALTVDTGGFKTIF	Tumor	0.0522543
9	CASSLEGGISYNEQFF	Tumor	0.0168154		6	CAVSARYSGGGADGLTF	Blood	0.011629		6	CASSLARRDGLDTQYF	Blood	0.0517336
10	CASGDYGGSGQFF	Tumor	0.0161927		7	CASSSNSGRVRNEQFF	Tumor	0.0115576		6	CASSLARRDGLDTQYF	Tumor	0.0402312
11	CASSGQ_LEAFF	Tumor	0.0145319		8	CASSQTTRPNEQFF	Tumor	0.0114496		4	CAMREGLEGYQKVTF	Tumor	0.0383815
12	CASSSREQFF	Tumor	0.0143243		9	CASSIPGYSNQPQHF	Tumor	0.00982934		7	CVVRTDYGGSQGNLIF	Tumor	0.0360694
13	CASSEALPGLSYNEQFF	Tumor	0.0139091		10	CILRDLNDMRF	Tumor	0.00928926		7	CVVRTDYGGSQGNLIF	Blood	0.0347826
14	CASSYTGTGDYEQYF	Tumor	0.0130787		11	CATSDLGAGQGNEQFF	Tumor	0.0081011		8	CASSLFETSGSPRWNEQYF	Tumor	0.0272832
15	CASSIVAGVYNEQFF	Tumor	0.0122483		3	CAMREGLEGYQKVTF	Tumor	0.007345		9	CAETLPEH_GFQKLVF	Tumor	0.0249711
5	CASSLGWQHTEAFF	Blood	0.0089153		12	CASDPISGANVLTF	Tumor	0.00723698		5	CALTVDTGGFKTIF	Blood	0.023005
9	CASSLEGGISYNEQFF	Blood	0.00742942		13	CASSFRGQLHNEQFF	Tumor	0.0065889		10	CASSLVFGTGGSYNEQFF	Tumor	0.0191908
					14	CASSSEGHWGFNGYTF	Tumor	0.00637287		11	CAVQAGDSWGKLQF	Blood	0.0180517
					15	CADLTGGGNKLTF	Tumor	0.00637287		11	CAVQAGDSWGKLQF	Tumor	0.0157225
					6	CAVSARYSGGGADGLTF	Tumor	0.00615684		12	CASSSGSELYEQYF	Tumor	0.0149133
					7	CASSSNSGRVRNEQFF	Blood	0.00114384		13	CAGGTDGQKLLF	Tumor	0.0136416
					11	CATSDLGAGQGNEQFF	Blood	0.000857878		14	CAEFTGGGNKLTF	Tumor	0.0131792
					12	CASDPISGANVLTF	Blood	0.000476599		15	CAVFPYNNNDMRF	Tumor	0.0130636
										10	CASSLVFGTGGSYNEQFF	Blood	0.00528343
										9	CAETLPEH_GFQKLVF	Blood	0.00495322
										13	CAGGTDGQKLLF	Blood	0.00473308
