# Supplementary material for: Phenotypic diversity of T cells in human primary and metastatic brain tumors revealed by multiomic interrogation
Source: Nat Cancer. 2023 May 22;4(6):908–24. doi: 10.1038/s43018-023-00566-3 (PMC10293012; doi:10.1038/s43018-023-00566-3)
Supplement: Source Data Extended Data Fig. 4 — Statistical source data. [file 43018_2023_566_MOESM12_ESM.xlsx]

## Sheet: Ext-Figure 4e
Extended Figure 4E
PhenoID	subtype clust scRNAseq disease	CD8 proportion of CD45
LAU_BrM_101	high_tumor_BrM	0.201334
LAU_BrM_108	low_tumor_BrM	0.0310614
LAU_BrM_110	low_tumor_BrM	0.0209655
LAU_BrM_139	low_tumor_BrM	0.0584512
LAU_BrM_141	high_tumor_BrM	0.168628
LAU_BrM_143	high_tumor_BrM	0.110383
LAU_BrM_40	high_tumor_BrM	0.0378278
LAU_BrM_50	high_tumor_BrM	0.157691
LAU_BrM_58	low_tumor_BrM	0.0550627
LAU_BrM_62	low_tumor_BrM	0.0635402
LAU_BrM_65	low_tumor_BrM	0.0822891
LAU_BrM_68	low_tumor_BrM	0.0427336
LAU_BrM_74	low_tumor_BrM	0.0143468
LAU_BrM_82	low_tumor_BrM	0.00793201
LAU_BrM_92	high_tumor_BrM	0.0753612
LAU_GBM_136	low_tumor_Glioma	0.00605136
LAU_GBM_149	low_tumor_Glioma	0.0150564
LAU_GBM_75	low_tumor_Glioma	0.0732432
LAU_GBM_80	low_tumor_Glioma	0.0122803
LAU_GBM_93	low_tumor_Glioma	0.0244204

## Sheet: Ext-Figure 4g
Extended Figure 4G
SampleID	pTRT CD45 ROI	Cell proportion CD45
BrM101	nonCD103+PD1+_nonPVN	0.0960464
BrM101	nonCD103+PD1+_PVN	0.0515627
BrM101	CD103+PD1+_nonPVN	0.0343139
BrM101	CD103+PD1+_PVN	0.0194112
BrM108	nonCD103+PD1+_nonPVN	0.0169958
BrM108	nonCD103+PD1+_PVN	0.00914259
BrM108	CD103+PD1+_nonPVN	0.00304753
BrM108	CD103+PD1+_PVN	0.0018754
BrM110	nonCD103+PD1+_nonPVN	0.0122299
BrM110	nonCD103+PD1+_PVN	0.00862167
BrM110	CD103+PD1+_nonPVN	3.79809e-05
BrM110	CD103+PD1+_PVN	7.59619e-05
BrM139	nonCD103+PD1+_nonPVN	0.0241996
BrM139	nonCD103+PD1+_PVN	0.0290395
BrM139	CD103+PD1+_nonPVN	0.000372301
BrM139	CD103+PD1+_PVN	0.00483991
BrM141	nonCD103+PD1+_nonPVN	0.0745146
BrM141	nonCD103+PD1+_PVN	0.0365858
BrM141	CD103+PD1+_nonPVN	0.0406929
BrM141	CD103+PD1+_PVN	0.0168343
BrM143	nonCD103+PD1+_nonPVN	0.0505464
BrM143	nonCD103+PD1+_PVN	0.0371585
BrM143	CD103+PD1+_nonPVN	0.010929
BrM143	CD103+PD1+_PVN	0.0117486
BrM40	nonCD103+PD1+_nonPVN	0.0183337
BrM40	nonCD103+PD1+_PVN	0.0105361
BrM40	CD103+PD1+_nonPVN	0.00612671
BrM40	CD103+PD1+_PVN	0.00283128
BrM50	nonCD103+PD1+_nonPVN	0.093792
BrM50	nonCD103+PD1+_PVN	0.0222222
BrM50	CD103+PD1+_nonPVN	0.0331356
BrM50	CD103+PD1+_PVN	0.00854093
BrM58	nonCD103+PD1+_nonPVN	0.016168
BrM58	nonCD103+PD1+_PVN	0.0296921
BrM58	CD103+PD1+_nonPVN	0.00208455
BrM58	CD103+PD1+_PVN	0.00711798
BrM62	nonCD103+PD1+_nonPVN	0.0363193
BrM62	nonCD103+PD1+_PVN	0.0255936
BrM62	CD103+PD1+_nonPVN	0.0007397
BrM62	CD103+PD1+_PVN	0.00088764
BrM65	nonCD103+PD1+_nonPVN	0.0503834
BrM65	nonCD103+PD1+_PVN	0.0225173
BrM65	CD103+PD1+_nonPVN	0.00579764
BrM65	CD103+PD1+_PVN	0.0035908
BrM68	nonCD103+PD1+_nonPVN	0.0202107
BrM68	nonCD103+PD1+_PVN	0.0171277
BrM68	CD103+PD1+_nonPVN	0.0033399
BrM68	CD103+PD1+_PVN	0.00205532
BrM74	nonCD103+PD1+_nonPVN	0.00732601
BrM74	nonCD103+PD1+_PVN	0.00610501
BrM74	CD103+PD1+_nonPVN	0.000610501
BrM74	CD103+PD1+_PVN	0.00030525
BrM82	nonCD103+PD1+_nonPVN	0.00226629
BrM82	nonCD103+PD1+_PVN	0.00453258
BrM82	CD103+PD1+_nonPVN	0.000566572
BrM82	CD103+PD1+_PVN	0.000566572
BrM92	nonCD103+PD1+_nonPVN	0.0259258
BrM92	nonCD103+PD1+_PVN	0.0428844
BrM92	CD103+PD1+_nonPVN	0.00236956
BrM92	CD103+PD1+_PVN	0.00418157
GBM136	nonCD103+PD1+_nonPVN	0.00408344
GBM136	nonCD103+PD1+_PVN	0.00172193
GBM136	CD103+PD1+_nonPVN	0.00024599
GBM149	nonCD103+PD1+_nonPVN	0.0109716
GBM149	nonCD103+PD1+_PVN	0.00374721
GBM149	CD103+PD1+_nonPVN	0.00027007
GBM149	CD103+PD1+_PVN	6.75174e-05
GBM93	nonCD103+PD1+_nonPVN	0.0142195
GBM93	nonCD103+PD1+_PVN	0.0102009
GBM93	CD103+PD1+_nonPVN	0
GBM93	CD103+PD1+_PVN	0

## Sheet: Ext-Figure 4i
Extended Figure 4I
PhenoID	TME subtype	to cellType	Mean	to cellTypeSimple
LAU_BrM_101	high_tumor	CD3	24.1608	Immune
LAU_BrM_101	high_tumor	CD45pos	25.7751	Immune
LAU_BrM_101	high_tumor	Non_Immune	22.3227	Non_Immune
LAU_BrM_101	high_tumor	non_pTRT	18.6022	Immune
LAU_BrM_101	high_tumor	pTRT	9.13915	Immune
LAU_BrM_108	low_tumor	CD3	24.9459	Immune
LAU_BrM_108	low_tumor	CD45pos	22.5905	Immune
LAU_BrM_108	low_tumor	Non_Immune	41.2747	Non_Immune
LAU_BrM_108	low_tumor	non_pTRT	6.44201	Immune
LAU_BrM_108	low_tumor	pTRT	4.74689	Immune
LAU_BrM_139	low_tumor	CD3	16.7382	Immune
LAU_BrM_139	low_tumor	CD45pos	29.4656	Immune
LAU_BrM_139	low_tumor	Non_Immune	39.8112	Non_Immune
LAU_BrM_139	low_tumor	non_pTRT	8.70146	Immune
LAU_BrM_139	low_tumor	pTRT	5.28361	Immune
LAU_BrM_141	high_tumor	CD3	15.7787	Immune
LAU_BrM_141	high_tumor	CD45pos	24.9758	Immune
LAU_BrM_141	high_tumor	Non_Immune	31.7626	Non_Immune
LAU_BrM_141	high_tumor	non_pTRT	16.7768	Immune
LAU_BrM_141	high_tumor	pTRT	10.7061	Immune
LAU_BrM_143	high_tumor	CD3	6.89443	Immune
LAU_BrM_143	high_tumor	CD45pos	7.29332	Immune
LAU_BrM_143	high_tumor	Non_Immune	76.5241	Non_Immune
LAU_BrM_143	high_tumor	non_pTRT	6.01709	Immune
LAU_BrM_143	high_tumor	pTRT	3.27103	Immune
LAU_BrM_40	high_tumor	CD3	25.4509	Immune
LAU_BrM_40	high_tumor	CD45pos	29.4081	Immune
LAU_BrM_40	high_tumor	Non_Immune	34.5997	Non_Immune
LAU_BrM_40	high_tumor	non_pTRT	6.54014	Immune
LAU_BrM_40	high_tumor	pTRT	4.0011	Immune
LAU_BrM_50	high_tumor	CD3	10.9132	Immune
LAU_BrM_50	high_tumor	CD45pos	16.0569	Immune
LAU_BrM_50	high_tumor	Non_Immune	60.5264	Non_Immune
LAU_BrM_50	high_tumor	non_pTRT	7.15141	Immune
LAU_BrM_50	high_tumor	pTRT	5.35218	Immune
LAU_BrM_58	low_tumor	CD3	22.6583	Immune
LAU_BrM_58	low_tumor	CD45pos	16.4881	Immune
LAU_BrM_58	low_tumor	Non_Immune	36.3646	Non_Immune
LAU_BrM_58	low_tumor	non_pTRT	16.1552	Immune
LAU_BrM_58	low_tumor	pTRT	8.33384	Immune
LAU_BrM_62	low_tumor	CD3	3.90778	Immune
LAU_BrM_62	low_tumor	CD45pos	22.9808	Immune
LAU_BrM_62	low_tumor	Non_Immune	56.3814	Non_Immune
LAU_BrM_62	low_tumor	non_pTRT	13.8037	Immune
LAU_BrM_62	low_tumor	pTRT	2.92644	Immune
LAU_BrM_65	low_tumor	CD3	17.3293	Immune
LAU_BrM_65	low_tumor	CD45pos	27.1857	Immune
LAU_BrM_65	low_tumor	Non_Immune	27.2701	Non_Immune
LAU_BrM_65	low_tumor	non_pTRT	20.4523	Immune
LAU_BrM_65	low_tumor	pTRT	7.76264	Immune
LAU_BrM_68	low_tumor	CD3	16.0585	Immune
LAU_BrM_68	low_tumor	CD45pos	21.4559	Immune
LAU_BrM_68	low_tumor	Non_Immune	48.361	Non_Immune
LAU_BrM_68	low_tumor	non_pTRT	10.7037	Immune
LAU_BrM_68	low_tumor	pTRT	3.42094	Immune
LAU_BrM_92	high_tumor	CD3	15.0175	Immune
LAU_BrM_92	high_tumor	CD45pos	29.4126	Immune
LAU_BrM_92	high_tumor	Non_Immune	43.2735	Non_Immune
LAU_BrM_92	high_tumor	non_pTRT	9.35849	Immune
LAU_BrM_92	high_tumor	pTRT	2.93801	Immune

## Sheet: Ext-Figure 4j
Extended Figure 4J
PhenoID	CellType	Prop
BRM_20	CD45neg_nonTumor	9.87251
LAU_BrM_101	CD45neg_nonTumor	22.0266
LAU_BrM_105	CD45neg_nonTumor	11.8906
LAU_BrM_106	CD45neg_nonTumor	37.19
LAU_BrM_108	CD45neg_nonTumor	32.6476
LAU_BrM_110	CD45neg_nonTumor	14.3717
LAU_BrM_112	CD45neg_nonTumor	37.1077
LAU_BrM_139	CD45neg_nonTumor	14.7283
LAU_BrM_141	CD45neg_nonTumor	19.6908
LAU_BrM_35	CD45neg_nonTumor	23.9054
LAU_BrM_40	CD45neg_nonTumor	13.4163
LAU_BrM_50	CD45neg_nonTumor	12.1152
LAU_BrM_58	CD45neg_nonTumor	47.6315
LAU_BrM_62	CD45neg_nonTumor	18.8482
LAU_BrM_65	CD45neg_nonTumor	19.9355
LAU_BrM_68	CD45neg_nonTumor	27.9082
LAU_BrM_74	CD45neg_nonTumor	10.8852
LAU_BrM_82	CD45neg_nonTumor	45.4145
LAU_BrM_92	CD45neg_nonTumor	39.9616
BRM_20	Tumor	90.1275
LAU_BrM_101	Tumor	77.9734
LAU_BrM_105	Tumor	88.1094
LAU_BrM_106	Tumor	62.81
LAU_BrM_108	Tumor	67.3524
LAU_BrM_110	Tumor	85.6283
LAU_BrM_112	Tumor	62.8923
LAU_BrM_139	Tumor	85.2717
LAU_BrM_141	Tumor	80.3092
LAU_BrM_35	Tumor	76.0946
LAU_BrM_40	Tumor	86.5837
LAU_BrM_50	Tumor	87.8848
LAU_BrM_58	Tumor	52.3685
LAU_BrM_62	Tumor	81.1518
LAU_BrM_65	Tumor	80.0645
LAU_BrM_68	Tumor	72.0918
LAU_BrM_74	Tumor	89.1148
LAU_BrM_82	Tumor	54.5855
LAU_BrM_92	Tumor	60.0384

## Sheet: Ext-Figure 4k
Extended Figure 4K
matchID	pTRT of CD8	C3-signature in bulkRNAseq
BRM112	16.5837	0.942603
BRM125	18.9461	0.842436
BRM138	42.3937	0.960967
BRM110	11.7	0.892125
BRM101	26.6846	0.968217
BRM108	15.8491	0.853897
BRM40	23.681	0.990398
BRM50	26.4293	0.89706
BRM58	16.7128	0.832839
BRM62	2.56112	0.844876
BRM65	11.4091	0.839658
BRM68	12.6253	0.720614
BRM74	6.38298	0.785242
BRM82	14.2857	0.833131
BRM92	8.69297	0.915461
GBM73	1.96078	0.697796
GBM79	2.58303	0.753099
GBM93	0	0.799205
