# Supplementary material for: Phenotypic diversity of T cells in human primary and metastatic brain tumors revealed by multiomic interrogation
Source: Nat Cancer. 2023 May 22;4(6):908–24. doi: 10.1038/s43018-023-00566-3 (PMC10293012; doi:10.1038/s43018-023-00566-3)
Supplement: Source Data Extended Data Fig. 6 — Statistical source data. [file 43018_2023_566_MOESM13_ESM.xlsx]

## Sheet: Ext-Figure 6c
Extended Figure 6C
SampleID	group	cellsort	IDO1
BRM_10	low_tumor_BrM	MDM	2.4843
BRM_10	low_tumor_BrM	MG	0.778047
BRM_13	high_tumor_BrM	MDM	2.48101
BRM_13	high_tumor_BrM	MG	-0.569492
BRM_2	low_tumor_BrM	MDM	1.63276
BRM_3	low_tumor_BrM	MDM	2.87736
BRM_3	low_tumor_BrM	MG	2.22336
LAU_BrM_101	high_tumor_BrM	MDM	4.39433
LAU_BrM_101	high_tumor_BrM	MG	3.57715
LAU_BrM_105	high_tumor_BrM	MDM	3.47393
LAU_BrM_105	high_tumor_BrM	MG	5.45343
LAU_BrM_106	high_tumor_BrM	MDM	4.54632
LAU_BrM_106	high_tumor_BrM	MG	3.50046
LAU_BrM_108	low_tumor_BrM	MDM	1.45879
LAU_BrM_108	low_tumor_BrM	MG	1.99728
LAU_BrM_109	low_tumor_BrM	MDM	-0.891318
LAU_BrM_110	low_tumor_BrM	MDM	-1.38087
LAU_BrM_110	low_tumor_BrM	MG	3.2312
LAU_BrM_112	high_tumor_BrM	MDM	6.15827
LAU_BrM_112	high_tumor_BrM	MG	4.62777
LAU_BrM_117	low_tumor_BrM	MDM	-2.31123
LAU_BrM_117	low_tumor_BrM	MG	-2.31123
LAU_BrM_125	low_tumor_BrM	MDM	1.73216
LAU_BrM_125	low_tumor_BrM	MG	1.7755
LAU_BrM_137	high_tumor_BrM	MDM	5.26583
LAU_BrM_137	high_tumor_BrM	MG	-2.31123
LAU_BrM_138	high_tumor_BrM	MDM	2.32897
LAU_BrM_138	high_tumor_BrM	MG	2.94535
LAU_BrM_32	high_tumor_BrM	MDM	2.33746
LAU_BrM_32	high_tumor_BrM	MG	0.831414
LAU_BrM_33	high_tumor_BrM	MDM	6.74396
LAU_BrM_33	high_tumor_BrM	MG	3.01331
LAU_BrM_35	low_tumor_BrM	MDM	-2.31123
LAU_BrM_35	low_tumor_BrM	MG	-2.31123
LAU_BrM_39	low_tumor_BrM	MDM	0.670908
LAU_BrM_39	low_tumor_BrM	MG	-0.48772
LAU_BrM_40	high_tumor_BrM	MDM	4.9638
LAU_BrM_40	high_tumor_BrM	MG	4.42424
LAU_BrM_47	low_tumor_BrM	MDM	1.97368
LAU_BrM_47	low_tumor_BrM	MG	0.127474
LAU_BrM_50	high_tumor_BrM	MDM	3.53447
LAU_BrM_50	high_tumor_BrM	MG	-2.31123
LAU_BrM_53	low_tumor_BrM	MDM	2.70214
LAU_BrM_53	low_tumor_BrM	MG	1.23353
LAU_BrM_82	low_tumor_BrM	MDM	-2.31123
LAU_BrM_92	high_tumor_BrM	MDM	3.31412
LAU_BrM_92	high_tumor_BrM	MG	5.30042
LAU_BrM_96	low_tumor_BrM	MDM	1.06496
LAU_BrM_96	low_tumor_BrM	MG	-1.65577
GBM_19	low_tumor_Glioma	MDM	3.80173
GBM_19	low_tumor_Glioma	MG	2.42103
GBM_22	low_tumor_Glioma	MDM	-0.26381
GBM_22	low_tumor_Glioma	MG	0.492534
GBM_23	low_tumor_Glioma	MDM	2.03392
GBM_23	low_tumor_Glioma	MG	0.528948
LAU_GBM_67	low_tumor_Glioma	MDM	-0.317702
LAU_GBM_67	low_tumor_Glioma	MG	-1.53915
LAU_GBM_73	low_tumor_Glioma	MDM	1.49897
LAU_GBM_73	low_tumor_Glioma	MG	1.58636
LAU_GBM_79	low_tumor_Glioma	MDM	-0.339185
LAU_GBM_79	low_tumor_Glioma	MG	0.683022
LAU_GBM_93	low_tumor_Glioma	MDM	2.54198
LAU_GBM_93	low_tumor_Glioma	MG	2.05128
LAU_GBM_94	low_tumor_Glioma	MDM	-1.15152
LAU_GBM_94	low_tumor_Glioma	MG	2.11443
LAU_GBM_95	low_tumor_Glioma	MDM	0.43031
LAU_GBM_95	low_tumor_Glioma	MG	-2.31123
LAU_GBM_96	low_tumor_Glioma	MDM	-0.133029
LAU_GBM_96	low_tumor_Glioma	MG	2.14048
LAU_BrM_58	low_tumor_BrM	MDM	-0.0764556
LAU_BrM_58	low_tumor_BrM	MG	0.636143
LAU_BrM_61	low_tumor_BrM	MDM	-0.202075
LAU_BrM_61	low_tumor_BrM	MG	1.13759
LAU_BrM_62	low_tumor_BrM	MDM	0.837872
LAU_BrM_62	low_tumor_BrM	MG	2.59764
LAU_GBM_86	low_tumor_Glioma	MDM	0.594047
LAU_GBM_86	low_tumor_Glioma	MG	2.06279
LAU_GBM_88	low_tumor_Glioma	MDM	4.69312
LAU_GBM_88	low_tumor_Glioma	MG	3.32904
LAU_BrM_65	low_tumor_BrM	MDM	4.69718
LAU_BrM_65	low_tumor_BrM	MG	4.02065
LAU_BrM_68	low_tumor_BrM	MDM	0.0481018
LAU_BrM_68	low_tumor_BrM	MG	-1.69839
LAU_BrM_74	low_tumor_BrM	MDM	4.58126
LAU_BrM_74	low_tumor_BrM	MG	2.01796
LAU_GBM_89	low_tumor_Glioma	MDM	0.623851
LAU_GBM_89	low_tumor_Glioma	MG	-2.31123

## Sheet: Ext-Figure 6d
For data from Extended Figure 6D refer to supplementary table 3B

## Sheet: Ext-Figure 6f
Extended Figure 6F
SampleID	Activation status	Proliferation of CD3
LAU_GBM_185	Activated	44.7
LAU_GBM_185	Non-activated	7.05
LAU_GBM_183	Activated	46.5
LAU_GBM_183	Non-activated	1.63
LAU_GBM_181	Activated	49.6
LAU_GBM_181	Non-activated	0.57
LAU_GBM_178	Activated	23.5
LAU_GBM_178	Non-activated	0.65
LAU_GBM_174	Activated	29.4
LAU_GBM_174	Non-activated	0
LAU_GBM_166	Activated	22.4
LAU_GBM_166	Non-activated	0.56
LAU_GBM_165	Activated	23.8
LAU_GBM_165	Non-activated	1.61
LAU_BrM_156	Activated	4.26
LAU_BrM_156	Non-activated	0.97
LAU_BrM_154	Activated	10.7
LAU_BrM_154	Non-activated	2.01
LAU_BrM_153	Activated	31.5
LAU_BrM_153	Non-activated	0.078
LAU_BrM_145	Activated	16.4
LAU_BrM_145	Non-activated	1
LAU_BrM_143	Activated	31.5
LAU_BrM_143	Non-activated	0.61
LAU_BrM_141	Activated	25.7
LAU_BrM_141	Non-activated	0.91
LAU_BrM_139	Activated	59.6
LAU_BrM_139	Non-activated	4.18
LAU_BrM_158	Activated	57.5
LAU_BrM_158	Non-activated	1.31
LAU_GBM_187	Activated	52.6
LAU_GBM_187	Non-activated	0.51
LAU_GBM_188	Activated	27.5
LAU_GBM_188	Non-activated	0.24
