# Supplementary material for: Phenotypic diversity of T cells in human primary and metastatic brain tumors revealed by multiomic interrogation
Source: Nat Cancer. 2023 May 22;4(6):908–24. doi: 10.1038/s43018-023-00566-3 (PMC10293012; doi:10.1038/s43018-023-00566-3)
Supplement: Source Data Extended Data Fig. 7 — Statistical source data. [file 43018_2023_566_MOESM14_ESM.xlsx]

## Sheet: Ext-Figure 7a
Extended Figure 7A
sample ID	condition	cluster ID	Freq
BC100_blood	BC_blood	1	22.1333
BC100_blood	BC_blood	2	14.3333
BC100_blood	BC_blood	3	0.6
BC100_blood	BC_blood	4	0.0666667
BC100_blood	BC_blood	5	0
BC100_blood	BC_blood	6	0.533333
BC100_blood	BC_blood	7	30.2667
BC100_blood	BC_blood	8	19.5333
BC100_blood	BC_blood	9	0
BC100_blood	BC_blood	10	12.2
BC100_blood	BC_blood	11	0.333333
BC100_blood	BC_blood	12	0
BC105_blood	BC_blood	1	29.8
BC105_blood	BC_blood	2	11.4667
BC105_blood	BC_blood	3	2.2
BC105_blood	BC_blood	4	0.0666667
BC105_blood	BC_blood	5	0
BC105_blood	BC_blood	6	0.333333
BC105_blood	BC_blood	7	34
BC105_blood	BC_blood	8	12.8
BC105_blood	BC_blood	9	0.133333
BC105_blood	BC_blood	10	8.86667
BC105_blood	BC_blood	11	0.2
BC105_blood	BC_blood	12	0.133333
BC155_tumor	BC_tumor	1	15.7333
BC155_tumor	BC_tumor	2	0.866667
BC155_tumor	BC_tumor	3	6.66667
BC155_tumor	BC_tumor	4	20.8667
BC155_tumor	BC_tumor	5	4.4
BC155_tumor	BC_tumor	6	26.8
BC155_tumor	BC_tumor	7	3.93333
BC155_tumor	BC_tumor	8	3.4
BC155_tumor	BC_tumor	9	7.86667
BC155_tumor	BC_tumor	10	3.86667
BC155_tumor	BC_tumor	11	1.46667
BC155_tumor	BC_tumor	12	4.13333
BC156_tumor	BC_tumor	1	15.8667
BC156_tumor	BC_tumor	2	0.733333
BC156_tumor	BC_tumor	3	18.7333
BC156_tumor	BC_tumor	4	24.1333
BC156_tumor	BC_tumor	5	0.533333
BC156_tumor	BC_tumor	6	15.1333
BC156_tumor	BC_tumor	7	11.6
BC156_tumor	BC_tumor	8	6.2
BC156_tumor	BC_tumor	9	0.8
BC156_tumor	BC_tumor	10	5.53333
BC156_tumor	BC_tumor	11	0.0666667
BC156_tumor	BC_tumor	12	0.666667
BC157_tumor	BC_tumor	1	17.5333
BC157_tumor	BC_tumor	2	3.33333
BC157_tumor	BC_tumor	3	16.4667
BC157_tumor	BC_tumor	4	18.8
BC157_tumor	BC_tumor	5	0.733333
BC157_tumor	BC_tumor	6	23.6667
BC157_tumor	BC_tumor	7	11.6667
BC157_tumor	BC_tumor	8	0.8
BC157_tumor	BC_tumor	9	0.466667
BC157_tumor	BC_tumor	10	2.66667
BC157_tumor	BC_tumor	11	0.266667
BC157_tumor	BC_tumor	12	3.6
BC158_tumor	BC_tumor	1	20.934
BC158_tumor	BC_tumor	2	1.28824
BC158_tumor	BC_tumor	3	16.4251
BC158_tumor	BC_tumor	4	9.50081
BC158_tumor	BC_tumor	5	0.161031
BC158_tumor	BC_tumor	6	9.82287
BC158_tumor	BC_tumor	7	25.6039
BC158_tumor	BC_tumor	8	3.86473
BC158_tumor	BC_tumor	9	1.12721
BC158_tumor	BC_tumor	10	9.33977
BC158_tumor	BC_tumor	11	0.805153
BC158_tumor	BC_tumor	12	1.12721
BC159_tumor	BC_tumor	1	10.1173
BC159_tumor	BC_tumor	2	2.49267
BC159_tumor	BC_tumor	3	5.13196
BC159_tumor	BC_tumor	4	4.10557
BC159_tumor	BC_tumor	5	3.07918
BC159_tumor	BC_tumor	6	12.9032
BC159_tumor	BC_tumor	7	40.4692
BC159_tumor	BC_tumor	8	3.95894
BC159_tumor	BC_tumor	9	3.07918
BC159_tumor	BC_tumor	10	10.4106
BC159_tumor	BC_tumor	11	2.93255
BC159_tumor	BC_tumor	12	1.31965
BC160_tumor	BC_tumor	1	22.5333
BC160_tumor	BC_tumor	2	2.33333
BC160_tumor	BC_tumor	3	9.66667
BC160_tumor	BC_tumor	4	3.6
BC160_tumor	BC_tumor	5	1.26667
BC160_tumor	BC_tumor	6	11
BC160_tumor	BC_tumor	7	2.8
BC160_tumor	BC_tumor	8	1.46667
BC160_tumor	BC_tumor	9	41.6
BC160_tumor	BC_tumor	10	1.2
BC160_tumor	BC_tumor	11	1.2
BC160_tumor	BC_tumor	12	1.33333
BC162_tumor	BC_tumor	1	21.078
BC162_tumor	BC_tumor	2	1.2512
BC162_tumor	BC_tumor	3	34.4562
BC162_tumor	BC_tumor	4	12.6083
BC162_tumor	BC_tumor	5	0.577478
BC162_tumor	BC_tumor	6	13.7632
BC162_tumor	BC_tumor	7	6.06352
BC162_tumor	BC_tumor	8	1.92493
BC162_tumor	BC_tumor	9	3.9461
BC162_tumor	BC_tumor	10	2.21367
BC162_tumor	BC_tumor	11	1.92493
BC162_tumor	BC_tumor	12	0.192493
BC163_tumor	BC_tumor	1	8.81913
BC163_tumor	BC_tumor	2	0.597907
BC163_tumor	BC_tumor	3	13.9013
BC163_tumor	BC_tumor	4	8.07175
BC163_tumor	BC_tumor	5	4.33483
BC163_tumor	BC_tumor	6	42.7504
BC163_tumor	BC_tumor	7	9.71599
BC163_tumor	BC_tumor	8	0
BC163_tumor	BC_tumor	9	4.03587
BC163_tumor	BC_tumor	10	1.04634
BC163_tumor	BC_tumor	11	1.49477
BC163_tumor	BC_tumor	12	5.23169
BC164_tumor	BC_tumor	1	15.6
BC164_tumor	BC_tumor	2	0.8
BC164_tumor	BC_tumor	3	24.9333
BC164_tumor	BC_tumor	4	5.93333
BC164_tumor	BC_tumor	5	1.46667
BC164_tumor	BC_tumor	6	20.4667
BC164_tumor	BC_tumor	7	7.8
BC164_tumor	BC_tumor	8	0.8
BC164_tumor	BC_tumor	9	11.9333
BC164_tumor	BC_tumor	10	2.33333
BC164_tumor	BC_tumor	11	4.6
BC164_tumor	BC_tumor	12	3.33333
BC165_tumor	BC_tumor	1	28.6667
BC165_tumor	BC_tumor	2	2.66667
BC165_tumor	BC_tumor	3	46.4
BC165_tumor	BC_tumor	4	1.8
BC165_tumor	BC_tumor	5	0.4
BC165_tumor	BC_tumor	6	7.46667
BC165_tumor	BC_tumor	7	3.66667
BC165_tumor	BC_tumor	8	1.06667
BC165_tumor	BC_tumor	9	5
BC165_tumor	BC_tumor	10	0.866667
BC165_tumor	BC_tumor	11	1.13333
BC165_tumor	BC_tumor	12	0.866667
BC166_tumor	BC_tumor	1	11.2
BC166_tumor	BC_tumor	2	2
BC166_tumor	BC_tumor	3	17.0667
BC166_tumor	BC_tumor	4	34.2667
BC166_tumor	BC_tumor	5	0.0666667
BC166_tumor	BC_tumor	6	10.7333
BC166_tumor	BC_tumor	7	9.93333
BC166_tumor	BC_tumor	8	2.8
BC166_tumor	BC_tumor	9	1.13333
BC166_tumor	BC_tumor	10	7.86667
BC166_tumor	BC_tumor	11	0.4
BC166_tumor	BC_tumor	12	2.53333
BC28_blood	BC_blood	1	39.8
BC28_blood	BC_blood	2	43.8667
BC28_blood	BC_blood	3	2.4
BC28_blood	BC_blood	4	0.266667
BC28_blood	BC_blood	5	0.133333
BC28_blood	BC_blood	6	1.13333
BC28_blood	BC_blood	7	8.33333
BC28_blood	BC_blood	8	1.93333
BC28_blood	BC_blood	9	0.2
BC28_blood	BC_blood	10	1.66667
BC28_blood	BC_blood	11	0.266667
BC28_blood	BC_blood	12	0
BC33_blood	BC_blood	1	27.1333
BC33_blood	BC_blood	2	7
BC33_blood	BC_blood	3	1.93333
BC33_blood	BC_blood	4	0.0666667
BC33_blood	BC_blood	5	0.133333
BC33_blood	BC_blood	6	0.466667
BC33_blood	BC_blood	7	36.6
BC33_blood	BC_blood	8	15.3333
BC33_blood	BC_blood	9	0
BC33_blood	BC_blood	10	11.2
BC33_blood	BC_blood	11	0.0666667
BC33_blood	BC_blood	12	0.0666667
BC4_blood	BC_blood	1	7.73333
BC4_blood	BC_blood	2	0.6
BC4_blood	BC_blood	3	2.46667
BC4_blood	BC_blood	4	0.0666667
BC4_blood	BC_blood	5	0.133333
BC4_blood	BC_blood	6	1.46667
BC4_blood	BC_blood	7	65
BC4_blood	BC_blood	8	2.06667
BC4_blood	BC_blood	9	0.133333
BC4_blood	BC_blood	10	19.5333
BC4_blood	BC_blood	11	0.6
BC4_blood	BC_blood	12	0.2
BC40_blood	BC_blood	1	19.9333
BC40_blood	BC_blood	2	51
BC40_blood	BC_blood	3	2
BC40_blood	BC_blood	4	0
BC40_blood	BC_blood	5	0.133333
BC40_blood	BC_blood	6	0.2
BC40_blood	BC_blood	7	13.8
BC40_blood	BC_blood	8	8.13333
BC40_blood	BC_blood	9	0.0666667
BC40_blood	BC_blood	10	4.6
BC40_blood	BC_blood	11	0.133333
BC40_blood	BC_blood	12	0
BC41_blood	BC_blood	1	27.4667
BC41_blood	BC_blood	2	31.4667
BC41_blood	BC_blood	3	3.6
BC41_blood	BC_blood	4	0.133333
BC41_blood	BC_blood	5	0
BC41_blood	BC_blood	6	0.733333
BC41_blood	BC_blood	7	25.9333
BC41_blood	BC_blood	8	4
BC41_blood	BC_blood	9	0.0666667
BC41_blood	BC_blood	10	6.13333
BC41_blood	BC_blood	11	0.4
BC41_blood	BC_blood	12	0.0666667
BC47_blood	BC_blood	1	17.1333
BC47_blood	BC_blood	2	57.9333
BC47_blood	BC_blood	3	3.8
BC47_blood	BC_blood	4	0.133333
BC47_blood	BC_blood	5	0.0666667
BC47_blood	BC_blood	6	0.533333
BC47_blood	BC_blood	7	14.8667
BC47_blood	BC_blood	8	1.93333
BC47_blood	BC_blood	9	0.0666667
BC47_blood	BC_blood	10	3.33333
BC47_blood	BC_blood	11	0.2
BC47_blood	BC_blood	12	0
BC57_blood	BC_blood	1	22.9333
BC57_blood	BC_blood	2	44.3333
BC57_blood	BC_blood	3	2.46667
BC57_blood	BC_blood	4	0
BC57_blood	BC_blood	5	0.2
BC57_blood	BC_blood	6	0.266667
BC57_blood	BC_blood	7	21
BC57_blood	BC_blood	8	2.46667
BC57_blood	BC_blood	9	0
BC57_blood	BC_blood	10	6.2
BC57_blood	BC_blood	11	0.133333
BC57_blood	BC_blood	12	0
BC97_blood	BC_blood	1	39.5333
BC97_blood	BC_blood	2	8.33333
BC97_blood	BC_blood	3	4.86667
BC97_blood	BC_blood	4	0.0666667
BC97_blood	BC_blood	5	0.133333
BC97_blood	BC_blood	6	1
BC97_blood	BC_blood	7	32.4667
BC97_blood	BC_blood	8	4.6
BC97_blood	BC_blood	9	0.133333
BC97_blood	BC_blood	10	8.33333
BC97_blood	BC_blood	11	0.466667
BC97_blood	BC_blood	12	0.0666667
BC98_blood	BC_blood	1	43.8667
BC98_blood	BC_blood	2	36.6
BC98_blood	BC_blood	3	1.53333
BC98_blood	BC_blood	4	0
BC98_blood	BC_blood	5	0.0666667
BC98_blood	BC_blood	6	0.866667
BC98_blood	BC_blood	7	9.8
BC98_blood	BC_blood	8	4.33333
BC98_blood	BC_blood	9	0.0666667
BC98_blood	BC_blood	10	2.6
BC98_blood	BC_blood	11	0.266667
BC98_blood	BC_blood	12	0
BRM110_blood	BrM_blood	1	19.1333
BRM110_blood	BrM_blood	2	2.86667
BRM110_blood	BrM_blood	3	1.2
BRM110_blood	BrM_blood	4	0
BRM110_blood	BrM_blood	5	0
BRM110_blood	BrM_blood	6	0.466667
BRM110_blood	BrM_blood	7	55.6
BRM110_blood	BrM_blood	8	2.8
BRM110_blood	BrM_blood	9	0
BRM110_blood	BrM_blood	10	17.6667
BRM110_blood	BrM_blood	11	0.2
BRM110_blood	BrM_blood	12	0.0666667
BRM110_tumor	BrM_tumor	1	20.9333
BRM110_tumor	BrM_tumor	2	6.06667
BRM110_tumor	BrM_tumor	3	8.53333
BRM110_tumor	BrM_tumor	4	2.66667
BRM110_tumor	BrM_tumor	5	1.93333
BRM110_tumor	BrM_tumor	6	15.4
BRM110_tumor	BrM_tumor	7	27.6667
BRM110_tumor	BrM_tumor	8	1.53333
BRM110_tumor	BrM_tumor	9	5.73333
BRM110_tumor	BrM_tumor	10	7.53333
BRM110_tumor	BrM_tumor	11	0.6
BRM110_tumor	BrM_tumor	12	1.4
BRM113_tumor	BrM_tumor	1	21.8667
BRM113_tumor	BrM_tumor	2	2.46667
BRM113_tumor	BrM_tumor	3	19.2
BRM113_tumor	BrM_tumor	4	0.6
BRM113_tumor	BrM_tumor	5	0.266667
BRM113_tumor	BrM_tumor	6	13.3333
BRM113_tumor	BrM_tumor	7	3.2
BRM113_tumor	BrM_tumor	8	0.8
BRM113_tumor	BrM_tumor	9	30.3333
BRM113_tumor	BrM_tumor	10	1
BRM113_tumor	BrM_tumor	11	0.666667
BRM113_tumor	BrM_tumor	12	6.26667
BRM119_blood	BrM_blood	1	24.8667
BRM119_blood	BrM_blood	2	6.46667
BRM119_blood	BrM_blood	3	2
BRM119_blood	BrM_blood	4	0
BRM119_blood	BrM_blood	5	0
BRM119_blood	BrM_blood	6	1.33333
BRM119_blood	BrM_blood	7	37.9333
BRM119_blood	BrM_blood	8	14
BRM119_blood	BrM_blood	9	0.0666667
BRM119_blood	BrM_blood	10	13.2667
BRM119_blood	BrM_blood	11	0.0666667
BRM119_blood	BrM_blood	12	0
BRM119_tumor	BrM_tumor	1	29.8422
BRM119_tumor	BrM_tumor	2	4.30416
BRM119_tumor	BrM_tumor	3	6.1693
BRM119_tumor	BrM_tumor	4	4.30416
BRM119_tumor	BrM_tumor	5	3.87374
BRM119_tumor	BrM_tumor	6	24.8207
BRM119_tumor	BrM_tumor	7	9.32568
BRM119_tumor	BrM_tumor	8	4.5911
BRM119_tumor	BrM_tumor	9	8.32138
BRM119_tumor	BrM_tumor	10	2.86944
BRM119_tumor	BrM_tumor	11	0.143472
BRM119_tumor	BrM_tumor	12	1.43472
BRM125_blood	BrM_blood	1	53.1333
BRM125_blood	BrM_blood	2	29.5333
BRM125_blood	BrM_blood	3	7.86667
BRM125_blood	BrM_blood	4	0.6
BRM125_blood	BrM_blood	5	0.0666667
BRM125_blood	BrM_blood	6	0.866667
BRM125_blood	BrM_blood	7	4.93333
BRM125_blood	BrM_blood	8	1.06667
BRM125_blood	BrM_blood	9	0.133333
BRM125_blood	BrM_blood	10	1.13333
BRM125_blood	BrM_blood	11	0.666667
BRM125_blood	BrM_blood	12	0
BRM125_tumor	BrM_tumor	1	33.6
BRM125_tumor	BrM_tumor	2	3.93333
BRM125_tumor	BrM_tumor	3	12.5333
BRM125_tumor	BrM_tumor	4	11.8667
BRM125_tumor	BrM_tumor	5	4.86667
BRM125_tumor	BrM_tumor	6	21.8
BRM125_tumor	BrM_tumor	7	3.4
BRM125_tumor	BrM_tumor	8	0.333333
BRM125_tumor	BrM_tumor	9	5.2
BRM125_tumor	BrM_tumor	10	0.866667
BRM125_tumor	BrM_tumor	11	0.4
BRM125_tumor	BrM_tumor	12	1.2
BRM133_blood	BrM_blood	1	12.8
BRM133_blood	BrM_blood	2	2.2
BRM133_blood	BrM_blood	3	2.26667
BRM133_blood	BrM_blood	4	0
BRM133_blood	BrM_blood	5	0.133333
BRM133_blood	BrM_blood	6	0.8
BRM133_blood	BrM_blood	7	47.0667
BRM133_blood	BrM_blood	8	22.3333
BRM133_blood	BrM_blood	9	0.133333
BRM133_blood	BrM_blood	10	11.6
BRM133_blood	BrM_blood	11	0.6
BRM133_blood	BrM_blood	12	0.0666667
BRM133_tumor	BrM_tumor	1	20.2667
BRM133_tumor	BrM_tumor	2	2
BRM133_tumor	BrM_tumor	3	9.13333
BRM133_tumor	BrM_tumor	4	5.26667
BRM133_tumor	BrM_tumor	5	1.26667
BRM133_tumor	BrM_tumor	6	9.93333
BRM133_tumor	BrM_tumor	7	5.8
BRM133_tumor	BrM_tumor	8	1.53333
BRM133_tumor	BrM_tumor	9	36.4667
BRM133_tumor	BrM_tumor	10	0.6
BRM133_tumor	BrM_tumor	11	0.8
BRM133_tumor	BrM_tumor	12	6.93333
BRM134_blood	BrM_blood	1	40.2
BRM134_blood	BrM_blood	2	18.7333
BRM134_blood	BrM_blood	3	5
BRM134_blood	BrM_blood	4	0.2
BRM134_blood	BrM_blood	5	0.533333
BRM134_blood	BrM_blood	6	1.66667
BRM134_blood	BrM_blood	7	17.4667
BRM134_blood	BrM_blood	8	9.13333
BRM134_blood	BrM_blood	9	0.466667
BRM134_blood	BrM_blood	10	4.06667
BRM134_blood	BrM_blood	11	2.46667
BRM134_blood	BrM_blood	12	0.0666667
BRM138_blood	BrM_blood	1	28.5333
BRM138_blood	BrM_blood	2	4.93333
BRM138_blood	BrM_blood	3	8.73333
BRM138_blood	BrM_blood	4	0.133333
BRM138_blood	BrM_blood	5	0.133333
BRM138_blood	BrM_blood	6	4.33333
BRM138_blood	BrM_blood	7	38.8
BRM138_blood	BrM_blood	8	6.46667
BRM138_blood	BrM_blood	9	0.333333
BRM138_blood	BrM_blood	10	6.8
BRM138_blood	BrM_blood	11	0.4
BRM138_blood	BrM_blood	12	0.4
BRM138_tumor	BrM_tumor	1	2.53333
BRM138_tumor	BrM_tumor	2	0.533333
BRM138_tumor	BrM_tumor	3	1.2
BRM138_tumor	BrM_tumor	4	3.26667
BRM138_tumor	BrM_tumor	5	2.2
BRM138_tumor	BrM_tumor	6	15.1333
BRM138_tumor	BrM_tumor	7	3.86667
BRM138_tumor	BrM_tumor	8	0.6
BRM138_tumor	BrM_tumor	9	51.3333
BRM138_tumor	BrM_tumor	10	0.866667
BRM138_tumor	BrM_tumor	11	0.4
BRM138_tumor	BrM_tumor	12	18.0667
BRM141_blood	BrM_blood	1	35.0667
BRM141_blood	BrM_blood	2	4.8
BRM141_blood	BrM_blood	3	3.8
BRM141_blood	BrM_blood	4	0.133333
BRM141_blood	BrM_blood	5	0.0666667
BRM141_blood	BrM_blood	6	2.86667
BRM141_blood	BrM_blood	7	38.9333
BRM141_blood	BrM_blood	8	7.33333
BRM141_blood	BrM_blood	9	0.4
BRM141_blood	BrM_blood	10	6.2
BRM141_blood	BrM_blood	11	0.133333
BRM141_blood	BrM_blood	12	0.266667
BRM141_tumor	BrM_tumor	1	6.46667
BRM141_tumor	BrM_tumor	2	0.133333
BRM141_tumor	BrM_tumor	3	4.86667
BRM141_tumor	BrM_tumor	4	1.6
BRM141_tumor	BrM_tumor	5	1.8
BRM141_tumor	BrM_tumor	6	13.5333
BRM141_tumor	BrM_tumor	7	0.866667
BRM141_tumor	BrM_tumor	8	0.466667
BRM141_tumor	BrM_tumor	9	62.2
BRM141_tumor	BrM_tumor	10	0.2
BRM141_tumor	BrM_tumor	11	0.2
BRM141_tumor	BrM_tumor	12	7.66667
BRM143_blood	BrM_blood	1	34.7333
BRM143_blood	BrM_blood	2	15.2
BRM143_blood	BrM_blood	3	7.26667
BRM143_blood	BrM_blood	4	0
BRM143_blood	BrM_blood	5	0
BRM143_blood	BrM_blood	6	3.46667
BRM143_blood	BrM_blood	7	22.0667
BRM143_blood	BrM_blood	8	10.7333
BRM143_blood	BrM_blood	9	0.133333
BRM143_blood	BrM_blood	10	5.93333
BRM143_blood	BrM_blood	11	0.4
BRM143_blood	BrM_blood	12	0.0666667
BRM143_tumor	BrM_tumor	1	17.3333
BRM143_tumor	BrM_tumor	2	6.06667
BRM143_tumor	BrM_tumor	3	20.6
BRM143_tumor	BrM_tumor	4	2.86667
BRM143_tumor	BrM_tumor	5	4.4
BRM143_tumor	BrM_tumor	6	6.6
BRM143_tumor	BrM_tumor	7	3.73333
BRM143_tumor	BrM_tumor	8	2.4
BRM143_tumor	BrM_tumor	9	31.2
BRM143_tumor	BrM_tumor	10	0.866667
BRM143_tumor	BrM_tumor	11	0.8
BRM143_tumor	BrM_tumor	12	3.13333
BRM144_blood	BrM_blood	1	36.2667
BRM144_blood	BrM_blood	2	34.8667
BRM144_blood	BrM_blood	3	2.66667
BRM144_blood	BrM_blood	4	0.266667
BRM144_blood	BrM_blood	5	0.4
BRM144_blood	BrM_blood	6	3.46667
BRM144_blood	BrM_blood	7	9.8
BRM144_blood	BrM_blood	8	4.26667
BRM144_blood	BrM_blood	9	1
BRM144_blood	BrM_blood	10	2.2
BRM144_blood	BrM_blood	11	4.4
BRM144_blood	BrM_blood	12	0.4
BRM144_tumor	BrM_tumor	1	21.6028
BRM144_tumor	BrM_tumor	2	15.6794
BRM144_tumor	BrM_tumor	3	6.62021
BRM144_tumor	BrM_tumor	4	11.8467
BRM144_tumor	BrM_tumor	5	4.87805
BRM144_tumor	BrM_tumor	6	10.8014
BRM144_tumor	BrM_tumor	7	11.4983
BRM144_tumor	BrM_tumor	8	3.13589
BRM144_tumor	BrM_tumor	9	1.74216
BRM144_tumor	BrM_tumor	10	6.62021
BRM144_tumor	BrM_tumor	11	1.39373
BRM144_tumor	BrM_tumor	12	4.18118
BRM151_blood	BrM_blood	1	21.4667
BRM151_blood	BrM_blood	2	10.3333
BRM151_blood	BrM_blood	3	1.26667
BRM151_blood	BrM_blood	4	0
BRM151_blood	BrM_blood	5	0.0666667
BRM151_blood	BrM_blood	6	0.2
BRM151_blood	BrM_blood	7	36.5333
BRM151_blood	BrM_blood	8	16.4
BRM151_blood	BrM_blood	9	0
BRM151_blood	BrM_blood	10	13.7333
BRM151_blood	BrM_blood	11	0
BRM151_blood	BrM_blood	12	0
BRM151_tumor	BrM_tumor	1	22.8758
BRM151_tumor	BrM_tumor	2	2.94118
BRM151_tumor	BrM_tumor	3	9.15033
BRM151_tumor	BrM_tumor	4	8.33333
BRM151_tumor	BrM_tumor	5	0.653595
BRM151_tumor	BrM_tumor	6	14.7059
BRM151_tumor	BrM_tumor	7	20.7516
BRM151_tumor	BrM_tumor	8	5.39216
BRM151_tumor	BrM_tumor	9	5.55556
BRM151_tumor	BrM_tumor	10	8.00654
BRM151_tumor	BrM_tumor	11	0.490196
BRM151_tumor	BrM_tumor	12	1.14379
BRM154_blood	BrM_blood	1	28.7333
BRM154_blood	BrM_blood	2	9.26667
BRM154_blood	BrM_blood	3	3.4
BRM154_blood	BrM_blood	4	0
BRM154_blood	BrM_blood	5	0.0666667
BRM154_blood	BrM_blood	6	1.06667
BRM154_blood	BrM_blood	7	29.6667
BRM154_blood	BrM_blood	8	18.0667
BRM154_blood	BrM_blood	9	0
BRM154_blood	BrM_blood	10	9.66667
BRM154_blood	BrM_blood	11	0.0666667
BRM154_blood	BrM_blood	12	0
BRM154_tumor	BrM_tumor	1	23.5808
BRM154_tumor	BrM_tumor	2	1.48472
BRM154_tumor	BrM_tumor	3	8.64629
BRM154_tumor	BrM_tumor	4	11.7031
BRM154_tumor	BrM_tumor	5	3.23144
BRM154_tumor	BrM_tumor	6	26.9869
BRM154_tumor	BrM_tumor	7	3.66812
BRM154_tumor	BrM_tumor	8	2.70742
BRM154_tumor	BrM_tumor	9	8.55895
BRM154_tumor	BrM_tumor	10	3.58079
BRM154_tumor	BrM_tumor	11	2.09607
BRM154_tumor	BrM_tumor	12	3.75546
BrM156_blood	BrM_blood	1	20.3333
BrM156_blood	BrM_blood	2	63.5333
BrM156_blood	BrM_blood	3	5
BrM156_blood	BrM_blood	4	0.0666667
BrM156_blood	BrM_blood	5	0.133333
BrM156_blood	BrM_blood	6	1.66667
BrM156_blood	BrM_blood	7	5.93333
BrM156_blood	BrM_blood	8	0.866667
BrM156_blood	BrM_blood	9	0.0666667
BrM156_blood	BrM_blood	10	0.8
BrM156_blood	BrM_blood	11	1.53333
BrM156_blood	BrM_blood	12	0.0666667
BrM156_tumor	BrM_tumor	1	14.2667
BrM156_tumor	BrM_tumor	2	1.33333
BrM156_tumor	BrM_tumor	3	5.33333
BrM156_tumor	BrM_tumor	4	5
BrM156_tumor	BrM_tumor	5	1.53333
BrM156_tumor	BrM_tumor	6	12.4
BrM156_tumor	BrM_tumor	7	2.86667
BrM156_tumor	BrM_tumor	8	0.6
BrM156_tumor	BrM_tumor	9	47.0667
BrM156_tumor	BrM_tumor	10	0.866667
BrM156_tumor	BrM_tumor	11	1
BrM156_tumor	BrM_tumor	12	7.73333
BRM158_blood	BrM_blood	1	14.2667
BRM158_blood	BrM_blood	2	24.9333
BRM158_blood	BrM_blood	3	1.06667
BRM158_blood	BrM_blood	4	0.0666667
BRM158_blood	BrM_blood	5	0
BRM158_blood	BrM_blood	6	0.4
BRM158_blood	BrM_blood	7	37
BRM158_blood	BrM_blood	8	12.4
BRM158_blood	BrM_blood	9	0.133333
BRM158_blood	BrM_blood	10	9.46667
BRM158_blood	BrM_blood	11	0.266667
BRM158_blood	BrM_blood	12	0
BRM158_tumor	BrM_tumor	1	14.2
BRM158_tumor	BrM_tumor	2	6.6
BRM158_tumor	BrM_tumor	3	2.2
BRM158_tumor	BrM_tumor	4	2.93333
BRM158_tumor	BrM_tumor	5	1.73333
BRM158_tumor	BrM_tumor	6	4.86667
BRM158_tumor	BrM_tumor	7	40.1333
BRM158_tumor	BrM_tumor	8	12.3333
BRM158_tumor	BrM_tumor	9	3.13333
BRM158_tumor	BrM_tumor	10	10.9333
BRM158_tumor	BrM_tumor	11	0.333333
BRM158_tumor	BrM_tumor	12	0.6
GBM136_blood	glioma_blood	1	23
GBM136_blood	glioma_blood	2	5.73333
GBM136_blood	glioma_blood	3	3.33333
GBM136_blood	glioma_blood	4	0.133333
GBM136_blood	glioma_blood	5	0.733333
GBM136_blood	glioma_blood	6	2.73333
GBM136_blood	glioma_blood	7	44.5333
GBM136_blood	glioma_blood	8	7.53333
GBM136_blood	glioma_blood	9	0.133333
GBM136_blood	glioma_blood	10	9.73333
GBM136_blood	glioma_blood	11	2.33333
GBM136_blood	glioma_blood	12	0.0666667
GBM136_tumor	glioma_tumor	1	12.2924
GBM136_tumor	glioma_tumor	2	1.99336
GBM136_tumor	glioma_tumor	3	4.31894
GBM136_tumor	glioma_tumor	4	1.3289
GBM136_tumor	glioma_tumor	5	6.64452
GBM136_tumor	glioma_tumor	6	26.5781
GBM136_tumor	glioma_tumor	7	26.5781
GBM136_tumor	glioma_tumor	8	2.65781
GBM136_tumor	glioma_tumor	9	3.65449
GBM136_tumor	glioma_tumor	10	6.97674
GBM136_tumor	glioma_tumor	11	1.99336
GBM136_tumor	glioma_tumor	12	4.98339
GBM138_blood	glioma_blood	1	8.33333
GBM138_blood	glioma_blood	2	82.3333
GBM138_blood	glioma_blood	3	1.46667
GBM138_blood	glioma_blood	4	0
GBM138_blood	glioma_blood	5	0.0666667
GBM138_blood	glioma_blood	6	0.333333
GBM138_blood	glioma_blood	7	5.6
GBM138_blood	glioma_blood	8	0.466667
GBM138_blood	glioma_blood	9	0
GBM138_blood	glioma_blood	10	1.13333
GBM138_blood	glioma_blood	11	0.266667
GBM138_blood	glioma_blood	12	0
GBM138_tumor	glioma_tumor	1	17.6812
GBM138_tumor	glioma_tumor	2	14.4928
GBM138_tumor	glioma_tumor	3	5.50725
GBM138_tumor	glioma_tumor	4	23.1884
GBM138_tumor	glioma_tumor	5	2.31884
GBM138_tumor	glioma_tumor	6	15.6522
GBM138_tumor	glioma_tumor	7	9.56522
GBM138_tumor	glioma_tumor	8	0.57971
GBM138_tumor	glioma_tumor	9	2.31884
GBM138_tumor	glioma_tumor	10	2.89855
GBM138_tumor	glioma_tumor	11	1.73913
GBM138_tumor	glioma_tumor	12	4.05797
GBM141_blood	glioma_blood	1	35.6667
GBM141_blood	glioma_blood	2	51.4
GBM141_blood	glioma_blood	3	2.06667
GBM141_blood	glioma_blood	4	0.133333
GBM141_blood	glioma_blood	5	0
GBM141_blood	glioma_blood	6	0.466667
GBM141_blood	glioma_blood	7	6.93333
GBM141_blood	glioma_blood	8	1.6
GBM141_blood	glioma_blood	9	0
GBM141_blood	glioma_blood	10	1.66667
GBM141_blood	glioma_blood	11	0.0666667
GBM141_blood	glioma_blood	12	0
GBM141_tumor	glioma_tumor	1	17.6166
GBM141_tumor	glioma_tumor	2	7.12435
GBM141_tumor	glioma_tumor	3	9.32642
GBM141_tumor	glioma_tumor	4	8.29016
GBM141_tumor	glioma_tumor	5	3.23834
GBM141_tumor	glioma_tumor	6	21.8912
GBM141_tumor	glioma_tumor	7	16.1917
GBM141_tumor	glioma_tumor	8	4.66321
GBM141_tumor	glioma_tumor	9	1.5544
GBM141_tumor	glioma_tumor	10	6.73575
GBM141_tumor	glioma_tumor	11	0
GBM141_tumor	glioma_tumor	12	3.36788
GBM143_blood	glioma_blood	1	50.9333
GBM143_blood	glioma_blood	2	9.73333
GBM143_blood	glioma_blood	3	7.4
GBM143_blood	glioma_blood	4	0
GBM143_blood	glioma_blood	5	0.0666667
GBM143_blood	glioma_blood	6	1.66667
GBM143_blood	glioma_blood	7	18.2
GBM143_blood	glioma_blood	8	6.6
GBM143_blood	glioma_blood	9	0
GBM143_blood	glioma_blood	10	5
GBM143_blood	glioma_blood	11	0.266667
GBM143_blood	glioma_blood	12	0.133333
GBM143_tumor	glioma_tumor	1	18.231
GBM143_tumor	glioma_tumor	2	3.4296
GBM143_tumor	glioma_tumor	3	8.48375
GBM143_tumor	glioma_tumor	4	11.9134
GBM143_tumor	glioma_tumor	5	2.34657
GBM143_tumor	glioma_tumor	6	29.7834
GBM143_tumor	glioma_tumor	7	7.58123
GBM143_tumor	glioma_tumor	8	1.80505
GBM143_tumor	glioma_tumor	9	4.33213
GBM143_tumor	glioma_tumor	10	3.4296
GBM143_tumor	glioma_tumor	11	0.361011
GBM143_tumor	glioma_tumor	12	8.30325
GBM145_blood	glioma_blood	1	9.26667
GBM145_blood	glioma_blood	2	55.1333
GBM145_blood	glioma_blood	3	2.4
GBM145_blood	glioma_blood	4	0
GBM145_blood	glioma_blood	5	0.2
GBM145_blood	glioma_blood	6	1
GBM145_blood	glioma_blood	7	27.4
GBM145_blood	glioma_blood	8	2.2
GBM145_blood	glioma_blood	9	0.0666667
GBM145_blood	glioma_blood	10	2.26667
GBM145_blood	glioma_blood	11	0.0666667
GBM145_blood	glioma_blood	12	0
GBM149_blood	glioma_blood	1	14.1333
GBM149_blood	glioma_blood	2	57.9333
GBM149_blood	glioma_blood	3	9.6
GBM149_blood	glioma_blood	4	0.0666667
GBM149_blood	glioma_blood	5	0.266667
GBM149_blood	glioma_blood	6	0.533333
GBM149_blood	glioma_blood	7	13.0667
GBM149_blood	glioma_blood	8	1.8
GBM149_blood	glioma_blood	9	0
GBM149_blood	glioma_blood	10	2.4
GBM149_blood	glioma_blood	11	0.133333
GBM149_blood	glioma_blood	12	0.0666667
GBM149_tumor	glioma_tumor	1	7.8
GBM149_tumor	glioma_tumor	2	2.33333
GBM149_tumor	glioma_tumor	3	4.73333
GBM149_tumor	glioma_tumor	4	3.6
GBM149_tumor	glioma_tumor	5	33.5333
GBM149_tumor	glioma_tumor	6	18.4
GBM149_tumor	glioma_tumor	7	10.6667
GBM149_tumor	glioma_tumor	8	0.4
GBM149_tumor	glioma_tumor	9	6.93333
GBM149_tumor	glioma_tumor	10	2.6
GBM149_tumor	glioma_tumor	11	2.6
GBM149_tumor	glioma_tumor	12	6.4
GBM155_blood	glioma_blood	1	16.6
GBM155_blood	glioma_blood	2	16.4667
GBM155_blood	glioma_blood	3	0.733333
GBM155_blood	glioma_blood	4	0
GBM155_blood	glioma_blood	5	0.0666667
GBM155_blood	glioma_blood	6	0.466667
GBM155_blood	glioma_blood	7	27.4
GBM155_blood	glioma_blood	8	26.5333
GBM155_blood	glioma_blood	9	0.0666667
GBM155_blood	glioma_blood	10	11.4
GBM155_blood	glioma_blood	11	0.133333
GBM155_blood	glioma_blood	12	0.133333
GBM155_tumor	glioma_tumor	1	19.7947
GBM155_tumor	glioma_tumor	2	19.9413
GBM155_tumor	glioma_tumor	3	9.09091
GBM155_tumor	glioma_tumor	4	6.01173
GBM155_tumor	glioma_tumor	5	1.6129
GBM155_tumor	glioma_tumor	6	3.95894
GBM155_tumor	glioma_tumor	7	23.9003
GBM155_tumor	glioma_tumor	8	4.69208
GBM155_tumor	glioma_tumor	9	0.293255
GBM155_tumor	glioma_tumor	10	9.38416
GBM155_tumor	glioma_tumor	11	0.293255
GBM155_tumor	glioma_tumor	12	1.02639
GBM157_blood	glioma_blood	1	24.4667
GBM157_blood	glioma_blood	2	2.46667
GBM157_blood	glioma_blood	3	5.73333
GBM157_blood	glioma_blood	4	0.2
GBM157_blood	glioma_blood	5	0
GBM157_blood	glioma_blood	6	1
GBM157_blood	glioma_blood	7	41.2
GBM157_blood	glioma_blood	8	15.2667
GBM157_blood	glioma_blood	9	0
GBM157_blood	glioma_blood	10	9.4
GBM157_blood	glioma_blood	11	0.266667
GBM157_blood	glioma_blood	12	0
GBM157_tumor	glioma_tumor	1	13.6667
GBM157_tumor	glioma_tumor	2	1.13333
GBM157_tumor	glioma_tumor	3	4.53333
GBM157_tumor	glioma_tumor	4	2.66667
GBM157_tumor	glioma_tumor	5	14.6667
GBM157_tumor	glioma_tumor	6	16.6667
GBM157_tumor	glioma_tumor	7	25.5333
GBM157_tumor	glioma_tumor	8	4.6
GBM157_tumor	glioma_tumor	9	7.86667
GBM157_tumor	glioma_tumor	10	5
GBM157_tumor	glioma_tumor	11	1
GBM157_tumor	glioma_tumor	12	2.66667
GBM160_blood	glioma_blood	1	35.9333
GBM160_blood	glioma_blood	2	48.5333
GBM160_blood	glioma_blood	3	2.4
GBM160_blood	glioma_blood	4	0.466667
GBM160_blood	glioma_blood	5	0.2
GBM160_blood	glioma_blood	6	1.26667
GBM160_blood	glioma_blood	7	8.06667
GBM160_blood	glioma_blood	8	1.53333
GBM160_blood	glioma_blood	9	0.0666667
GBM160_blood	glioma_blood	10	1.46667
GBM160_blood	glioma_blood	11	0.0666667
GBM160_blood	glioma_blood	12	0
GBM160_tumor	glioma_tumor	1	9.75323
GBM160_tumor	glioma_tumor	2	3.52526
GBM160_tumor	glioma_tumor	3	2.35018
GBM160_tumor	glioma_tumor	4	5.75793
GBM160_tumor	glioma_tumor	5	47.121
GBM160_tumor	glioma_tumor	6	8.69565
GBM160_tumor	glioma_tumor	7	2.11516
GBM160_tumor	glioma_tumor	8	0.587544
GBM160_tumor	glioma_tumor	9	9.2832
GBM160_tumor	glioma_tumor	10	2.23267
GBM160_tumor	glioma_tumor	11	0.117509
GBM160_tumor	glioma_tumor	12	8.46063
GBM165_blood	glioma_blood	1	33
GBM165_blood	glioma_blood	2	8.33333
GBM165_blood	glioma_blood	3	6.93333
GBM165_blood	glioma_blood	4	0.133333
GBM165_blood	glioma_blood	5	0
GBM165_blood	glioma_blood	6	1.8
GBM165_blood	glioma_blood	7	28.4667
GBM165_blood	glioma_blood	8	12.0667
GBM165_blood	glioma_blood	9	0.133333
GBM165_blood	glioma_blood	10	8.86667
GBM165_blood	glioma_blood	11	0.266667
GBM165_blood	glioma_blood	12	0
GBM165_tumor	glioma_tumor	1	15.1088
GBM165_tumor	glioma_tumor	2	0.896287
GBM165_tumor	glioma_tumor	3	13.4443
GBM165_tumor	glioma_tumor	4	6.27401
GBM165_tumor	glioma_tumor	5	6.14597
GBM165_tumor	glioma_tumor	6	38.4123
GBM165_tumor	glioma_tumor	7	9.09091
GBM165_tumor	glioma_tumor	8	1.02433
GBM165_tumor	glioma_tumor	9	4.22535
GBM165_tumor	glioma_tumor	10	1.40845
GBM165_tumor	glioma_tumor	11	1.66453
GBM165_tumor	glioma_tumor	12	2.30474
GBM170_blood	glioma_blood	1	21.7333
GBM170_blood	glioma_blood	2	13.3333
GBM170_blood	glioma_blood	3	1.2
GBM170_blood	glioma_blood	4	0.733333
GBM170_blood	glioma_blood	5	0
GBM170_blood	glioma_blood	6	1.13333
GBM170_blood	glioma_blood	7	29.6667
GBM170_blood	glioma_blood	8	21.2667
GBM170_blood	glioma_blood	9	0.0666667
GBM170_blood	glioma_blood	10	10.6667
GBM170_blood	glioma_blood	11	0.133333
GBM170_blood	glioma_blood	12	0.0666667
GBM176_blood	glioma_blood	1	24
GBM176_blood	glioma_blood	2	38.0667
GBM176_blood	glioma_blood	3	1.6
GBM176_blood	glioma_blood	4	0.133333
GBM176_blood	glioma_blood	5	0.2
GBM176_blood	glioma_blood	6	0.466667
GBM176_blood	glioma_blood	7	14.7333
GBM176_blood	glioma_blood	8	14
GBM176_blood	glioma_blood	9	0.0666667
GBM176_blood	glioma_blood	10	6.53333
GBM176_blood	glioma_blood	11	0.2
GBM176_blood	glioma_blood	12	0
GBM176_tumor	glioma_tumor	1	18.8285
GBM176_tumor	glioma_tumor	2	13.3891
GBM176_tumor	glioma_tumor	3	5.02092
GBM176_tumor	glioma_tumor	4	10.0418
GBM176_tumor	glioma_tumor	5	0.83682
GBM176_tumor	glioma_tumor	6	6.27615
GBM176_tumor	glioma_tumor	7	18.8285
GBM176_tumor	glioma_tumor	8	11.2971
GBM176_tumor	glioma_tumor	9	0.41841
GBM176_tumor	glioma_tumor	10	11.2971
GBM176_tumor	glioma_tumor	11	0
GBM176_tumor	glioma_tumor	12	3.76569
GBM178_blood	glioma_blood	1	15.2
GBM178_blood	glioma_blood	2	48.3333
GBM178_blood	glioma_blood	3	3.4
GBM178_blood	glioma_blood	4	0
GBM178_blood	glioma_blood	5	0.0666667
GBM178_blood	glioma_blood	6	0.866667
GBM178_blood	glioma_blood	7	20
GBM178_blood	glioma_blood	8	7.33333
GBM178_blood	glioma_blood	9	0
GBM178_blood	glioma_blood	10	4.66667
GBM178_blood	glioma_blood	11	0.133333
GBM178_blood	glioma_blood	12	0
GBM178_tumor	glioma_tumor	1	18.6667
GBM178_tumor	glioma_tumor	2	3.13333
GBM178_tumor	glioma_tumor	3	14
GBM178_tumor	glioma_tumor	4	5.26667
GBM178_tumor	glioma_tumor	5	9
GBM178_tumor	glioma_tumor	6	27.0667
GBM178_tumor	glioma_tumor	7	8.73333
GBM178_tumor	glioma_tumor	8	1.93333
GBM178_tumor	glioma_tumor	9	7.13333
GBM178_tumor	glioma_tumor	10	2.4
GBM178_tumor	glioma_tumor	11	1.53333
GBM178_tumor	glioma_tumor	12	1.13333
GBM181_blood	glioma_blood	1	11.6156
GBM181_blood	glioma_blood	2	6.54699
GBM181_blood	glioma_blood	3	0.844773
GBM181_blood	glioma_blood	4	0.105597
GBM181_blood	glioma_blood	5	0
GBM181_blood	glioma_blood	6	0.527983
GBM181_blood	glioma_blood	7	55.5438
GBM181_blood	glioma_blood	8	7.81415
GBM181_blood	glioma_blood	9	0.422386
GBM181_blood	glioma_blood	10	16.4731
GBM181_blood	glioma_blood	11	0.105597
GBM181_blood	glioma_blood	12	0
GBM181_tumor	glioma_tumor	1	19.0299
GBM181_tumor	glioma_tumor	2	1.1194
GBM181_tumor	glioma_tumor	3	13.4328
GBM181_tumor	glioma_tumor	4	13.0597
GBM181_tumor	glioma_tumor	5	13.4328
GBM181_tumor	glioma_tumor	6	16.791
GBM181_tumor	glioma_tumor	7	9.32836
GBM181_tumor	glioma_tumor	8	1.86567
GBM181_tumor	glioma_tumor	9	2.61194
GBM181_tumor	glioma_tumor	10	4.10448
GBM181_tumor	glioma_tumor	11	0.373134
GBM181_tumor	glioma_tumor	12	4.85075
LC104_blood	NSCLC_blood	1	40.4667
LC104_blood	NSCLC_blood	2	25.6
LC104_blood	NSCLC_blood	3	5.2
LC104_blood	NSCLC_blood	4	0.2
LC104_blood	NSCLC_blood	5	0.266667
LC104_blood	NSCLC_blood	6	0.933333
LC104_blood	NSCLC_blood	7	20.7333
LC104_blood	NSCLC_blood	8	0.733333
LC104_blood	NSCLC_blood	9	0.133333
LC104_blood	NSCLC_blood	10	4.33333
LC104_blood	NSCLC_blood	11	1.13333
LC104_blood	NSCLC_blood	12	0.266667
LC104_tumor	NSCLC_tumor	1	18.6667
LC104_tumor	NSCLC_tumor	2	0.8
LC104_tumor	NSCLC_tumor	3	1.86667
LC104_tumor	NSCLC_tumor	4	21.8667
LC104_tumor	NSCLC_tumor	5	0.0666667
LC104_tumor	NSCLC_tumor	6	15.6667
LC104_tumor	NSCLC_tumor	7	5.93333
LC104_tumor	NSCLC_tumor	8	3.4
LC104_tumor	NSCLC_tumor	9	29.2667
LC104_tumor	NSCLC_tumor	10	1
LC104_tumor	NSCLC_tumor	11	0.0666667
LC104_tumor	NSCLC_tumor	12	1.4
LC106_blood	NSCLC_blood	1	34.4
LC106_blood	NSCLC_blood	2	15.8667
LC106_blood	NSCLC_blood	3	3.33333
LC106_blood	NSCLC_blood	4	0.2
LC106_blood	NSCLC_blood	5	0.333333
LC106_blood	NSCLC_blood	6	0.733333
LC106_blood	NSCLC_blood	7	34.7333
LC106_blood	NSCLC_blood	8	2.6
LC106_blood	NSCLC_blood	9	0.0666667
LC106_blood	NSCLC_blood	10	7
LC106_blood	NSCLC_blood	11	0.733333
LC106_blood	NSCLC_blood	12	0
LC106_tumor	NSCLC_tumor	1	6.66667
LC106_tumor	NSCLC_tumor	2	1.46667
LC106_tumor	NSCLC_tumor	3	1.26667
LC106_tumor	NSCLC_tumor	4	19.9333
LC106_tumor	NSCLC_tumor	5	0.2
LC106_tumor	NSCLC_tumor	6	14.0667
LC106_tumor	NSCLC_tumor	7	4.8
LC106_tumor	NSCLC_tumor	8	1.06667
LC106_tumor	NSCLC_tumor	9	35.8
LC106_tumor	NSCLC_tumor	10	2.06667
LC106_tumor	NSCLC_tumor	11	0.333333
LC106_tumor	NSCLC_tumor	12	12.3333
LC110_blood	NSCLC_blood	1	10.5333
LC110_blood	NSCLC_blood	2	11.4
LC110_blood	NSCLC_blood	3	2.86667
LC110_blood	NSCLC_blood	4	0.0666667
LC110_blood	NSCLC_blood	5	0.133333
LC110_blood	NSCLC_blood	6	0.533333
LC110_blood	NSCLC_blood	7	58.3333
LC110_blood	NSCLC_blood	8	2
LC110_blood	NSCLC_blood	9	0
LC110_blood	NSCLC_blood	10	14.0667
LC110_blood	NSCLC_blood	11	0.0666667
LC110_blood	NSCLC_blood	12	0
LC110_tumor	NSCLC_tumor	1	7.6
LC110_tumor	NSCLC_tumor	2	0.0666667
LC110_tumor	NSCLC_tumor	3	1.6
LC110_tumor	NSCLC_tumor	4	45.7333
LC110_tumor	NSCLC_tumor	5	0
LC110_tumor	NSCLC_tumor	6	14.2
LC110_tumor	NSCLC_tumor	7	13.5333
LC110_tumor	NSCLC_tumor	8	2.2
LC110_tumor	NSCLC_tumor	9	12.5333
LC110_tumor	NSCLC_tumor	10	2.33333
LC110_tumor	NSCLC_tumor	11	0
LC110_tumor	NSCLC_tumor	12	0.2
LC113_blood	NSCLC_blood	1	35.4
LC113_blood	NSCLC_blood	2	20.4667
LC113_blood	NSCLC_blood	3	3.93333
LC113_blood	NSCLC_blood	4	0.0666667
LC113_blood	NSCLC_blood	5	0.266667
LC113_blood	NSCLC_blood	6	0.333333
LC113_blood	NSCLC_blood	7	30.8667
LC113_blood	NSCLC_blood	8	2.33333
LC113_blood	NSCLC_blood	9	0.0666667
LC113_blood	NSCLC_blood	10	5.73333
LC113_blood	NSCLC_blood	11	0.466667
LC113_blood	NSCLC_blood	12	0.0666667
LC114_blood	NSCLC_blood	1	15.6
LC114_blood	NSCLC_blood	2	5.46667
LC114_blood	NSCLC_blood	3	1.86667
LC114_blood	NSCLC_blood	4	0
LC114_blood	NSCLC_blood	5	0.266667
LC114_blood	NSCLC_blood	6	0.4
LC114_blood	NSCLC_blood	7	51.4667
LC114_blood	NSCLC_blood	8	8.66667
LC114_blood	NSCLC_blood	9	0
LC114_blood	NSCLC_blood	10	16.0667
LC114_blood	NSCLC_blood	11	0.2
LC114_blood	NSCLC_blood	12	0
LC114_tumor	NSCLC_tumor	1	10.6003
LC114_tumor	NSCLC_tumor	2	2.55428
LC114_tumor	NSCLC_tumor	3	3.44828
LC114_tumor	NSCLC_tumor	4	4.08685
LC114_tumor	NSCLC_tumor	5	0
LC114_tumor	NSCLC_tumor	6	21.0728
LC114_tumor	NSCLC_tumor	7	11.2388
LC114_tumor	NSCLC_tumor	8	0.766284
LC114_tumor	NSCLC_tumor	9	38.825
LC114_tumor	NSCLC_tumor	10	3.06513
LC114_tumor	NSCLC_tumor	11	0.255428
LC114_tumor	NSCLC_tumor	12	4.08685
LC119_blood	NSCLC_blood	1	40.5333
LC119_blood	NSCLC_blood	2	21
LC119_blood	NSCLC_blood	3	6.53333
LC119_blood	NSCLC_blood	4	0.0666667
LC119_blood	NSCLC_blood	5	0.266667
LC119_blood	NSCLC_blood	6	1.06667
LC119_blood	NSCLC_blood	7	20.4667
LC119_blood	NSCLC_blood	8	2.06667
LC119_blood	NSCLC_blood	9	0.133333
LC119_blood	NSCLC_blood	10	5.13333
LC119_blood	NSCLC_blood	11	2.46667
LC119_blood	NSCLC_blood	12	0.266667
LC119_tumor	NSCLC_tumor	1	2.46667
LC119_tumor	NSCLC_tumor	2	0.0666667
LC119_tumor	NSCLC_tumor	3	1.4
LC119_tumor	NSCLC_tumor	4	1.33333
LC119_tumor	NSCLC_tumor	5	0.466667
LC119_tumor	NSCLC_tumor	6	20
LC119_tumor	NSCLC_tumor	7	1.8
LC119_tumor	NSCLC_tumor	8	0.133333
LC119_tumor	NSCLC_tumor	9	58.2667
LC119_tumor	NSCLC_tumor	10	0.533333
LC119_tumor	NSCLC_tumor	11	2.46667
LC119_tumor	NSCLC_tumor	12	11.0667
LC122_blood	NSCLC_blood	1	16.8
LC122_blood	NSCLC_blood	2	23.2
LC122_blood	NSCLC_blood	3	7.4
LC122_blood	NSCLC_blood	4	0.0666667
LC122_blood	NSCLC_blood	5	0.133333
LC122_blood	NSCLC_blood	6	1.13333
LC122_blood	NSCLC_blood	7	42
LC122_blood	NSCLC_blood	8	0.8
LC122_blood	NSCLC_blood	9	0
LC122_blood	NSCLC_blood	10	6.66667
LC122_blood	NSCLC_blood	11	1.66667
LC122_blood	NSCLC_blood	12	0.133333
LC142_blood	NSCLC_blood	1	15.2
LC142_blood	NSCLC_blood	2	3.13333
LC142_blood	NSCLC_blood	3	6.33333
LC142_blood	NSCLC_blood	4	0.0666667
LC142_blood	NSCLC_blood	5	0.0666667
LC142_blood	NSCLC_blood	6	0.466667
LC142_blood	NSCLC_blood	7	56.3333
LC142_blood	NSCLC_blood	8	4.06667
LC142_blood	NSCLC_blood	9	0
LC142_blood	NSCLC_blood	10	13.9333
LC142_blood	NSCLC_blood	11	0.266667
LC142_blood	NSCLC_blood	12	0.133333
LC142_tumor	NSCLC_tumor	1	9.46667
LC142_tumor	NSCLC_tumor	2	0.333333
LC142_tumor	NSCLC_tumor	3	5.26667
LC142_tumor	NSCLC_tumor	4	8.53333
LC142_tumor	NSCLC_tumor	5	0.466667
LC142_tumor	NSCLC_tumor	6	13.7333
LC142_tumor	NSCLC_tumor	7	12.7333
LC142_tumor	NSCLC_tumor	8	0.8
LC142_tumor	NSCLC_tumor	9	44.0667
LC142_tumor	NSCLC_tumor	10	1.46667
LC142_tumor	NSCLC_tumor	11	0.0666667
LC142_tumor	NSCLC_tumor	12	3.06667
LC145_blood	NSCLC_blood	1	27.0667
LC145_blood	NSCLC_blood	2	2.86667
LC145_blood	NSCLC_blood	3	3.8
LC145_blood	NSCLC_blood	4	0.0666667
LC145_blood	NSCLC_blood	5	0.133333
LC145_blood	NSCLC_blood	6	0.466667
LC145_blood	NSCLC_blood	7	50.6
LC145_blood	NSCLC_blood	8	3.86667
LC145_blood	NSCLC_blood	9	0
LC145_blood	NSCLC_blood	10	10.8667
LC145_blood	NSCLC_blood	11	0.266667
LC145_blood	NSCLC_blood	12	0
LC145_tumor	NSCLC_tumor	1	8.73333
LC145_tumor	NSCLC_tumor	2	0.333333
LC145_tumor	NSCLC_tumor	3	3.66667
LC145_tumor	NSCLC_tumor	4	16.0667
LC145_tumor	NSCLC_tumor	5	0.2
LC145_tumor	NSCLC_tumor	6	15.2
LC145_tumor	NSCLC_tumor	7	45.7333
LC145_tumor	NSCLC_tumor	8	3
LC145_tumor	NSCLC_tumor	9	0.866667
LC145_tumor	NSCLC_tumor	10	5.66667
LC145_tumor	NSCLC_tumor	11	0.0666667
LC145_tumor	NSCLC_tumor	12	0.466667
LC147_blood	NSCLC_blood	1	44.4667
LC147_blood	NSCLC_blood	2	19.3333
LC147_blood	NSCLC_blood	3	4.33333
LC147_blood	NSCLC_blood	4	0.2
LC147_blood	NSCLC_blood	5	0.0666667
LC147_blood	NSCLC_blood	6	1.6
LC147_blood	NSCLC_blood	7	23.6667
LC147_blood	NSCLC_blood	8	1.93333
LC147_blood	NSCLC_blood	9	0.0666667
LC147_blood	NSCLC_blood	10	3.4
LC147_blood	NSCLC_blood	11	0.866667
LC147_blood	NSCLC_blood	12	0.0666667
LC147_tumor	NSCLC_tumor	1	19.7333
LC147_tumor	NSCLC_tumor	2	0.266667
LC147_tumor	NSCLC_tumor	3	3.93333
LC147_tumor	NSCLC_tumor	4	18.1333
LC147_tumor	NSCLC_tumor	5	0.266667
LC147_tumor	NSCLC_tumor	6	17.9333
LC147_tumor	NSCLC_tumor	7	1.46667
LC147_tumor	NSCLC_tumor	8	0.533333
LC147_tumor	NSCLC_tumor	9	33.6667
LC147_tumor	NSCLC_tumor	10	0.4
LC147_tumor	NSCLC_tumor	11	0.6
LC147_tumor	NSCLC_tumor	12	3.06667
LC161_blood	NSCLC_blood	1	28.5333
LC161_blood	NSCLC_blood	2	4.66667
LC161_blood	NSCLC_blood	3	2.13333
LC161_blood	NSCLC_blood	4	0
LC161_blood	NSCLC_blood	5	0
LC161_blood	NSCLC_blood	6	0.866667
LC161_blood	NSCLC_blood	7	46.8667
LC161_blood	NSCLC_blood	8	4.33333
LC161_blood	NSCLC_blood	9	0.133333
LC161_blood	NSCLC_blood	10	12
LC161_blood	NSCLC_blood	11	0.266667
LC161_blood	NSCLC_blood	12	0.2
LC161_tumor	NSCLC_tumor	1	13.2
LC161_tumor	NSCLC_tumor	2	0.333333
LC161_tumor	NSCLC_tumor	3	4.33333
LC161_tumor	NSCLC_tumor	4	14.5333
LC161_tumor	NSCLC_tumor	5	0.333333
LC161_tumor	NSCLC_tumor	6	18.4
LC161_tumor	NSCLC_tumor	7	38.2667
LC161_tumor	NSCLC_tumor	8	2.13333
LC161_tumor	NSCLC_tumor	9	3.66667
LC161_tumor	NSCLC_tumor	10	3.33333
LC161_tumor	NSCLC_tumor	11	0.266667
LC161_tumor	NSCLC_tumor	12	1.2
LC164_blood	NSCLC_blood	1	32.9333
LC164_blood	NSCLC_blood	2	14.5333
LC164_blood	NSCLC_blood	3	3.6
LC164_blood	NSCLC_blood	4	0.133333
LC164_blood	NSCLC_blood	5	0.133333
LC164_blood	NSCLC_blood	6	0.466667
LC164_blood	NSCLC_blood	7	39.9333
LC164_blood	NSCLC_blood	8	2.13333
LC164_blood	NSCLC_blood	9	0
LC164_blood	NSCLC_blood	10	6
LC164_blood	NSCLC_blood	11	0.0666667
LC164_blood	NSCLC_blood	12	0.0666667
LC164_tumor	NSCLC_tumor	1	13.5987
LC164_tumor	NSCLC_tumor	2	2.98507
LC164_tumor	NSCLC_tumor	3	7.13101
LC164_tumor	NSCLC_tumor	4	12.7695
LC164_tumor	NSCLC_tumor	5	0
LC164_tumor	NSCLC_tumor	6	5.97015
LC164_tumor	NSCLC_tumor	7	26.534
LC164_tumor	NSCLC_tumor	8	1.82421
LC164_tumor	NSCLC_tumor	9	25.7048
LC164_tumor	NSCLC_tumor	10	2.32172
LC164_tumor	NSCLC_tumor	11	0.497512
LC164_tumor	NSCLC_tumor	12	0.66335
LC165_blood	NSCLC_blood	1	24.5333
LC165_blood	NSCLC_blood	2	45.2667
LC165_blood	NSCLC_blood	3	3.8
LC165_blood	NSCLC_blood	4	0.2
LC165_blood	NSCLC_blood	5	0.333333
LC165_blood	NSCLC_blood	6	0.666667
LC165_blood	NSCLC_blood	7	20.6
LC165_blood	NSCLC_blood	8	0.0666667
LC165_blood	NSCLC_blood	9	0
LC165_blood	NSCLC_blood	10	3.86667
LC165_blood	NSCLC_blood	11	0.6
LC165_blood	NSCLC_blood	12	0.0666667
LC165_tumor	NSCLC_tumor	1	3.53333
LC165_tumor	NSCLC_tumor	2	0.333333
LC165_tumor	NSCLC_tumor	3	0.866667
LC165_tumor	NSCLC_tumor	4	23.2
LC165_tumor	NSCLC_tumor	5	0.0666667
LC165_tumor	NSCLC_tumor	6	33.8667
LC165_tumor	NSCLC_tumor	7	2.66667
LC165_tumor	NSCLC_tumor	8	1.8
LC165_tumor	NSCLC_tumor	9	29.6
LC165_tumor	NSCLC_tumor	10	1.33333
LC165_tumor	NSCLC_tumor	11	0.2
LC165_tumor	NSCLC_tumor	12	2.53333
LC167_blood	NSCLC_blood	1	40.6667
LC167_blood	NSCLC_blood	2	12.8667
LC167_blood	NSCLC_blood	3	3.2
LC167_blood	NSCLC_blood	4	0.666667
LC167_blood	NSCLC_blood	5	0.133333
LC167_blood	NSCLC_blood	6	1.13333
LC167_blood	NSCLC_blood	7	32.6667
LC167_blood	NSCLC_blood	8	3.73333
LC167_blood	NSCLC_blood	9	0
LC167_blood	NSCLC_blood	10	4.66667
LC167_blood	NSCLC_blood	11	0.266667
LC167_blood	NSCLC_blood	12	0
LC167_tumor	NSCLC_tumor	1	7.93333
LC167_tumor	NSCLC_tumor	2	0.466667
LC167_tumor	NSCLC_tumor	3	1.66667
LC167_tumor	NSCLC_tumor	4	59.3333
LC167_tumor	NSCLC_tumor	5	0.0666667
LC167_tumor	NSCLC_tumor	6	10.7333
LC167_tumor	NSCLC_tumor	7	2.6
LC167_tumor	NSCLC_tumor	8	1.4
LC167_tumor	NSCLC_tumor	9	13.1333
LC167_tumor	NSCLC_tumor	10	0.6
LC167_tumor	NSCLC_tumor	11	0.133333
LC167_tumor	NSCLC_tumor	12	1.93333
LC168_blood	NSCLC_blood	1	22.9333
LC168_blood	NSCLC_blood	2	31.7333
LC168_blood	NSCLC_blood	3	1.13333
LC168_blood	NSCLC_blood	4	0
LC168_blood	NSCLC_blood	5	0.2
LC168_blood	NSCLC_blood	6	0.333333
LC168_blood	NSCLC_blood	7	29.9333
LC168_blood	NSCLC_blood	8	5.66667
LC168_blood	NSCLC_blood	9	0.0666667
LC168_blood	NSCLC_blood	10	7.93333
LC168_blood	NSCLC_blood	11	0.0666667
LC168_blood	NSCLC_blood	12	0
LC168_tumor	NSCLC_tumor	1	7.53333
LC168_tumor	NSCLC_tumor	2	0.733333
LC168_tumor	NSCLC_tumor	3	1.93333
LC168_tumor	NSCLC_tumor	4	39.2667
LC168_tumor	NSCLC_tumor	5	0.0666667
LC168_tumor	NSCLC_tumor	6	12.4667
LC168_tumor	NSCLC_tumor	7	10.8667
LC168_tumor	NSCLC_tumor	8	0.533333
LC168_tumor	NSCLC_tumor	9	23.9333
LC168_tumor	NSCLC_tumor	10	0.733333
LC168_tumor	NSCLC_tumor	11	0
LC168_tumor	NSCLC_tumor	12	1.93333
LC181_blood	NSCLC_blood	1	33.2
LC181_blood	NSCLC_blood	2	9.8
LC181_blood	NSCLC_blood	3	3.2
LC181_blood	NSCLC_blood	4	0.0666667
LC181_blood	NSCLC_blood	5	0.2
LC181_blood	NSCLC_blood	6	0.333333
LC181_blood	NSCLC_blood	7	44.8667
LC181_blood	NSCLC_blood	8	0.866667
LC181_blood	NSCLC_blood	9	0
LC181_blood	NSCLC_blood	10	7.26667
LC181_blood	NSCLC_blood	11	0.2
LC181_blood	NSCLC_blood	12	0
LC181_tumor	NSCLC_tumor	1	18.4
LC181_tumor	NSCLC_tumor	2	2.06667
LC181_tumor	NSCLC_tumor	3	4
LC181_tumor	NSCLC_tumor	4	25.5333
LC181_tumor	NSCLC_tumor	5	0.533333
LC181_tumor	NSCLC_tumor	6	10
LC181_tumor	NSCLC_tumor	7	16
LC181_tumor	NSCLC_tumor	8	1.46667
LC181_tumor	NSCLC_tumor	9	20.3333
LC181_tumor	NSCLC_tumor	10	1.2
LC181_tumor	NSCLC_tumor	11	0.2
LC181_tumor	NSCLC_tumor	12	0.266667
LC182_blood	NSCLC_blood	1	20.9333
LC182_blood	NSCLC_blood	2	7.53333
LC182_blood	NSCLC_blood	3	1.26667
LC182_blood	NSCLC_blood	4	0.333333
LC182_blood	NSCLC_blood	5	0.0666667
LC182_blood	NSCLC_blood	6	0.6
LC182_blood	NSCLC_blood	7	44.5333
LC182_blood	NSCLC_blood	8	13.1333
LC182_blood	NSCLC_blood	9	0
LC182_blood	NSCLC_blood	10	11.4
LC182_blood	NSCLC_blood	11	0.2
LC182_blood	NSCLC_blood	12	0
LC182_tumor	NSCLC_tumor	1	6.2
LC182_tumor	NSCLC_tumor	2	0.266667
LC182_tumor	NSCLC_tumor	3	1
LC182_tumor	NSCLC_tumor	4	6.06667
LC182_tumor	NSCLC_tumor	5	0.133333
LC182_tumor	NSCLC_tumor	6	5
LC182_tumor	NSCLC_tumor	7	8.13333
LC182_tumor	NSCLC_tumor	8	1.86667
LC182_tumor	NSCLC_tumor	9	69.8
LC182_tumor	NSCLC_tumor	10	0.333333
LC182_tumor	NSCLC_tumor	11	0.0666667
LC182_tumor	NSCLC_tumor	12	1.13333
LC183_blood	NSCLC_blood	1	14.3333
LC183_blood	NSCLC_blood	2	9.8
LC183_blood	NSCLC_blood	3	2.4
LC183_blood	NSCLC_blood	4	0.0666667
LC183_blood	NSCLC_blood	5	0.133333
LC183_blood	NSCLC_blood	6	1.2
LC183_blood	NSCLC_blood	7	61.1333
LC183_blood	NSCLC_blood	8	2.33333
LC183_blood	NSCLC_blood	9	0
LC183_blood	NSCLC_blood	10	8.53333
LC183_blood	NSCLC_blood	11	0.0666667
LC183_blood	NSCLC_blood	12	0
LC183_tumor	NSCLC_tumor	1	32.3333
LC183_tumor	NSCLC_tumor	2	0.133333
LC183_tumor	NSCLC_tumor	3	11.4
LC183_tumor	NSCLC_tumor	4	10.4667
LC183_tumor	NSCLC_tumor	5	0.466667
LC183_tumor	NSCLC_tumor	6	15.6667
LC183_tumor	NSCLC_tumor	7	1.4
LC183_tumor	NSCLC_tumor	8	0.2
LC183_tumor	NSCLC_tumor	9	26.7333
LC183_tumor	NSCLC_tumor	10	0.266667
LC183_tumor	NSCLC_tumor	11	0.133333
LC183_tumor	NSCLC_tumor	12	0.8
LC188_blood	NSCLC_blood	1	54.7333
LC188_blood	NSCLC_blood	2	7.66667
LC188_blood	NSCLC_blood	3	3.2
LC188_blood	NSCLC_blood	4	0.333333
LC188_blood	NSCLC_blood	5	0
LC188_blood	NSCLC_blood	6	0.866667
LC188_blood	NSCLC_blood	7	23.2
LC188_blood	NSCLC_blood	8	4.33333
LC188_blood	NSCLC_blood	9	0.0666667
LC188_blood	NSCLC_blood	10	5.26667
LC188_blood	NSCLC_blood	11	0.333333
LC188_blood	NSCLC_blood	12	0
LC188_tumor	NSCLC_tumor	1	28.7333
LC188_tumor	NSCLC_tumor	2	1.06667
LC188_tumor	NSCLC_tumor	3	10
LC188_tumor	NSCLC_tumor	4	22.7333
LC188_tumor	NSCLC_tumor	5	1.4
LC188_tumor	NSCLC_tumor	6	12.9333
LC188_tumor	NSCLC_tumor	7	1.73333
LC188_tumor	NSCLC_tumor	8	0.0666667
LC188_tumor	NSCLC_tumor	9	18.4667
LC188_tumor	NSCLC_tumor	10	0.266667
LC188_tumor	NSCLC_tumor	11	0.2
LC188_tumor	NSCLC_tumor	12	2.4
LC192_blood	NSCLC_blood	1	13.1333
LC192_blood	NSCLC_blood	2	17.7333
LC192_blood	NSCLC_blood	3	1.66667
LC192_blood	NSCLC_blood	4	0.133333
LC192_blood	NSCLC_blood	5	0.266667
LC192_blood	NSCLC_blood	6	0.933333
LC192_blood	NSCLC_blood	7	54.5333
LC192_blood	NSCLC_blood	8	3.66667
LC192_blood	NSCLC_blood	9	0.0666667
LC192_blood	NSCLC_blood	10	7.4
LC192_blood	NSCLC_blood	11	0.333333
LC192_blood	NSCLC_blood	12	0.133333
LC192_tumor	NSCLC_tumor	1	12.0667
LC192_tumor	NSCLC_tumor	2	1.6
LC192_tumor	NSCLC_tumor	3	4.2
LC192_tumor	NSCLC_tumor	4	27.4
LC192_tumor	NSCLC_tumor	5	1.53333
LC192_tumor	NSCLC_tumor	6	10.6667
LC192_tumor	NSCLC_tumor	7	3.66667
LC192_tumor	NSCLC_tumor	8	0.266667
LC192_tumor	NSCLC_tumor	9	30.8
LC192_tumor	NSCLC_tumor	10	0.6
LC192_tumor	NSCLC_tumor	11	0.333333
LC192_tumor	NSCLC_tumor	12	6.86667
LC193_blood	NSCLC_blood	1	44.4
LC193_blood	NSCLC_blood	2	8.8
LC193_blood	NSCLC_blood	3	4.6
LC193_blood	NSCLC_blood	4	0.0666667
LC193_blood	NSCLC_blood	5	0.0666667
LC193_blood	NSCLC_blood	6	1.8
LC193_blood	NSCLC_blood	7	32.5333
LC193_blood	NSCLC_blood	8	1.66667
LC193_blood	NSCLC_blood	9	0.0666667
LC193_blood	NSCLC_blood	10	5.6
LC193_blood	NSCLC_blood	11	0.4
LC193_blood	NSCLC_blood	12	0
LC193_tumor	NSCLC_tumor	1	16.5333
LC193_tumor	NSCLC_tumor	2	0.2
LC193_tumor	NSCLC_tumor	3	5.33333
LC193_tumor	NSCLC_tumor	4	8.6
LC193_tumor	NSCLC_tumor	5	0.0666667
LC193_tumor	NSCLC_tumor	6	14.6667
LC193_tumor	NSCLC_tumor	7	3.13333
LC193_tumor	NSCLC_tumor	8	0.666667
LC193_tumor	NSCLC_tumor	9	47.8
LC193_tumor	NSCLC_tumor	10	0.533333
LC193_tumor	NSCLC_tumor	11	0
LC193_tumor	NSCLC_tumor	12	2.46667
LC196_blood	NSCLC_blood	1	19.2667
LC196_blood	NSCLC_blood	2	1.73333
LC196_blood	NSCLC_blood	3	1.46667
LC196_blood	NSCLC_blood	4	0
LC196_blood	NSCLC_blood	5	0.0666667
LC196_blood	NSCLC_blood	6	0.466667
LC196_blood	NSCLC_blood	7	57.2
LC196_blood	NSCLC_blood	8	6
LC196_blood	NSCLC_blood	9	0
LC196_blood	NSCLC_blood	10	13.8
LC196_blood	NSCLC_blood	11	0
LC196_blood	NSCLC_blood	12	0
LC196_tumor	NSCLC_tumor	1	8.26667
LC196_tumor	NSCLC_tumor	2	0.266667
LC196_tumor	NSCLC_tumor	3	4.8
LC196_tumor	NSCLC_tumor	4	2.86667
LC196_tumor	NSCLC_tumor	5	1.06667
LC196_tumor	NSCLC_tumor	6	12.9333
LC196_tumor	NSCLC_tumor	7	6.73333
LC196_tumor	NSCLC_tumor	8	0.0666667
LC196_tumor	NSCLC_tumor	9	56.6
LC196_tumor	NSCLC_tumor	10	0.533333
LC196_tumor	NSCLC_tumor	11	0.2
LC196_tumor	NSCLC_tumor	12	5.66667
LC207_blood	NSCLC_blood	1	43.0667
LC207_blood	NSCLC_blood	2	6
LC207_blood	NSCLC_blood	3	4.6
LC207_blood	NSCLC_blood	4	0.0666667
LC207_blood	NSCLC_blood	5	0.2
LC207_blood	NSCLC_blood	6	1.46667
LC207_blood	NSCLC_blood	7	28.3333
LC207_blood	NSCLC_blood	8	6
LC207_blood	NSCLC_blood	9	0.2
LC207_blood	NSCLC_blood	10	9.46667
LC207_blood	NSCLC_blood	11	0.533333
LC207_blood	NSCLC_blood	12	0.0666667
LC207_tumor	NSCLC_tumor	1	22.4
LC207_tumor	NSCLC_tumor	2	0.6
LC207_tumor	NSCLC_tumor	3	7
LC207_tumor	NSCLC_tumor	4	5.33333
LC207_tumor	NSCLC_tumor	5	0.666667
LC207_tumor	NSCLC_tumor	6	11.2667
LC207_tumor	NSCLC_tumor	7	0.8
LC207_tumor	NSCLC_tumor	8	0.266667
LC207_tumor	NSCLC_tumor	9	48.0667
LC207_tumor	NSCLC_tumor	10	0.4
LC207_tumor	NSCLC_tumor	11	0.133333
LC207_tumor	NSCLC_tumor	12	3.06667
LC208_blood	NSCLC_blood	1	9.53333
LC208_blood	NSCLC_blood	2	6.6
LC208_blood	NSCLC_blood	3	1.26667
LC208_blood	NSCLC_blood	4	0.0666667
LC208_blood	NSCLC_blood	5	0.266667
LC208_blood	NSCLC_blood	6	0.733333
LC208_blood	NSCLC_blood	7	59.9333
LC208_blood	NSCLC_blood	8	3.93333
LC208_blood	NSCLC_blood	9	0
LC208_blood	NSCLC_blood	10	16.3333
LC208_blood	NSCLC_blood	11	1.2
LC208_blood	NSCLC_blood	12	0.133333
LC227_tumor	NSCLC_tumor	1	16.8
LC227_tumor	NSCLC_tumor	2	5.46667
LC227_tumor	NSCLC_tumor	3	5.46667
LC227_tumor	NSCLC_tumor	4	36.4
LC227_tumor	NSCLC_tumor	5	0.933333
LC227_tumor	NSCLC_tumor	6	4.93333
LC227_tumor	NSCLC_tumor	7	24.3333
LC227_tumor	NSCLC_tumor	8	2.2
LC227_tumor	NSCLC_tumor	9	0.933333
LC227_tumor	NSCLC_tumor	10	2
LC227_tumor	NSCLC_tumor	11	0.2
LC227_tumor	NSCLC_tumor	12	0.333333
LC236_tumor	NSCLC_tumor	1	7.93333
LC236_tumor	NSCLC_tumor	2	0.2
LC236_tumor	NSCLC_tumor	3	1
LC236_tumor	NSCLC_tumor	4	63.3333
LC236_tumor	NSCLC_tumor	5	0.2
LC236_tumor	NSCLC_tumor	6	16.4
LC236_tumor	NSCLC_tumor	7	6.6
LC236_tumor	NSCLC_tumor	8	2.6
LC236_tumor	NSCLC_tumor	9	1.2
LC236_tumor	NSCLC_tumor	10	0.4
LC236_tumor	NSCLC_tumor	11	0
LC236_tumor	NSCLC_tumor	12	0.133333
LC60_blood	NSCLC_blood	1	21.4
LC60_blood	NSCLC_blood	2	25.7333
LC60_blood	NSCLC_blood	3	1.73333
LC60_blood	NSCLC_blood	4	0.2
LC60_blood	NSCLC_blood	5	0.333333
LC60_blood	NSCLC_blood	6	2.46667
LC60_blood	NSCLC_blood	7	37.8
LC60_blood	NSCLC_blood	8	1.6
LC60_blood	NSCLC_blood	9	0.133333
LC60_blood	NSCLC_blood	10	7.66667
LC60_blood	NSCLC_blood	11	0.866667
LC60_blood	NSCLC_blood	12	0.0666667
LC60_tumor	NSCLC_tumor	1	24.6
LC60_tumor	NSCLC_tumor	2	11.3333
LC60_tumor	NSCLC_tumor	3	9.46667
LC60_tumor	NSCLC_tumor	4	9.93333
LC60_tumor	NSCLC_tumor	5	2.93333
LC60_tumor	NSCLC_tumor	6	20.6667
LC60_tumor	NSCLC_tumor	7	12.7333
LC60_tumor	NSCLC_tumor	8	0.2
LC60_tumor	NSCLC_tumor	9	3.73333
LC60_tumor	NSCLC_tumor	10	2.06667
LC60_tumor	NSCLC_tumor	11	1
LC60_tumor	NSCLC_tumor	12	1.33333
LC62_blood	NSCLC_blood	1	32.5333
LC62_blood	NSCLC_blood	2	14.6667
LC62_blood	NSCLC_blood	3	6.13333
LC62_blood	NSCLC_blood	4	0.2
LC62_blood	NSCLC_blood	5	0.333333
LC62_blood	NSCLC_blood	6	1.06667
LC62_blood	NSCLC_blood	7	35.6
LC62_blood	NSCLC_blood	8	1.13333
LC62_blood	NSCLC_blood	9	0.2
LC62_blood	NSCLC_blood	10	7.26667
LC62_blood	NSCLC_blood	11	0.8
LC62_blood	NSCLC_blood	12	0.0666667
LC62_tumor	NSCLC_tumor	1	7.46667
LC62_tumor	NSCLC_tumor	2	0.2
LC62_tumor	NSCLC_tumor	3	2.13333
LC62_tumor	NSCLC_tumor	4	16.2
LC62_tumor	NSCLC_tumor	5	0.6
LC62_tumor	NSCLC_tumor	6	8.86667
LC62_tumor	NSCLC_tumor	7	3.13333
LC62_tumor	NSCLC_tumor	8	0.4
LC62_tumor	NSCLC_tumor	9	57.3333
LC62_tumor	NSCLC_tumor	10	0.533333
LC62_tumor	NSCLC_tumor	11	0.266667
LC62_tumor	NSCLC_tumor	12	2.86667
LC71_blood	NSCLC_blood	1	34.7333
LC71_blood	NSCLC_blood	2	15.7333
LC71_blood	NSCLC_blood	3	1.86667
LC71_blood	NSCLC_blood	4	0
LC71_blood	NSCLC_blood	5	0.0666667
LC71_blood	NSCLC_blood	6	0.466667
LC71_blood	NSCLC_blood	7	35.0667
LC71_blood	NSCLC_blood	8	3.93333
LC71_blood	NSCLC_blood	9	0
LC71_blood	NSCLC_blood	10	7.86667
LC71_blood	NSCLC_blood	11	0.266667
LC71_blood	NSCLC_blood	12	0
LC71_tumor	NSCLC_tumor	1	19.9237
LC71_tumor	NSCLC_tumor	2	1.71592
LC71_tumor	NSCLC_tumor	3	8.67493
LC71_tumor	NSCLC_tumor	4	19.0658
LC71_tumor	NSCLC_tumor	5	0
LC71_tumor	NSCLC_tumor	6	26.4061
LC71_tumor	NSCLC_tumor	7	9.2469
LC71_tumor	NSCLC_tumor	8	1.52526
LC71_tumor	NSCLC_tumor	9	8.19828
LC71_tumor	NSCLC_tumor	10	2.66921
LC71_tumor	NSCLC_tumor	11	0.190658
LC71_tumor	NSCLC_tumor	12	2.38322
LC73_blood	NSCLC_blood	1	2.2
LC73_blood	NSCLC_blood	2	15.7333
LC73_blood	NSCLC_blood	3	1.86667
LC73_blood	NSCLC_blood	4	0
LC73_blood	NSCLC_blood	5	0.133333
LC73_blood	NSCLC_blood	6	0.133333
LC73_blood	NSCLC_blood	7	59
LC73_blood	NSCLC_blood	8	1.33333
LC73_blood	NSCLC_blood	9	0
LC73_blood	NSCLC_blood	10	19.4
LC73_blood	NSCLC_blood	11	0.133333
LC73_blood	NSCLC_blood	12	0.0666667
LC73_tumor	NSCLC_tumor	1	5.16987
LC73_tumor	NSCLC_tumor	2	0.738552
LC73_tumor	NSCLC_tumor	3	2.36337
LC73_tumor	NSCLC_tumor	4	25.7016
LC73_tumor	NSCLC_tumor	5	0
LC73_tumor	NSCLC_tumor	6	9.8966
LC73_tumor	NSCLC_tumor	7	25.4062
LC73_tumor	NSCLC_tumor	8	1.92024
LC73_tumor	NSCLC_tumor	9	22.452
LC73_tumor	NSCLC_tumor	10	5.76071
LC73_tumor	NSCLC_tumor	11	0
LC73_tumor	NSCLC_tumor	12	0.590842
LC85_blood	NSCLC_blood	1	41.4667
LC85_blood	NSCLC_blood	2	36
LC85_blood	NSCLC_blood	3	2.8
LC85_blood	NSCLC_blood	4	0.266667
LC85_blood	NSCLC_blood	5	0.2
LC85_blood	NSCLC_blood	6	0.333333
LC85_blood	NSCLC_blood	7	13.8
LC85_blood	NSCLC_blood	8	1.2
LC85_blood	NSCLC_blood	9	0.133333
LC85_blood	NSCLC_blood	10	3.33333
LC85_blood	NSCLC_blood	11	0.466667
LC85_blood	NSCLC_blood	12	0
LC85_tumor	NSCLC_tumor	1	18
LC85_tumor	NSCLC_tumor	2	0.666667
LC85_tumor	NSCLC_tumor	3	6.33333
LC85_tumor	NSCLC_tumor	4	18.8667
LC85_tumor	NSCLC_tumor	5	0.533333
LC85_tumor	NSCLC_tumor	6	8
LC85_tumor	NSCLC_tumor	7	1.8
LC85_tumor	NSCLC_tumor	8	1.46667
LC85_tumor	NSCLC_tumor	9	40.1333
LC85_tumor	NSCLC_tumor	10	0.6
LC85_tumor	NSCLC_tumor	11	0.2
LC85_tumor	NSCLC_tumor	12	3.4
LC86_blood	NSCLC_blood	1	16.6
LC86_blood	NSCLC_blood	2	7.66667
LC86_blood	NSCLC_blood	3	3.33333
LC86_blood	NSCLC_blood	4	0.133333
LC86_blood	NSCLC_blood	5	0.133333
LC86_blood	NSCLC_blood	6	0.8
LC86_blood	NSCLC_blood	7	49.1333
LC86_blood	NSCLC_blood	8	10.0667
LC86_blood	NSCLC_blood	9	0.0666667
LC86_blood	NSCLC_blood	10	11.8667
LC86_blood	NSCLC_blood	11	0.133333
LC86_blood	NSCLC_blood	12	0.0666667
LC86_tumor	NSCLC_tumor	1	12.7333
LC86_tumor	NSCLC_tumor	2	1.06667
LC86_tumor	NSCLC_tumor	3	6.8
LC86_tumor	NSCLC_tumor	4	19.8667
LC86_tumor	NSCLC_tumor	5	0.133333
LC86_tumor	NSCLC_tumor	6	11.4667
LC86_tumor	NSCLC_tumor	7	15.4
LC86_tumor	NSCLC_tumor	8	2.46667
LC86_tumor	NSCLC_tumor	9	26.0667
LC86_tumor	NSCLC_tumor	10	2.6
LC86_tumor	NSCLC_tumor	11	0
LC86_tumor	NSCLC_tumor	12	1.4
LC89_blood	NSCLC_blood	1	29.9333
LC89_blood	NSCLC_blood	2	45.6667
LC89_blood	NSCLC_blood	3	4.06667
LC89_blood	NSCLC_blood	4	0.0666667
LC89_blood	NSCLC_blood	5	0.4
LC89_blood	NSCLC_blood	6	0.8
LC89_blood	NSCLC_blood	7	15.5333
LC89_blood	NSCLC_blood	8	0.6
LC89_blood	NSCLC_blood	9	0
LC89_blood	NSCLC_blood	10	2.13333
LC89_blood	NSCLC_blood	11	0.6
LC89_blood	NSCLC_blood	12	0.2
LC94_blood	NSCLC_blood	1	23.8
LC94_blood	NSCLC_blood	2	23.6667
LC94_blood	NSCLC_blood	3	6.33333
LC94_blood	NSCLC_blood	4	0.2
LC94_blood	NSCLC_blood	5	0.4
LC94_blood	NSCLC_blood	6	1.6
LC94_blood	NSCLC_blood	7	35.2
LC94_blood	NSCLC_blood	8	0.733333
LC94_blood	NSCLC_blood	9	0
LC94_blood	NSCLC_blood	10	7.06667
LC94_blood	NSCLC_blood	11	0.8
LC94_blood	NSCLC_blood	12	0.2
LC94_tumor	NSCLC_tumor	1	16.9333
LC94_tumor	NSCLC_tumor	2	4.86667
LC94_tumor	NSCLC_tumor	3	3.86667
LC94_tumor	NSCLC_tumor	4	32.1333
LC94_tumor	NSCLC_tumor	5	0.333333
LC94_tumor	NSCLC_tumor	6	13.4667
LC94_tumor	NSCLC_tumor	7	16.1333
LC94_tumor	NSCLC_tumor	8	1.46667
LC94_tumor	NSCLC_tumor	9	7.13333
LC94_tumor	NSCLC_tumor	10	2.6
LC94_tumor	NSCLC_tumor	11	0.0666667
LC94_tumor	NSCLC_tumor	12	1
LC99_blood	NSCLC_blood	1	73.7333
LC99_blood	NSCLC_blood	2	12.3333
LC99_blood	NSCLC_blood	3	6.06667
LC99_blood	NSCLC_blood	4	0.266667
LC99_blood	NSCLC_blood	5	0.2
LC99_blood	NSCLC_blood	6	0.466667
LC99_blood	NSCLC_blood	7	3.93333
LC99_blood	NSCLC_blood	8	1.2
LC99_blood	NSCLC_blood	9	0
LC99_blood	NSCLC_blood	10	1.66667
LC99_blood	NSCLC_blood	11	0.133333
LC99_blood	NSCLC_blood	12	0
LC99_tumor	NSCLC_tumor	1	34.2
LC99_tumor	NSCLC_tumor	2	2.6
LC99_tumor	NSCLC_tumor	3	7.73333
LC99_tumor	NSCLC_tumor	4	32.9333
LC99_tumor	NSCLC_tumor	5	0.0666667
LC99_tumor	NSCLC_tumor	6	9.33333
LC99_tumor	NSCLC_tumor	7	5.06667
LC99_tumor	NSCLC_tumor	8	3.2
LC99_tumor	NSCLC_tumor	9	3
LC99_tumor	NSCLC_tumor	10	1.6
LC99_tumor	NSCLC_tumor	11	0
LC99_tumor	NSCLC_tumor	12	0.266667

## Sheet: Ext-Figure 7B
Extended Figure 7B
cluster ID	sample ID	Freq	condition
1	BC100_blood	22.1333	BC_blood
2	BC100_blood	14.3333	BC_blood
3	BC100_blood	0.6	BC_blood
4	BC100_blood	0.0666667	BC_blood
5	BC100_blood	0	BC_blood
6	BC100_blood	0.533333	BC_blood
7	BC100_blood	30.2667	BC_blood
8	BC100_blood	19.5333	BC_blood
9	BC100_blood	0	BC_blood
10	BC100_blood	12.2	BC_blood
11	BC100_blood	0.333333	BC_blood
12	BC100_blood	0	BC_blood
1	BC105_blood	29.8	BC_blood
2	BC105_blood	11.4667	BC_blood
3	BC105_blood	2.2	BC_blood
4	BC105_blood	0.0666667	BC_blood
5	BC105_blood	0	BC_blood
6	BC105_blood	0.333333	BC_blood
7	BC105_blood	34	BC_blood
8	BC105_blood	12.8	BC_blood
9	BC105_blood	0.133333	BC_blood
10	BC105_blood	8.86667	BC_blood
11	BC105_blood	0.2	BC_blood
12	BC105_blood	0.133333	BC_blood
1	BC28_blood	39.8	BC_blood
2	BC28_blood	43.8667	BC_blood
3	BC28_blood	2.4	BC_blood
4	BC28_blood	0.266667	BC_blood
5	BC28_blood	0.133333	BC_blood
6	BC28_blood	1.13333	BC_blood
7	BC28_blood	8.33333	BC_blood
8	BC28_blood	1.93333	BC_blood
9	BC28_blood	0.2	BC_blood
10	BC28_blood	1.66667	BC_blood
11	BC28_blood	0.266667	BC_blood
12	BC28_blood	0	BC_blood
1	BC33_blood	27.1333	BC_blood
2	BC33_blood	7	BC_blood
3	BC33_blood	1.93333	BC_blood
4	BC33_blood	0.0666667	BC_blood
5	BC33_blood	0.133333	BC_blood
6	BC33_blood	0.466667	BC_blood
7	BC33_blood	36.6	BC_blood
8	BC33_blood	15.3333	BC_blood
9	BC33_blood	0	BC_blood
10	BC33_blood	11.2	BC_blood
11	BC33_blood	0.0666667	BC_blood
12	BC33_blood	0.0666667	BC_blood
1	BC4_blood	7.73333	BC_blood
2	BC4_blood	0.6	BC_blood
3	BC4_blood	2.46667	BC_blood
4	BC4_blood	0.0666667	BC_blood
5	BC4_blood	0.133333	BC_blood
6	BC4_blood	1.46667	BC_blood
7	BC4_blood	65	BC_blood
8	BC4_blood	2.06667	BC_blood
9	BC4_blood	0.133333	BC_blood
10	BC4_blood	19.5333	BC_blood
11	BC4_blood	0.6	BC_blood
12	BC4_blood	0.2	BC_blood
1	BC40_blood	19.9333	BC_blood
2	BC40_blood	51	BC_blood
3	BC40_blood	2	BC_blood
4	BC40_blood	0	BC_blood
5	BC40_blood	0.133333	BC_blood
6	BC40_blood	0.2	BC_blood
7	BC40_blood	13.8	BC_blood
8	BC40_blood	8.13333	BC_blood
9	BC40_blood	0.0666667	BC_blood
10	BC40_blood	4.6	BC_blood
11	BC40_blood	0.133333	BC_blood
12	BC40_blood	0	BC_blood
1	BC41_blood	27.4667	BC_blood
2	BC41_blood	31.4667	BC_blood
3	BC41_blood	3.6	BC_blood
4	BC41_blood	0.133333	BC_blood
5	BC41_blood	0	BC_blood
6	BC41_blood	0.733333	BC_blood
7	BC41_blood	25.9333	BC_blood
8	BC41_blood	4	BC_blood
9	BC41_blood	0.0666667	BC_blood
10	BC41_blood	6.13333	BC_blood
11	BC41_blood	0.4	BC_blood
12	BC41_blood	0.0666667	BC_blood
1	BC47_blood	17.1333	BC_blood
2	BC47_blood	57.9333	BC_blood
3	BC47_blood	3.8	BC_blood
4	BC47_blood	0.133333	BC_blood
5	BC47_blood	0.0666667	BC_blood
6	BC47_blood	0.533333	BC_blood
7	BC47_blood	14.8667	BC_blood
8	BC47_blood	1.93333	BC_blood
9	BC47_blood	0.0666667	BC_blood
10	BC47_blood	3.33333	BC_blood
11	BC47_blood	0.2	BC_blood
12	BC47_blood	0	BC_blood
1	BC57_blood	22.9333	BC_blood
2	BC57_blood	44.3333	BC_blood
3	BC57_blood	2.46667	BC_blood
4	BC57_blood	0	BC_blood
5	BC57_blood	0.2	BC_blood
6	BC57_blood	0.266667	BC_blood
7	BC57_blood	21	BC_blood
8	BC57_blood	2.46667	BC_blood
9	BC57_blood	0	BC_blood
10	BC57_blood	6.2	BC_blood
11	BC57_blood	0.133333	BC_blood
12	BC57_blood	0	BC_blood
1	BC97_blood	39.5333	BC_blood
2	BC97_blood	8.33333	BC_blood
3	BC97_blood	4.86667	BC_blood
4	BC97_blood	0.0666667	BC_blood
5	BC97_blood	0.133333	BC_blood
6	BC97_blood	1	BC_blood
7	BC97_blood	32.4667	BC_blood
8	BC97_blood	4.6	BC_blood
9	BC97_blood	0.133333	BC_blood
10	BC97_blood	8.33333	BC_blood
11	BC97_blood	0.466667	BC_blood
12	BC97_blood	0.0666667	BC_blood
1	BC98_blood	43.8667	BC_blood
2	BC98_blood	36.6	BC_blood
3	BC98_blood	1.53333	BC_blood
4	BC98_blood	0	BC_blood
5	BC98_blood	0.0666667	BC_blood
6	BC98_blood	0.866667	BC_blood
7	BC98_blood	9.8	BC_blood
8	BC98_blood	4.33333	BC_blood
9	BC98_blood	0.0666667	BC_blood
10	BC98_blood	2.6	BC_blood
11	BC98_blood	0.266667	BC_blood
12	BC98_blood	0	BC_blood
1	BRM110_blood	19.1333	BrM_blood
2	BRM110_blood	2.86667	BrM_blood
3	BRM110_blood	1.2	BrM_blood
4	BRM110_blood	0	BrM_blood
5	BRM110_blood	0	BrM_blood
6	BRM110_blood	0.466667	BrM_blood
7	BRM110_blood	55.6	BrM_blood
8	BRM110_blood	2.8	BrM_blood
9	BRM110_blood	0	BrM_blood
10	BRM110_blood	17.6667	BrM_blood
11	BRM110_blood	0.2	BrM_blood
12	BRM110_blood	0.0666667	BrM_blood
1	BRM119_blood	24.8667	BrM_blood
2	BRM119_blood	6.46667	BrM_blood
3	BRM119_blood	2	BrM_blood
4	BRM119_blood	0	BrM_blood
5	BRM119_blood	0	BrM_blood
6	BRM119_blood	1.33333	BrM_blood
7	BRM119_blood	37.9333	BrM_blood
8	BRM119_blood	14	BrM_blood
9	BRM119_blood	0.0666667	BrM_blood
10	BRM119_blood	13.2667	BrM_blood
11	BRM119_blood	0.0666667	BrM_blood
12	BRM119_blood	0	BrM_blood
1	BRM125_blood	53.1333	BrM_blood
2	BRM125_blood	29.5333	BrM_blood
3	BRM125_blood	7.86667	BrM_blood
4	BRM125_blood	0.6	BrM_blood
5	BRM125_blood	0.0666667	BrM_blood
6	BRM125_blood	0.866667	BrM_blood
7	BRM125_blood	4.93333	BrM_blood
8	BRM125_blood	1.06667	BrM_blood
9	BRM125_blood	0.133333	BrM_blood
10	BRM125_blood	1.13333	BrM_blood
11	BRM125_blood	0.666667	BrM_blood
12	BRM125_blood	0	BrM_blood
1	BRM133_blood	12.8	BrM_blood
2	BRM133_blood	2.2	BrM_blood
3	BRM133_blood	2.26667	BrM_blood
4	BRM133_blood	0	BrM_blood
5	BRM133_blood	0.133333	BrM_blood
6	BRM133_blood	0.8	BrM_blood
7	BRM133_blood	47.0667	BrM_blood
8	BRM133_blood	22.3333	BrM_blood
9	BRM133_blood	0.133333	BrM_blood
10	BRM133_blood	11.6	BrM_blood
11	BRM133_blood	0.6	BrM_blood
12	BRM133_blood	0.0666667	BrM_blood
1	BRM134_blood	40.2	BrM_blood
2	BRM134_blood	18.7333	BrM_blood
3	BRM134_blood	5	BrM_blood
4	BRM134_blood	0.2	BrM_blood
5	BRM134_blood	0.533333	BrM_blood
6	BRM134_blood	1.66667	BrM_blood
7	BRM134_blood	17.4667	BrM_blood
8	BRM134_blood	9.13333	BrM_blood
9	BRM134_blood	0.466667	BrM_blood
10	BRM134_blood	4.06667	BrM_blood
11	BRM134_blood	2.46667	BrM_blood
12	BRM134_blood	0.0666667	BrM_blood
1	BRM138_blood	28.5333	BrM_blood
2	BRM138_blood	4.93333	BrM_blood
3	BRM138_blood	8.73333	BrM_blood
4	BRM138_blood	0.133333	BrM_blood
5	BRM138_blood	0.133333	BrM_blood
6	BRM138_blood	4.33333	BrM_blood
7	BRM138_blood	38.8	BrM_blood
8	BRM138_blood	6.46667	BrM_blood
9	BRM138_blood	0.333333	BrM_blood
10	BRM138_blood	6.8	BrM_blood
11	BRM138_blood	0.4	BrM_blood
12	BRM138_blood	0.4	BrM_blood
1	BRM141_blood	35.0667	BrM_blood
2	BRM141_blood	4.8	BrM_blood
3	BRM141_blood	3.8	BrM_blood
4	BRM141_blood	0.133333	BrM_blood
5	BRM141_blood	0.0666667	BrM_blood
6	BRM141_blood	2.86667	BrM_blood
7	BRM141_blood	38.9333	BrM_blood
8	BRM141_blood	7.33333	BrM_blood
9	BRM141_blood	0.4	BrM_blood
10	BRM141_blood	6.2	BrM_blood
11	BRM141_blood	0.133333	BrM_blood
12	BRM141_blood	0.266667	BrM_blood
1	BRM143_blood	34.7333	BrM_blood
2	BRM143_blood	15.2	BrM_blood
3	BRM143_blood	7.26667	BrM_blood
4	BRM143_blood	0	BrM_blood
5	BRM143_blood	0	BrM_blood
6	BRM143_blood	3.46667	BrM_blood
7	BRM143_blood	22.0667	BrM_blood
8	BRM143_blood	10.7333	BrM_blood
9	BRM143_blood	0.133333	BrM_blood
10	BRM143_blood	5.93333	BrM_blood
11	BRM143_blood	0.4	BrM_blood
12	BRM143_blood	0.0666667	BrM_blood
1	BRM144_blood	36.2667	BrM_blood
2	BRM144_blood	34.8667	BrM_blood
3	BRM144_blood	2.66667	BrM_blood
4	BRM144_blood	0.266667	BrM_blood
5	BRM144_blood	0.4	BrM_blood
6	BRM144_blood	3.46667	BrM_blood
7	BRM144_blood	9.8	BrM_blood
8	BRM144_blood	4.26667	BrM_blood
9	BRM144_blood	1	BrM_blood
10	BRM144_blood	2.2	BrM_blood
11	BRM144_blood	4.4	BrM_blood
12	BRM144_blood	0.4	BrM_blood
1	BRM151_blood	21.4667	BrM_blood
2	BRM151_blood	10.3333	BrM_blood
3	BRM151_blood	1.26667	BrM_blood
4	BRM151_blood	0	BrM_blood
5	BRM151_blood	0.0666667	BrM_blood
6	BRM151_blood	0.2	BrM_blood
7	BRM151_blood	36.5333	BrM_blood
8	BRM151_blood	16.4	BrM_blood
9	BRM151_blood	0	BrM_blood
10	BRM151_blood	13.7333	BrM_blood
11	BRM151_blood	0	BrM_blood
12	BRM151_blood	0	BrM_blood
1	BRM154_blood	28.7333	BrM_blood
2	BRM154_blood	9.26667	BrM_blood
3	BRM154_blood	3.4	BrM_blood
4	BRM154_blood	0	BrM_blood
5	BRM154_blood	0.0666667	BrM_blood
6	BRM154_blood	1.06667	BrM_blood
7	BRM154_blood	29.6667	BrM_blood
8	BRM154_blood	18.0667	BrM_blood
9	BRM154_blood	0	BrM_blood
10	BRM154_blood	9.66667	BrM_blood
11	BRM154_blood	0.0666667	BrM_blood
12	BRM154_blood	0	BrM_blood
1	BrM156_blood	20.3333	BrM_blood
2	BrM156_blood	63.5333	BrM_blood
3	BrM156_blood	5	BrM_blood
4	BrM156_blood	0.0666667	BrM_blood
5	BrM156_blood	0.133333	BrM_blood
6	BrM156_blood	1.66667	BrM_blood
7	BrM156_blood	5.93333	BrM_blood
8	BrM156_blood	0.866667	BrM_blood
9	BrM156_blood	0.0666667	BrM_blood
10	BrM156_blood	0.8	BrM_blood
11	BrM156_blood	1.53333	BrM_blood
12	BrM156_blood	0.0666667	BrM_blood
1	BRM158_blood	14.2667	BrM_blood
2	BRM158_blood	24.9333	BrM_blood
3	BRM158_blood	1.06667	BrM_blood
4	BRM158_blood	0.0666667	BrM_blood
5	BRM158_blood	0	BrM_blood
6	BRM158_blood	0.4	BrM_blood
7	BRM158_blood	37	BrM_blood
8	BRM158_blood	12.4	BrM_blood
9	BRM158_blood	0.133333	BrM_blood
10	BRM158_blood	9.46667	BrM_blood
11	BRM158_blood	0.266667	BrM_blood
12	BRM158_blood	0	BrM_blood
1	GBM136_blood	23	glioma_blood
2	GBM136_blood	5.73333	glioma_blood
3	GBM136_blood	3.33333	glioma_blood
4	GBM136_blood	0.133333	glioma_blood
5	GBM136_blood	0.733333	glioma_blood
6	GBM136_blood	2.73333	glioma_blood
7	GBM136_blood	44.5333	glioma_blood
8	GBM136_blood	7.53333	glioma_blood
9	GBM136_blood	0.133333	glioma_blood
10	GBM136_blood	9.73333	glioma_blood
11	GBM136_blood	2.33333	glioma_blood
12	GBM136_blood	0.0666667	glioma_blood
1	GBM138_blood	8.33333	glioma_blood
2	GBM138_blood	82.3333	glioma_blood
3	GBM138_blood	1.46667	glioma_blood
4	GBM138_blood	0	glioma_blood
5	GBM138_blood	0.0666667	glioma_blood
6	GBM138_blood	0.333333	glioma_blood
7	GBM138_blood	5.6	glioma_blood
8	GBM138_blood	0.466667	glioma_blood
9	GBM138_blood	0	glioma_blood
10	GBM138_blood	1.13333	glioma_blood
11	GBM138_blood	0.266667	glioma_blood
12	GBM138_blood	0	glioma_blood
1	GBM141_blood	35.6667	glioma_blood
2	GBM141_blood	51.4	glioma_blood
3	GBM141_blood	2.06667	glioma_blood
4	GBM141_blood	0.133333	glioma_blood
5	GBM141_blood	0	glioma_blood
6	GBM141_blood	0.466667	glioma_blood
7	GBM141_blood	6.93333	glioma_blood
8	GBM141_blood	1.6	glioma_blood
9	GBM141_blood	0	glioma_blood
10	GBM141_blood	1.66667	glioma_blood
11	GBM141_blood	0.0666667	glioma_blood
12	GBM141_blood	0	glioma_blood
1	GBM143_blood	50.9333	glioma_blood
2	GBM143_blood	9.73333	glioma_blood
3	GBM143_blood	7.4	glioma_blood
4	GBM143_blood	0	glioma_blood
5	GBM143_blood	0.0666667	glioma_blood
6	GBM143_blood	1.66667	glioma_blood
7	GBM143_blood	18.2	glioma_blood
8	GBM143_blood	6.6	glioma_blood
9	GBM143_blood	0	glioma_blood
10	GBM143_blood	5	glioma_blood
11	GBM143_blood	0.266667	glioma_blood
12	GBM143_blood	0.133333	glioma_blood
1	GBM145_blood	9.26667	glioma_blood
2	GBM145_blood	55.1333	glioma_blood
3	GBM145_blood	2.4	glioma_blood
4	GBM145_blood	0	glioma_blood
5	GBM145_blood	0.2	glioma_blood
6	GBM145_blood	1	glioma_blood
7	GBM145_blood	27.4	glioma_blood
8	GBM145_blood	2.2	glioma_blood
9	GBM145_blood	0.0666667	glioma_blood
10	GBM145_blood	2.26667	glioma_blood
11	GBM145_blood	0.0666667	glioma_blood
12	GBM145_blood	0	glioma_blood
1	GBM149_blood	14.1333	glioma_blood
2	GBM149_blood	57.9333	glioma_blood
3	GBM149_blood	9.6	glioma_blood
4	GBM149_blood	0.0666667	glioma_blood
5	GBM149_blood	0.266667	glioma_blood
6	GBM149_blood	0.533333	glioma_blood
7	GBM149_blood	13.0667	glioma_blood
8	GBM149_blood	1.8	glioma_blood
9	GBM149_blood	0	glioma_blood
10	GBM149_blood	2.4	glioma_blood
11	GBM149_blood	0.133333	glioma_blood
12	GBM149_blood	0.0666667	glioma_blood
1	GBM155_blood	16.6	glioma_blood
2	GBM155_blood	16.4667	glioma_blood
3	GBM155_blood	0.733333	glioma_blood
4	GBM155_blood	0	glioma_blood
5	GBM155_blood	0.0666667	glioma_blood
6	GBM155_blood	0.466667	glioma_blood
7	GBM155_blood	27.4	glioma_blood
8	GBM155_blood	26.5333	glioma_blood
9	GBM155_blood	0.0666667	glioma_blood
10	GBM155_blood	11.4	glioma_blood
11	GBM155_blood	0.133333	glioma_blood
12	GBM155_blood	0.133333	glioma_blood
1	GBM157_blood	24.4667	glioma_blood
2	GBM157_blood	2.46667	glioma_blood
3	GBM157_blood	5.73333	glioma_blood
4	GBM157_blood	0.2	glioma_blood
5	GBM157_blood	0	glioma_blood
6	GBM157_blood	1	glioma_blood
7	GBM157_blood	41.2	glioma_blood
8	GBM157_blood	15.2667	glioma_blood
9	GBM157_blood	0	glioma_blood
10	GBM157_blood	9.4	glioma_blood
11	GBM157_blood	0.266667	glioma_blood
12	GBM157_blood	0	glioma_blood
1	GBM160_blood	35.9333	glioma_blood
2	GBM160_blood	48.5333	glioma_blood
3	GBM160_blood	2.4	glioma_blood
4	GBM160_blood	0.466667	glioma_blood
5	GBM160_blood	0.2	glioma_blood
6	GBM160_blood	1.26667	glioma_blood
7	GBM160_blood	8.06667	glioma_blood
8	GBM160_blood	1.53333	glioma_blood
9	GBM160_blood	0.0666667	glioma_blood
10	GBM160_blood	1.46667	glioma_blood
11	GBM160_blood	0.0666667	glioma_blood
12	GBM160_blood	0	glioma_blood
1	GBM165_blood	33	glioma_blood
2	GBM165_blood	8.33333	glioma_blood
3	GBM165_blood	6.93333	glioma_blood
4	GBM165_blood	0.133333	glioma_blood
5	GBM165_blood	0	glioma_blood
6	GBM165_blood	1.8	glioma_blood
7	GBM165_blood	28.4667	glioma_blood
8	GBM165_blood	12.0667	glioma_blood
9	GBM165_blood	0.133333	glioma_blood
10	GBM165_blood	8.86667	glioma_blood
11	GBM165_blood	0.266667	glioma_blood
12	GBM165_blood	0	glioma_blood
1	GBM170_blood	21.7333	glioma_blood
2	GBM170_blood	13.3333	glioma_blood
3	GBM170_blood	1.2	glioma_blood
4	GBM170_blood	0.733333	glioma_blood
5	GBM170_blood	0	glioma_blood
6	GBM170_blood	1.13333	glioma_blood
7	GBM170_blood	29.6667	glioma_blood
8	GBM170_blood	21.2667	glioma_blood
9	GBM170_blood	0.0666667	glioma_blood
10	GBM170_blood	10.6667	glioma_blood
11	GBM170_blood	0.133333	glioma_blood
12	GBM170_blood	0.0666667	glioma_blood
1	GBM176_blood	24	glioma_blood
2	GBM176_blood	38.0667	glioma_blood
3	GBM176_blood	1.6	glioma_blood
4	GBM176_blood	0.133333	glioma_blood
5	GBM176_blood	0.2	glioma_blood
6	GBM176_blood	0.466667	glioma_blood
7	GBM176_blood	14.7333	glioma_blood
8	GBM176_blood	14	glioma_blood
9	GBM176_blood	0.0666667	glioma_blood
10	GBM176_blood	6.53333	glioma_blood
11	GBM176_blood	0.2	glioma_blood
12	GBM176_blood	0	glioma_blood
1	GBM178_blood	15.2	glioma_blood
2	GBM178_blood	48.3333	glioma_blood
3	GBM178_blood	3.4	glioma_blood
4	GBM178_blood	0	glioma_blood
5	GBM178_blood	0.0666667	glioma_blood
6	GBM178_blood	0.866667	glioma_blood
7	GBM178_blood	20	glioma_blood
8	GBM178_blood	7.33333	glioma_blood
9	GBM178_blood	0	glioma_blood
10	GBM178_blood	4.66667	glioma_blood
11	GBM178_blood	0.133333	glioma_blood
12	GBM178_blood	0	glioma_blood
1	GBM181_blood	11.6156	glioma_blood
2	GBM181_blood	6.54699	glioma_blood
3	GBM181_blood	0.844773	glioma_blood
4	GBM181_blood	0.105597	glioma_blood
5	GBM181_blood	0	glioma_blood
6	GBM181_blood	0.527983	glioma_blood
7	GBM181_blood	55.5438	glioma_blood
8	GBM181_blood	7.81415	glioma_blood
9	GBM181_blood	0.422386	glioma_blood
10	GBM181_blood	16.4731	glioma_blood
11	GBM181_blood	0.105597	glioma_blood
12	GBM181_blood	0	glioma_blood
1	LC104_blood	40.4667	NSCLC_blood
2	LC104_blood	25.6	NSCLC_blood
3	LC104_blood	5.2	NSCLC_blood
4	LC104_blood	0.2	NSCLC_blood
5	LC104_blood	0.266667	NSCLC_blood
6	LC104_blood	0.933333	NSCLC_blood
7	LC104_blood	20.7333	NSCLC_blood
8	LC104_blood	0.733333	NSCLC_blood
9	LC104_blood	0.133333	NSCLC_blood
10	LC104_blood	4.33333	NSCLC_blood
11	LC104_blood	1.13333	NSCLC_blood
12	LC104_blood	0.266667	NSCLC_blood
1	LC106_blood	34.4	NSCLC_blood
2	LC106_blood	15.8667	NSCLC_blood
3	LC106_blood	3.33333	NSCLC_blood
4	LC106_blood	0.2	NSCLC_blood
5	LC106_blood	0.333333	NSCLC_blood
6	LC106_blood	0.733333	NSCLC_blood
7	LC106_blood	34.7333	NSCLC_blood
8	LC106_blood	2.6	NSCLC_blood
9	LC106_blood	0.0666667	NSCLC_blood
10	LC106_blood	7	NSCLC_blood
11	LC106_blood	0.733333	NSCLC_blood
12	LC106_blood	0	NSCLC_blood
1	LC110_blood	10.5333	NSCLC_blood
2	LC110_blood	11.4	NSCLC_blood
3	LC110_blood	2.86667	NSCLC_blood
4	LC110_blood	0.0666667	NSCLC_blood
5	LC110_blood	0.133333	NSCLC_blood
6	LC110_blood	0.533333	NSCLC_blood
7	LC110_blood	58.3333	NSCLC_blood
8	LC110_blood	2	NSCLC_blood
9	LC110_blood	0	NSCLC_blood
10	LC110_blood	14.0667	NSCLC_blood
11	LC110_blood	0.0666667	NSCLC_blood
12	LC110_blood	0	NSCLC_blood
1	LC113_blood	35.4	NSCLC_blood
2	LC113_blood	20.4667	NSCLC_blood
3	LC113_blood	3.93333	NSCLC_blood
4	LC113_blood	0.0666667	NSCLC_blood
5	LC113_blood	0.266667	NSCLC_blood
6	LC113_blood	0.333333	NSCLC_blood
7	LC113_blood	30.8667	NSCLC_blood
8	LC113_blood	2.33333	NSCLC_blood
9	LC113_blood	0.0666667	NSCLC_blood
10	LC113_blood	5.73333	NSCLC_blood
11	LC113_blood	0.466667	NSCLC_blood
12	LC113_blood	0.0666667	NSCLC_blood
1	LC114_blood	15.6	NSCLC_blood
2	LC114_blood	5.46667	NSCLC_blood
3	LC114_blood	1.86667	NSCLC_blood
4	LC114_blood	0	NSCLC_blood
5	LC114_blood	0.266667	NSCLC_blood
6	LC114_blood	0.4	NSCLC_blood
7	LC114_blood	51.4667	NSCLC_blood
8	LC114_blood	8.66667	NSCLC_blood
9	LC114_blood	0	NSCLC_blood
10	LC114_blood	16.0667	NSCLC_blood
11	LC114_blood	0.2	NSCLC_blood
12	LC114_blood	0	NSCLC_blood
1	LC119_blood	40.5333	NSCLC_blood
2	LC119_blood	21	NSCLC_blood
3	LC119_blood	6.53333	NSCLC_blood
4	LC119_blood	0.0666667	NSCLC_blood
5	LC119_blood	0.266667	NSCLC_blood
6	LC119_blood	1.06667	NSCLC_blood
7	LC119_blood	20.4667	NSCLC_blood
8	LC119_blood	2.06667	NSCLC_blood
9	LC119_blood	0.133333	NSCLC_blood
10	LC119_blood	5.13333	NSCLC_blood
11	LC119_blood	2.46667	NSCLC_blood
12	LC119_blood	0.266667	NSCLC_blood
1	LC122_blood	16.8	NSCLC_blood
2	LC122_blood	23.2	NSCLC_blood
3	LC122_blood	7.4	NSCLC_blood
4	LC122_blood	0.0666667	NSCLC_blood
5	LC122_blood	0.133333	NSCLC_blood
6	LC122_blood	1.13333	NSCLC_blood
7	LC122_blood	42	NSCLC_blood
8	LC122_blood	0.8	NSCLC_blood
9	LC122_blood	0	NSCLC_blood
10	LC122_blood	6.66667	NSCLC_blood
11	LC122_blood	1.66667	NSCLC_blood
12	LC122_blood	0.133333	NSCLC_blood
1	LC142_blood	15.2	NSCLC_blood
2	LC142_blood	3.13333	NSCLC_blood
3	LC142_blood	6.33333	NSCLC_blood
4	LC142_blood	0.0666667	NSCLC_blood
5	LC142_blood	0.0666667	NSCLC_blood
6	LC142_blood	0.466667	NSCLC_blood
7	LC142_blood	56.3333	NSCLC_blood
8	LC142_blood	4.06667	NSCLC_blood
9	LC142_blood	0	NSCLC_blood
10	LC142_blood	13.9333	NSCLC_blood
11	LC142_blood	0.266667	NSCLC_blood
12	LC142_blood	0.133333	NSCLC_blood
1	LC145_blood	27.0667	NSCLC_blood
2	LC145_blood	2.86667	NSCLC_blood
3	LC145_blood	3.8	NSCLC_blood
4	LC145_blood	0.0666667	NSCLC_blood
5	LC145_blood	0.133333	NSCLC_blood
6	LC145_blood	0.466667	NSCLC_blood
7	LC145_blood	50.6	NSCLC_blood
8	LC145_blood	3.86667	NSCLC_blood
9	LC145_blood	0	NSCLC_blood
10	LC145_blood	10.8667	NSCLC_blood
11	LC145_blood	0.266667	NSCLC_blood
12	LC145_blood	0	NSCLC_blood
1	LC147_blood	44.4667	NSCLC_blood
2	LC147_blood	19.3333	NSCLC_blood
3	LC147_blood	4.33333	NSCLC_blood
4	LC147_blood	0.2	NSCLC_blood
5	LC147_blood	0.0666667	NSCLC_blood
6	LC147_blood	1.6	NSCLC_blood
7	LC147_blood	23.6667	NSCLC_blood
8	LC147_blood	1.93333	NSCLC_blood
9	LC147_blood	0.0666667	NSCLC_blood
10	LC147_blood	3.4	NSCLC_blood
11	LC147_blood	0.866667	NSCLC_blood
12	LC147_blood	0.0666667	NSCLC_blood
1	LC161_blood	28.5333	NSCLC_blood
2	LC161_blood	4.66667	NSCLC_blood
3	LC161_blood	2.13333	NSCLC_blood
4	LC161_blood	0	NSCLC_blood
5	LC161_blood	0	NSCLC_blood
6	LC161_blood	0.866667	NSCLC_blood
7	LC161_blood	46.8667	NSCLC_blood
8	LC161_blood	4.33333	NSCLC_blood
9	LC161_blood	0.133333	NSCLC_blood
10	LC161_blood	12	NSCLC_blood
11	LC161_blood	0.266667	NSCLC_blood
12	LC161_blood	0.2	NSCLC_blood
1	LC164_blood	32.9333	NSCLC_blood
2	LC164_blood	14.5333	NSCLC_blood
3	LC164_blood	3.6	NSCLC_blood
4	LC164_blood	0.133333	NSCLC_blood
5	LC164_blood	0.133333	NSCLC_blood
6	LC164_blood	0.466667	NSCLC_blood
7	LC164_blood	39.9333	NSCLC_blood
8	LC164_blood	2.13333	NSCLC_blood
9	LC164_blood	0	NSCLC_blood
10	LC164_blood	6	NSCLC_blood
11	LC164_blood	0.0666667	NSCLC_blood
12	LC164_blood	0.0666667	NSCLC_blood
1	LC165_blood	24.5333	NSCLC_blood
2	LC165_blood	45.2667	NSCLC_blood
3	LC165_blood	3.8	NSCLC_blood
4	LC165_blood	0.2	NSCLC_blood
5	LC165_blood	0.333333	NSCLC_blood
6	LC165_blood	0.666667	NSCLC_blood
7	LC165_blood	20.6	NSCLC_blood
8	LC165_blood	0.0666667	NSCLC_blood
9	LC165_blood	0	NSCLC_blood
10	LC165_blood	3.86667	NSCLC_blood
11	LC165_blood	0.6	NSCLC_blood
12	LC165_blood	0.0666667	NSCLC_blood
1	LC167_blood	40.6667	NSCLC_blood
2	LC167_blood	12.8667	NSCLC_blood
3	LC167_blood	3.2	NSCLC_blood
4	LC167_blood	0.666667	NSCLC_blood
5	LC167_blood	0.133333	NSCLC_blood
6	LC167_blood	1.13333	NSCLC_blood
7	LC167_blood	32.6667	NSCLC_blood
8	LC167_blood	3.73333	NSCLC_blood
9	LC167_blood	0	NSCLC_blood
10	LC167_blood	4.66667	NSCLC_blood
11	LC167_blood	0.266667	NSCLC_blood
12	LC167_blood	0	NSCLC_blood
1	LC168_blood	22.9333	NSCLC_blood
2	LC168_blood	31.7333	NSCLC_blood
3	LC168_blood	1.13333	NSCLC_blood
4	LC168_blood	0	NSCLC_blood
5	LC168_blood	0.2	NSCLC_blood
6	LC168_blood	0.333333	NSCLC_blood
7	LC168_blood	29.9333	NSCLC_blood
8	LC168_blood	5.66667	NSCLC_blood
9	LC168_blood	0.0666667	NSCLC_blood
10	LC168_blood	7.93333	NSCLC_blood
11	LC168_blood	0.0666667	NSCLC_blood
12	LC168_blood	0	NSCLC_blood
1	LC181_blood	33.2	NSCLC_blood
2	LC181_blood	9.8	NSCLC_blood
3	LC181_blood	3.2	NSCLC_blood
4	LC181_blood	0.0666667	NSCLC_blood
5	LC181_blood	0.2	NSCLC_blood
6	LC181_blood	0.333333	NSCLC_blood
7	LC181_blood	44.8667	NSCLC_blood
8	LC181_blood	0.866667	NSCLC_blood
9	LC181_blood	0	NSCLC_blood
10	LC181_blood	7.26667	NSCLC_blood
11	LC181_blood	0.2	NSCLC_blood
12	LC181_blood	0	NSCLC_blood
1	LC182_blood	20.9333	NSCLC_blood
2	LC182_blood	7.53333	NSCLC_blood
3	LC182_blood	1.26667	NSCLC_blood
4	LC182_blood	0.333333	NSCLC_blood
5	LC182_blood	0.0666667	NSCLC_blood
6	LC182_blood	0.6	NSCLC_blood
7	LC182_blood	44.5333	NSCLC_blood
8	LC182_blood	13.1333	NSCLC_blood
9	LC182_blood	0	NSCLC_blood
10	LC182_blood	11.4	NSCLC_blood
11	LC182_blood	0.2	NSCLC_blood
12	LC182_blood	0	NSCLC_blood
1	LC183_blood	14.3333	NSCLC_blood
2	LC183_blood	9.8	NSCLC_blood
3	LC183_blood	2.4	NSCLC_blood
4	LC183_blood	0.0666667	NSCLC_blood
5	LC183_blood	0.133333	NSCLC_blood
6	LC183_blood	1.2	NSCLC_blood
7	LC183_blood	61.1333	NSCLC_blood
8	LC183_blood	2.33333	NSCLC_blood
9	LC183_blood	0	NSCLC_blood
10	LC183_blood	8.53333	NSCLC_blood
11	LC183_blood	0.0666667	NSCLC_blood
12	LC183_blood	0	NSCLC_blood
1	LC188_blood	54.7333	NSCLC_blood
2	LC188_blood	7.66667	NSCLC_blood
3	LC188_blood	3.2	NSCLC_blood
4	LC188_blood	0.333333	NSCLC_blood
5	LC188_blood	0	NSCLC_blood
6	LC188_blood	0.866667	NSCLC_blood
7	LC188_blood	23.2	NSCLC_blood
8	LC188_blood	4.33333	NSCLC_blood
9	LC188_blood	0.0666667	NSCLC_blood
10	LC188_blood	5.26667	NSCLC_blood
11	LC188_blood	0.333333	NSCLC_blood
12	LC188_blood	0	NSCLC_blood
1	LC192_blood	13.1333	NSCLC_blood
2	LC192_blood	17.7333	NSCLC_blood
3	LC192_blood	1.66667	NSCLC_blood
4	LC192_blood	0.133333	NSCLC_blood
5	LC192_blood	0.266667	NSCLC_blood
6	LC192_blood	0.933333	NSCLC_blood
7	LC192_blood	54.5333	NSCLC_blood
8	LC192_blood	3.66667	NSCLC_blood
9	LC192_blood	0.0666667	NSCLC_blood
10	LC192_blood	7.4	NSCLC_blood
11	LC192_blood	0.333333	NSCLC_blood
12	LC192_blood	0.133333	NSCLC_blood
1	LC193_blood	44.4	NSCLC_blood
2	LC193_blood	8.8	NSCLC_blood
3	LC193_blood	4.6	NSCLC_blood
4	LC193_blood	0.0666667	NSCLC_blood
5	LC193_blood	0.0666667	NSCLC_blood
6	LC193_blood	1.8	NSCLC_blood
7	LC193_blood	32.5333	NSCLC_blood
8	LC193_blood	1.66667	NSCLC_blood
9	LC193_blood	0.0666667	NSCLC_blood
10	LC193_blood	5.6	NSCLC_blood
11	LC193_blood	0.4	NSCLC_blood
12	LC193_blood	0	NSCLC_blood
1	LC196_blood	19.2667	NSCLC_blood
2	LC196_blood	1.73333	NSCLC_blood
3	LC196_blood	1.46667	NSCLC_blood
4	LC196_blood	0	NSCLC_blood
5	LC196_blood	0.0666667	NSCLC_blood
6	LC196_blood	0.466667	NSCLC_blood
7	LC196_blood	57.2	NSCLC_blood
8	LC196_blood	6	NSCLC_blood
9	LC196_blood	0	NSCLC_blood
10	LC196_blood	13.8	NSCLC_blood
11	LC196_blood	0	NSCLC_blood
12	LC196_blood	0	NSCLC_blood
1	LC207_blood	43.0667	NSCLC_blood
2	LC207_blood	6	NSCLC_blood
3	LC207_blood	4.6	NSCLC_blood
4	LC207_blood	0.0666667	NSCLC_blood
5	LC207_blood	0.2	NSCLC_blood
6	LC207_blood	1.46667	NSCLC_blood
7	LC207_blood	28.3333	NSCLC_blood
8	LC207_blood	6	NSCLC_blood
9	LC207_blood	0.2	NSCLC_blood
10	LC207_blood	9.46667	NSCLC_blood
11	LC207_blood	0.533333	NSCLC_blood
12	LC207_blood	0.0666667	NSCLC_blood
1	LC208_blood	9.53333	NSCLC_blood
2	LC208_blood	6.6	NSCLC_blood
3	LC208_blood	1.26667	NSCLC_blood
4	LC208_blood	0.0666667	NSCLC_blood
5	LC208_blood	0.266667	NSCLC_blood
6	LC208_blood	0.733333	NSCLC_blood
7	LC208_blood	59.9333	NSCLC_blood
8	LC208_blood	3.93333	NSCLC_blood
9	LC208_blood	0	NSCLC_blood
10	LC208_blood	16.3333	NSCLC_blood
11	LC208_blood	1.2	NSCLC_blood
12	LC208_blood	0.133333	NSCLC_blood
1	LC60_blood	21.4	NSCLC_blood
2	LC60_blood	25.7333	NSCLC_blood
3	LC60_blood	1.73333	NSCLC_blood
4	LC60_blood	0.2	NSCLC_blood
5	LC60_blood	0.333333	NSCLC_blood
6	LC60_blood	2.46667	NSCLC_blood
7	LC60_blood	37.8	NSCLC_blood
8	LC60_blood	1.6	NSCLC_blood
9	LC60_blood	0.133333	NSCLC_blood
10	LC60_blood	7.66667	NSCLC_blood
11	LC60_blood	0.866667	NSCLC_blood
12	LC60_blood	0.0666667	NSCLC_blood
1	LC62_blood	32.5333	NSCLC_blood
2	LC62_blood	14.6667	NSCLC_blood
3	LC62_blood	6.13333	NSCLC_blood
4	LC62_blood	0.2	NSCLC_blood
5	LC62_blood	0.333333	NSCLC_blood
6	LC62_blood	1.06667	NSCLC_blood
7	LC62_blood	35.6	NSCLC_blood
8	LC62_blood	1.13333	NSCLC_blood
9	LC62_blood	0.2	NSCLC_blood
10	LC62_blood	7.26667	NSCLC_blood
11	LC62_blood	0.8	NSCLC_blood
12	LC62_blood	0.0666667	NSCLC_blood
1	LC71_blood	34.7333	NSCLC_blood
2	LC71_blood	15.7333	NSCLC_blood
3	LC71_blood	1.86667	NSCLC_blood
4	LC71_blood	0	NSCLC_blood
5	LC71_blood	0.0666667	NSCLC_blood
6	LC71_blood	0.466667	NSCLC_blood
7	LC71_blood	35.0667	NSCLC_blood
8	LC71_blood	3.93333	NSCLC_blood
9	LC71_blood	0	NSCLC_blood
10	LC71_blood	7.86667	NSCLC_blood
11	LC71_blood	0.266667	NSCLC_blood
12	LC71_blood	0	NSCLC_blood
1	LC73_blood	2.2	NSCLC_blood
2	LC73_blood	15.7333	NSCLC_blood
3	LC73_blood	1.86667	NSCLC_blood
4	LC73_blood	0	NSCLC_blood
5	LC73_blood	0.133333	NSCLC_blood
6	LC73_blood	0.133333	NSCLC_blood
7	LC73_blood	59	NSCLC_blood
8	LC73_blood	1.33333	NSCLC_blood
9	LC73_blood	0	NSCLC_blood
10	LC73_blood	19.4	NSCLC_blood
11	LC73_blood	0.133333	NSCLC_blood
12	LC73_blood	0.0666667	NSCLC_blood
1	LC85_blood	41.4667	NSCLC_blood
2	LC85_blood	36	NSCLC_blood
3	LC85_blood	2.8	NSCLC_blood
4	LC85_blood	0.266667	NSCLC_blood
5	LC85_blood	0.2	NSCLC_blood
6	LC85_blood	0.333333	NSCLC_blood
7	LC85_blood	13.8	NSCLC_blood
8	LC85_blood	1.2	NSCLC_blood
9	LC85_blood	0.133333	NSCLC_blood
10	LC85_blood	3.33333	NSCLC_blood
11	LC85_blood	0.466667	NSCLC_blood
12	LC85_blood	0	NSCLC_blood
1	LC86_blood	16.6	NSCLC_blood
2	LC86_blood	7.66667	NSCLC_blood
3	LC86_blood	3.33333	NSCLC_blood
4	LC86_blood	0.133333	NSCLC_blood
5	LC86_blood	0.133333	NSCLC_blood
6	LC86_blood	0.8	NSCLC_blood
7	LC86_blood	49.1333	NSCLC_blood
8	LC86_blood	10.0667	NSCLC_blood
9	LC86_blood	0.0666667	NSCLC_blood
10	LC86_blood	11.8667	NSCLC_blood
11	LC86_blood	0.133333	NSCLC_blood
12	LC86_blood	0.0666667	NSCLC_blood
1	LC89_blood	29.9333	NSCLC_blood
2	LC89_blood	45.6667	NSCLC_blood
3	LC89_blood	4.06667	NSCLC_blood
4	LC89_blood	0.0666667	NSCLC_blood
5	LC89_blood	0.4	NSCLC_blood
6	LC89_blood	0.8	NSCLC_blood
7	LC89_blood	15.5333	NSCLC_blood
8	LC89_blood	0.6	NSCLC_blood
9	LC89_blood	0	NSCLC_blood
10	LC89_blood	2.13333	NSCLC_blood
11	LC89_blood	0.6	NSCLC_blood
12	LC89_blood	0.2	NSCLC_blood
1	LC94_blood	23.8	NSCLC_blood
2	LC94_blood	23.6667	NSCLC_blood
3	LC94_blood	6.33333	NSCLC_blood
4	LC94_blood	0.2	NSCLC_blood
5	LC94_blood	0.4	NSCLC_blood
6	LC94_blood	1.6	NSCLC_blood
7	LC94_blood	35.2	NSCLC_blood
8	LC94_blood	0.733333	NSCLC_blood
9	LC94_blood	0	NSCLC_blood
10	LC94_blood	7.06667	NSCLC_blood
11	LC94_blood	0.8	NSCLC_blood
12	LC94_blood	0.2	NSCLC_blood
1	LC99_blood	73.7333	NSCLC_blood
2	LC99_blood	12.3333	NSCLC_blood
3	LC99_blood	6.06667	NSCLC_blood
4	LC99_blood	0.266667	NSCLC_blood
5	LC99_blood	0.2	NSCLC_blood
6	LC99_blood	0.466667	NSCLC_blood
7	LC99_blood	3.93333	NSCLC_blood
8	LC99_blood	1.2	NSCLC_blood
9	LC99_blood	0	NSCLC_blood
10	LC99_blood	1.66667	NSCLC_blood
11	LC99_blood	0.133333	NSCLC_blood
12	LC99_blood	0	NSCLC_blood

## Sheet: Ext-Figure 7C
Extended Figure 7C
cluster ID	logFC	p Value adjusted	comparison
1	0.289691	0.523044	BrM_Glioma
2	-0.566004	0.523044	BrM_Glioma
3	0.162052	0.759773	BrM_Glioma
4	-0.545918	0.523044	BrM_Glioma
5	-2.24129	0.000202317	BrM_Glioma
6	-0.392997	0.523044	BrM_Glioma
7	-0.412566	0.523044	BrM_Glioma
8	-0.0828702	0.8724	BrM_Glioma
9	2.4176	0.000202317	BrM_Glioma
10	-0.500127	0.523044	BrM_Glioma
11	-0.489057	0.534743	BrM_Glioma
12	0.199763	0.759773	BrM_Glioma
1	0.436721	0.104819	BrM_Lung
2	1.45427	0.00216595	BrM_Lung
3	0.962253	0.00266927	BrM_Lung
4	-1.96567	1.15811e-05	BrM_Lung
5	2.4355	6.10792e-08	BrM_Lung
6	0.0578922	0.870316	BrM_Lung
7	-0.0582886	0.870316	BrM_Lung
8	1.03998	0.0179445	BrM_Lung
9	-0.241485	0.715088	BrM_Lung
10	1.09196	0.00462863	BrM_Lung
11	1.39297	0.00558879	BrM_Lung
12	0.915347	0.0354897	BrM_Lung
1	0.162559	0.670733	BrM_BC
2	1.27139	0.0700377	BrM_BC
3	-1.1167	0.0271861	BrM_BC
4	-1.24504	0.0271861	BrM_BC
5	0.695621	0.349877	BrM_BC
6	-0.27115	0.605634	BrM_BC
7	-0.199938	0.670733	BrM_BC
8	0.222086	0.670733	BrM_BC
9	1.63036	0.0271861	BrM_BC
10	-0.331524	0.612867	BrM_BC
11	-1.0566	0.138998	BrM_BC
12	1.14511	0.0765271	BrM_BC
1	-0.147031	0.5729	Lung_Glioma
2	-2.02027	8.23647e-06	Lung_Glioma
3	-0.8002	0.0121759	Lung_Glioma
4	1.41976	0.00121168	Lung_Glioma
5	-4.67679	6.57341e-27	Lung_Glioma
6	-0.450889	0.10947	Lung_Glioma
7	-0.354277	0.356653	Lung_Glioma
8	-1.12285	0.0121759	Lung_Glioma
9	2.65909	7.21779e-06	Lung_Glioma
10	-1.59209	2.74654e-05	Lung_Glioma
11	-1.88203	0.000190075	Lung_Glioma
12	-0.715584	0.10947	Lung_Glioma
1	0.127132	0.714102	BC_Glioma
2	-1.8374	0.00588057	BC_Glioma
3	1.27875	0.00505809	BC_Glioma
4	0.699122	0.326668	BC_Glioma
5	-2.93691	8.4375e-06	BC_Glioma
6	-0.121847	0.714102	BC_Glioma
7	-0.212628	0.714102	BC_Glioma
8	-0.304956	0.714102	BC_Glioma
9	0.787247	0.341609	BC_Glioma
10	-0.168604	0.714102	BC_Glioma
11	0.567548	0.58594	BC_Glioma
12	-0.945348	0.244805	BC_Glioma
1	-0.274162	0.400425	Lung_BC
2	-0.182875	0.705823	Lung_BC
3	-2.07895	1.73671e-11	Lung_BC
4	0.720635	0.131377	Lung_BC
5	-1.73988	0.000274164	Lung_BC
6	-0.329042	0.344032	Lung_BC
7	-0.141649	0.705823	Lung_BC
8	-0.817898	0.115506	Lung_BC
9	1.87184	0.00120777	Lung_BC
10	-1.42349	0.000274164	Lung_BC
11	-2.44958	8.62065e-07	Lung_BC
12	0.229764	0.705823	Lung_BC
